# Supplementary material for: Cofilin-induced unidirectional cooperative conformational changes in actin filaments revealed by high-speed atomic force microscopy
Source: eLife. 2015 Feb 2;4:e04806. doi: 10.7554/eLife.04806 (PMC4337605; doi:10.7554/eLife.04806)
Supplement: Source code 1. — The Kodec4.4.7.39 for HS-AFM image viewing and analysis software is coded in Visual C# (Visual Studio 2010, Microsoft, USA). DOI: http://dx.doi.org/10.7554/eLife.04806.031 [file elife04806s001.zip]

Archive with 430 entries (352 files):
- Kodec 4.4.7.39/_UpgradeReport_Files/
- Kodec 4.4.7.39/_UpgradeReport_Files/UpgradeReport.css
- Kodec 4.4.7.39/_UpgradeReport_Files/UpgradeReport.xslt
- Kodec 4.4.7.39/_UpgradeReport_Files/UpgradeReport_Minus.gif
- Kodec 4.4.7.39/_UpgradeReport_Files/UpgradeReport_Plus.gif
- Kodec 4.4.7.39/AFMImageIO/
- Kodec 4.4.7.39/AFMImageIO/AFMImage.cs
- Kodec 4.4.7.39/AFMImageIO/AFMImage.csproj
- Kodec 4.4.7.39/AFMImageIO/AFMImage.csproj.user
- Kodec 4.4.7.39/AFMImageIO/AFMImageHeader.cs
- Kodec 4.4.7.39/AFMImageIO/bin/
- Kodec 4.4.7.39/AFMImageIO/bin/Debug/
- Kodec 4.4.7.39/AFMImageIO/bin/Release/
- Kodec 4.4.7.39/AFMImageIO/bin/Release/AFMImage.dll
- Kodec 4.4.7.39/AFMImageIO/bin/Release/AFMImage.pdb
- Kodec 4.4.7.39/AFMImageIO/bin/Release/AFMImage.xml
- Kodec 4.4.7.39/AFMImageIO/bin/Release/General.dll
- Kodec 4.4.7.39/AFMImageIO/bin/Release/General.pdb
- Kodec 4.4.7.39/AFMImageIO/bin/Release/General.xml
- Kodec 4.4.7.39/AFMImageIO/KodecIcon.ico
- Kodec 4.4.7.39/AFMImageIO/obj/
- Kodec 4.4.7.39/AFMImageIO/obj/AFMImage.csproj.FileList.txt
- Kodec 4.4.7.39/AFMImageIO/obj/AFMImage.csproj.FileListAbsolute.txt
- Kodec 4.4.7.39/AFMImageIO/obj/AFMImageIO.csproj.FileList.txt
- Kodec 4.4.7.39/AFMImageIO/obj/Debug/
- Kodec 4.4.7.39/AFMImageIO/obj/Debug/AFMImage.csproj.FileListAbsolute.txt
- Kodec 4.4.7.39/AFMImageIO/obj/Debug/AFMImage.dll
- Kodec 4.4.7.39/AFMImageIO/obj/Debug/AFMImage.pdb
- Kodec 4.4.7.39/AFMImageIO/obj/Debug/AFMImageIO.csproj.FileListAbsolute.txt
- Kodec 4.4.7.39/AFMImageIO/obj/Debug/DesignTimeResolveAssemblyReferencesInput.cache
- Kodec 4.4.7.39/AFMImageIO/obj/Debug/Refactor/
- Kodec 4.4.7.39/AFMImageIO/obj/Debug/Refactor/AFMImage.dll
- Kodec 4.4.7.39/AFMImageIO/obj/Debug/ResolveAssemblyReference.cache
- Kodec 4.4.7.39/AFMImageIO/obj/Debug/TempPE/
- Kodec 4.4.7.39/AFMImageIO/obj/ReadAFMImages.csproj.FileList.txt
- Kodec 4.4.7.39/AFMImageIO/obj/Release/
- Kodec 4.4.7.39/AFMImageIO/obj/Release/AFMImage.csproj.FileListAbsolute.txt
- Kodec 4.4.7.39/AFMImageIO/obj/Release/AFMImage.csprojResolveAssemblyReference.cache
- Kodec 4.4.7.39/AFMImageIO/obj/Release/AFMImage.dll
- Kodec 4.4.7.39/AFMImageIO/obj/Release/AFMImage.pdb
- Kodec 4.4.7.39/AFMImageIO/obj/Release/AFMImageIO.dll
- Kodec 4.4.7.39/AFMImageIO/obj/Release/AFMImageIO.pdb
- Kodec 4.4.7.39/AFMImageIO/obj/Release/DesignTimeResolveAssemblyReferencesInput.cache
- Kodec 4.4.7.39/AFMImageIO/obj/Release/Refactor/
- Kodec 4.4.7.39/AFMImageIO/obj/Release/Refactor/AFMImage.dll
- Kodec 4.4.7.39/AFMImageIO/obj/Release/Refactor/AFMImageIO.dll
- Kodec 4.4.7.39/AFMImageIO/obj/Release/TempPE/
- Kodec 4.4.7.39/AFMImageIO/Properties/
- Kodec 4.4.7.39/AFMImageIO/Properties/AssemblyInfo.cs
- Kodec 4.4.7.39/AFMImageIO/Properties/Settings.Designer.cs
- Kodec 4.4.7.39/AFMImageIO/Properties/Settings.settings
- Kodec 4.4.7.39/AFMImageIO/PropertyDisplay.cs
- Kodec 4.4.7.39/AFMImageIO/ReadAFMImage.cs
- Kodec 4.4.7.39/AFMImageIO/WriteAFMImage.cs
- Kodec 4.4.7.39/AFMImageView/
- Kodec 4.4.7.39/AFMImageView/AFMImageView.cs
- Kodec 4.4.7.39/AFMImageView/AFMImageView.cs.bak
- Kodec 4.4.7.39/AFMImageView/AFMImageView.csproj
- Kodec 4.4.7.39/AFMImageView/AFMImageView.Designer.cs
- Kodec 4.4.7.39/AFMImageView/AFMImageView.resx
- Kodec 4.4.7.39/AFMImageView/bin/
- Kodec 4.4.7.39/AFMImageView/bin/Debug/
- Kodec 4.4.7.39/AFMImageView/bin/Debug/AFMImage.dll
- Kodec 4.4.7.39/AFMImageView/bin/Debug/AFMImage.pdb
- Kodec 4.4.7.39/AFMImageView/bin/Debug/AFMImageView.dll
- Kodec 4.4.7.39/AFMImageView/bin/Debug/AFMImageView.pdb
- Kodec 4.4.7.39/AFMImageView/bin/Debug/General.dll
- Kodec 4.4.7.39/AFMImageView/bin/Debug/General.pdb
- Kodec 4.4.7.39/AFMImageView/bin/Release/
- Kodec 4.4.7.39/AFMImageView/bin/Release/AFMImage.dll
- Kodec 4.4.7.39/AFMImageView/bin/Release/AFMImage.pdb
- Kodec 4.4.7.39/AFMImageView/bin/Release/AFMImage.xml
- Kodec 4.4.7.39/AFMImageView/bin/Release/AFMImageView.dll
- Kodec 4.4.7.39/AFMImageView/bin/Release/AFMImageView.pdb
- Kodec 4.4.7.39/AFMImageView/bin/Release/AFMImageView.XML
- Kodec 4.4.7.39/AFMImageView/bin/Release/General.dll
- Kodec 4.4.7.39/AFMImageView/bin/Release/General.pdb
- Kodec 4.4.7.39/AFMImageView/bin/Release/General.xml
- Kodec 4.4.7.39/AFMImageView/bin/Release/RangeSelectTrackBar.dll
- Kodec 4.4.7.39/AFMImageView/bin/Release/RangeSelectTrackBar.pdb
- Kodec 4.4.7.39/AFMImageView/obj/
- Kodec 4.4.7.39/AFMImageView/obj/AFMImageView.csproj.FileList.txt
- Kodec 4.4.7.39/AFMImageView/obj/AFMImageView.csproj.FileListAbsolute.txt
- Kodec 4.4.7.39/AFMImageView/obj/Debug/
- Kodec 4.4.7.39/AFMImageView/obj/Debug/AFMImageView.csproj.FileListAbsolute.txt
- Kodec 4.4.7.39/AFMImageView/obj/Debug/AFMImageView.csproj.GenerateResource.Cache
- Kodec 4.4.7.39/AFMImageView/obj/Debug/AFMImageView.dll
- Kodec 4.4.7.39/AFMImageView/obj/Debug/AFMImageView.pdb
- Kodec 4.4.7.39/AFMImageView/obj/Debug/build.force
- Kodec 4.4.7.39/AFMImageView/obj/Debug/DesignTimeResolveAssemblyReferencesInput.cache
- Kodec 4.4.7.39/AFMImageView/obj/Debug/Kodec.AFMImageView.resources
- Kodec 4.4.7.39/AFMImageView/obj/Debug/Refactor/
- Kodec 4.4.7.39/AFMImageView/obj/Debug/Refactor/AFMImageView.dll
- Kodec 4.4.7.39/AFMImageView/obj/Debug/ResolveAssemblyReference.cache
- Kodec 4.4.7.39/AFMImageView/obj/Debug/TempPE/
- Kodec 4.4.7.39/AFMImageView/obj/Release/
- Kodec 4.4.7.39/AFMImageView/obj/Release/AFMImageView.csproj.FileListAbsolute.txt
- Kodec 4.4.7.39/AFMImageView/obj/Release/AFMImageView.csproj.GenerateResource.Cache
- Kodec 4.4.7.39/AFMImageView/obj/Release/AFMImageView.csprojResolveAssemblyReference.cache
- Kodec 4.4.7.39/AFMImageView/obj/Release/AFMImageView.dll
- Kodec 4.4.7.39/AFMImageView/obj/Release/AFMImageView.pdb
- Kodec 4.4.7.39/AFMImageView/obj/Release/DesignTimeResolveAssemblyReferencesInput.cache
- Kodec 4.4.7.39/AFMImageView/obj/Release/Kodec.AFMImageView.resources
- Kodec 4.4.7.39/AFMImageView/obj/Release/Refactor/
- Kodec 4.4.7.39/AFMImageView/obj/Release/Refactor/AFMImageView.dll
- Kodec 4.4.7.39/AFMImageView/obj/Release/TempPE/
- Kodec 4.4.7.39/AFMImageView/Properties/
- Kodec 4.4.7.39/AFMImageView/Properties/AssemblyInfo.cs
- Kodec 4.4.7.39/General/
- Kodec 4.4.7.39/General/bin/
- Kodec 4.4.7.39/General/bin/Debug/
- Kodec 4.4.7.39/General/bin/Debug/General.dll
- Kodec 4.4.7.39/General/bin/Debug/General.pdb
- Kodec 4.4.7.39/General/bin/Release/
- Kodec 4.4.7.39/General/bin/Release/General.dll
- Kodec 4.4.7.39/General/bin/Release/General.pdb
- Kodec 4.4.7.39/General/bin/Release/General.XML
- Kodec 4.4.7.39/General/General.cs
- Kodec 4.4.7.39/General/General.csproj
- Kodec 4.4.7.39/General/obj/
- Kodec 4.4.7.39/General/obj/Debug/
- Kodec 4.4.7.39/General/obj/Debug/DesignTimeResolveAssemblyReferencesInput.cache
- Kodec 4.4.7.39/General/obj/Debug/General.csproj.FileListAbsolute.txt
- Kodec 4.4.7.39/General/obj/Debug/General.dll
- Kodec 4.4.7.39/General/obj/Debug/General.pdb
- Kodec 4.4.7.39/General/obj/Debug/Refactor/
- Kodec 4.4.7.39/General/obj/Debug/Refactor/General.dll
- Kodec 4.4.7.39/General/obj/Debug/TempPE/
- Kodec 4.4.7.39/General/obj/General.csproj.FileList.txt
- Kodec 4.4.7.39/General/obj/General.csproj.FileListAbsolute.txt
- Kodec 4.4.7.39/General/obj/Release/
- Kodec 4.4.7.39/General/obj/Release/DesignTimeResolveAssemblyReferencesInput.cache
- Kodec 4.4.7.39/General/obj/Release/General.csproj.FileListAbsolute.txt
- Kodec 4.4.7.39/General/obj/Release/General.dll
- Kodec 4.4.7.39/General/obj/Release/General.pdb
- Kodec 4.4.7.39/General/obj/Release/Refactor/
- Kodec 4.4.7.39/General/obj/Release/Refactor/General.dll
- Kodec 4.4.7.39/General/obj/Release/TempPE/
- Kodec 4.4.7.39/General/Properties/
- Kodec 4.4.7.39/General/Properties/AssemblyInfo.cs
- Kodec 4.4.7.39/Kodec.sln
- Kodec 4.4.7.39/Kodec.suo
- Kodec 4.4.7.39/Kodec/
- Kodec 4.4.7.39/Kodec/bin/
- Kodec 4.4.7.39/Kodec/bin/Debug/
- Kodec 4.4.7.39/Kodec/bin/Release/
- Kodec 4.4.7.39/Kodec/bin/Release/AFMImage.dll
- Kodec 4.4.7.39/Kodec/bin/Release/AFMImage.pdb
- Kodec 4.4.7.39/Kodec/bin/Release/AFMImage.xml
- Kodec 4.4.7.39/Kodec/bin/Release/AFMImageView.dll
- Kodec 4.4.7.39/Kodec/bin/Release/AFMImageView.pdb
- Kodec 4.4.7.39/Kodec/bin/Release/AFMImageView.xml
- Kodec 4.4.7.39/Kodec/bin/Release/General.dll
- Kodec 4.4.7.39/Kodec/bin/Release/General.pdb
- Kodec 4.4.7.39/Kodec/bin/Release/General.xml
- Kodec 4.4.7.39/Kodec/bin/Release/Kodec.exe
- Kodec 4.4.7.39/Kodec/bin/Release/Kodec.pdb
- Kodec 4.4.7.39/Kodec/bin/Release/Kodec.vshost.exe
- Kodec 4.4.7.39/Kodec/bin/Release/Kodec.vshost.exe.manifest
- Kodec 4.4.7.39/Kodec/bin/Release/Kodec.XML
- Kodec 4.4.7.39/Kodec/bin/Release/RangeSelectTrackBar.dll
- Kodec 4.4.7.39/Kodec/bin/Release/RangeSelectTrackBar.pdb
- Kodec 4.4.7.39/Kodec/bin/Release/RangeSelectTrackBar.xml
- Kodec 4.4.7.39/Kodec/ClassDiagram1.cd
- Kodec 4.4.7.39/Kodec/ClassDiagram2.cd
- Kodec 4.4.7.39/Kodec/Dialog/
- Kodec 4.4.7.39/Kodec/Dialog/AppliedCompensation.cs
- Kodec 4.4.7.39/Kodec/Dialog/AppliedCompensation.Designer.cs
- Kodec 4.4.7.39/Kodec/Dialog/AppliedCompensation.resx
- Kodec 4.4.7.39/Kodec/Dialog/ColorMappinng.cs
- Kodec 4.4.7.39/Kodec/Dialog/ColorMappinng.Designer.cs
- Kodec 4.4.7.39/Kodec/Dialog/ColorMappinng.resx
- Kodec 4.4.7.39/Kodec/Dialog/CommentRewriter.cs
- Kodec 4.4.7.39/Kodec/Dialog/CommentRewriter.Designer.cs
- Kodec 4.4.7.39/Kodec/Dialog/CommentRewriter.resx
- Kodec 4.4.7.39/Kodec/Dialog/Config.cs
- Kodec 4.4.7.39/Kodec/Dialog/Config.Designer.cs
- Kodec 4.4.7.39/Kodec/Dialog/Config.resx
- Kodec 4.4.7.39/Kodec/Dialog/CrossSection.cs
- Kodec 4.4.7.39/Kodec/Dialog/CrossSection.Designer.cs
- Kodec 4.4.7.39/Kodec/Dialog/CrossSection.resx
- Kodec 4.4.7.39/Kodec/Dialog/FrameIntegration.cs
- Kodec 4.4.7.39/Kodec/Dialog/FrameIntegration.Designer.cs
- Kodec 4.4.7.39/Kodec/Dialog/FrameIntegration.resx
- Kodec 4.4.7.39/Kodec/Dialog/Histogram.cs
- Kodec 4.4.7.39/Kodec/Dialog/Histogram.Designer.cs
- Kodec 4.4.7.39/Kodec/Dialog/Histogram.resx
- Kodec 4.4.7.39/Kodec/Dialog/JumpToAppointedFrame.cs
- Kodec 4.4.7.39/Kodec/Dialog/JumpToAppointedFrame.Designer.cs
- Kodec 4.4.7.39/Kodec/Dialog/JumpToAppointedFrame.resx
- Kodec 4.4.7.39/Kodec/Dialog/Rescale.cs
- Kodec 4.4.7.39/Kodec/Dialog/Rescale.Designer.cs
- Kodec 4.4.7.39/Kodec/Dialog/Rescale.resx
- Kodec 4.4.7.39/Kodec/Dialog/SaveDialog.cs
- Kodec 4.4.7.39/Kodec/Dialog/SaveDialog.Designer.cs
- Kodec 4.4.7.39/Kodec/Dialog/SaveDialog.resx
- Kodec 4.4.7.39/Kodec/Dialog/ScaleLock.cs
- Kodec 4.4.7.39/Kodec/Dialog/ScaleLock.Designer.cs
- Kodec 4.4.7.39/Kodec/Dialog/ScaleLock.resx
- Kodec 4.4.7.39/Kodec/Dialog/VersionInfomation.cs
- Kodec 4.4.7.39/Kodec/Dialog/VersionInfomation.Designer.cs
- Kodec 4.4.7.39/Kodec/Dialog/VersionInfomation.resx
- Kodec 4.4.7.39/Kodec/GravityMesuarment.cs
- Kodec 4.4.7.39/Kodec/GravityMesuarment.Designer.cs
- Kodec 4.4.7.39/Kodec/GravityMesuarment.resx
- Kodec 4.4.7.39/Kodec/ImageEdit/
- Kodec 4.4.7.39/Kodec/ImageEdit/Filter.cs
- Kodec 4.4.7.39/Kodec/ImageEdit/Filter.cs.bak
- Kodec 4.4.7.39/Kodec/ImageEdit/GaussFilter.cs
- Kodec 4.4.7.39/Kodec/ImageEdit/GaussFilter.designer.cs
- Kodec 4.4.7.39/Kodec/ImageEdit/GaussFilter.resx
- Kodec 4.4.7.39/Kodec/ImageEdit/ManualTilt.cs
- Kodec 4.4.7.39/Kodec/ImageEdit/ManualTilt.designer.cs
- Kodec 4.4.7.39/Kodec/ImageEdit/ManualTilt.resx
- Kodec 4.4.7.39/Kodec/ImageEdit/Tilt.cs
- Kodec 4.4.7.39/Kodec/ImageEdit/Zoom.cs
- Kodec 4.4.7.39/Kodec/Kodec.csproj
- Kodec 4.4.7.39/Kodec/Kodec.csproj.user
- Kodec 4.4.7.39/Kodec/KodecIcon.ico
- Kodec 4.4.7.39/Kodec/KodecIcon-002.png
- Kodec 4.4.7.39/Kodec/KodecIcon128.png
- Kodec 4.4.7.39/Kodec/KodecIcon256.png
- Kodec 4.4.7.39/Kodec/LengthMeasurement.cs
- Kodec 4.4.7.39/Kodec/LengthMeasurement.Designer.cs
- Kodec 4.4.7.39/Kodec/LengthMeasurement.resx
- Kodec 4.4.7.39/Kodec/LocalResource/
- Kodec 4.4.7.39/Kodec/LocalResource/applications-system.png
- Kodec 4.4.7.39/Kodec/LocalResource/AutoTilt.bmp
- Kodec 4.4.7.39/Kodec/LocalResource/BackToTop.png
- Kodec 4.4.7.39/Kodec/LocalResource/BaseLock.png
- Kodec 4.4.7.39/Kodec/LocalResource/ClipEnd.png
- Kodec 4.4.7.39/Kodec/LocalResource/ClipStart.png
- Kodec 4.4.7.39/Kodec/LocalResource/close_sq.ico
- Kodec 4.4.7.39/Kodec/LocalResource/close_sq-010.png
- Kodec 4.4.7.39/Kodec/LocalResource/ColorMap.png
- Kodec 4.4.7.39/Kodec/LocalResource/ColorMap_Bar.png
- Kodec 4.4.7.39/Kodec/LocalResource/cs.png
- Kodec 4.4.7.39/Kodec/LocalResource/default.png
- Kodec 4.4.7.39/Kodec/LocalResource/document-properties.png
- Kodec 4.4.7.39/Kodec/LocalResource/eracer - âRâsü[.png
- Kodec 4.4.7.39/Kodec/LocalResource/eracer(point).png
- Kodec 4.4.7.39/Kodec/LocalResource/eracer(Value).png
- Kodec 4.4.7.39/Kodec/LocalResource/eracer.png
- Kodec 4.4.7.39/Kodec/LocalResource/FileHeaderViewer.cs
- Kodec 4.4.7.39/Kodec/LocalResource/FileHeaderViewer.Designer.cs
- Kodec 4.4.7.39/Kodec/LocalResource/FileHeaderViewer.resx
- Kodec 4.4.7.39/Kodec/LocalResource/Filter.png
- Kodec 4.4.7.39/Kodec/LocalResource/Gauss.png
- Kodec 4.4.7.39/Kodec/LocalResource/Grid.png
- Kodec 4.4.7.39/Kodec/LocalResource/Histogram.png
- Kodec 4.4.7.39/Kodec/LocalResource/Integration.png
- Kodec 4.4.7.39/Kodec/LocalResource/KodecIcon.ico
- Kodec 4.4.7.39/Kodec/LocalResource/LineTilt.png
- Kodec 4.4.7.39/Kodec/LocalResource/LM.png
- Kodec 4.4.7.39/Kodec/LocalResource/magnifier.png
- Kodec 4.4.7.39/Kodec/LocalResource/ManualTilt.png
- Kodec 4.4.7.39/Kodec/LocalResource/ManualTiltDialog.png
- Kodec 4.4.7.39/Kodec/LocalResource/OpenFile.png
- Kodec 4.4.7.39/Kodec/LocalResource/OpenFolder.png
- Kodec 4.4.7.39/Kodec/LocalResource/PauseHS.png
- Kodec 4.4.7.39/Kodec/LocalResource/PlayFastHS.PNG
- Kodec 4.4.7.39/Kodec/LocalResource/PlayHS.png
- Kodec 4.4.7.39/Kodec/LocalResource/PlaySlowHS.png
- Kodec 4.4.7.39/Kodec/LocalResource/Point.png
- Kodec 4.4.7.39/Kodec/LocalResource/rainbow.png
- Kodec 4.4.7.39/Kodec/LocalResource/Rescale.png
- Kodec 4.4.7.39/Kodec/LocalResource/Save.png
- Kodec 4.4.7.39/Kodec/LocalResource/scaleLock.png
- Kodec 4.4.7.39/Kodec/LocalResource/Size.png
- Kodec 4.4.7.39/Kodec/LocalResource/Tilt.png
- Kodec 4.4.7.39/Kodec/LocalResource/TiltLock.png
- Kodec 4.4.7.39/Kodec/LocalResource/TiltOFF.bmp
- Kodec 4.4.7.39/Kodec/LocalResource/X.png
- Kodec 4.4.7.39/Kodec/LocalResource/Zoom.bmp
- Kodec 4.4.7.39/Kodec/LocalResource/ZoomLock.png
- Kodec 4.4.7.39/Kodec/MainForm.cs
- Kodec 4.4.7.39/Kodec/MainForm.cs.bak
- Kodec 4.4.7.39/Kodec/MainForm.designer.cs
- Kodec 4.4.7.39/Kodec/MainForm.resx
- Kodec 4.4.7.39/Kodec/obj/
- Kodec 4.4.7.39/Kodec/obj/Debug/
- Kodec 4.4.7.39/Kodec/obj/Debug/DesignTimeResolveAssemblyReferencesInput.cache
- Kodec 4.4.7.39/Kodec/obj/Debug/Kodec.AppliedCompensation.resources
- Kodec 4.4.7.39/Kodec/obj/Debug/Kodec.ColorMappinng.resources
- Kodec 4.4.7.39/Kodec/obj/Debug/Kodec.CommentRewriter.resources
- Kodec 4.4.7.39/Kodec/obj/Debug/Kodec.Config.resources
- Kodec 4.4.7.39/Kodec/obj/Debug/Kodec.CrossSection.resources
- Kodec 4.4.7.39/Kodec/obj/Debug/Kodec.csproj.GenerateResource.Cache
- Kodec 4.4.7.39/Kodec/obj/Debug/Kodec.exe
- Kodec 4.4.7.39/Kodec/obj/Debug/Kodec.FileHeaderViewer.resources
- Kodec 4.4.7.39/Kodec/obj/Debug/Kodec.Form1.resources
- Kodec 4.4.7.39/Kodec/obj/Debug/Kodec.FrameIntegration.resources
- Kodec 4.4.7.39/Kodec/obj/Debug/Kodec.GaussFilter.resources
- Kodec 4.4.7.39/Kodec/obj/Debug/Kodec.JumpToAppointedFrame.resources
- Kodec 4.4.7.39/Kodec/obj/Debug/Kodec.MainForm.resources
- Kodec 4.4.7.39/Kodec/obj/Debug/Kodec.ManualTilt.resources
- Kodec 4.4.7.39/Kodec/obj/Debug/Kodec.pdb
- Kodec 4.4.7.39/Kodec/obj/Debug/Kodec.Properties.Resources.resources
- Kodec 4.4.7.39/Kodec/obj/Debug/Kodec.Rescale.resources
- Kodec 4.4.7.39/Kodec/obj/Debug/Kodec.SaveDialog.resources
[truncated: 130 more entries]
