# Supplementary material for: Cofilin-induced unidirectional cooperative conformational changes in actin filaments revealed by high-speed atomic force microscopy
Source: eLife. 2015 Feb 2;4:e04806. doi: 10.7554/eLife.04806 (PMC4337605; doi:10.7554/eLife.04806)
Supplement: Source code 1. — The Kodec4.4.7.39 for HS-AFM image viewing and analysis software is coded in Visual C# (Visual Studio 2010, Microsoft, USA). DOI: http://dx.doi.org/10.7554/eLife.04806.031 [file elife04806s001.zip › Kodec 4.4.7.39/AFMImageIO/AFMImage.cs]

using System;
using System.Collections.Generic;
using System.Text;
using System.Drawing;
using System.ComponentModel;
using System.Runtime.InteropServices;
using System.Drawing.Imaging;
using System.IO;

namespace Kodec
{
	/// <summary>
	/// AFMC[Wðµ¤NX
	/// </summary>
	public partial class AFMImage : ICloneable
	{
		private AFMFileHeader afmFile;
		private AFMFrameHeader afmFrame;
		private float[] imageData;
		private bool hasImageData = false;

		private float scaleLockMax = 20f;
		private float scaleLockMin = 0f;
		private bool isScaleLock = false;
		private int scaleLevelMax = 255;
		private int scaleLevelMin = 0;
		private List<Point>[] colorPoints = new List<Point>[3];
		private Color[] colorMap = null;
		private FileFormats fileFormat = FileFormats.Kodec2S;
		private DisplayType dspType = DisplayType.nm_deg;
        private int averageNum= 1;
		private Channel loadChannel = Channel.CH1;
		private string fileName;
		private AFMFileHeader.DataType dataType = AFMFileHeader.DataType .None;
		private int frameIndexNumber = -1;

		#region vpeB
		/// <summary>
		/// t@Cwb_
		/// </summary>
		public AFMFileHeader AfmFile
		{
			get { return afmFile; }
			set { afmFile = value; }
		}
		/// <summary>
		/// t[wb_
		/// </summary>
		public AFMFrameHeader AfmFrame
		{
			get { return afmFrame; }
			set { afmFrame = value; }
		}
		/// <summary>
        /// t[CfbNX
        /// (ÇÝñ¾t@CªÂ·×ÄÌt[Ì¤¿A±ÌAFMImageIuWFNgª½ÔÚÌt[©[0X^[g])ðæ¾µÜ·B
		/// </summary>
		public int FrameIndexNumber
		{
			get { return frameIndexNumber; }
		}
		/// <summary>
		/// ÁÄ¢éf[^ÌíÞig|OtB[AÊÈÇjðæ¾µÜ·
		/// </summary>
		public AFMFileHeader.DataType DataType
		{
			get { return dataType; }
		}
		/// <summary>
		/// ±ÌAFMImageIuWFNgªÂC[WÌt@C¼ðæ¾µÜ·
		/// </summary>
		public string FileName
		{
			get { return fileName; }
		}
		/// <summary>
		/// [h·é`lðæ¾µÜ·(Kodec2`®t@CÅÌÝLøÅ·)
		/// </summary>
		public Channel LoadChannel
		{
			get { return loadChannel; }
			set
			{
				loadChannel = value;
				DataLoad2S(fileName, frameIndexNumber, averageNum, loadChannel, dspType);
			}
		}
		/// <summary>
		/// ½Ï»ñðæ¾Ü½ÍÝèµÜ·BÅálÍ1Å·B(Kodec2`®t@CÅÌÝLøÅ·)
		/// </summary>
		public int AverageNum
		{
			get { return averageNum; }
			set
			{
				averageNum = value >=1 ? value : 1;
				DataLoad2S(fileName, frameIndexNumber, averageNum, loadChannel, dspType);
			}
		}

		/// <summary>
		/// \¦f[^^Cv(d³A³)ðæ¾AÜ½ÍÝèµÜ·B(Kodec2`®t@CÅÌÝLøÅ·BKodec1`®Å±ÌvpeBðÝèµÄà½àµÜ¹ñB)
		/// </summary>
		public DisplayType DspType
		{
			get { return dspType; }
			set
			{
				if (FileFormat == FileFormats.Kodec2S)
				{
					dspType = value;
					DataLoad2S(fileName, frameIndexNumber, averageNum, loadChannel, dspType);
				}
			}
		}

		/// <summary>
		/// AFMImageIuWFNgÌt@CtH[}bg(Kodec1, Kodec2)ðæ¾µÜ·B
		/// </summary>
		public FileFormats FileFormat
		{
			get { return fileFormat; }
		}
		/// <summary>
		/// AFMImageÌC[Wf[^ðæ¾Ü½ÍÝèµÜ·B
		/// </summary>
		public float[] ImageData//C[Wf[^ÍPsNZÌ[xÌzñ
		{
			get { return imageData; }
			set
			{
				imageData = value;

                if (imageData == null)
                {
                    hasImageData = false;
                }
			}
		}
		/// <summary>
		/// C[WðÁÄ¢é©Ç¤©ðæ¾µÜ·B
		/// </summary>
		public bool HasImageData
		{
			get { return hasImageData; }
		}
		/// <summary>
		/// zFÝèJ[zñðæ¾Ü½ÍÝèµÜ·B
		/// </summary>
		public Color[] ColorMap
		{
			get { return colorMap; }
			set { colorMap = value; }
		}
		/// <summary>
		/// J[zñèÌAJ[|Cgzñðæ¾Ü½ÍÝèµÜ·B
		/// </summary>
		public List<Point>[] ColorPoints
		{
			get { return colorPoints; }
			set { colorPoints = value; }
		}

		/// <summary>
		/// XP[bNãÀli¨Êjðæ¾Ü½ÍÝèµÜ·B
		/// </summary>
		public float ScaleLockMax
		{
			get { return scaleLockMax; }
			set { scaleLockMax = value; }
		}
		/// <summary>
		/// XP[bNºÀli¨Êjðæ¾Ü½ÍÝèµÜ·B
		/// </summary>
		public float ScaleLockMin
		{
			get { return scaleLockMin; }
			set { scaleLockMin = value; }
		}
		/// <summary>
		/// XP[bNð©¯é©Ç¤©ðæ¾Ü½ÍÝèµÜ·B
		/// </summary>
		public bool IsScaleLock
		{
			get { return isScaleLock; }
			set { isScaleLock = value; }
		}
		/// <summary>
		/// J[XP[o[ÌzFãÀlðæ¾Ü½ÍÝèµÜ·B
		/// </summary>
		public int ScaleLevelMax
		{
			get { return scaleLevelMax; }
			set
			{
				if (value > 255)
					scaleLevelMax = 255;
				else if (value < 0)
					scaleLevelMax = 0;
				else
					scaleLevelMax = value;
			}
		}
		/// <summary>
		/// J[XP[o[ÌzFºÀlðæ¾Ü½ÍÝèµÜ·B
		/// </summary>
		public int ScaleLevelMin
		{
			get { return scaleLevelMin; }
			set
			{
				if (value > 255)
					scaleLevelMin = 255;
				else if (value < 0)
					scaleLevelMin = 0;
				else
					scaleLevelMin = value;
			}
		}
		#endregion

		/// <summary>
		/// C[WÉÎ·éIy[VfQ[g
		/// </summary>
		/// <param name="Index">ÅLÌC[WCfbNX(t[CfbNXÅÍ èÜ¹ñ)</param>
		/// <param name="img">ÅLÌC[WCfbNXªIndexÅ éAAFMImageIuWFNg</param>
		public delegate void ImageOperations(int Index, AFMImage img);
		/// <summary>
		/// C[WÉKp·éIy[VÌfQ[gXg@(CfbNXÌ¬³¢àÌ©çKp³êé)
		/// </summary>
        private List<ImageOperations> imgOperations = new List<ImageOperations>(16);//16ÉÓ¡ÍÈ¢BÆè ¦¸±ñÈàñ©ÈAÆ¢¤lB

		/// <summary>
		/// C[WÉKp·éIy[VÌfQ[gXg@(CfbNXÌ¬³¢àÌ©çKp³êé)
		/// </summary>
        public List<ImageOperations> ImgOperations
        {
            get { return imgOperations; }
            set { imgOperations = value; }
        }
		


		#region Enumrator 

		/// <summary>
		/// C[Wæ¾óÔð\·ñÌBf[^ÇÝÝÊuwèÉàp¢éB
		/// ÇÝÝÌêÍ Xgo|Yback Ìæ¤ÉAtOÌORðÆÁÄæ¾ó]Êuðwè·é
		/// </summary>
		[Flags]
		public enum ScanDirections : int
		{
			/// <summary>
			/// XÌs«
			/// </summary>
			Xgo = 1,
			/// <summary>
			/// XÌAè
			/// </summary>
			Xback = 2,
			/// <summary>
			/// YÌãè
			/// </summary>
			Ygo = 4,
			/// <summary>
			/// YÌºè
			/// </summary>
			Yback = 8
		}

		/// <summary>
		/// `lñÌ
		/// </summary>
		public enum Channel
		{
			/// <summary>
			/// `lP
			/// </summary>
			CH1 = 0,
			/// <summary>
			/// `lQ
			/// </summary>
			CH2 = 1
		}

		/// <summary>
		/// ¨f[^íÊ
		/// </summary>
		public enum DisplayType
		{
			/// <summary>
			/// im[gAÊ
			/// </summary>
			nm_deg,
			/// <summary>
			/// d³l
			/// </summary>
			voltage
		}

		/// <summary>
		/// t@CtH[}bgñÌ
		/// </summary>
		public enum FileFormats
		{
			/// <summary>
			/// T|[gÈµ
			/// </summary>
			NotSupport,
			/// <summary>
			/// ®tH[}bg
			/// </summary>
			Kodec1,
			/// <summary>
			/// A±t[f[^tH[}bgB
			/// </summary>
			Kodec2S
		}

		/// <summary>
		/// eLXgGR[fBOwèñÌ
		/// </summary>
		public enum TextEncode : int
		{
			/// <summary>
			/// Shift-JIS
			/// </summary>
			Shift_JIS = 932,
			/// <summary>
			/// Unicode (UTF-16)
			/// </summary>
			UTF_16 = 1200,
			/// <summary>
			/// ú{êEUC
			/// </summary>
			EUC_JP = 20932,
			/// <summary>
			/// UTF-8
			/// </summary>
			UTF_8 = 65001,
			/// <summary>
			/// MACú{ê
			/// </summary>
			JP_MAC = 10001,
			/// <summary>
			/// ASCII
			/// </summary>
			ASCII = 20127
		}
		#endregion

		#region AFMImageIuWFNg¶¬
		/// <summary>
		/// AFMImageIuWFNgðt@C©ç[hµÜ·Bwb_Í©®IÉ¶¬³êÜ·B(zFÍùèFÅ·)
		/// </summary>
		/// <param name="filepath">t@CpX</param>
		/// <param name="frame">[h·ét[CfbNX(0©çX^[g)</param>
		/// <param name="average">½Ï»ñ(Åá1)</param>
		/// <param name="loadCH">[h·é`l</param>
		/// <param name="dtype">\¦·éf[^íÊ</param>
		/// <returns>AFMImageIuWFNg¶¬É¬÷·éÆAFMImageIuWFNgªÔèÜ·B¸s·éÆNULLªÔèÜ·B</returns>
		public static AFMImage FromFile(string filepath, int frame, int average, Channel loadCH, DisplayType dtype)
		{
			AFMImage ai = new AFMImage();
			if (ai.Load(filepath, frame, average, loadCH, dtype))
			{
				return ai;
			}
			else
			{
				return null;
			}
		}

		/// <summary>
		/// AFMImageIuWFNgðt@C©ç[hµÜ·Bwb_Í©®IÉ¶¬³êÜ·B(zFÍùèFÅ·)
		/// t[0A½Ï»1(KpÈµ)A1chA³\¦@Å[hµÜ·B
		/// </summary>
		/// <param name="filepath">t@CpX</param>
		/// <returns></returns>
		public static AFMImage FromFile(string filepath)
		{
			return FromFile(filepath, 0, 1, Channel.CH1, DisplayType.nm_deg);
		}
		/// <summary>
		/// AFMImageIuWFNgðt@C©ç[hµÜ·Bwb_Í©®IÉ¶¬³êÜ·B(zFÍùèFÅ·)
		/// ½Ï»1(KpÈµ)A1chA³\¦@Å[hµÜ·B
		/// </summary>
		/// <param name="filepath">t@CpX</param>
		/// <param name="frame">[h·ét[CfbNX(0©çX^[g)</param>
		/// <returns></returns>
		public static AFMImage FromFile(string filepath, int frame)
		{
			return FromFile(filepath, frame, 1, Channel.CH1, DisplayType.nm_deg);
		}

		/// <summary>
		/// AFMImageðt@C©ç[hµÜ·Bwb_Í©®IÉ¶¬³êÜ·B(zFÍùèFÅ·)
		/// </summary>
		/// <param name="filepath">t@CpX</param>
		/// <param name="frame">[h·ét[CfbNX(0©çX^[g)</param>
		/// <param name="average">½Ï»ñ(Åá1)</param>
		/// <param name="loadCH">[h·é`l</param>
		/// <param name="dtype">\¦·éf[^íÊ</param>
		/// <returns>[hÉ¬÷·éÆTrue,¸s·éÆFalseªÔèÜ·B</returns>
		public bool Load(string filepath, int frame, int average, Channel loadCH, DisplayType dtype)
		{
			if (average < 1)
			{
				hasImageData = false;
				throw new ArgumentOutOfRangeException("average", "½Ï»ñÍ1ÈãÅ·");
			}

			fileName = filepath;
			averageNum = average;
			loadChannel = loadCH;
			dspType = dtype;
			frameIndexNumber = frame;
			//g£q`FbN
			bool ret = false;
			fileFormat=FormatCheck(filepath);
			switch (FormatCheck(filepath))
			{
				case FileFormats.Kodec1:
					ret = DataLoad1(filepath);
					break;
				case FileFormats.Kodec2S:
					ret = DataLoad2S(filepath, frame, average, loadCH, dtype);
					break;
				default:
					throw new Exception("AFMImaget@CÅÍ èÜ¹ñBg£qªÙÈèÜ·B");
			}

			if (colorMap == null)
			{
				colorMap = new Color[256];
				if (afmFile.FileVersion == 2)
				{
					//[hµ½t@CÉJ[AJ[|Cgª«èÈ¢ÍAÆè ¦¸ÅáÀKvÈ(2Â)ðÇÁµÄ¨­
					//G[ÉµÄà¢¢©H
					for (int i = 0; i < 3; i++)
					{
						if (colorPoints[i].Count < 2)
						{
							if (colorPoints[i].Contains(new Point(0, 0)))
								colorPoints[i].Add(new Point(0, 0));
							else
								colorPoints[i].Add(new Point(255, 255));
						}
					}
					General.GetAllColorMapFromColorPoint(ref colorMap, colorPoints, scaleLevelMax, scaleLevelMin);
				}
				else
				{
					ColorMapping_Default(ref colorPoints, colorMap);
				}
			}

			hasImageData = ret;
			return ret;
		}
		/// <summary>
		/// RXgN^BÊíAt@C©çÌC[W[hÉÍgíÈ¢±Æð§ãµÜ·B
		/// </summary>
		public AFMImage(AFMFileHeader fileH, AFMFrameHeader frameH, float[] data)
		{
			if (fileH != null && frameH != null && data != null)
			{
				afmFile = (AFMFileHeader)fileH.Clone();
				afmFrame = (AFMFrameHeader)frameH.Clone();
				imageData = (float[])data.Clone();

				hasImageData = true;

				if (colorMap == null)
				{
					colorMap = new Color[256];
					ColorMapping_Default(ref colorPoints, colorMap);
				}
			}
			else
			{
				hasImageData = false;
				throw new ArgumentNullException();
			}
		}
		/// <summary>
		/// AFMImageIuWFNgð¶¬µÜ·B¶¬³êéÌÍC[WîñâzFÈÇðÜßA½àÈ¢óÌIuWFNgÅ·B
		/// </summary>
		public AFMImage()
		{
		}
		#endregion

		#region J[}bsOÌftHgÝè
		/// <summary>
		/// ftHgÌJ[}bsOðæ¾µÜ·B
		/// </summary>
		/// <param name="cp">J[ÌAJ[|Cg</param>
		/// <param name="cm">zFÌ½ßÌJ[\¢Ìzñ</param>
		public static void ColorMapping_Default(ref List<Point>[] cp, Color[] cm)
		{
			//J[}bsOÌftHgÝè
			//J[Ìè
			float rc = 255f / 160;
			int r, b;
			for (int i = 0; i < 256; i++)
			{
				r = (i <= 160) ? (byte)(i * rc) : (byte)255;
				b = (i > 192) ? (byte)((i - 193) * 4) : (byte)0;
				cm[i] = Color.FromArgb(r, i, b);
			}

			//NULL`FbNBÈ¯êÎ¶¬
			if (cp[0] == null) cp[0] = new List<Point>();
			if (cp[1] == null) cp[1] = new List<Point>();
			if (cp[2] == null) cp[2] = new List<Point>();

			cp[0].Clear();
			cp[1].Clear();
			cp[2].Clear();
			//R
			cp[0].Add(new Point(0, 0));
			cp[0].Add(new Point(160, 255));
			cp[0].Add(new Point(255, 255));
			//G
			cp[1].Add(new Point(0, 0));
			cp[1].Add(new Point(255, 255));
			//B
			cp[2].Add(new Point(0, 0));
			cp[2].Add(new Point(192, 0));
			cp[2].Add(new Point(255, 255));
		}
		#endregion

		/// <summary>
		/// t[ðXV(ÄÇÝÝ)µÜ·
		/// VK[hÆÍÙÈèzFf[^AXP[Op[^ÍÛ³êÜ·B
		/// </summary>
		/// <param name="frame">ÏX(ÄÇÝÝ)t[</param>
        /// <returns>[hÉ¬÷·éÆTrue,¸s·éÆFalseªÔèÜ·B</returns>
        public bool ChangeFrame(int frame)
		{
			if (fileFormat == FileFormats.Kodec2S && DataLoad2S(fileName, frame, averageNum, loadChannel, dspType))
			{
				return true;
			}
			else
			{
				//hasImageData = false;
				return false;
			}
		}

		/// <summary>
		/// XP[p[^ðæ¾µÜ·B
		/// </summary>
		/// <param name="colorCoef">J[èW</param>
		/// <param name="subMin">J[èÌ½ßÌärÅ¬l</param>
		private void GetScaleParam(out float colorCoef, out float subMin)
		{
			if (!isScaleLock)
			{
				colorCoef = afmFrame.HeightMax == afmFrame.HeightMin ? 1 : 255f / (afmFrame.HeightMax - afmFrame.HeightMin);
				subMin = afmFrame.HeightMin;
			}
			else
			{
				colorCoef = scaleLockMax == scaleLockMin ? 1 : 255f / (scaleLockMax - scaleLockMin);
				subMin = scaleLockMin;
			}
		}

		/// <summary>
		/// C[WãÅwè³ê½fJgÀW(C[WãÌsNZn[¶º÷´_])ÉÎ·éÊu[nm]ðÔµÜ·
		/// </summary>
		/// <param name="CartesianOnImg">C[WãÌfJgÀW</param>
		/// <returns>C[WãÅÌfJgÀWnÌÀWyA</returns>
		public Point GetPositionOnImage(Point CartesianOnImg)
		{
			return GetPositionOnImage(CartesianOnImg.X, CartesianOnImg.Y);
		}
		/// <summary>
		/// C[WãÅwè³ê½fJgÀW(C[WãÌsNZn[¶º÷´_])ÉÎ·éÊu[nm]ðÔµÜ·
		/// </summary>
		/// <param name="CartesianXOnImg">C[WãÌfJgXÀW</param>
		/// <param name="CartesianYOnImg">C[WãÌfJgYÀW</param>
		/// <returns>C[WãÅÌfJgÀWnÌÀWyA</returns>
		public Point GetPositionOnImage(int CartesianXOnImg, int CartesianYOnImg)
		{
			if (afmFile != null && afmFrame != null && afmFile.Pixel.X != 0 && afmFile.Pixel.Y != 0)
			{
				int x = CartesianXOnImg * afmFile.Range.Width / afmFile.Pixel.X + afmFrame.Origin.X;
				int y = CartesianYOnImg * afmFile.Range.Height / afmFile.Pixel.Y + afmFrame.Origin.Y;

				return new Point(x, y);
			}
			else
				return Point.Empty;
		}

	
		#region rbg}bvðì¬
		/// <summary>
		/// [unsafe]@AFMC[W©çrbg}bvðì¬
		/// </summary>
		/// <param name="bpp">1sNZ ½èÌrbg</param>
		/// <returns>rbg}bvIuWFNgBLøÈ</returns>
		unsafe public Bitmap CreateBitmapImage(int bpp)
		{
			int i,j, color, strideY;

			//³µ¢rbg[xÅÈ¢©AzFf[^ª«èÈ¢ÌÆ«G[
			if (bpp != 32 && bpp != 16 && bpp != 24 && bpp != 8)
			{
				throw new ArgumentOutOfRangeException("rbg[xÍ32C24C16C8Ì¢¸ê©Å éKvª èÜ·B");
			}
            if (colorMap == null)
            {
                throw new Exception("zFèÌ½ßÌcolorMapf[^ªNullÅ·B");
            }

			//FÌzªðè
			float cc, min;

			GetScaleParam(out cc, out min);

			int x = afmFile.Pixel.X;
			int y = afmFile.Pixel.Y;
			//4oCg«E²®Z
			int strideW = (x + 3) & ~3;
			if (bpp == 32)
				strideW = x;
			int stride = strideW * bpp / 8;

			byte[] colorArray = new byte[y * stride];
			int imgxl;
			int xi;

			if (bpp == 32)
			{
				Bitmap bmp = new Bitmap(x, y, PixelFormat.Format32bppArgb);
				BitmapData bdata = bmp.LockBits(new Rectangle(0, 0, bmp.Width, bmp.Height), ImageLockMode.WriteOnly, bmp.PixelFormat);
				//|C^ZÅ¬»H
				byte* p = (byte*)bdata.Scan0.ToPointer();
				int sub = 4 * x;
				for (i = 0; i < y; i++)
				{
					//ÊÉ0,0©çBitmapð\¬·éÆãºª½]·éÌÅAY(æÌY²½]¤)©ç\¬·éB
					xi = x * (y - 1 - i);
					for (j = 0; j < x; j++, p += 4)
					{
						color = (int)((imageData[xi + j] - min) * cc);
						if (color > 255)
							color = 255;
						else if (color < 0)
							color = 0;

						*p = colorMap[color].B;
						*(p + 1) = colorMap[color].G;
						*(p + 2) = colorMap[color].R;
						*(p + 3) = 0xFF;
					}
				}
				bmp.UnlockBits(bdata);
				return bmp;
			}
			else if (bpp == 24)
			{
				for (i = 0; i < y; i++)
				{
					strideY = (y - 1 - i) * stride;
					imgxl = i * x;
					for (j = 0; j < x; j++)
					{
						color = (int)((imageData[imgxl + j] - min) * cc);
						if (color > 255)
							color = 255;
						else if (color < 0)
							color = 0;
						xi = j * 3;

						//B
						colorArray[strideY + xi] = colorMap[color].B;
						//G
						colorArray[strideY + xi + 1] = colorMap[color].G;
						//R
						colorArray[strideY + xi + 2] = colorMap[color].R;
					}
				}
				using (UnsafePointer usr = new UnsafePointer(GCHandle.Alloc(colorArray, GCHandleType.Pinned), Marshal.UnsafeAddrOfPinnedArrayElement(colorArray, 0)))
				{
					return new Bitmap(x, y, stride, PixelFormat.Format24bppRgb, usr.IntPtr);
				}
			}
            else if (bpp == 16 || bpp == 8)
            {
                stride = strideW;//16rbg[xÌæÊÅà8rbgÅC[Wð`­ÌÅAstrideðvZµÈ¨·B
                Bitmap bmp8 = new Bitmap(x, y, PixelFormat.Format8bppIndexed);

                BitmapData bd = bmp8.LockBits(new Rectangle(0, 0, x, y), ImageLockMode.WriteOnly, bmp8.PixelFormat);
                byte* s0 = (byte*)bd.Scan0.ToPointer();
                //rbgf[^vZ
                int /*iw, */di;
                float cv;

                for (i = 0; i < y; i++)
                {
                    //iw = i * stride + s0;
                    di = i * x;
                    for (j = 0; j < x; j++, s0++)
                    {
                        //GÌf[^ÌÝKvB
                        cv = (imageData[di + j] - min) * cc;
                        if (cv > 255)
                            cv = 255;
                        else if (cv < 0)
                            cv = 0;

                        *s0 = (byte)cv;
                    }
                    s0 += stride - x;
                }
                bmp8.UnlockBits(bd);
                bmp8.RotateFlip(RotateFlipType.RotateNoneFlipY);
                //J[pbgðwèFÖÏX
                ColorPalette cp = bmp8.Palette;

                for (i = 0; i < 256; i++)
                {
                    cp.Entries[i] = colorMap[i];
                }
                bmp8.Palette = cp;

                return bmp8;
            }
            else
            {
                return null;
            }
		}
		#endregion

		#region AFMImageÌrbg}bvIuWFNgð¶¬
		/// <summary>
		/// [unsafe]@AFMImageÌrbg}bvIuWFNgðCÓTCYÅ¶¬µÜ·B
		/// </summary>
		/// <param name="bpp">1sNZ ½èÌrbg</param>
		/// <param name="DstSize">¶¬·érbg}bvTCY</param>
		/// <returns>¶¬³ê½rbg}bvIuWFNg</returns>
		unsafe public Bitmap CreateBitmapImage(int bpp, Size DstSize)
		{
			if (DstSize.Height < 1 || DstSize.Width < 1)
				throw new ArgumentOutOfRangeException("¶¬TCYÍ1ÈãÅÈ¯êÎÈèÜ¹ñB");
			PixelFormat pf = PixelFormat.Undefined;
			switch (bpp)
			{
				case 32:
					pf = PixelFormat.Format32bppArgb;
					break;
				case 24:
					pf = PixelFormat.Format24bppRgb;
					break;
				case 16:
					goto case 8;
				case 8:
					pf = PixelFormat.Format8bppIndexed;
					break;
				default:
					return null;
			}

			//øTCYÌrbg}bvð¶¬
			Bitmap tgt = new Bitmap(DstSize.Width, DstSize.Height);
			//rbg}bvf[^bN
			BitmapData btgt = tgt.LockBits(new Rectangle(0,0,DstSize.Width, DstSize.Height), ImageLockMode.WriteOnly, pf);

			//êIÉftHgTCYÌBtimapðìé
			using (Bitmap master = CreateBitmapImage(bpp))
			{
				BitmapData bmaster = master.LockBits(new Rectangle(0, 0, afmFile.Pixel.X, afmFile.Pixel.Y), ImageLockMode.ReadOnly, pf);

				int i, j;
				byte* tgtP = (byte*)btgt.Scan0.ToPointer();
				byte* mP = (byte*)bmaster.Scan0.ToPointer();
				int bytePPixel = bpp / 8;
				//16rbg[xÌêÍ8rbgÅC[WðìéB
                if (bpp == 16)
                    bytePPixel = 1;

				int mstrideY;
				int mPosiX = 0;
				//jAXglCo[@Ågå/k¬C[Wð¶¬·éB
                switch (bpp)
                {
                    case 32:
                        for (j = 0; j < DstSize.Height; j++)
                        {
                            mstrideY = j * afmFile.Pixel.Y / DstSize.Height * bmaster.Stride;
                            for (i = 0; i < DstSize.Width; i++, tgtP += 4)
                            {
                                //±¢ÂÌvZÍÏXµÄÍ¢¯È¢BiÁÉèZÆ|ZÌÔBjí´Æ¿·éæ¤ÉµÄ éB
                                mPosiX = i * afmFile.Pixel.X / DstSize.Width * bytePPixel + mstrideY;

                                *tgtP = *(mP + mPosiX);
                                *(tgtP + 1) = *(mP + mPosiX + 1);
                                *(tgtP + 2) = *(mP + mPosiX + 2);
                                *(tgtP + 3) = 0xFF;
                            }
                        }
                        break;
                    case 16:
                        goto case 8;
                    case 8:
                        int DststrideW = (DstSize.Width + 3) & ~3;
                        int sub = DststrideW - DstSize.Width;
                        
                        for (j = 0; j < DstSize.Height; j++, tgtP += sub)
                        {
                            mstrideY = j * afmFile.Pixel.Y / DstSize.Height * bmaster.Stride;
                            for (i = 0; i < DstSize.Width; i++, tgtP ++)
                            {
                                //±¢ÂÌvZÍÏXµÄÍ¢¯È¢BiÁÉèZÆ|ZÌÔBjí´Æ¿·éæ¤ÉµÄ éB
                                mPosiX = i * afmFile.Pixel.X / DstSize.Width + mstrideY;

                                *tgtP = *(mP + mPosiX);
                            }
                        }
						//pbgðÝè
					    tgt.Palette = master.Palette;
                        break;
                }

				master.UnlockBits(bmaster);
				tgt.UnlockBits(btgt);
			}

			return tgt;
		}
		#endregion

		#region zñæª|C^ðµ¤NX
		class UnsafePointer : IDisposable
		{
			private GCHandle handle;
			private IntPtr ptr;

			internal UnsafePointer(GCHandle handle, IntPtr ptr)
			{
				this.handle = handle;
				this.ptr = ptr;
			}

			~UnsafePointer()
			{
				Dispose();
			}

			public IntPtr IntPtr
			{
				get { return ptr; }
			}

			#region IDisposable o
			public void Dispose()
			{
				lock (this)
				{
					if (this.handle.IsAllocated)
					{
						this.handle.Free();
					}
				}
			}
			#endregion
		}
		#endregion

		/// <summary>
		/// C[WãÌsNZÊuÌ³ðÔ·B
		/// </summary>
		/// <param name="pixelPosiOnImg">C[WãÌsNZÊu(fJgnACfbNX)</param>
		/// <returns>wèÊuÌC[WÌl</returns>
		public float GetValue(Point pixelPosiOnImg)
		{
			return GetValue(pixelPosiOnImg.X, pixelPosiOnImg.Y);
		}
		/// <summary>
		/// C[WãÌsNZÊuÌ³ðÔ·B
		/// </summary>
		/// <param name="x">C[WÌXsNZÊu(fJgnAOX^[g)</param>
		/// <param name="y">C[WÌYsNZÊu(fJgnAOX^[g)</param>
		/// <returns>wèÊuÌC[WÌl</returns>
		public float GetValue(int x, int y)
		{
			if (afmFile != null && imageData != null)
				return imageData[x + y * afmFile.Pixel.X];
			else
				throw new NullReferenceException("t@Cwb_IuWFNgAÜ½ÍC[Wf[^ªNULLÅ·B");
		}

		#region ADWè
		/// <summary>
		/// ADWèij|[0`1Vj
		/// </summary>
		public const uint AD_0_1V = 0x00000001;	// Voltage: unipolar 0 V to 1 V
		/// <summary>
		/// ADWèij|[0`2.5Vj
		/// </summary>
		public const uint AD_0_2P5V = 0x00000002;	// Voltage: unipolar 0 V to 2.5 V
		/// <summary>
		/// ADWèij|[0`5Vj
		/// </summary>
		public const uint AD_0_5V = 0x00000004;	// Voltage: unipolar 0 V to 5 V
		/// <summary>
		/// ADWèioC|[}1Vj
		/// </summary>
		public const uint AD_1V = 0x00010000;	// Voltage: bipolar +/- 1 V
		/// <summary>
		/// ADWèioC|[}2.5Vj
		/// </summary>
		public const uint AD_2P5V = 0x00020000;	// Voltage: bipolar +/- 2.5 V
		/// <summary>
		/// ADWèioC|[}5Vj
		/// </summary>
		public const uint AD_5V = 0x00040000;	// Voltage: bipolar +/- 5 V
		/// <summary>
		/// ADWèioC|[}80V, f[^ðÒWµ½êÉ¼zIÉ±êðg¤BÀÛÉoC|[80VÅADÏ·µ½í¯ÅÍÈ¢BÜ½Aªð\Í16rbgÉ·éj
		/// </summary>
		public const uint AD_80V = 0x00800000;
		#endregion


		#region t@CtH[}bgð`FbN
		/// <summary>
		/// t@CtH[}bgð`FbNBg£qÌÝÅ»f³êÜ·B
		/// </summary>
		/// <param name="filepath">t@CpX</param>
		/// <returns>t@CtH[}bgíÊ</returns>
		public static FileFormats FormatCheck(string filepath)
		{
			string R = System.IO.Path.GetExtension(filepath).ToLower();
			if (R == ".dah" || R == ".daf" || R == ".dhh" || R == ".dhf" || R == ".drf" || R == ".drh" || R == ".dar" || R == ".drr" || R == ".dad" || R == ".drd" || R == ".rid" || R == ".daa")
			{
				return FileFormats.Kodec1;
			}
			//else if(R == ".adf" || R == ".efd")
			//{
			//    fileFormat = FileFormat.Kodec2;
			//    return 0;
			//}
			else if (R == ".asd" || R == ".esd")
			{
				return FileFormats.Kodec2S;
			}
			else
			{
				return FileFormats.NotSupport;
			}
		}
		#endregion

		#region ICloneable o
		/// <summary>
		/// IuWFNgÌfB[vRs[ðÔµÜ·
		/// </summary>
		/// <returns></returns>
		public object Clone()
		{
			AFMImage ai = (AFMImage)MemberwiseClone();
			if(fileFormat==FileFormats.Kodec1) {
				afmFile.OperatorName="";    //¼µ½Æ±ë
				afmFile.Comment="";         //¼µ½Æ±ë
			}
			ai.afmFile = (AFMFileHeader)afmFile.Clone();
			ai.afmFrame = (AFMFrameHeader)afmFrame.Clone();
			ai.imageData = (float[])imageData.Clone();

			return ai;
		}
		#endregion

		#region AVIt@CÌCwb_
		/// <summary>
		/// AVIt@CÌCwb_
		/// </summary>
		[System.Runtime.InteropServices.StructLayout(System.Runtime.InteropServices.LayoutKind.Sequential)]
		public struct MainAVIHeader
		{
			/// <summary>
			/// t[Ôu(}CNbPÊ)
			/// </summary>
			public int dwMicroSecPerFrame;
			/// <summary>
			/// t@CÌTZf[^[g
			/// </summary>
			public int dwMaxBytesPerSec;
			/// <summary>
			/// \ñÌæ.[ÉÝè·éB
			/// </summary>
			public int dwReserved1;
			/// <summary>
			/// t@CÉÎ·étOB
			/// </summary>
			public int dwFlags;
			/// <summary>
			/// t@CàÌf[^Ìt[Ìðwè·é
			/// </summary>
			public int dwTotalFrames;
			/// <summary>
			/// C^[[u³ê½t@CÌJnt[ðwè·éBC^[[u³ê½t@CÈOÅÍA[ðwè·éB
			/// </summary>
			public int dwInitialFrames;
			/// <summary>
			/// t@CàÌXg[ðwè·éB½Æ¦ÎAI[fBIÆrfIðÜÞt@CÉÍ 2 ÂÌXg[ª éB 
			/// </summary>
			public int dwStreams;
			/// <summary>
			/// t@CðÇÝæé½ßÌobt@ TCYðwè·éBêÊÉA±ÌTCYÍt@CàÌÅåÌ`Nði[·éÌÉ\ªÈå«³É·éB
			/// </summary>
			public int dwSuggestedBufferSize;
			/// <summary>
			/// AVI t@CÌðsNZPÊÅwè·éB
			/// </summary>
			public int dwWidth;
			/// <summary>
			/// AVI t@CÌ³ðsNZPÊÅwè·éB
			/// </summary>
			public int dwHeight;
			///// <summary>
			///// \ñ³êÄ¢éB[ÉÝè·éB 
			///// </summary>
			//public int dwReserved2;
			///// <summary>
			///// \ñ³êÄ¢éB[ÉÝè·éB 
			///// </summary>
			//public int dwReserved3;
			///// <summary>
			///// \ñ³êÄ¢éB[ÉÝè·éB 
			///// </summary>
			//public int dwReserved4;
			///// <summary>
			///// \ñ³êÄ¢éB[ÉÝè·éB 
			///// </summary>
			//public int dwReserved5;
		}
		#endregion

		//[StructLayout(LayoutKind.Sequential)]
		//public struct AVIStreamHeader
		//{
		//    FOURCC fccType;
		//    FOURCC fccHandler;
		//    int dwFlags;
		//    int dwPriority;
		//    int dwInitialFrames;
		//    int dwScale;
		//    int dwRate;
		//    int dwStart;
		//    int dwLength;
		//    int dwSuggestedBufferSize;
		//    int dwQuality;
		//    int dwSampleSize;
		//    Rectangle rcFrame;
		//}
	}
}
