# Supplementary material for: Cofilin-induced unidirectional cooperative conformational changes in actin filaments revealed by high-speed atomic force microscopy
Source: eLife. 2015 Feb 2;4:e04806. doi: 10.7554/eLife.04806 (PMC4337605; doi:10.7554/eLife.04806)
Supplement: Source code 1. — The Kodec4.4.7.39 for HS-AFM image viewing and analysis software is coded in Visual C# (Visual Studio 2010, Microsoft, USA). DOI: http://dx.doi.org/10.7554/eLife.04806.031 [file elife04806s001.zip › Kodec 4.4.7.39/AFMImageIO/AFMImage.csproj]

<?xml version="1.0" encoding="utf-8"?>
<Project DefaultTargets="Build" xmlns="http://schemas.microsoft.com/developer/msbuild/2003" ToolsVersion="4.0">
  <PropertyGroup>
    <Configuration Condition=" '$(Configuration)' == '' ">Debug</Configuration>
    <Platform Condition=" '$(Platform)' == '' ">AnyCPU</Platform>
    <ProductVersion>9.0.21022</ProductVersion>
    <SchemaVersion>2.0</SchemaVersion>
    <ProjectGuid>{A2FC48A5-429A-4BBC-9CFB-62CF2454B058}</ProjectGuid>
    <OutputType>Library</OutputType>
    <AppDesignerFolder>Properties</AppDesignerFolder>
    <RootNamespace>Kodec</RootNamespace>
    <AssemblyName>AFMImage</AssemblyName>
    <StartupObject>
    </StartupObject>
    <FileUpgradeFlags>
    </FileUpgradeFlags>
    <OldToolsVersion>3.5</OldToolsVersion>
    <UpgradeBackupLocation>
    </UpgradeBackupLocation>
    <ApplicationIcon>
    </ApplicationIcon>
    <TargetFrameworkVersion>v2.0</TargetFrameworkVersion>
  </PropertyGroup>
  <PropertyGroup Condition=" '$(Configuration)|$(Platform)' == 'Debug|AnyCPU' ">
    <DebugSymbols>true</DebugSymbols>
    <DebugType>full</DebugType>
    <Optimize>false</Optimize>
    <OutputPath>bin\Debug\</OutputPath>
    <DefineConstants>DEBUG;TRACE</DefineConstants>
    <ErrorReport>prompt</ErrorReport>
    <WarningLevel>4</WarningLevel>
    <CheckForOverflowUnderflow>true</CheckForOverflowUnderflow>
    <AllowUnsafeBlocks>true</AllowUnsafeBlocks>
  </PropertyGroup>
  <PropertyGroup Condition=" '$(Configuration)|$(Platform)' == 'Release|AnyCPU' ">
    <DebugType>pdbonly</DebugType>
    <Optimize>true</Optimize>
    <OutputPath>bin\Release\</OutputPath>
    <DefineConstants>TRACE</DefineConstants>
    <ErrorReport>prompt</ErrorReport>
    <WarningLevel>4</WarningLevel>
    <CheckForOverflowUnderflow>true</CheckForOverflowUnderflow>
    <AllowUnsafeBlocks>true</AllowUnsafeBlocks>
    <DocumentationFile>bin\Release\AFMImage.xml</DocumentationFile>
  </PropertyGroup>
  <ItemGroup>
    <Reference Include="System" />
    <Reference Include="System.Data" />
    <Reference Include="System.Drawing" />
    <Reference Include="System.Xml" />
  </ItemGroup>
  <ItemGroup>
    <Compile Include="AFMImageHeader.cs" />
    <Compile Include="AFMImage.cs" />
    <Compile Include="Properties\Settings.Designer.cs">
      <AutoGen>True</AutoGen>
      <DesignTimeSharedInput>True</DesignTimeSharedInput>
      <DependentUpon>Settings.settings</DependentUpon>
    </Compile>
    <Compile Include="ReadAFMImage.cs" />
    <Compile Include="Properties\AssemblyInfo.cs" />
    <Compile Include="WriteAFMImage.cs" />
  </ItemGroup>
  <ItemGroup>
    <ProjectReference Include="..\General\General.csproj">
      <Project>{8B843ED2-7B3D-4393-BBB3-42E1359B4B22}</Project>
      <Name>General</Name>
    </ProjectReference>
  </ItemGroup>
  <ItemGroup>
    <None Include="Properties\Settings.settings">
      <Generator>SettingsSingleFileGenerator</Generator>
      <LastGenOutput>Settings.Designer.cs</LastGenOutput>
    </None>
  </ItemGroup>
  <ItemGroup>
    <Content Include="KodecIcon.ico" />
  </ItemGroup>
  <Import Project="$(MSBuildBinPath)\Microsoft.CSharp.targets" />
  <!-- To modify your build process, add your task inside one of the targets below and uncomment it. 
       Other similar extension points exist, see Microsoft.Common.targets.
  <Target Name="BeforeBuild">
  </Target>
  <Target Name="AfterBuild">
  </Target>
  -->
</Project>
