# Supplementary material for: Cofilin-induced unidirectional cooperative conformational changes in actin filaments revealed by high-speed atomic force microscopy
Source: eLife. 2015 Feb 2;4:e04806. doi: 10.7554/eLife.04806 (PMC4337605; doi:10.7554/eLife.04806)
Supplement: Source code 1. — The Kodec4.4.7.39 for HS-AFM image viewing and analysis software is coded in Visual C# (Visual Studio 2010, Microsoft, USA). DOI: http://dx.doi.org/10.7554/eLife.04806.031 [file elife04806s001.zip › Kodec 4.4.7.39/AFMImageIO/AFMImageHeader.cs]

using System;
using System.Collections.Generic;
using System.Text;
using System.Drawing;

namespace Kodec
{
	#region フレームヘッダ
	/// <summary>
	/// 1枚のAFMイメージのフレームヘッダ情報を扱うクラス
	/// </summary>
	public class AFMFrameHeader : ICloneable
	{
		/// <summary>
		/// 複製を返します
		/// </summary>
		/// <returns></returns>
		public object Clone()
		{
			return MemberwiseClone();
		}

		private uint frameNum;
		private float binaryMax;
		private float binaryMin;
		private float heightMax;
		private float heightMin;
		private Point origin;
		private float tilt_X;
		private float tilt_Y;
		private bool cagedLaserFlag;
		//public fixed byte Reserved[11];

        /// <summary>
		/// フレームナンバー
		/// </summary>
		public uint FrameNum
		{
			get { return frameNum; }
			set {frameNum = value; }
		}
		/// <summary>
		/// フレームの最大高さ（バイナリ）
		/// </summary>
		public float BinaryMax
		{
			get { return binaryMax; }
			set { binaryMax = value; }
		}
		/// <summary>
		/// フレームの最低高さ（バイナリ）
		/// </summary>
		public float BinaryMin
		{
			get { return binaryMin; }
			set { binaryMin = value; }
		}
		/// <summary>
		/// フレームの最大高さ（物理量）
		/// </summary>
		public float HeightMax
		{
			get { return heightMax; }
			set { heightMax = value; }
		}
		/// <summary>
		/// フレームの最低高さ（物理量）
		/// </summary>
		public float HeightMin
		{
			get { return heightMin; }
			set { heightMin = value; }
		}
		/// <summary>
		/// イメージングエリア位置（左下）[nm](スタートポイント)
		/// </summary>
		public Point Origin
		{
			get { return origin; }
			set { origin = value; }
		}
		/// <summary>
		/// チルト（X)
		/// </summary>
		public float Tilt_X
		{
			get { return tilt_X; }
			set { tilt_X = value; }
		}
		/// <summary>
		/// チルト（Y)
		/// </summary>
		public float Tilt_Y
		{
			get { return tilt_Y; }
			set { tilt_Y = value; }
		}
		/// <summary>
		/// Caged系でレーザーを撃ったフレームを表すフラグ
		/// </summary>
		public bool CagedLaserFlag
		{
			get { return cagedLaserFlag; }
			set { cagedLaserFlag = value; }
		}
	}
	#endregion

	#region ファイルヘッダ
	/// <summary>
	/// AFMイメージのファイルヘッダクラス
	/// </summary>
	public class AFMFileHeader : ICloneable
	{
		#region private field

		private int fileVersion;
		private int fileHeaderSize;
		private int frameHeaderSize;
		private int textEncodingCodepage;
		private int operatornameSize;
		private int commnetSize;
		private DataType dataType1ch;
		private DataType dataType2ch;
		private int getFrame;
		private int includedFrame;
		private int scanDirection;
		private int scanTry;
		private bool moveAveFlag;
		private int adAverageNum;//1点を測定するときに、何回サンプリングするか。
		private DateTime scanDate;
		private int xRounding;
		private int yRounding;
		private Pixels pixel;
		private Size range;
		private float frameTime;
		private float sensorSensitivity;
		private float phaseSensitivity;
		private string operatorName;
		private string comment;
        private int integratedFrameNum = 1;
        #endregion

		#region struct
		/// <summary>
		/// ピクセル情報を表す構造体
		/// </summary>
		public struct Pixels
		{
			private int x;
			/// <summary>
			/// 横方向のピクセル数を取得または設定します。
			/// </summary>
			public int X
			{
				get { return x; }
				set { x = value; }
			}
			private int y;
			/// <summary>
			/// 縦方向のピクセル数を取得または設定します。
			/// </summary>
			public int Y
			{
				get { return y; }
				set { y = value; }
			}
			/// <summary>
			/// 文字列で現在の構造体の値を返します。
			/// </summary>
			/// <returns></returns>
			public override string ToString()
			{
				return X + "×" + Y;
			}

			/// <summary>
			/// X、Yのピクセルの積を取得します。
			/// </summary>
			public int Area
			{
				get { return x * y; }
			}
			/// <summary>
			/// コンストラクタ
			/// </summary>
			/// <param name="xp">横方向ピクセル数</param>
			/// <param name="yp">縦方向ピクセル数</param>
			public Pixels(int xp, int yp)
			{
				x = xp;
				y = yp;
			}
			/// <summary>
			/// ピクセルのサイズを取得します。
			/// </summary>
			public Size Size
			{
				get { return new Size(x, y); }
			}
		}
		#endregion

		#region property
		/// <summary>
        /// 積算した枚数。最低値は1。また、積算枚数が1だと、積算なし、という意味。
        /// 積算枚数に1未満を指定すると、1が積算枚数として保持されます。
        /// </summary>
        public int IntegratedFrameNum
        {
            get { return integratedFrameNum; }
            set
            {
                if (value < 1)
                    integratedFrameNum = 1;
                else
                    integratedFrameNum = value;
            }
        }
        /// <summary>
		/// コメントへのオフセット
		/// </summary>
		//[Obsolete("このパラメータはファイルバージョン０（ゼロ）で使用されていたものです。今後の使用は奨励されません")]
		private int offset;

		/// <summary>
		/// ファイルバージョン
		/// </summary>
		public int FileVersion
		{
			get { return fileVersion; }
			set { fileVersion = value; }
		}
		/// <summary>
		/// ファイルヘッダサイズ（コメントのサイズ含む。）
		/// </summary>
		public int FileHeaderSize
		{
			get { return fileHeaderSize; }
			set { fileHeaderSize = value; }
		}
		/// <summary>
		/// フレームヘッダサイズ（コメントのサイズ含む。）
		/// </summary>
		public int FrameHeaderSize
		{
			get { return frameHeaderSize; }
			set { frameHeaderSize = value; }
		}
		/// <summary>
		/// コメント、オペレータネームのテキストエンコード指定コードNo.（shift-JIS, Unicode　など）
		/// </summary>
		public int TextEncodingCodepage
		{
			get { return textEncodingCodepage; }
			set { textEncodingCodepage = value; }
		}
		/// <summary>
		/// オペレータネームサイズ
		/// </summary>
		public int OperatornameSize
		{
			get { return operatornameSize; }
			set { operatornameSize = value; }
		}
		/// <summary>
		/// コメントサイズ
		/// </summary>
		public int CommnetSize
		{
			get { return commnetSize; }
			set { commnetSize = value; }
		}
		/// <summary>
		/// 1chのデータ種別
		/// </summary>
		public DataType DataType1ch
		{
			get { return dataType1ch; }
			set { dataType1ch = value; }
		}
		/// <summary>
		/// 2chのデータ種別
		/// </summary>
		public DataType DataType2ch
		{
			get { return dataType2ch; }
			set { dataType2ch = value; }
		}
		/// <summary>
		/// イメージングの時に取得した1チャンネル分のフレーム数
		/// </summary>
		public int GetFrame
		{
			get { return getFrame; }
			set { getFrame = value; }
		}
		/// <summary>
		/// 1チャンネル分の収録フレーム数（2チャンネル記録してある場合には収録フレームは2倍になる）
		/// </summary>
		public int IncludedFrame
		{
			get { return includedFrame; }
			set { includedFrame = value; }
		}
		/// <summary>
		/// データ取得ステータスコード
		/// </summary>
		public int ScanDirection
		{
			get { return scanDirection; }
			set { scanDirection = value; }
		}
		/// <summary>
		/// Scanトライ回数
		/// </summary>
		public int ScanTry
		{
			get { return scanTry; }
			set { scanTry = value; }
		}

		/// <summary>
		/// Pixel数
		/// </summary>
		public Pixels Pixel
		{
			get { return pixel; }
			set { pixel = value; }
		}

		/// <summary>
		/// スキャンレンジ [nm]
		/// </summary>
		public Size Range
		{
			get { return range; }
			set { range = value; }
		}


		/// <summary>
		/// 移動平均化フラグ（tureで移動平均）
		/// </summary>
		public bool MoveAveFlag
		{
			get { return moveAveFlag; }
			set { moveAveFlag = value; }
		}
		/// <summary>
		/// 1ピクセルに使える最大データ数(最低１)
		/// </summary>
		public int AdAverageNum
		{
			get { return adAverageNum; }
			set { adAverageNum = value; }
		}

		/// <summary>
		/// イメージング年月日
		/// </summary>
		public DateTime ScanDate
		{
			get { return scanDate; }
			set { scanDate = value; }
		}
		/// <summary>
		/// X Rounding レベル（単位：%, サイン波置き換え度）
		/// </summary>
		public int XRounding
		{
			get { return xRounding; }
			set { xRounding = value; }
		}
		/// <summary>
		/// Y Rounding レベル（単位：%, サイン波置き換え度）
		/// </summary>
		public int YRounding
		{
			get { return yRounding; }
			set { yRounding = value; }
		}
		/// <summary>
		/// スキャンスピード [ms/Frame]
		/// </summary>
		public float FrameTime
		{
			get { return frameTime; }
			set { frameTime = value; }
		}
		/// <summary>
		/// センサー感度
		/// </summary>
		public float SensorSensitivity
		{
			get { return sensorSensitivity; }
			set { sensorSensitivity = value; }
		}

		/// <summary>
		/// 位相感度
		/// </summary>
		public float PhaseSensitivity
		{
			get { return phaseSensitivity; }
			set { phaseSensitivity = value; }
		}
		/// <summary>
		/// コメントへのオフセット
		/// </summary>
		///[Obsolete("このパラメータはファイルバージョン０（ゼロ）で使用されていたものです。今後の使用は奨励されません")]
		public int Offset
		{
			get { return offset; }
			set { offset = value; }
		}
		//public fixed byte Reserved[12];


		/// <summary>
		/// オペレーター名
		/// </summary>
		public string OperatorName
		{
			get { return operatorName; }
			set { operatorName = value; }
		}
		/// <summary>
		/// コメント
		/// </summary>
		public string Comment
		{
			get { return comment; }
			set { comment = value; }
		}

		//今井追加
		private bool xFFcheck;

		/// <summary>
		/// 
		/// </summary>
		public bool XFFcheck
		{
			get { return xFFcheck; }
			set { xFFcheck = value; }
		}

		private int xFFmaxnum;

		/// <summary>
		/// 
		/// </summary>
		public int XFFmaxnum
		{
			get { return xFFmaxnum; }
			set { xFFmaxnum = value; }
		}

		private double xFreq;

		/// <summary>
		/// 
		/// </summary>
		public double XFreq
		{
			get { return xFreq; }
			set { xFreq = value; }
		}
		#endregion

		#region private (hardware) field
		private int imagingMachineNo;
		private float xPiezoExtend;
		private float yPiezoExtend;
		private float zPiezoExtend;
		private float zPiezoDriverGain;
		private float xRangeMax;
		private float yRangeMax;
		private float adResolution;
		private float adRange;
		#endregion

		#region property hardware
		/// <summary>
		/// Xピエゾ伸び係数[nm/V]
		/// </summary>
		public float XPiezoExtend
		{
			get { return xPiezoExtend; }
			set { xPiezoExtend = value; }
		}


		/// <summary>
		/// Yピエゾ伸び係数[nm/V]
		/// </summary>
		public float YPiezoExtend
		{
			get { return yPiezoExtend; }
			set { yPiezoExtend = value; }
		}

		/// <summary>
		/// AD分解能
		/// </summary>
		public float AdResolution
		{
			get { return adResolution; }
			set { adResolution = value; }
		}

		/// <summary>
		/// AD電圧レンジ
		/// </summary>
		public float AdRange
		{
			get { return adRange; }
			set { adRange = value; }
		}
		/// <summary>
		/// イメージングマシンナンバー
		/// </summary>
		public int ImagingMachineNo
		{
			get { return imagingMachineNo; }
			set { imagingMachineNo = value; }
		}
		/// <summary>
        /// Zピエゾ伸び係数[nm/V]
		/// </summary>
		public float ZPiezoExtend
		{
			get { return zPiezoExtend; }
			set { zPiezoExtend = value; }
		}
		/// <summary>
		/// Zピエゾドライバーゲイン
		/// </summary>
		public float ZPiezoDriverGain
		{
			get { return zPiezoDriverGain; }
			set { zPiezoDriverGain = value; }
		}
		/// <summary>
		/// X最大レンジ[nm]
		/// </summary>
		public float XRangeMax
		{
			get { return xRangeMax; }
			set { xRangeMax = value; }
		}
		/// <summary>
		/// Y最大レンジ[nm]
		/// </summary>
		public float YRangeMax
		{
			get { return yRangeMax; }
			set { yRangeMax = value; }
		}

		#endregion

		/// <summary>
		/// データ種別列挙体。Topo像、Phase像とか。（32ビット符号付き整数コードが付加されています）
		/// </summary>
		public enum DataType : int
		{
			/// <summary>
			/// Topography。コードは"TP"のASCIIコード0x5054
			/// </summary>
			Topography = 0x5054,
			/// <summary>
			/// Error。コードは"ER"のASCIIコード0x5245
			/// </summary>
			Error = 0x5245,
			/// <summary>
			/// Phase。コードは"PH"のASCIIコード0x4850
			/// </summary>
			Phase = 0x4850,
			/// <summary>
			/// None。記録していなかったら0を書き込むのでコードは0。
			/// </summary>
			None = 0x0000 //参考:0x4F4E;	//"NO"のASCIIコード
		}

		/// <summary>
		/// クラスのディープコピーを生成します。
		/// </summary>
		/// <returns></returns>
		public object Clone()
		{
			AFMFileHeader af = (AFMFileHeader)MemberwiseClone();
			af.Comment = (string)Comment.Clone();
			af.OperatorName = (string)OperatorName.Clone();
			return af;
		}
	}
	#endregion
}
