# Supplementary material for: Cofilin-induced unidirectional cooperative conformational changes in actin filaments revealed by high-speed atomic force microscopy
Source: eLife. 2015 Feb 2;4:e04806. doi: 10.7554/eLife.04806 (PMC4337605; doi:10.7554/eLife.04806)
Supplement: Source code 1. — The Kodec4.4.7.39 for HS-AFM image viewing and analysis software is coded in Visual C# (Visual Studio 2010, Microsoft, USA). DOI: http://dx.doi.org/10.7554/eLife.04806.031 [file elife04806s001.zip › Kodec 4.4.7.39/AFMImageIO/bin/Release/AFMImage.xml]

<?xml version="1.0"?>
<doc>
    <assembly>
        <name>AFMImage</name>
    </assembly>
    <members>
        <member name="T:Kodec.AFMImage">
            <summary>
            AFMImageの書き込み(保存)クラス
            </summary>
            <summary>
            AFMイメージを扱うクラス
            </summary>
            <summary>
            AFMImageを読み込むクラス（バイナリデータ）(2009/5/28 渡辺)
            Igor製Imagingソフトとの完全な互換性はない
            AdaverageNumがよくわからん
            </summary>
        </member>
        <member name="F:Kodec.AFMImage.ZERO">
            <summary>
            BYTE型のゼロ（0）。
            </summary>
        </member>
        <member name="F:Kodec.AFMImage.AD_0_1V">
            <summary>
            ADレンジ定数（ユニポーラ0～1V）
            </summary>
        </member>
        <member name="F:Kodec.AFMImage.AD_0_2P5V">
            <summary>
            ADレンジ定数（ユニポーラ0～2.5V）
            </summary>
        </member>
        <member name="F:Kodec.AFMImage.AD_0_5V">
            <summary>
            ADレンジ定数（ユニポーラ0～5V）
            </summary>
        </member>
        <member name="F:Kodec.AFMImage.AD_1V">
            <summary>
            ADレンジ定数（バイポーラ±1V）
            </summary>
        </member>
        <member name="F:Kodec.AFMImage.AD_2P5V">
            <summary>
            ADレンジ定数（バイポーラ±2.5V）
            </summary>
        </member>
        <member name="F:Kodec.AFMImage.AD_5V">
            <summary>
            ADレンジ定数（バイポーラ±5V）
            </summary>
        </member>
        <member name="F:Kodec.AFMImage.AD_80V">
            <summary>
            ADレンジ定数（バイポーラ±80V, データを編集した場合に仮想的にこれを使う。実際にバイポーラ80VでAD変換したわけではない。また、分解能は16ビットにする）
            </summary>
        </member>
        <member name="M:Kodec.AFMImage.GetBinaryValue(System.Single)">
            <summary>
            物理量データから、バイナリデータを計算。
            </summary>
            <param name="val">データ</param>
            <returns>バイナリ値</returns>
        </member>
        <member name="M:Kodec.AFMImage.WriteKodec2FileHeader(System.IO.FileStream,System.IO.BinaryWriter,System.Int32)">
            <summary>
            Kodec2形式のファイルヘッダ書き込み
            </summary>
            <param name="fso">ファイルストリーム</param>
            <param name="bw">バイナリライター</param>
            <param name="includeFrameNum">書き込みフレームの総数</param>
            <returns></returns>
        </member>
        <member name="M:Kodec.AFMImage.WriteKodec2FrameHeader(System.IO.BinaryWriter)">
            <summary>
            Kodec2形式のフレームヘッダを書き込みます。
            </summary>
            <param name="bw">バイナリライター。フレームヘッダの書き込み位置まで事前に移動しておく必要あり。(この関数内ではポジション移動しない)</param>
            <returns></returns>
        </member>
        <member name="M:Kodec.AFMImage.SaveAs8bitBitmap(System.String)">
            <summary>
            ビットマップ形式セーブ
            </summary>
            <param name="path">ファイルパス</param>
        </member>
        <member name="M:Kodec.AFMImage.SaveAsBMP_IncludeRange(System.Drawing.Size,System.Int32,System.Int32,Kodec.AFMImage,System.String)">
            <summary>
            Offset移動範囲を含めたBMP保存
            </summary>
            <param name="TotalBMPSize">オフセット移動範囲の最大サイズ（ピクセル単位）</param>
            <param name="xMoveMin">オフセット移動幅の最小値（nm単位）</param>
            <param name="yMoveMin">オフセット移動高さの最小値（nm単位）</param>
            <param name="p">AFMImageオブジェクト</param>
            <param name="path">保存パス</param>
            <returns></returns>
        </member>
        <member name="M:Kodec.AFMImage.SaveAsKodec1(System.String,Kodec.AFMImage)">
            <summary>
            ビットマップ形式セーブ
            </summary>
            <param name="path">ファイルパス</param>
            <param name="p">スキャンパラメータを格納したScanParameters構造体</param>
        </member>
        <member name="M:Kodec.AFMImage.SaveAsSPIP_bcrFormat(System.String,Kodec.AFMImage)">
            <summary>
            SPIPのbcrフォーマットで保存する
            </summary>
            <param name="path">保存するファイルのパス</param>
            <param name="p">AFMImageオブジェクト</param>
            <returns>保存に失敗するとFalseがかえります</returns>
        </member>
        <member name="M:Kodec.AFMImage.NumSaveKodec2to1(System.String,Kodec.AFMImage)">
            <summary>
            数値データセーブ形式(Kodec2から1)セーブ
            </summary>
            <param name="path">ファイルパス</param>
            <param name="p">スキャンパラメータを格納したScanParameters構造体</param>
            <returns>成功した場合、TRUEが戻ります。</returns>
        </member>
        <member name="F:Kodec.AFMImage.imgOperations">
            <summary>
            イメージに適用するオペレーションのデリゲートリスト　(インデックスの小さいものから適用される)
            </summary>
        </member>
        <member name="M:Kodec.AFMImage.FromFile(System.String,System.Int32,System.Int32,Kodec.AFMImage.Channel,Kodec.AFMImage.DisplayType)">
            <summary>
            AFMImageオブジェクトをファイルからロードします。ヘッダは自動的に生成されます。(配色は既定色です)
            </summary>
            <param name="filepath">ファイルパス</param>
            <param name="frame">ロードするフレームインデックス(0からスタート)</param>
            <param name="average">平均化回数(最低1)</param>
            <param name="loadCH">ロードするチャンネル</param>
            <param name="dtype">表示するデータ種別</param>
            <returns>AFMImageオブジェクト生成に成功するとAFMImageオブジェクトが返ります。失敗するとNULLが返ります。</returns>
        </member>
        <member name="M:Kodec.AFMImage.FromFile(System.String)">
            <summary>
            AFMImageオブジェクトをファイルからロードします。ヘッダは自動的に生成されます。(配色は既定色です)
            フレーム0、平均化1(適用なし)、1ch、高さ表示　でロードします。
            </summary>
            <param name="filepath">ファイルパス</param>
            <returns></returns>
        </member>
        <member name="M:Kodec.AFMImage.FromFile(System.String,System.Int32)">
            <summary>
            AFMImageオブジェクトをファイルからロードします。ヘッダは自動的に生成されます。(配色は既定色です)
            平均化1(適用なし)、1ch、高さ表示　でロードします。
            </summary>
            <param name="filepath">ファイルパス</param>
            <param name="frame">ロードするフレームインデックス(0からスタート)</param>
            <returns></returns>
        </member>
        <member name="M:Kodec.AFMImage.Load(System.String,System.Int32,System.Int32,Kodec.AFMImage.Channel,Kodec.AFMImage.DisplayType)">
            <summary>
            AFMImageをファイルからロードします。ヘッダは自動的に生成されます。(配色は既定色です)
            </summary>
            <param name="filepath">ファイルパス</param>
            <param name="frame">ロードするフレームインデックス(0からスタート)</param>
            <param name="average">平均化回数(最低1)</param>
            <param name="loadCH">ロードするチャンネル</param>
            <param name="dtype">表示するデータ種別</param>
            <returns>ロードに成功するとTrue,失敗するとFalseが返ります。</returns>
        </member>
        <member name="M:Kodec.AFMImage.#ctor(Kodec.AFMFileHeader,Kodec.AFMFrameHeader,System.Single[])">
            <summary>
            コンストラクタ。通常、ファイルからのイメージロードには使わないことを奨励します。
            </summary>
        </member>
        <member name="M:Kodec.AFMImage.#ctor">
            <summary>
            AFMImageオブジェクトを生成します。生成されるのはイメージ情報や配色などを含め、何もない空のオブジェクトです。
            </summary>
        </member>
        <member name="M:Kodec.AFMImage.ColorMapping_Default(System.Collections.Generic.List{System.Drawing.Point}[]@,System.Drawing.Color[])">
            <summary>
            デフォルトのカラーマッピングを取得します。
            </summary>
            <param name="cp">カラーのアンカーポイント</param>
            <param name="cm">配色のためのカラー構造体配列</param>
        </member>
        <member name="M:Kodec.AFMImage.ChangeFrame(System.Int32)">
            <summary>
            フレームを更新(再読み込み)します
            新規ロードとは異なり配色データ、リスケールングパラメータ等は保持されます。
            </summary>
            <param name="frame">変更(再読み込み)フレーム</param>
            <returns>ロードに成功するとTrue,失敗するとFalseが返ります。</returns>
        </member>
        <member name="M:Kodec.AFMImage.GetScaleParam(System.Single@,System.Single@)">
            <summary>
            スケールパラメータを取得します。
            </summary>
            <param name="colorCoef">カラー決定係数</param>
            <param name="subMin">カラー決定のための比較最小値</param>
        </member>
        <member name="M:Kodec.AFMImage.GetPositionOnImage(System.Drawing.Point)">
            <summary>
            イメージ上で指定されたデカルト座標(イメージ上のピクセル系[左下隅原点])に対応する位置[nm]を返します
            </summary>
            <param name="CartesianOnImg">イメージ上のデカルト座標</param>
            <returns>イメージ上でのデカルト座標系の座標ペア</returns>
        </member>
        <member name="M:Kodec.AFMImage.GetPositionOnImage(System.Int32,System.Int32)">
            <summary>
            イメージ上で指定されたデカルト座標(イメージ上のピクセル系[左下隅原点])に対応する位置[nm]を返します
            </summary>
            <param name="CartesianXOnImg">イメージ上のデカルトX座標</param>
            <param name="CartesianYOnImg">イメージ上のデカルトY座標</param>
            <returns>イメージ上でのデカルト座標系の座標ペア</returns>
        </member>
        <member name="M:Kodec.AFMImage.CreateBitmapImage(System.Int32)">
            <summary>
            [unsafe]　AFMイメージからビットマップを作成
            </summary>
            <param name="bpp">1ピクセルあたりのビット数</param>
            <returns>ビットマップオブジェクト。有効な</returns>
        </member>
        <member name="M:Kodec.AFMImage.CreateBitmapImage(System.Int32,System.Drawing.Size)">
            <summary>
            [unsafe]　AFMImageのビットマップオブジェクトを任意サイズで生成します。
            </summary>
            <param name="bpp">1ピクセルあたりのビット数</param>
            <param name="DstSize">生成するビットマップサイズ</param>
            <returns>生成されたビットマップオブジェクト</returns>
        </member>
        <member name="M:Kodec.AFMImage.GetValue(System.Drawing.Point)">
            <summary>
            イメージ上のピクセル位置の高さを返す。
            </summary>
            <param name="pixelPosiOnImg">イメージ上のピクセル位置(デカルト系、インデックス)</param>
            <returns>指定位置のイメージの値</returns>
        </member>
        <member name="M:Kodec.AFMImage.GetValue(System.Int32,System.Int32)">
            <summary>
            イメージ上のピクセル位置の高さを返す。
            </summary>
            <param name="x">イメージのXピクセル位置(デカルト系、０スタート)</param>
            <param name="y">イメージのYピクセル位置(デカルト系、０スタート)</param>
            <returns>指定位置のイメージの値</returns>
        </member>
        <member name="M:Kodec.AFMImage.FormatCheck(System.String)">
            <summary>
            ファイルフォーマットをチェック。拡張子のみで判断されます。
            </summary>
            <param name="filepath">ファイルパス</param>
            <returns>ファイルフォーマット種別</returns>
        </member>
        <member name="M:Kodec.AFMImage.Clone">
            <summary>
            オブジェクトのディープコピーを返します
            </summary>
            <returns></returns>
        </member>
        <member name="M:Kodec.AFMImage.DataLoad1(System.String)">
            <summary>
            ストリームからのデータロード Kodec1 バージョン
            </summary>
            <param filename="filepath">ファイルパス</param>
            <returns>成功するとTrue,失敗するとFalse</returns>
        </member>
        <member name="M:Kodec.AFMImage.DataLoad2S(System.String,System.Int32,System.Int32,Kodec.AFMImage.Channel,Kodec.AFMImage.DisplayType)">
            <summary>
            ファイルからKodec2シーケンシャルファイルのデータロードを行います
            </summary>
            <param name="filepath">ファイルパス</param>
            <param name="TgtFrame">取得目的のフレーム（0フレームからスタート）</param>
            <param name="average">平均化をかける回数(最低1)</param>
            <param name="ch">ロードするチャンネル</param>
            <param name="dType">表示するデータ種</param>
            <returns>成功するとTrue,失敗するとFalse</returns>
        </member>
        <member name="M:Kodec.AFMImage.ReadFrameHeaderFromStream(System.IO.BinaryReader)">
            <summary>
            フレームナンバーが変わる度に読み込まれる
            </summary>
            <param name="br"></param>
        </member>
        <member name="M:Kodec.AFMImage.ReadFrameHeaderFromFile(System.String,System.UInt32,Kodec.AFMImage)">
            <summary>
            Fileからフレームヘッダ読み取り
            </summary>
            <param name="filename">ファイル名</param>
            <param name="TgtFrame">指定フレームNo.</param>
            <param name="ai">AFMImageオブジェクト</param>
        </member>
        <member name="M:Kodec.AFMImage.ReadFileHeaderFromFile(System.String,Kodec.AFMImage)">
            <summary>
            ファイルからファイルヘッダを読み取る
            </summary>
            <param name="filepath">ファイルパス</param>
            <param name="ai">AFMImageオブジェクト</param>
        </member>
        <member name="M:Kodec.AFMImage.ReadFrameVoltageFromStrem(System.IO.FileStream,System.IO.BinaryReader)">
            <summary>
            シーケンシャルファイル読み出し。ストリームからバイナリリーダーを生成してデータ読み出しを行います
            </summary>
            <param name="fsi">ストリーム。呼び出す前に作成しておくこと。</param>
            <param name="br">バイナリリーダ</param>
        </member>
        <member name="M:Kodec.AFMImage.ReadFileHeaderFromStrem(System.IO.Stream,System.IO.BinaryReader,Kodec.AFMFileHeader@)">
            <summary>
            ストリームからファイルヘッダ読み取り
            </summary>
            <param name="st">ストリーム（あらかじめオープンしておく）</param>
            <param name="br">バイナリリーダー（あらかじめオープンしておく）</param>
            <param name="afmFile">AFMFileHeaderオブジェクト</param>
            <returns></returns>
        </member>
        <member name="P:Kodec.AFMImage.AfmFile">
            <summary>
            ファイルヘッダ
            </summary>
        </member>
        <member name="P:Kodec.AFMImage.AfmFrame">
            <summary>
            フレームヘッダ
            </summary>
        </member>
        <member name="P:Kodec.AFMImage.FrameIndexNumber">
            <summary>
            フレームインデックス
            (読み込んだファイルが持つすべてのフレームのうち、このAFMImageオブジェクトが何番目のフレームか[0スタート])を取得します。
            </summary>
        </member>
        <member name="P:Kodec.AFMImage.DataType">
            <summary>
            持っているデータの種類（トポグラフィー、位相など）を取得します
            </summary>
        </member>
        <member name="P:Kodec.AFMImage.FileName">
            <summary>
            このAFMImageオブジェクトが持つイメージのファイル名を取得します
            </summary>
        </member>
        <member name="P:Kodec.AFMImage.LoadChannel">
            <summary>
            ロードするチャンネルを取得します(Kodec2形式ファイルでのみ有効です)
            </summary>
        </member>
        <member name="P:Kodec.AFMImage.AverageNum">
            <summary>
            平均化回数を取得または設定します。最低値は1です。(Kodec2形式ファイルでのみ有効です)
            </summary>
        </member>
        <member name="P:Kodec.AFMImage.DspType">
            <summary>
            表示データタイプ(電圧、高さ)を取得、または設定します。(Kodec2形式ファイルでのみ有効です。Kodec1形式でこのプロパティを設定しても何もしません。)
            </summary>
        </member>
        <member name="P:Kodec.AFMImage.FileFormat">
            <summary>
            AFMImageオブジェクトのファイルフォーマット(Kodec1, Kodec2)を取得します。
            </summary>
        </member>
        <member name="P:Kodec.AFMImage.ImageData">
            <summary>
            AFMImageのイメージデータを取得または設定します。
            </summary>
        </member>
        <member name="P:Kodec.AFMImage.HasImageData">
            <summary>
            イメージを持っているかどうかを取得します。
            </summary>
        </member>
        <member name="P:Kodec.AFMImage.ColorMap">
            <summary>
            配色設定カラー配列を取得または設定します。
            </summary>
        </member>
        <member name="P:Kodec.AFMImage.ColorPoints">
            <summary>
            カラー配列決定のアンカーポイント配列を取得または設定します。
            </summary>
        </member>
        <member name="P:Kodec.AFMImage.ScaleLockMax">
            <summary>
            スケールロック上限値（物理量）を取得または設定します。
            </summary>
        </member>
        <member name="P:Kodec.AFMImage.ScaleLockMin">
            <summary>
            スケールロック下限値（物理量）を取得または設定します。
            </summary>
        </member>
        <member name="P:Kodec.AFMImage.IsScaleLock">
            <summary>
            スケールロックをかけるかどうかを取得または設定します。
            </summary>
        </member>
        <member name="P:Kodec.AFMImage.ScaleLevelMax">
            <summary>
            カラースケールバーの配色上限値を取得または設定します。
            </summary>
        </member>
        <member name="P:Kodec.AFMImage.ScaleLevelMin">
            <summary>
            カラースケールバーの配色下限値を取得または設定します。
            </summary>
        </member>
        <member name="P:Kodec.AFMImage.ImgOperations">
            <summary>
            イメージに適用するオペレーションのデリゲートリスト　(インデックスの小さいものから適用される)
            </summary>
        </member>
        <member name="T:Kodec.AFMImage.ImageOperations">
            <summary>
            イメージに対するオペレーションデリゲート
            </summary>
            <param name="Index">固有のイメージインデックス(フレームインデックスではありません)</param>
            <param name="img">固有のイメージインデックスがIndexである、AFMImageオブジェクト</param>
        </member>
        <member name="T:Kodec.AFMImage.ScanDirections">
            <summary>
            イメージ取得状態を表す列挙体。データ読み込み位置指定にも用いる。
            読み込みの場合は Xgo|Yback のように、フラグのORをとって取得希望位置を指定する
            </summary>
        </member>
        <member name="F:Kodec.AFMImage.ScanDirections.Xgo">
            <summary>
            Xの行き
            </summary>
        </member>
        <member name="F:Kodec.AFMImage.ScanDirections.Xback">
            <summary>
            Xの帰り
            </summary>
        </member>
        <member name="F:Kodec.AFMImage.ScanDirections.Ygo">
            <summary>
            Yの上り
            </summary>
        </member>
        <member name="F:Kodec.AFMImage.ScanDirections.Yback">
            <summary>
            Yの下り
            </summary>
        </member>
        <member name="T:Kodec.AFMImage.Channel">
            <summary>
            チャンネル列挙体
            </summary>
        </member>
        <member name="F:Kodec.AFMImage.Channel.CH1">
            <summary>
            チャンネル１
            </summary>
        </member>
        <member name="F:Kodec.AFMImage.Channel.CH2">
            <summary>
            チャンネル２
            </summary>
        </member>
        <member name="T:Kodec.AFMImage.DisplayType">
            <summary>
            物理データ種別
            </summary>
        </member>
        <member name="F:Kodec.AFMImage.DisplayType.nm_deg">
            <summary>
            ナノメートル、位相
            </summary>
        </member>
        <member name="F:Kodec.AFMImage.DisplayType.voltage">
            <summary>
            電圧値
            </summary>
        </member>
        <member name="T:Kodec.AFMImage.FileFormats">
            <summary>
            ファイルフォーマット列挙体
            </summary>
        </member>
        <member name="F:Kodec.AFMImage.FileFormats.NotSupport">
            <summary>
            サポートなし
            </summary>
        </member>
        <member name="F:Kodec.AFMImage.FileFormats.Kodec1">
            <summary>
            旧式フォーマット
            </summary>
        </member>
        <member name="F:Kodec.AFMImage.FileFormats.Kodec2S">
            <summary>
            連続フレームデータフォーマット。
            </summary>
        </member>
        <member name="T:Kodec.AFMImage.TextEncode">
            <summary>
            テキストエンコーディング指定列挙体
            </summary>
        </member>
        <member name="F:Kodec.AFMImage.TextEncode.Shift_JIS">
            <summary>
            Shift-JIS
            </summary>
        </member>
        <member name="F:Kodec.AFMImage.TextEncode.UTF_16">
            <summary>
            Unicode (UTF-16)
            </summary>
        </member>
        <member name="F:Kodec.AFMImage.TextEncode.EUC_JP">
            <summary>
            日本語EUC
            </summary>
        </member>
        <member name="F:Kodec.AFMImage.TextEncode.UTF_8">
            <summary>
            UTF-8
            </summary>
        </member>
        <member name="F:Kodec.AFMImage.TextEncode.JP_MAC">
            <summary>
            MAC日本語
            </summary>
        </member>
        <member name="F:Kodec.AFMImage.TextEncode.ASCII">
            <summary>
            ASCII
            </summary>
        </member>
        <member name="T:Kodec.AFMImage.MainAVIHeader">
            <summary>
            AVIファイルのメインヘッダ
            </summary>
        </member>
        <member name="F:Kodec.AFMImage.MainAVIHeader.dwMicroSecPerFrame">
            <summary>
            フレーム間隔(マイクロ秒単位)
            </summary>
        </member>
        <member name="F:Kodec.AFMImage.MainAVIHeader.dwMaxBytesPerSec">
            <summary>
            ファイルの概算データレート
            </summary>
        </member>
        <member name="F:Kodec.AFMImage.MainAVIHeader.dwReserved1">
            <summary>
            予約領域.ゼロに設定する。
            </summary>
        </member>
        <member name="F:Kodec.AFMImage.MainAVIHeader.dwFlags">
            <summary>
            ファイルに対するフラグ。
            </summary>
        </member>
        <member name="F:Kodec.AFMImage.MainAVIHeader.dwTotalFrames">
            <summary>
            ファイル内のデータのフレームの総数を指定する
            </summary>
        </member>
        <member name="F:Kodec.AFMImage.MainAVIHeader.dwInitialFrames">
            <summary>
            インターリーブされたファイルの開始フレームを指定する。インターリーブされたファイル以外では、ゼロを指定する。
            </summary>
        </member>
        <member name="F:Kodec.AFMImage.MainAVIHeader.dwStreams">
            <summary>
            ファイル内のストリーム数を指定する。たとえば、オーディオとビデオを含むファイルには 2 つのストリームがある。 
            </summary>
        </member>
        <member name="F:Kodec.AFMImage.MainAVIHeader.dwSuggestedBufferSize">
            <summary>
            ファイルを読み取るためのバッファ サイズを指定する。一般に、このサイズはファイル内の最大のチャンクを格納するのに十分な大きさにする。
            </summary>
        </member>
        <member name="F:Kodec.AFMImage.MainAVIHeader.dwWidth">
            <summary>
            AVI ファイルの幅をピクセル単位で指定する。
            </summary>
        </member>
        <member name="F:Kodec.AFMImage.MainAVIHeader.dwHeight">
            <summary>
            AVI ファイルの高さをピクセル単位で指定する。
            </summary>
        </member>
        <member name="T:Kodec.AFMFrameHeader">
            <summary>
            1枚のAFMイメージのフレームヘッダ情報を扱うクラス
            </summary>
        </member>
        <member name="M:Kodec.AFMFrameHeader.Clone">
            <summary>
            複製を返します
            </summary>
            <returns></returns>
        </member>
        <member name="P:Kodec.AFMFrameHeader.FrameNum">
            <summary>
            フレームナンバー
            </summary>
        </member>
        <member name="P:Kodec.AFMFrameHeader.BinaryMax">
            <summary>
            フレームの最大高さ（バイナリ）
            </summary>
        </member>
        <member name="P:Kodec.AFMFrameHeader.BinaryMin">
            <summary>
            フレームの最低高さ（バイナリ）
            </summary>
        </member>
        <member name="P:Kodec.AFMFrameHeader.HeightMax">
            <summary>
            フレームの最大高さ（物理量）
            </summary>
        </member>
        <member name="P:Kodec.AFMFrameHeader.HeightMin">
            <summary>
            フレームの最低高さ（物理量）
            </summary>
        </member>
        <member name="P:Kodec.AFMFrameHeader.Origin">
            <summary>
            イメージングエリア位置（左下）[nm](スタートポイント)
            </summary>
        </member>
        <member name="P:Kodec.AFMFrameHeader.Tilt_X">
            <summary>
            チルト（X)
            </summary>
        </member>
        <member name="P:Kodec.AFMFrameHeader.Tilt_Y">
            <summary>
            チルト（Y)
            </summary>
        </member>
        <member name="P:Kodec.AFMFrameHeader.CagedLaserFlag">
            <summary>
            Caged系でレーザーを撃ったフレームを表すフラグ
            </summary>
        </member>
        <member name="T:Kodec.AFMFileHeader">
            <summary>
            AFMイメージのファイルヘッダクラス
            </summary>
        </member>
        <member name="F:Kodec.AFMFileHeader.offset">
            <summary>
            コメントへのオフセット
            </summary>
        </member>
        <member name="M:Kodec.AFMFileHeader.Clone">
            <summary>
            クラスのディープコピーを生成します。
            </summary>
            <returns></returns>
        </member>
        <member name="P:Kodec.AFMFileHeader.IntegratedFrameNum">
            <summary>
            積算した枚数。最低値は1。また、積算枚数が1だと、積算なし、という意味。
            積算枚数に1未満を指定すると、1が積算枚数として保持されます。
            </summary>
        </member>
        <member name="P:Kodec.AFMFileHeader.FileVersion">
            <summary>
            ファイルバージョン
            </summary>
        </member>
        <member name="P:Kodec.AFMFileHeader.FileHeaderSize">
            <summary>
            ファイルヘッダサイズ（コメントのサイズ含む。）
            </summary>
        </member>
        <member name="P:Kodec.AFMFileHeader.FrameHeaderSize">
            <summary>
            フレームヘッダサイズ（コメントのサイズ含む。）
            </summary>
        </member>
        <member name="P:Kodec.AFMFileHeader.TextEncodingCodepage">
            <summary>
            コメント、オペレータネームのテキストエンコード指定コードNo.（shift-JIS, Unicode　など）
            </summary>
        </member>
        <member name="P:Kodec.AFMFileHeader.OperatornameSize">
            <summary>
            オペレータネームサイズ
            </summary>
        </member>
        <member name="P:Kodec.AFMFileHeader.CommnetSize">
            <summary>
            コメントサイズ
            </summary>
        </member>
        <member name="P:Kodec.AFMFileHeader.DataType1ch">
            <summary>
            1chのデータ種別
            </summary>
        </member>
        <member name="P:Kodec.AFMFileHeader.DataType2ch">
            <summary>
            2chのデータ種別
            </summary>
        </member>
        <member name="P:Kodec.AFMFileHeader.GetFrame">
            <summary>
            イメージングの時に取得した1チャンネル分のフレーム数
            </summary>
        </member>
        <member name="P:Kodec.AFMFileHeader.IncludedFrame">
            <summary>
            1チャンネル分の収録フレーム数（2チャンネル記録してある場合には収録フレームは2倍になる）
            </summary>
        </member>
        <member name="P:Kodec.AFMFileHeader.ScanDirection">
            <summary>
            データ取得ステータスコード
            </summary>
        </member>
        <member name="P:Kodec.AFMFileHeader.ScanTry">
            <summary>
            Scanトライ回数
            </summary>
        </member>
        <member name="P:Kodec.AFMFileHeader.Pixel">
            <summary>
            Pixel数
            </summary>
        </member>
        <member name="P:Kodec.AFMFileHeader.Range">
            <summary>
            スキャンレンジ [nm]
            </summary>
        </member>
        <member name="P:Kodec.AFMFileHeader.MoveAveFlag">
            <summary>
            移動平均化フラグ（tureで移動平均）
            </summary>
        </member>
        <member name="P:Kodec.AFMFileHeader.AdAverageNum">
            <summary>
            1ピクセルに使える最大データ数(最低１)
            </summary>
        </member>
        <member name="P:Kodec.AFMFileHeader.ScanDate">
            <summary>
            イメージング年月日
            </summary>
        </member>
        <member name="P:Kodec.AFMFileHeader.XRounding">
            <summary>
            X Rounding レベル（単位：%, サイン波置き換え度）
            </summary>
        </member>
        <member name="P:Kodec.AFMFileHeader.YRounding">
            <summary>
            Y Rounding レベル（単位：%, サイン波置き換え度）
            </summary>
        </member>
        <member name="P:Kodec.AFMFileHeader.FrameTime">
            <summary>
            スキャンスピード [ms/Frame]
            </summary>
        </member>
        <member name="P:Kodec.AFMFileHeader.SensorSensitivity">
            <summary>
            センサー感度
            </summary>
        </member>
        <member name="P:Kodec.AFMFileHeader.PhaseSensitivity">
            <summary>
            位相感度
            </summary>
        </member>
        <member name="P:Kodec.AFMFileHeader.Offset">
             <summary>
             コメントへのオフセット
             </summary>
            [Obsolete("このパラメータはファイルバージョン０（ゼロ）で使用されていたものです。今後の使用は奨励されません")]
        </member>
        <member name="P:Kodec.AFMFileHeader.OperatorName">
            <summary>
            オペレーター名
            </summary>
        </member>
        <member name="P:Kodec.AFMFileHeader.Comment">
            <summary>
            コメント
            </summary>
        </member>
        <member name="P:Kodec.AFMFileHeader.XFFcheck">
            <summary>
            
            </summary>
        </member>
        <member name="P:Kodec.AFMFileHeader.XFFmaxnum">
            <summary>
            
            </summary>
        </member>
        <member name="P:Kodec.AFMFileHeader.XFreq">
            <summary>
            
            </summary>
        </member>
        <member name="P:Kodec.AFMFileHeader.XPiezoExtend">
            <summary>
            Xピエゾ伸び係数[nm/V]
            </summary>
        </member>
        <member name="P:Kodec.AFMFileHeader.YPiezoExtend">
            <summary>
            Yピエゾ伸び係数[nm/V]
            </summary>
        </member>
        <member name="P:Kodec.AFMFileHeader.AdResolution">
            <summary>
            AD分解能
            </summary>
        </member>
        <member name="P:Kodec.AFMFileHeader.AdRange">
            <summary>
            AD電圧レンジ
            </summary>
        </member>
        <member name="P:Kodec.AFMFileHeader.ImagingMachineNo">
            <summary>
            イメージングマシンナンバー
            </summary>
        </member>
        <member name="P:Kodec.AFMFileHeader.ZPiezoExtend">
            <summary>
            Zピエゾ伸び係数[nm/V]
            </summary>
        </member>
        <member name="P:Kodec.AFMFileHeader.ZPiezoDriverGain">
            <summary>
            Zピエゾドライバーゲイン
            </summary>
        </member>
        <member name="P:Kodec.AFMFileHeader.XRangeMax">
            <summary>
            X最大レンジ[nm]
            </summary>
        </member>
        <member name="P:Kodec.AFMFileHeader.YRangeMax">
            <summary>
            Y最大レンジ[nm]
            </summary>
        </member>
        <member name="T:Kodec.AFMFileHeader.Pixels">
            <summary>
            ピクセル情報を表す構造体
            </summary>
        </member>
        <member name="M:Kodec.AFMFileHeader.Pixels.ToString">
            <summary>
            文字列で現在の構造体の値を返します。
            </summary>
            <returns></returns>
        </member>
        <member name="M:Kodec.AFMFileHeader.Pixels.#ctor(System.Int32,System.Int32)">
            <summary>
            コンストラクタ
            </summary>
            <param name="xp">横方向ピクセル数</param>
            <param name="yp">縦方向ピクセル数</param>
        </member>
        <member name="P:Kodec.AFMFileHeader.Pixels.X">
            <summary>
            横方向のピクセル数を取得または設定します。
            </summary>
        </member>
        <member name="P:Kodec.AFMFileHeader.Pixels.Y">
            <summary>
            縦方向のピクセル数を取得または設定します。
            </summary>
        </member>
        <member name="P:Kodec.AFMFileHeader.Pixels.Area">
            <summary>
            X、Yのピクセルの積を取得します。
            </summary>
        </member>
        <member name="P:Kodec.AFMFileHeader.Pixels.Size">
            <summary>
            ピクセルのサイズを取得します。
            </summary>
        </member>
        <member name="T:Kodec.AFMFileHeader.DataType">
            <summary>
            データ種別列挙体。Topo像、Phase像とか。（32ビット符号付き整数コードが付加されています）
            </summary>
        </member>
        <member name="F:Kodec.AFMFileHeader.DataType.Topography">
            <summary>
            Topography。コードは"TP"のASCIIコード0x5054
            </summary>
        </member>
        <member name="F:Kodec.AFMFileHeader.DataType.Error">
            <summary>
            Error。コードは"ER"のASCIIコード0x5245
            </summary>
        </member>
        <member name="F:Kodec.AFMFileHeader.DataType.Phase">
            <summary>
            Phase。コードは"PH"のASCIIコード0x4850
            </summary>
        </member>
        <member name="F:Kodec.AFMFileHeader.DataType.None">
            <summary>
            None。記録していなかったら0を書き込むのでコードは0。
            </summary>
        </member>
    </members>
</doc>
