# Supplementary material for: Cofilin-induced unidirectional cooperative conformational changes in actin filaments revealed by high-speed atomic force microscopy
Source: eLife. 2015 Feb 2;4:e04806. doi: 10.7554/eLife.04806 (PMC4337605; doi:10.7554/eLife.04806)
Supplement: Source code 1. — The Kodec4.4.7.39 for HS-AFM image viewing and analysis software is coded in Visual C# (Visual Studio 2010, Microsoft, USA). DOI: http://dx.doi.org/10.7554/eLife.04806.031 [file elife04806s001.zip › Kodec 4.4.7.39/AFMImageIO/bin/Release/General.xml]

<?xml version="1.0"?>
<doc>
    <assembly>
        <name>General</name>
    </assembly>
    <members>
        <member name="T:Kodec.General">
            <summary>
            汎用関数クラス
            </summary>
        </member>
        <member name="M:Kodec.General.MaxMin(System.Single[],System.Single@,System.Single@)">
            <summary>
            最大値と最小値を決定
            </summary>
            <param name="Data">データ配列</param>
            <param name="Max">最大値</param>
            <param name="Min">最小値</param>
        </member>
        <member name="M:Kodec.General.MinValueToZero(System.Single[])">
            <summary>
            データ配列の最小値をゼロに底上げします
            </summary>
            <param name="data">データ配列</param>
        </member>
        <member name="M:Kodec.General.Swap``1(``0@,``0@)">
            <summary>
            要素を交換します。
            </summary>
            <typeparam name="T">テンプレートの型</typeparam>
            <param name="arg1">交換要素1</param>
            <param name="arg2">交換要素2</param>
        </member>
        <member name="M:Kodec.General.RectFromPoint(System.Drawing.Point,System.Drawing.Point)">
            <summary>
            Point構造体の組からRectangle構造体を生成します。メソッド内で左上の点は自動計算されるので便利！
            </summary>
            <param name="p1">Point構造体1</param>
            <param name="p2">Point構造体2</param>
            <returns></returns>
        </member>
        <member name="M:Kodec.General.IsEnterRectangle(System.Int32,System.Int32,System.Int32,System.Int32,System.Int32)">
            <summary>
            ある座標が、別の座標を中心とした一辺areaの大きさの四角形に入っているかどうか。入っていればTrue。
            </summary>
            <param name="centerX">中心X座標</param>
            <param name="centerY">中心Y座標</param>
            <param name="targetX">判定対象X座標</param>
            <param name="targetY">判定対象Y座標</param>
            <param name="area">内包判定する四角形の一辺</param>
            <returns></returns>
        </member>
        <member name="M:Kodec.General.IsEnterRectangle(System.Int32,System.Int32,System.Drawing.Point,System.Int32)">
            <summary>
            ある座標が、別の座標を中心とした一辺areaの大きさの四角形に入っているかどうか。
            </summary>
            <param name="centerX">中心X座標</param>
            <param name="centerY">中心Y座標</param>
            <param name="p">内包されているかどうか判定される対象のPoint構造体</param>
            <param name="area">内包判定する四角形の一辺</param>
            <returns>入っていればTrue。</returns>
        </member>
        <member name="M:Kodec.General.IsEnterRectangle(System.Single,System.Single,System.Drawing.Point,System.Int32)">
            <summary>
            ある座標が、別の座標を中心とした一辺areaの大きさの四角形に入っているかどうか
            </summary>
            <param name="centerX">中心X座標</param>
            <param name="centerY">中心Y座標</param>
            <param name="p">内包されているかどうか判定される対象のPoint構造体</param>
            <param name="area">内包判定する四角形の一辺</param>
            <returns>入っていればTrue。</returns>
        </member>
        <member name="M:Kodec.General.IsEnterRectangle(System.Drawing.Point,System.Drawing.Point,System.Int32)">
            <summary>
            ある座標が、別の座標を中心とした一辺areaの大きさの四角形に入っているかどうか。入っていればTrue。
            </summary>
            <param name="center">中心となる座標</param>
            <param name="p">判定対象の座標</param>
            <param name="area">判定エリアの大きさ</param>
            <returns></returns>
        </member>
        <member name="M:Kodec.General.IsEnterRectangle(System.Drawing.PointF,System.Drawing.PointF,System.Int32)">
            <summary>
            ある座標が、別の座標を中心とした一辺areaの大きさの四角形に入っているかどうか。入っていればTrue。
            </summary>
            <param name="center">中心となる座標</param>
            <param name="p">判定対象の座標</param>
            <param name="area">判定エリアの大きさ</param>
            <returns></returns>
        </member>
        <member name="M:Kodec.General.GetAllColorMapFromColorPoint(System.Drawing.Color[]@,System.Collections.Generic.List{System.Drawing.Point}[],System.Int32,System.Int32)">
            <summary>
            全色のカラーマップを求める
            </summary>
            <param name="colormap"></param>
            <param name="colorPoints"></param>
            <param name="rescaleMax"></param>
            <param name="rescaleMin"></param>
        </member>
        <member name="M:Kodec.General.GetColorMapFromColorPoint(Kodec.General.MappingColor,System.Drawing.Color[]@,System.Collections.Generic.List{System.Drawing.Point}[],System.Int32,System.Int32)">
            <summary>
            カラーのアンカーポイントからカラーマッピング配列を生成します。
            </summary>
            <param name="mp">マッピングを計算する色</param>
            <param name="colormap">カラーマップ</param>
            <param name="colorPoints">カラーポイントアンカー</param>
            <param name="rescaleMax">リスケール最大値(0～255)</param>
            <param name="rescaleMin">リスケール最小値(0～255)</param>
        </member>
        <member name="M:Kodec.General.ColorValueIntoRange(System.Single)">
            <summary>
            カラーの値を0～255に収めます。0未満の値は0に、255より大きい値は255になります。
            </summary>
            <param name="val">評価対象の値</param>
            <returns></returns>
        </member>
        <member name="T:Kodec.General.MappingColor">
            <summary>
            カラーマッピングの色定数
            </summary>
        </member>
        <member name="F:Kodec.General.MappingColor.R">
            <summary>
            赤
            </summary>
        </member>
        <member name="F:Kodec.General.MappingColor.G">
            <summary>
            緑
            </summary>
        </member>
        <member name="F:Kodec.General.MappingColor.B">
            <summary>
            青
            </summary>
        </member>
        <member name="F:Kodec.General.MappingColor.NULL">
            <summary>
            なし
            </summary>
        </member>
    </members>
</doc>
