# Supplementary material for: Cofilin-induced unidirectional cooperative conformational changes in actin filaments revealed by high-speed atomic force microscopy
Source: eLife. 2015 Feb 2;4:e04806. doi: 10.7554/eLife.04806 (PMC4337605; doi:10.7554/eLife.04806)
Supplement: Source code 1. — The Kodec4.4.7.39 for HS-AFM image viewing and analysis software is coded in Visual C# (Visual Studio 2010, Microsoft, USA). DOI: http://dx.doi.org/10.7554/eLife.04806.031 [file elife04806s001.zip › Kodec 4.4.7.39/AFMImageIO/Properties/AssemblyInfo.cs]

using System.Reflection;
using System.Runtime.CompilerServices;
using System.Runtime.InteropServices;

// アセンブリに関する一般情報は以下の属性セットをとおして制御されます。 
// アセンブリに関連付けられている情報を変更するには、
// これらの属性値を変更してください。
[assembly: AssemblyTitle("AFMImage")]
[assembly: AssemblyDescription("")]
[assembly: AssemblyConfiguration("")]
[assembly: AssemblyCompany("Kanazawa-Univ. Biophys Lab.")]
[assembly: AssemblyProduct("AFMImageDLL")]
[assembly: AssemblyCopyright("Copyright (C) Kanazawa-Univ. Biophys Lab. & M.Sakashita 2006-2008")]
[assembly: AssemblyTrademark("")]
[assembly: AssemblyCulture("")]

// ComVisible を false に設定すると、このアセンブリ内の型は COM コンポーネントには 
// 参照不可能になります。COM からこのアセンブリ内の型にアクセスする場合は、 
// その型の ComVisible 属性を true に設定してください。
[assembly: ComVisible(false)]

// 次の GUID は、このプロジェクトが COM に公開される場合の、typelib の ID です
[assembly: Guid("cce678b7-ef3c-4c80-902a-04dc509e91dc")]

// アセンブリのバージョン情報は、以下の 4 つの値で構成されています:
//
//      Major Version
//      Minor Version 
//      Build Number
//      Revision
//
// すべての値を指定するか、下のように '*' を使ってリビジョンおよびビルド番号を 
// 既定値にすることができます:
[assembly: AssemblyVersion("4.3.6.13")]
[assembly: AssemblyFileVersion("4.3.6.13")]
