# Supplementary material for: Cofilin-induced unidirectional cooperative conformational changes in actin filaments revealed by high-speed atomic force microscopy
Source: eLife. 2015 Feb 2;4:e04806. doi: 10.7554/eLife.04806 (PMC4337605; doi:10.7554/eLife.04806)
Supplement: Source code 1. — The Kodec4.4.7.39 for HS-AFM image viewing and analysis software is coded in Visual C# (Visual Studio 2010, Microsoft, USA). DOI: http://dx.doi.org/10.7554/eLife.04806.031 [file elife04806s001.zip › Kodec 4.4.7.39/AFMImageIO/Properties/Settings.Designer.cs]

//------------------------------------------------------------------------------
// <auto-generated>
//     このコードはツールによって生成されました。
//     ランタイム バージョン:4.0.30319.1
//
//     このファイルへの変更は、以下の状況下で不正な動作の原因になったり、
//     コードが再生成されるときに損失したりします。
// </auto-generated>
//------------------------------------------------------------------------------

namespace Kodec.Properties {
    
    
    [global::System.Runtime.CompilerServices.CompilerGeneratedAttribute()]
    [global::System.CodeDom.Compiler.GeneratedCodeAttribute("Microsoft.VisualStudio.Editors.SettingsDesigner.SettingsSingleFileGenerator", "10.0.0.0")]
    internal sealed partial class Settings : global::System.Configuration.ApplicationSettingsBase {
        
        private static Settings defaultInstance = ((Settings)(global::System.Configuration.ApplicationSettingsBase.Synchronized(new Settings())));
        
        public static Settings Default {
            get {
                return defaultInstance;
            }
        }
    }
}
