# Supplementary material for: Cofilin-induced unidirectional cooperative conformational changes in actin filaments revealed by high-speed atomic force microscopy
Source: eLife. 2015 Feb 2;4:e04806. doi: 10.7554/eLife.04806 (PMC4337605; doi:10.7554/eLife.04806)
Supplement: Source code 1. — The Kodec4.4.7.39 for HS-AFM image viewing and analysis software is coded in Visual C# (Visual Studio 2010, Microsoft, USA). DOI: http://dx.doi.org/10.7554/eLife.04806.031 [file elife04806s001.zip › Kodec 4.4.7.39/AFMImageIO/Properties/Settings.settings]

<?xml version='1.0' encoding='utf-8'?>
<SettingsFile xmlns="http://schemas.microsoft.com/VisualStudio/2004/01/settings" CurrentProfile="(Default)">
  <Profiles>
    <Profile Name="(Default)" />
  </Profiles>
</SettingsFile>
