# Supplementary material for: Cofilin-induced unidirectional cooperative conformational changes in actin filaments revealed by high-speed atomic force microscopy
Source: eLife. 2015 Feb 2;4:e04806. doi: 10.7554/eLife.04806 (PMC4337605; doi:10.7554/eLife.04806)
Supplement: Source code 1. — The Kodec4.4.7.39 for HS-AFM image viewing and analysis software is coded in Visual C# (Visual Studio 2010, Microsoft, USA). DOI: http://dx.doi.org/10.7554/eLife.04806.031 [file elife04806s001.zip › Kodec 4.4.7.39/AFMImageIO/PropertyDisplay.cs]

using System;
using System.ComponentModel;

namespace Kodec
{
    /// <summary>
    /// vpeB\¦¼ðO©çÝè·é½ßÌ®«B
    /// </summary>
    [AttributeUsage(AttributeTargets.Property)]
    class PropertyDisplayNameAttribute : Attribute
    {
        private string myPropertyDisplayName;

        public PropertyDisplayNameAttribute(string name)
        {
            myPropertyDisplayName = name;
        }

        public string PropertyDisplayName
        {
            get { return myPropertyDisplayName; }
        }
    }

    /// <summary>
    /// vpeB\¦¼ÅPropertyDisplayPropertyDescriptorNXðgp·é½ßÉ
    /// TypeConverter®«Éwè·é½ßÌTypeConverterh¶NXB
    /// </summary>
    public class PropertyDisplayConverter : TypeConverter
    {
        public PropertyDisplayConverter()
        {
        }

        public override PropertyDescriptorCollection GetProperties(ITypeDescriptorContext context, object instance, Attribute[] filters)
        {
            PropertyDescriptorCollection collection = new PropertyDescriptorCollection(null);

            PropertyDescriptorCollection properies = TypeDescriptor.GetProperties(instance, filters, true);
            foreach (PropertyDescriptor desc in properies)
            {
                collection.Add(new CustomPropertyDescriptor(desc));
            }

            return collection;
        }

        public override bool GetPropertiesSupported(ITypeDescriptorContext context)
        {
            return true;
        }
    }

    /// <summary>
    /// vpeBÌà¾iîñjðñ·éNXBDisplayNameðJX^}CY·éB
    /// </summary>
    public class CustomPropertyDescriptor : PropertyDescriptor
    {
        private PropertyDescriptor oneProperty;

        public CustomPropertyDescriptor(PropertyDescriptor desc)
            : base(desc)
        {
            oneProperty = desc;
        }

        public override bool CanResetValue(object component)
        {
            return oneProperty.CanResetValue(component);
        }

        public override Type ComponentType
        {
            get
            {
                return oneProperty.ComponentType;
            }
        }

        public override object GetValue(object component)
        {
            return oneProperty.GetValue(component);
        }

        public override string Description
        {
            get
            {
                return oneProperty.Description;
            }
        }

        public override string Category
        {
            get
            {
                return oneProperty.Category;
            }
        }

        public override bool IsReadOnly
        {
            get
            {
                return oneProperty.IsReadOnly;
            }
        }

        public override void ResetValue(object component)
        {
            oneProperty.ResetValue(component);
        }

        public override bool ShouldSerializeValue(object component)
        {
            return oneProperty.ShouldSerializeValue(component);
        }

        public override void SetValue(object component, object value)
        {
            oneProperty.SetValue(component, value);
        }

        public override Type PropertyType
        {
            get
            {
                return oneProperty.PropertyType;
            }
        }

        public override string DisplayName
        {
            get
            {
                PropertyDisplayNameAttribute attrib = (PropertyDisplayNameAttribute)oneProperty.Attributes[typeof(PropertyDisplayNameAttribute)];
                if (attrib != null)
                {
                    return attrib.PropertyDisplayName;
                }

                return oneProperty.DisplayName;
            }
        }
    }
}
