# Supplementary material for: Cofilin-induced unidirectional cooperative conformational changes in actin filaments revealed by high-speed atomic force microscopy
Source: eLife. 2015 Feb 2;4:e04806. doi: 10.7554/eLife.04806 (PMC4337605; doi:10.7554/eLife.04806)
Supplement: Source code 1. — The Kodec4.4.7.39 for HS-AFM image viewing and analysis software is coded in Visual C# (Visual Studio 2010, Microsoft, USA). DOI: http://dx.doi.org/10.7554/eLife.04806.031 [file elife04806s001.zip › Kodec 4.4.7.39/AFMImageIO/ReadAFMImage.cs]

using System;
using System.Collections.Generic;
using System.Text;
using System.IO;
using System.Drawing;
using System.ComponentModel;

namespace Kodec
{
    /// <summary>
    /// AFMImageðÇÝÞNXioCif[^j(2009/5/28 nÓ)
    /// Igor»Imaging\tgÆÌ®SÈÝ·«ÍÈ¢
    /// AdaverageNumªæ­í©çñ
    /// </summary>
    public partial class AFMImage
    {
        #region Xg[©çÌf[^[h Kodec1 o[W
        /// <summary>
        /// Xg[©çÌf[^[h Kodec1 o[W
        /// </summary>
        /// <param filename="filepath">t@CpX</param>
        /// <returns>¬÷·éÆTrue,¸s·éÆFalse</returns>
        public bool DataLoad1(string filepath)
        {
            int year, month, day, hour, minute, second;
            short tpx, tpy;
            ushort utp;

            //IuWFNgª¶ÝµÈ¯êÎ¶¬
            if (afmFile == null)
                afmFile = new AFMFileHeader();
            if (afmFrame == null)
                afmFrame = new AFMFrameHeader();
            fileName = filepath;

            try
            {
                //t@CXg[ioCi[_[jI[v
                using (FileStream fsi = new FileStream(filepath, FileMode.Open, FileAccess.Read))
                {
                    using (BinaryReader br = new BinaryReader(fsi))
                    {
                        //ImageInfomationðÇÝæé
                        fsi.Seek(2, SeekOrigin.Begin);//oCit@CðÇÞÊuðwèi±êª´öÅIgor»ViewerÅ¶¬³ê½t@Cª©êÈ¢Hj
                        //scantype = br.ReadInt16();
                        utp = br.ReadUInt16();
                        afmFile.Pixel = new AFMFileHeader.Pixels(utp, utp);
                        utp = br.ReadUInt16();
                        afmFile.Range = new Size(utp, utp);
                        afmFrame.Tilt_X = br.ReadSingle();
                        afmFrame.Tilt_Y = br.ReadSingle();
                        afmFrame.HeightMax = br.ReadSingle();
                        afmFrame.HeightMin = br.ReadSingle();
                        tpx = br.ReadInt16();
                        tpy = br.ReadInt16();
                        afmFrame.Origin = new Point(tpx, tpy);
                        afmFile.FrameTime = br.ReadSingle();
                        year = br.ReadInt16();
                        month = br.ReadByte();
                        day = br.ReadByte();
                        hour = br.ReadByte();
                        minute = br.ReadByte();
                        second = br.ReadByte();
                        afmFile.ScanDate = new DateTime(year, month, day, hour, minute, second);
                        afmFile.ImagingMachineNo = br.ReadByte();

                        imageData = new float[afmFile.Pixel.Area];

                        fsi.Seek(2, SeekOrigin.Current);

                        //Imagef[^ðÇÞ
                        for (int i = 0; i < afmFile.Pixel.Area; i++)
                        {
                            imageData[i] = br.ReadSingle();
                        }
                    }
                }
                if (afmFile != null && afmFrame != null) hasImageData = true;
                return true;
            }
            catch
            {
                return false;
            }
        }
        #endregion

        #region Xg[©çÌf[^[h Kodec2S o[W
        /// <summary>
        /// t@C©çKodec2V[PVt@CÌf[^[hðs¢Ü·
        /// </summary>
        /// <param name="filepath">t@CpX</param>
        /// <param name="TgtFrame">æ¾ÚIÌt[i0t[©çX^[gj</param>
        /// <param name="average">½Ï»ð©¯éñ(Åá1)</param>
        /// <param name="ch">[h·é`l</param>
        /// <param name="dType">\¦·éf[^í</param>
        /// <returns>¬÷·éÆTrue,¸s·éÆFalse</returns>
        public bool DataLoad2S(string filepath, int TgtFrame, int average, Channel ch, DisplayType dType)
        {
            fileName = filepath;
            dspType = dType;
            averageNum = average;
            loadChannel = ch;
            frameIndexNumber = TgtFrame;

            try
            {
                //t@CXg[ioCi[_[jI[vFileAccessðwèµÈ¢ÆReadOnlyfBA©çÇßÈ¢
                using (FileStream fsi = new FileStream(filepath, FileMode.Open, FileAccess.Read))
                {
                    fsi.Position = 0;
                    using (BinaryReader br = new BinaryReader(fsi))
                    {
                        //t@Cwb_ðÇÝæé
                        ReadFileHeaderFromStrem(fsi, br, ref afmFile);

                        //ÚIÌt[wb_ÜÅSEEK
                        dataType = afmFile.DataType1ch;
                        if (ch == Channel.CH2)
                        {
                            if (afmFile.DataType2ch == AFMFileHeader.DataType.None)
                            {
                                br.Close();
                                fsi.Close();
                                return false;
                            }
                            dataType = afmFile.DataType2ch;
                            TgtFrame += afmFile.IncludedFrame;
                        }

                        //f[^ðÇÝÞÊuðßÄ¢é(2009/5/27 nÓ)
                        fsi.Seek((int)((afmFile.Pixel.Area * 2 * afmFile.AdAverageNum + afmFile.FrameHeaderSize) * TgtFrame), SeekOrigin.Current);

                        //t[wb_ÇÝæè
                        ReadFrameHeaderFromStream(br);

                        //SeekÊuðKÉÏ¦ÄÝé
                        //fsi.Seek(20, SeekOrigin.Current);

                        fsi.Seek(11, SeekOrigin.Current);	//\ñÌæðÆÎ·

                        //Memory Locate
                        imageData = new float[afmFile.Pixel.Area];
                        //d³f[^ÆµÄÜ¸ÇÝÆé
                        ReadFrameVoltageFromStrem(fsi, br);
                    }
                }

                //d³ÈOÌ¨Ê·Z
                if (DspType != DisplayType.voltage)
                {
                    //vZñð¸ç·½ßÉOÉvZ
                    float multiplier = 0;
                    //d³f[^ð³orÊf[^ÉÏ··é½ßÌæBErrorÆPhaseÌêÍTopoÆÍtÉÈé_ÉÓB
                    switch (dataType)
                    {
                        case AFMFileHeader.DataType.Topography:
                            multiplier = afmFile.ZPiezoDriverGain * afmFile.ZPiezoExtend;
                            break;
                        case AFMFileHeader.DataType.Error:
                            //G[Í³ªt]µÄ¢éÌÅ}CiXðæ¶é
                            if (DspType == DisplayType.nm_deg)
                            {
                                multiplier = -1 * afmFile.SensorSensitivity;
                            }
                            else
                            {
                                multiplier = -1;
                            }
                            break;
                        case AFMFileHeader.DataType.Phase:
                            //ÊÍf[^ªt]µÄ¢éÌÅ}CiXðæ¶é
                            if (DspType == DisplayType.nm_deg)
                            {
                                multiplier = afmFile.PhaseSensitivity != 0 ? -1 * afmFile.PhaseSensitivity : -1.0f;
                            }
                            else
                            {
                                multiplier = -1;
                            }
                            break;
                        case AFMFileHeader.DataType.None:
                            multiplier = 0;
                            break;
                    }

                    int xy = afmFile.Pixel.Area;
                    for (int i = 0; i < xy; i++)
                    {
                        imageData[i] *= multiplier;
                    }
                    afmFrame.HeightMax *= multiplier;
                    afmFrame.HeightMin *= multiplier;
                }

                if (afmFile != null && afmFrame != null) hasImageData = true;
                return true;
            }
            catch
            {
                throw;
            }
        }
        #endregion

        #region Igor»Imaging\tgÉÎµ½[h\bhi¼j

        /*
        /// <summary>
        /// t@C©çIgor»ViewerÌf[^[hðs¢Ü·
        /// </summary>
        /// <param name="filepath">t@CpX</param>
        /// <param name="TgtFrame">æ¾ÚIÌt[i0t[©çX^[gj</param>
        /// <param name="average">½Ï»ð©¯éñ(Åá1)</param>
        /// <param name="ch">[h·é`l</param>
        /// <param name="dType">\¦·éf[^í</param>
        /// <returns>¬÷·éÆTrue,¸s·éÆFalse</returns>
        public bool DataLoadFromIgor(string filepath, int TgtFrame, int average, Channel ch, DisplayType dType)
        {
            fileName = filepath;
            dspType = dType;
            averageNum = average;
            loadChannel = ch;
            frameIndexNumber = TgtFrame;

            try
            {
                //t@CXg[ioCi[_[jI[vFileAccessðwèµÈ¢ÆReadOnlyfBA©çÇßÈ¢
                using (FileStream fsi = new FileStream(filepath, FileMode.Open, FileAccess.Read))
                {
                    fsi.Position = 0;
                    using (BinaryReader br = new BinaryReader(fsi))
                    {
                        //t@Cwb_ðÇÝæé
                        ReadFileHeaderFromStrem(fsi, br, ref afmFile);

                        //ÚIÌt[wb_ÜÅSEEK
                        dataType = afmFile.DataType1ch;
                        if (ch == Channel.CH2)
                        {
                            if (afmFile.DataType2ch == AFMFileHeader.DataType.None)
                            {
                                br.Close();
                                fsi.Close();
                                return false;
                            }
                            dataType = afmFile.DataType2ch;
                            TgtFrame += afmFile.IncludedFrame;
                        }

                        //f[^ðÇÝÞÊuðßÄ¢é(2009/5/27 nÓ)
                        fsi.Seek((int)((afmFile.Pixel.Area * 2 * afmFile.AdAverageNum + afmFile.FrameHeaderSize) * TgtFrame), SeekOrigin.Current);

                        //t[wb_ÇÝæè
                        ReadFrameHeaderFromStream(br);
                        
                        fsi.Seek(11, SeekOrigin.Current);	//\ñÌæðÆÎ·
                        //Memory Locate
                        imageData = new float[afmFile.Pixel.Area];
                        //d³f[^ÆµÄÜ¸ÇÝÆé
                        ReadFrameVoltageFromStrem(fsi, br);
                    }
                }

                //d³ÈOÌ¨Ê·Z
                if (DspType != DisplayType.voltage)
                {
                    //vZñð¸ç·½ßÉOÉvZ
                    float multiplier = 0;
                    //d³f[^ð³orÊf[^ÉÏ··é½ßÌæBErrorÆPhaseÌêÍTopoÆÍtÉÈé_ÉÓB
                    switch (dataType)
                    {
                        case AFMFileHeader.DataType.Topography:
                            multiplier = afmFile.ZPiezoDriverGain * afmFile.ZPiezoExtend;
                            break;
                        case AFMFileHeader.DataType.Error:
                            //G[Í³ªt]µÄ¢éÌÅ}CiXðæ¶é
                            if (DspType == DisplayType.nm_deg)
                            {
                                multiplier = -1 * afmFile.SensorSensitivity;
                            }
                            else
                            {
                                multiplier = -1;
                            }
                            break;
                        case AFMFileHeader.DataType.Phase:
                            //ÊÍf[^ªt]µÄ¢éÌÅ}CiXðæ¶é
                            if (DspType == DisplayType.nm_deg)
                            {
                                multiplier = afmFile.PhaseSensitivity != 0 ? -1 * afmFile.PhaseSensitivity : -1.0f;
                            }
                            else
                            {
                                multiplier = -1;
                            }
                            break;
                        case AFMFileHeader.DataType.None:
                            multiplier = 0;
                            break;
                    }

                    int xy = afmFile.Pixel.Area;
                    for (int i = 0; i < xy; i++)
                    {
                        imageData[i] *= multiplier;
                    }
                    afmFrame.HeightMax *= multiplier;
                    afmFrame.HeightMin *= multiplier;
                }

                if (afmFile != null && afmFrame != null) hasImageData = true;
                return true;
            }
            catch
            {
                throw;
            }
        }*/

        #endregion//±¤âÁÄÊ\bhÉµÈ­¿á¾ß©à

        /// <summary>
        /// t[io[ªÏíéxÉÇÝÜêé
        /// </summary>
        /// <param name="br"></param>
        private void ReadFrameHeaderFromStream(BinaryReader br)
        {
            if (afmFrame == null)
            {
                afmFrame = new AFMFrameHeader();
            }
            short tpx, tpy;

            //t[io[ÌÇ
            afmFrame.FrameNum = br.ReadUInt32();

            //t[ÌÅåÌ³(oCi)ÌÇ
            afmFrame.BinaryMax = br.ReadUInt16();

            //t[ÌÅ¬Ì³(oCi)ÌÇ
            afmFrame.BinaryMin = br.ReadUInt16();

            //XûüÌÊu[nm](lÍ¶[)
            tpx = br.ReadInt16();

            //YûüÌÊu[nm](lÍº[)
            tpy = br.ReadInt16();

            
            afmFrame.Origin = new Point(tpx, tpy);

            afmFrame.Tilt_X = br.ReadSingle();
            afmFrame.Tilt_Y = br.ReadSingle();

            //CagednÅ[U[ðÁ½t[©Û©
            afmFrame.CagedLaserFlag = br.ReadBoolean();
        }

        #region V[PVt@CÇÝoµ(oCi)
        //SÄRg¾Á½ÌÅÁµÜµ½B
        #endregion

        #region file©çwb_ðÇÝæé
        /// <summary>
        /// File©çt[wb_ÇÝæè
        /// </summary>
        /// <param name="filename">t@C¼</param>
        /// <param name="TgtFrame">wèt[No.</param>
        /// <param name="ai">AFMImageIuWFNg</param>
        public static void ReadFrameHeaderFromFile(string filename, uint TgtFrame, AFMImage ai)
        {
            using (FileStream fsi = new FileStream(filename, FileMode.Open, FileAccess.Read))
            {
                using (BinaryReader br = new BinaryReader(fsi))
                {
                    ai.fileName = filename;
                    ai.frameIndexNumber = (int)TgtFrame;
                    ai.ReadFileHeaderFromStrem(fsi, br, ref ai.afmFile);
                    //ÚIÌt[wb_ÜÅSEEK
                    fsi.Seek((int)((ai.afmFile.Pixel.X * ai.afmFile.Pixel.Y * 2 * ai.afmFile.AdAverageNum + ai.afmFile.FrameHeaderSize) * TgtFrame), SeekOrigin.Current);
                    ai.ReadFrameHeaderFromStream(br);
                }
            }
        }

        /// <summary>
        /// t@C©çt@Cwb_ðÇÝæé
        /// </summary>
        /// <param name="filepath">t@CpX</param>
        /// <param name="ai">AFMImageIuWFNg</param>
        public static void ReadFileHeaderFromFile(string filepath, AFMImage ai)
        {
            using (FileStream fsi = new FileStream(filepath, FileMode.Open, FileAccess.Read))
            {
                using (BinaryReader br = new BinaryReader(fsi))
                {
                    ai.fileName = filepath;
                    ai.ReadFileHeaderFromStrem(fsi, br, ref ai.afmFile);
                }
            }
        }
        #endregion

        #region Kodec2 C[Wf[^ÇÝoµ
        /// <summary>
        /// V[PVt@CÇÝoµBXg[©çoCi[_[ð¶¬µÄf[^ÇÝoµðs¢Ü·
        /// </summary>
        /// <param name="fsi">Xg[BÄÑo·OÉì¬µÄ¨­±ÆB</param>
        /// <param name="br">oCi[_</param>
        private void ReadFrameVoltageFromStrem(FileStream fsi, BinaryReader br)
        {
            //ÚIt[Ìf[^ÇÝÝ
            float cc = afmFile.AdRange / afmFile.AdResolution / averageNum;
            float AdUiniRange = afmFile.AdRange / 2;
            float temp;
            int mul = afmFile.Pixel.Area;
            int adAveNum = afmFile.AdAverageNum;//½Ï»Ìñi2009/5/27 nÓj

            for (int i = 0; i < mul; i++)
            {
                temp = 0f;
                if (AverageNum == 1)
                {
                    temp = br.ReadUInt16();
                }
                else
                {
                    //br.ReadBytes(2*(paramDst.AdAverageNum-AveNum));
                    fsi.Seek(2 * (adAveNum - averageNum), SeekOrigin.Current);
                    for (int k = 0; k < averageNum; k++)
                    {
                        temp += br.ReadUInt16();
                    }
                }

                imageData[i] = (AdUiniRange - temp * cc);
            }

            //ÅåÅ¬ð³f[^ÉµÄi[
            /*
             * ADÌoCi|¨ÊÌÏ·ö®Í
             *¨Ê = {[hÌADÏ·W*(TvOoCif[^)/2^(ªð\) - {[hÌADÏ·WÌ¼ªB 
             * 
             * Ü½APIDÌMð³îñÆµÄæèñÅ¢éÌÅA
             * 
             * oCif[^ªå«¢@@PIDÌoÍd³ª¢@@¿ÉÎµÄµñÅ¢é@@³ªá¢
             * 
             * Æ¢¤ÖWÉÈéB
             * µ½ªÁÄA³ÌÅåÅ¬Í
             * 
             * ³Ål¬ = oCiÅål©çvZµ½³
             * ³Åål = oCiÅ¬l©çvZµ½³
             * 
             * Å éB
             */
            afmFrame.HeightMax = (AdUiniRange - afmFrame.BinaryMin * afmFile.AdRange / afmFile.AdResolution);
            afmFrame.HeightMin = (AdUiniRange - afmFrame.BinaryMax * afmFile.AdRange / afmFile.AdResolution);
        }
        #endregion

        #region Xg[©çt@Cwb_ÇÝæè
        /// <summary>
        /// Xg[©çt@Cwb_ÇÝæè
        /// </summary>
        /// <param name="st">Xg[i ç©¶ßI[vµÄ¨­j</param>
        /// <param name="br">oCi[_[i ç©¶ßI[vµÄ¨­j</param>
        /// <param name="afmFile">AFMFileHeaderIuWFNg</param>
        /// <returns></returns>
        private void ReadFileHeaderFromStrem(Stream st, BinaryReader br, ref AFMFileHeader afmFile)
        {
            //ADWÇÝæèpêÏ
            int tmp;
            uint Tempadrange;
            if (afmFile == null)
            {
                afmFile = new AFMFileHeader();
            }

            st.Position = 0;
            //ImageInfomationðÇÝæé
            afmFile.FileVersion = br.ReadInt32();

            //Ver.0Í ÜègíêÄÈ¢ÁÛ¢Bi2009/05/28 nÓj
            if (afmFile.FileVersion == 0)
            {
                tmp = br.ReadInt16();
                afmFile.DataType1ch = (AFMFileHeader.DataType)AFMFileHeader.DataType.Parse(typeof(AFMFileHeader.DataType), tmp.ToString());
                if (afmFile.DataType1ch == AFMFileHeader.DataType.None)
                {
                    afmFile.DataType1ch = AFMFileHeader.DataType.Topography;
                }
                tmp = br.ReadInt16();
                afmFile.DataType2ch = (AFMFileHeader.DataType)AFMFileHeader.DataType.Parse(typeof(AFMFileHeader.DataType), tmp.ToString());
                afmFile.FileHeaderSize = br.ReadInt32();
                afmFile.FrameHeaderSize = br.ReadInt32();
                afmFile.OperatornameSize = br.ReadInt32();
                afmFile.Offset = br.ReadInt32();
                afmFile.CommnetSize = br.ReadInt32();
                afmFile.Pixel = new AFMFileHeader.Pixels(br.ReadUInt16(), br.ReadUInt16());
                afmFile.Range = new Size(br.ReadUInt16(), br.ReadUInt16());
                afmFile.FrameTime = br.ReadSingle();
                afmFile.ZPiezoExtend = br.ReadSingle();
                afmFile.ZPiezoDriverGain = br.ReadSingle();
                Tempadrange = br.ReadUInt32();
                if (Tempadrange == AD_1V)
                {
                    afmFile.AdRange = 2f;
                }
                else if (Tempadrange == AD_2P5V)
                {
                    afmFile.AdRange = 5f;
                }
                else if (Tempadrange == AD_5V)
                {
                    afmFile.AdRange = 10f;
                }
                else if (Tempadrange == AD_80V)
                {
                    afmFile.AdRange = 160f;
                }
                afmFile.AdResolution = (float)Math.Pow(2, br.ReadUInt32());
                afmFile.MoveAveFlag = br.ReadBoolean();
                afmFile.AdAverageNum = br.ReadUInt16();
                br.ReadUInt32();//_~[©ÈñÅ_~[u­Ì©í©çñ
                afmFile.ScanDate = new DateTime(br.ReadInt16(), br.ReadByte(), br.ReadByte(), br.ReadByte(), br.ReadByte(), br.ReadByte());

                afmFile.XRounding = br.ReadByte();
                afmFile.XRangeMax = br.ReadSingle();
                afmFile.YRangeMax = br.ReadSingle();
                //	br.ReadBytes(12);
                st.Seek(12, SeekOrigin.Current);
                afmFile.GetFrame = (int)br.ReadUInt32();
                afmFile.IncludedFrame = (int)br.ReadUInt32();
                afmFile.ImagingMachineNo = br.ReadInt32();
                afmFile.ScanTry = br.ReadUInt16();
                afmFile.OperatorName = System.Text.Encoding.GetEncoding(1201).GetString(br.ReadBytes(afmFile.OperatornameSize));

                afmFile.SensorSensitivity = br.ReadSingle();
                afmFile.PhaseSensitivity = br.ReadSingle();
                afmFile.ScanDirection = br.ReadInt32();
                //	br.ReadBytes(paramDst.offset);
                st.Seek(afmFile.Offset + afmFile.FileHeaderSize, SeekOrigin.Begin);
                afmFile.Comment = System.Text.Encoding.GetEncoding(1201).GetString(br.ReadBytes(afmFile.CommnetSize));
            }

            //Ver.1Í³ÌAFMC[Wt@C Ver.2ÍRgÈÇðÁMµ½èÒWµ½Æ«ÉÛ¶³êé@[W(2009/5/28 nÓ)
            else if (afmFile.FileVersion == 1 || afmFile.FileVersion == 2)
            {
                afmFile.FileHeaderSize = br.ReadInt32();
                afmFile.FrameHeaderSize = br.ReadInt32();
                //GR[fBOÌR[hÔÍ.NETÌàÌð¼ÚL^µÄ¢éÌÅÈºÌR[hÅæ¢B
                afmFile.TextEncodingCodepage = br.ReadInt32();
                afmFile.OperatornameSize = br.ReadInt32();
                afmFile.CommnetSize = br.ReadInt32();
                tmp = br.ReadInt32();
                afmFile.DataType1ch = (AFMFileHeader.DataType)AFMFileHeader.DataType.Parse(typeof(AFMFileHeader.DataType), tmp.ToString());
                if (afmFile.DataType1ch == AFMFileHeader.DataType.None)
                {
                    afmFile.DataType1ch = AFMFileHeader.DataType.Topography;
                }
                tmp = br.ReadInt32();
                afmFile.DataType2ch = (AFMFileHeader.DataType)AFMFileHeader.DataType.Parse(typeof(AFMFileHeader.DataType), tmp.ToString());
                afmFile.GetFrame = br.ReadInt32();
                afmFile.IncludedFrame = br.ReadInt32();
                afmFile.ScanDirection = br.ReadInt32();
                afmFile.ScanTry = br.ReadInt32();
                afmFile.Pixel = new AFMFileHeader.Pixels(br.ReadInt32(), br.ReadInt32());
                afmFile.Range = new Size(br.ReadInt32(), br.ReadInt32());
                afmFile.MoveAveFlag = br.ReadBoolean();
                afmFile.AdAverageNum = br.ReadInt32();
                afmFile.ScanDate = new DateTime(br.ReadInt32(), br.ReadInt32(), br.ReadInt32(), br.ReadInt32(), br.ReadInt32(), br.ReadInt32());
                afmFile.XRounding = br.ReadInt32();
                afmFile.YRounding = br.ReadInt32();
                afmFile.FrameTime = br.ReadSingle();
                afmFile.SensorSensitivity = br.ReadSingle();
                afmFile.PhaseSensitivity = br.ReadSingle();
                afmFile.Offset = br.ReadInt32();
                //\ñÌæÇÝòÎµ
                st.Seek(12, SeekOrigin.Current);

                afmFile.ImagingMachineNo = br.ReadInt32();
                Tempadrange = br.ReadUInt32();
                if (Tempadrange == AD_1V)
                {
                    afmFile.AdRange = 2f;
                }
                else if (Tempadrange == AD_2P5V)
                {
                    afmFile.AdRange = 5f;
                }
                else if (Tempadrange == AD_5V)
                {
                    afmFile.AdRange = 10f;
                }
                else if (Tempadrange == AD_80V)
                {
                    afmFile.AdRange = 160f;
                }
                afmFile.AdResolution = (float)Math.Pow(2, br.ReadInt32());
                afmFile.XRangeMax = br.ReadSingle();
                afmFile.YRangeMax = br.ReadSingle();
                afmFile.XPiezoExtend = br.ReadSingle();
                afmFile.YPiezoExtend = br.ReadSingle();
                afmFile.ZPiezoExtend = br.ReadSingle();
                afmFile.ZPiezoDriverGain = br.ReadSingle();
                afmFile.OperatorName = System.Text.Encoding.GetEncoding(afmFile.TextEncodingCodepage).GetString(br.ReadBytes(afmFile.OperatornameSize));
                afmFile.Comment = System.Text.Encoding.GetEncoding(afmFile.TextEncodingCodepage).GetString(br.ReadBytes(afmFile.CommnetSize));

                //t@Co[W2ÌÇÝæè(ver1ÌRgÜÅÍ¯êÈÌÅA±¤¢¤ÀÉµ½B)
                if (afmFile.FileVersion == 2)
                {
                    afmFile.IntegratedFrameNum = br.ReadInt32();
                    afmFile.XFFcheck = br.ReadBoolean();
                    afmFile.XFFmaxnum = br.ReadInt32();
                    afmFile.XFreq = br.ReadDouble();
                    scaleLevelMax = br.ReadInt32();
                    scaleLevelMin = br.ReadInt32();

                    colorPoints[0] = new List<Point>(br.ReadInt32());
                    colorPoints[1] = new List<Point>(br.ReadInt32());
                    colorPoints[2] = new List<Point>(br.ReadInt32());
                    for (int i = 0; i < 3; i++)
                    {
                        for (int j = 0; j < colorPoints[i].Capacity; j++)
                        {
                            colorPoints[i].Add(new Point(br.ReadInt32(), br.ReadInt32()));
                        }
                    }
                }
            }
        }
        #endregion

    }
}
