# Supplementary material for: Cofilin-induced unidirectional cooperative conformational changes in actin filaments revealed by high-speed atomic force microscopy
Source: eLife. 2015 Feb 2;4:e04806. doi: 10.7554/eLife.04806 (PMC4337605; doi:10.7554/eLife.04806)
Supplement: Source code 1. — The Kodec4.4.7.39 for HS-AFM image viewing and analysis software is coded in Visual C# (Visual Studio 2010, Microsoft, USA). DOI: http://dx.doi.org/10.7554/eLife.04806.031 [file elife04806s001.zip › Kodec 4.4.7.39/AFMImageIO/WriteAFMImage.cs]

using System;
using System.Collections.Generic;
using System.Text;
using System.IO;
using System.Drawing;
using System.Drawing.Imaging;
using System.Runtime.InteropServices;

namespace Kodec
{
	/// <summary>
	/// AFMImageÌ«Ý(Û¶)NX
	/// </summary>
    public partial class AFMImage
	{
		/// <summary>
		/// BYTE^Ì[i0jB
		/// </summary>
		public const byte ZERO = 0;

        #region Z[uÈOÌ\bh
        /// <summary>
		/// ¨Êf[^©çAoCif[^ðvZB
		/// </summary>
		/// <param name="val">f[^</param>
		/// <returns>oCil</returns>
		public ushort GetBinaryValue(float val)
		{
			float div = 0;

			switch (DataType)
			{
				case AFMFileHeader.DataType.Topography:
					div = afmFile.ZPiezoExtend * afmFile.ZPiezoDriverGain;
					break;
				case AFMFileHeader.DataType.Error:
					div = afmFile.SensorSensitivity;
					break;
				case AFMFileHeader.DataType.Phase:
					div = afmFile.PhaseSensitivity != 0 ? afmFile.PhaseSensitivity : 1;
					break;
				default:
					div = 1;
					break;
			}
			if (DspType == DisplayType.voltage)div = 1;
			

			//4096 = 2^12B
			ushort t = (ushort)((5f - val / div) * 4096f / 10f);
			if (t < 0)
			{
				return (ushort)0;
			}
			else
			{
				return t;
			}
        }
        #endregion

        #region Kodec2`®ÌÝ

        /// <summary>
		/// Kodec2`®Ìt@Cwb_«Ý
		/// </summary>
		/// <param name="fso">t@CXg[</param>
		/// <param name="bw">oCiC^[</param>
		/// <param name="includeFrameNum">«Ýt[Ì</param>
		/// <returns></returns>
		public bool WriteKodec2FileHeader(FileStream fso, BinaryWriter bw, int includeFrameNum)
		{
			string newComment = afmFile.Comment;
			int oldCommentsize = afmFile.CommnetSize;
			//eLXgÌTCY
			//GR[fBOª[ÌÆ«it@Co[W[ÌÆ«jÍShift-JISiVXeWGR[fBOjÉÈéÌÅâèÈµ
			int commentsize = System.Text.Encoding.GetEncoding(afmFile.TextEncodingCodepage).GetByteCount(newComment);
			int opnamesize = System.Text.Encoding.GetEncoding(afmFile.TextEncodingCodepage).GetByteCount(afmFile.OperatorName);

			/*\¢ÌÌTCYæ¾(eLXgÌTCYð¢½ªi\ñÌæPQoCgÍÜÜêéj{RgÌTCY{Iy[^¼ÌTCY)
			
			 * Marshal.sizeofÈÇðgÁÄàA\¢ÌÌÅDateTime\¢ÌðgpµAwb_ÅÍNúªbÅ¢Ä¢éÌÅwb_ÌTCYð\¢Ì©çÖÅæ¾Å«È¢B
			 * iC++ÈÇÆÌ®ðÛÂ½ßÉC#Æ©^ÍgíÈ¢BÈé¾¯intAfloatÈÇÅL^BeLXgÍGR[fBOðwèµÄ¨­Bj
			dûÈ¢ÌÅPUTÆèÅ¢Ä¨­B*/
			afmFile.FileHeaderSize = 165 + commentsize + opnamesize;
			//ver2Ìt@CÅÌÇÁª
			afmFile.FileHeaderSize += 37 + 8 * ColorPoints[0].Count + 8 * ColorPoints[1].Count + 8 * ColorPoints[2].Count;

			try
			{
				fso.Position = 0;

				afmFile.FileVersion = 2;

                //«¡ä³ñ èªÆ¤²´¢Ü·I
                //¢¦¢¦ARÌ±Æðµ½ÜÅÅ·B
                //int t@Co[W
				bw.Write(afmFile.FileVersion);

                //int t@Cwb_TCY
				bw.Write(afmFile.FileHeaderSize);	

                //int t[wb_TCY
				bw.Write(afmFile.FrameHeaderSize);	

                //int eLXgÌGR[fBOwèR[h
				bw.Write(afmFile.TextEncodingCodepage);

                //int Iy[^l[ÌTCY
				bw.Write(opnamesize);	

                //int RgÌTCY
				bw.Write(commentsize);

                //int 1chf[^íÊv(³AG[ÈÇ)
                bw.Write((int)afmFile.DataType1ch);

                //int 2chf[^íÊ(³AG[ÈÇ)
				bw.Write((int)afmFile.DataType2ch);

                //int C[WOÌÆ«Éæ¾µ½1`lªÌt[
				bw.Write(afmFile.GetFrame);

                //int ±Ìt@CÉÜÜêÄ¢é1`lªÌt[
                //NbvÍÍÌt[Ì
				bw.Write(includeFrameNum);

                //int XLûüð¦·lR[h(Ó¡sBN©í©èÜ¹ñ?:¡ä)
				bw.Write(afmFile.ScanDirection);

                //int XLgCñ
				bw.Write(afmFile.ScanTry);

                //int XsNZ
				bw.Write(afmFile.Pixel.X);

                //int YsNZ
				bw.Write(afmFile.Pixel.Y);

                //int XW[nm]
				bw.Write(afmFile.Range.Width);

                //int YW[nm]
				bw.Write(afmFile.Range.Height);

                //bool Ú®½ÏtO(Ó¡sBÚ®½ÏÁÄ½?:¡ä)
				bw.Write(afmFile.MoveAveFlag);
				
                //sNZf[^ðs¤Æ1sNZ1f[^ÉÈéÌÅ½Ï»Í1ñÜÅ(½Ï»PñÍ½Ï»Å«È¢AÌÓ)ÉÈé
                //ªÇ¤¢¤±ÆÅµå¤©?
                //³ ËBí©ñÈ¢æË[B
				afmFile.AdAverageNum = 1;

                //int 1sNZÌæff[^ðìé½ßÉg¤±ÆªÅ«éf[^
				bw.Write(afmFile.AdAverageNum);

                //int XLÀsÌN
				bw.Write(afmFile.ScanDate.Year);

                //int XLÀsÌ
				bw.Write(afmFile.ScanDate.Month);

                //int XLÀsÌú
				bw.Write(afmFile.ScanDate.Day);

                //int XLÀsÌÔ
				bw.Write(afmFile.ScanDate.Hour);

                //int XLÀsÌª
				bw.Write(afmFile.ScanDate.Minute);

                //int XLÀsÌb
				bw.Write(afmFile.ScanDate.Second);

                //int XûüXLMÛßx¢[%]
				bw.Write(afmFile.XRounding);

                //int YûüXLMÛßx¢[%]
				bw.Write(afmFile.YRounding);

                //float 1t[æ¾É©©Á½Ô[ms]
				bw.Write(afmFile.FrameTime);

                //float ZT[´x[nm/V]
				bw.Write(afmFile.SensorSensitivity);

                //float Ê´x[deg/V]
				bw.Write(afmFile.PhaseSensitivity);

				//t@Co[W[ÌÆ«ÌlðÛ¶·éÆ¨©µ­ÈéÌÅ[É·éB
				afmFile.Offset = 0;

                //int ItZbg
				bw.Write(afmFile.Offset);
				for (int i = 0; i < 12; i++)bw.Write(ZERO);
				
                //int C[WO}Vio[
				bw.Write(afmFile.ImagingMachineNo);

                //uint ADWð¦·lR[h
				bw.Write((uint)AFMImage.AD_5V);

                //int ADªð\Ýæ(±ÌlðQÌÝæÆ·éBPQÈçA2Ì12æÅ4096B)
				bw.Write((int)12);//Math.Log(p.ADResolution, 2));

                //float XÅåW[nm]
				bw.Write(afmFile.XRangeMax);

                //float YÅåW[nm]
				bw.Write(afmFile.YRangeMax);

                //float XsG]LÑW[nm/V]
				bw.Write(afmFile.XPiezoExtend);

                //float YsG]LÑW[nm/V]
				bw.Write(afmFile.YPiezoExtend);

                //float ZsG]LÑW[nm/V]
				bw.Write(afmFile.ZPiezoExtend);

                //float ZsG]hCo[QC
				bw.Write(afmFile.ZPiezoDriverGain);

                //byte[] Iy[^¼
				bw.Write(System.Text.Encoding.GetEncoding(afmFile.TextEncodingCodepage).GetBytes(afmFile.OperatorName));

                //byte[] Rg
				bw.Write(System.Text.Encoding.GetEncoding(afmFile.TextEncodingCodepage).GetBytes(newComment));
				
                //±±ÜÅVer1Ìt@Cwb_

                #region Ver2Ìt@Cwb_

                //int ÏZt[(ÏZµ½àÌðÛ¶µ½Æ«É2ÈãÌlªüéBñÏZÌàÌÍP)
                bw.Write(afmFile.IntegratedFrameNum);

                //bool XtB[htH[hµ½©Ç¤©ÌtO
				bw.Write(afmFile.XFFcheck);

                //int XtB[htH[hÌgpÅå
				bw.Write(afmFile.XFFmaxnum);

                //double XÌüg
				bw.Write(afmFile.XFreq);

                //int J[XP[iMax)²®x
				bw.Write(ScaleLevelMax);

                //int J[XP[iMin)²®x
				bw.Write(ScaleLevelMin);

                //int J[(Ô)ÝèpAJ[|CgÌ
				bw.Write(ColorPoints[0].Count);

                //int J[(Î)ÝèpAJ[|CgÌ
				bw.Write(ColorPoints[1].Count);

                //int J[(Â)ÝèpAJ[|CgÌ
				bw.Write(ColorPoints[2].Count);

                //int foreach ColorPointsÌX,YÌJèÔµÔAÂAÎÌÅüèÜ·B
				foreach (List<Point> pl in ColorPoints)
				{
					foreach (Point p in pl)
					{
						bw.Write(p.X);
						bw.Write(p.Y);
					}
                }

                #endregion

                return true;
			}
			catch
			{
				return false;
			}
		}

		/// <summary>
		/// Kodec2`®Ìt[wb_ð«ÝÜ·B
		/// </summary>
		/// <param name="bw">oCiC^[Bt[wb_Ì«ÝÊuÜÅOÉÚ®µÄ¨­Kv èB(±ÌÖàÅÍ|WVÚ®µÈ¢)</param>
		/// <returns></returns>
		public void WriteKodec2FrameHeader(BinaryWriter bw)
		{
			float tilt = 0f;
			//t[îñÆµÄÈºÌ32oCgðt[æªÉ«Þ
			bw.Write(afmFrame.FrameNum);	//»Ý½t[Ú©(1X^[g)
			bw.Write(GetBinaryValue(afmFrame.HeightMax));	//t[ÌÅåÅ¬
			bw.Write(GetBinaryValue(afmFrame.HeightMin));
			bw.Write((short)afmFrame.Origin.X);		//C[WOÌX^[g|CgÌ(x,y)Ìg
			bw.Write((short)afmFrame.Origin.Y);
			bw.Write(tilt);
			bw.Write(tilt);
			bw.Write(afmFrame.CagedLaserFlag);
			for (int i = 0; i < 11; i++)
			{
				bw.Write(ZERO);	//\ñÌæ11byte
			}
        }

        #endregion

        #region rbg}bv`®Z[u@jü\èR[h
        /// <summary>
		/// rbg}bv`®Z[u
		/// </summary>
		/// <param name="path">t@CpX</param>
		public void SaveAs8bitBitmap(string path)
		{
			Bitmap tb = CreateBitmapImage(8);
		    //æ1CÌ4oCg«E²®
		    int stride = (3 + afmFile.Pixel.X) & ~3;

		    //8rbgrbg}bvÌÆ«Ìwb_TCY(256Fpbgf[^ÜÞ)
		    int headersize = 1078;

		    //t@CTCYiSoCg«EC³ÏÝTCY*Pixel.Y+wb_j
		    int filesize = stride * afmFile.Pixel.Y + headersize;

		    //g£qâ®
		    if (!path.EndsWith(".bmp"))
		    {
		        path += ".bmp";
		    }

		    using (FileStream fso = new FileStream(path, FileMode.Create))
		    {
		        using (BinaryWriter bw = new BinaryWriter(fso))
		        {
		            try
		            {
		                fso.Position = 0;

		                //wb_«Ý
		                //BITMAPFILEHEADER\¢Ì
		                bw.Write((short)0x4d42);
		                bw.Write(filesize);
		                
                        //\ñÌæ
                        bw.Write((short)0);	
		                
                        //\ñÌæ
                        bw.Write((short)0);	

		                bw.Write(headersize);
		                //BITMAPINFOHEADER\¢Ì
		                bw.Write(40);
		                bw.Write((int)afmFile.Pixel.X);
		                bw.Write((int)afmFile.Pixel.Y);
		                bw.Write((short)1);
		                bw.Write((short)8);//rbg[x
		                bw.Write((int)0);
		                bw.Write(filesize - headersize);
		                bw.Write((int)0);
		                bw.Write((int)0);
		                bw.Write((int)0);
		                bw.Write((int)0);

		                //8bitBitmappÌpbgf[^(RGBQUAD)
		                for (int i = 0; i < 256; i++)
		                {
		                    bw.Write(ColorMap[i].B);
		                    bw.Write(ColorMap[i].G);
		                    bw.Write(ColorMap[i].R);
		                    
                            //RGBQUADÌ\ñÌæ(íÉ0)
                            bw.Write((byte)0);	
		                }

		                //rbg}bvÌf[^
						BitmapData data = tb.LockBits(new Rectangle(0,0,tb.Width, tb.Height), ImageLockMode.ReadOnly, tb.PixelFormat);
						int l = data.Stride*data.Height;
						byte[] d = new byte[l];
						Marshal.Copy(data.Scan0, d, 0, l);


		                for (int i = 0; i < l; i++)bw.Write(d[i]);

						tb.UnlockBits(data);

					}
		            catch
		            {

		            }
		        }
		    }
			tb.Dispose();
		}		
		#endregion

		#region OffsetÚ®ÍÍðÜß½BMPÛ¶
		/// <summary>
		/// OffsetÚ®ÍÍðÜß½BMPÛ¶
		/// </summary>
		/// <param name="TotalBMPSize">ItZbgÚ®ÍÍÌÅåTCYisNZPÊj</param>
		/// <param name="xMoveMin">ItZbgÚ®ÌÅ¬linmPÊj</param>
		/// <param name="yMoveMin">ItZbgÚ®³ÌÅ¬linmPÊj</param>
		/// <param name="p">AFMImageIuWFNg</param>
		/// <param name="path">Û¶pX</param>
		/// <returns></returns>
		unsafe public static void SaveAsBMP_IncludeRange(Size TotalBMPSize, int xMoveMin, int yMoveMin, AFMImage p, string path)
		{
			//g£qâ®
			if (!path.EndsWith(".bmp"))path += ".bmp";

            //TotalBMPSizeFItZbgÚ®ÍÍÌÅåTCYisNZPÊj
			using (Bitmap bmp = new Bitmap(TotalBMPSize.Width, TotalBMPSize.Height, System.Drawing.Imaging.PixelFormat.Format24bppRgb))
			{
				using (Graphics g = Graphics.FromImage(bmp))
				{
					g.Clear(Color.Black);

                    //AFMImageIuWFNgC[Wð24bitC[WÉµÄpÓB
					using (Bitmap ibmp = p.CreateBitmapImage(24))
					{
                        //Ú®A³©çÊuðvZµ`æ·éB
						g.DrawImageUnscaled(ibmp, (p.afmFrame.Origin.X-xMoveMin) * p.afmFile.Pixel.X/ p.afmFile.Range.Width,
							TotalBMPSize.Height - p.afmFile.Pixel.Y - (p.afmFrame.Origin.Y-yMoveMin) * p.afmFile.Pixel.Y / p.afmFile.Range.Height);
					}
                    //`®ðBMPÉµÄÛ¶
					bmp.Save(path, ImageFormat.Bmp);
				}
			}
		}
		#endregion

		#region lf[^Z[u(Kodec1)
		/// <summary>
		/// rbg}bv`®Z[u
		/// </summary>
		/// <param name="path">t@CpX</param>
		/// <param name="p">XLp[^ði[µ½ScanParameters\¢Ì</param>
		public static bool SaveAsKodec1(string path, AFMImage p)
		{
			int i;
			bool ret = false;

			//g£qâ®
			if (!path.EndsWith(".rid"))
			{
				path += ".rid";
			}

			//}Vio[Í255ÜÅB´¦Ä¢éêÍ255ÅL^B
			if (p.afmFile.ImagingMachineNo > 255)
			{
				p.afmFile.ImagingMachineNo = 255;
			}

			FileStream fso = null;
			BinaryWriter bw = null;
			try
			{
				fso = new FileStream(path, FileMode.Create);
				bw = new BinaryWriter(fso);

				fso.Position = 0;
				short scantype = 0x01;
				float Tilt_X = 0.0f;
				float Tilt_Y = 0.0f;
				bw.Write(scantype);
				bw.Write((ushort)p.afmFile.Pixel.X);
				bw.Write((ushort)p.afmFile.Range.Width);
				bw.Write(Tilt_X);
				bw.Write(Tilt_Y);
				bw.Write(p.afmFrame.HeightMax);
				bw.Write(p.afmFrame.HeightMin);
				bw.Write((short)p.afmFrame.Origin.X);
				bw.Write((short)p.afmFrame.Origin.Y);
				bw.Write(p.afmFile.FrameTime);
				bw.Write((short)p.afmFile.ScanDate.Year);
				bw.Write((byte)p.afmFile.ScanDate.Month);
				bw.Write((byte)p.afmFile.ScanDate.Day);
				bw.Write((byte)p.afmFile.ScanDate.Hour);
				bw.Write((byte)p.afmFile.ScanDate.Minute);
				bw.Write((byte)p.afmFile.ScanDate.Second);
				bw.Write((byte)p.afmFile.ImagingMachineNo);

				fso.Seek(40, SeekOrigin.Begin);
				int xy = p.afmFile.Pixel.Area;
				for (i = 0; i < xy; i++)
				{
					bw.Write(p.imageData[i]);
				}
				ret = true;
			}
			catch
			{
				ret = false;
			}
			finally
			{
				if (bw != null)bw.Close();
				
				if (fso != null)fso.Close();
			}
			return ret;
		}
		#endregion

		#region SPIP`®ÌÛ¶
		/// <summary>
		/// SPIPÌbcrtH[}bgÅÛ¶·é
		/// </summary>
		/// <param name="path">Û¶·ét@CÌpX</param>
		/// <param name="p">AFMImageIuWFNg</param>
		/// <returns>Û¶É¸s·éÆFalseª©¦èÜ·</returns>
		public static bool SaveAsSPIP_bcrFormat(string path, AFMImage p)
		{
			//g£qâ®
			if (!path.EndsWith(".bcr"))path += ".bcr";
			

			bool ret = false;

			//Xg[Open
			using (FileStream fs = new FileStream(path, FileMode.Create))
			{
				using (BinaryWriter bw = new BinaryWriter(fs, Encoding.Default))
				{
					try
					{
						//wb_«Ý
						fs.Position = 0;
						//Èº©bw.Write("ABC")ÈÇÆ·éÆeLXgÌæªÉÏÈR[hª­ÁÂ¢ÄµÜ¤ÌÅA
						//StringBuilderÉwb_ð«ñÅ©çoCgzñÉGR[h·éB

						StringBuilder sb = new StringBuilder();
						sb.Append("fileformat = bcrstm\n");
						sb.Append("% Created by Kodec\n");
						sb.Append("% Original file ");
						sb.Append(p.fileName);

						sb.Append("\nPixel.Widths = ");
						sb.Append(p.afmFile.Pixel.X);
						sb.Append("\n");
						sb.Append("Pixel.Heights = ");
						sb.Append(p.afmFile.Pixel.Y);
						sb.Append("\n");
						sb.Append("xlength = ");
						sb.Append(p.afmFile.Range.Width);
						sb.Append("\n");
						sb.Append("ylength = ");
						sb.Append(p.afmFile.Range.Height);
						sb.Append("\n");
						sb.Append("scanspeed = ");
						sb.Append(p.afmFile.FrameTime);
						sb.Append("\n");
						sb.Append("intelmode = 1\n");
						sb.Append("bit2nm = 1.00000e-003\n");
						sb.Append("xoffset = ");
						sb.Append(p.afmFrame.Origin.X);
						sb.Append("\n");
						sb.Append("yoffset = ");
						sb.Append(p.afmFrame.Origin.Y + p.afmFile.Range.Height / 2);
						sb.Append("\n");
						sb.Append("voidpixels = 0\n");
						sb.Append("zmin = ");
						sb.Append(p.afmFrame.HeightMin);
						sb.Append("\n");

						bw.Write(Encoding.GetEncoding(932).GetBytes(sb.ToString()));

						//t@C|C^Ú®
						fs.Seek(2048, SeekOrigin.Begin);

						//f[^«Ý
						//SPIPÅÍãºt]µÄµÜ¤ÌÅA»ÌÜÜ«ßÈ¢B
						for (int i = 0; i < p.afmFile.Pixel.Y; i++)
                            for (int j = 0; j < p.afmFile.Pixel.X; j++)
                                bw.Write((short)(p.imageData[(p.afmFile.Pixel.Y - 1 - i) * p.afmFile.Pixel.X + j] * 1000));
						ret = true;
					}
					catch
					{
						ret = false;
					}
				}
			}
			return ret;
		}
		#endregion

		#region lf[^Z[u(Kodec2©ç1)
		/// <summary>
		/// lf[^Z[u`®(Kodec2©ç1)Z[u
		/// </summary>
		/// <param name="path">t@CpX</param>
		/// <param name="p">XLp[^ði[µ½ScanParameters\¢Ì</param>
		/// <returns>¬÷µ½êATRUEªßèÜ·B</returns>
		public static bool NumSaveKodec2to1(string path, AFMImage  p)
		{
			int i;

			//g£qâ®
			if (!path.EndsWith(".rid"))path += ".rid";
			
			bool ret = false;
			
			float multiplier = 0;
			switch (p.dataType)
			{
				case AFMFileHeader.DataType.Topography:
					multiplier = p.afmFile.ZPiezoDriverGain * p.afmFile.ZPiezoExtend;
					break;
				case AFMFileHeader.DataType.Error:
					multiplier = p.afmFile.SensorSensitivity;
					break;
				case AFMFileHeader.DataType.Phase:
					multiplier = p.afmFile.PhaseSensitivity;
					break;
				case AFMFileHeader.DataType.None:
					multiplier = 0;
					break;
			}

			p.afmFrame.HeightMax = (p.afmFrame.BinaryMax * p.afmFile.AdRange / p.afmFile.AdResolution - p.afmFile.AdRange / 2) * multiplier;
			p.afmFrame.HeightMin = (p.afmFrame.BinaryMin * p.afmFile.AdRange / p.afmFile.AdResolution - p.afmFile.AdRange / 2) * multiplier;

			FileStream fso = null;
			BinaryWriter bw = null;
			try
			{
				fso = new FileStream(path, FileMode.Create);
				bw = new BinaryWriter(fso);
				fso.Position = 0;
				short scantype = 0x01;
				float Tilt_X = 0.0f;
				float Tilt_Y = 0.0f;
				bw.Write(scantype);
				bw.Write(p.afmFile.Pixel.X);
				bw.Write(p.afmFile.Range.Width);
				bw.Write(Tilt_X);
				bw.Write(Tilt_Y);
				bw.Write(p.afmFrame.HeightMax);
				bw.Write(p.afmFrame.HeightMin);
				bw.Write((short)p.afmFrame.Origin.X);
				bw.Write((short)p.afmFrame.Origin.Y);
				bw.Write(p.afmFile.FrameTime);
				bw.Write((short)p.afmFile.ScanDate.Year);
				bw.Write((byte)p.afmFile.ScanDate.Month);
				bw.Write((byte)p.afmFile.ScanDate.Day);
				bw.Write((byte)p.afmFile.ScanDate.Hour);
				bw.Write((byte)p.afmFile.ScanDate.Minute);
				bw.Write((byte)p.afmFile.ScanDate.Second);
				bw.Write((byte)p.afmFile.ImagingMachineNo);

				fso.Seek(40, SeekOrigin.Begin);
				float c1 = p.afmFile.AdRange / p.afmFile.AdResolution;

				for (i = 0; i < p.afmFile.Pixel.Area; i++)bw.Write((p.imageData[i] * c1 - p.afmFile.AdRange / 2) * multiplier);
				
				ret = true;

			}
			catch
			{
				ret = false;
			}
			finally
			{
				if (bw != null)bw.Close();
				if (fso != null)fso.Close();
			}
			return ret;
		}
		#endregion

	}
}
		#region Kodec2XLPÊZ[u

		//SRgÉÈÁÄÌÅÁµÜµ½Bby imai 2009/06/09

		#endregion
