# Supplementary material for: Cofilin-induced unidirectional cooperative conformational changes in actin filaments revealed by high-speed atomic force microscopy
Source: eLife. 2015 Feb 2;4:e04806. doi: 10.7554/eLife.04806 (PMC4337605; doi:10.7554/eLife.04806)
Supplement: Source code 1. — The Kodec4.4.7.39 for HS-AFM image viewing and analysis software is coded in Visual C# (Visual Studio 2010, Microsoft, USA). DOI: http://dx.doi.org/10.7554/eLife.04806.031 [file elife04806s001.zip › Kodec 4.4.7.39/AFMImageView/AFMImageView.cs]

using System;
using System.Collections.Generic;
using System.ComponentModel;
using System.Drawing;
using System.Data;
using System.Text;
using System.Windows.Forms;
using System.Runtime.InteropServices;
using System.Drawing.Imaging;

namespace Kodec
{
    public partial class AFMImageView : UserControl
    {
        /// <summary>コンストラクタ
        /// </summary>
        public AFMImageView()
        {
            InitializeComponent();
        }

        private Font AxisFont = new Font("Arial", 9);
        private Font MaxMinFont = new Font("Arial", 9);
        private AFMImage afmimg;
        private Rectangle zRect;
        private Rectangle drawRect;
        private const int ZRECT_TOPSPACE = 35;
        private bool isShowGridLine = false;
        private bool isActiveViewer = false;
        private bool isShowScaleBar = true;
        private bool isShowAxis = true;
        private Color gridColor = Color.Cyan;
        private int verticalGridNum = 9;
        private int horizontalGridNum = 9;
        private bool isShowActiveViewerBar = true;


        #region プロパティ
        /// <summary>アクティブなViewerとなったとき、コントロール上部にバーを表示するかどうかを取得または設定します。</summary>
        [Description("ActiveViewerであるとき、コントロール上部にバーを表示するかしないかを指定します。")]
        [Category("表示")]
        public bool IsShowActiveViewerBar
        {
            get { return isShowActiveViewerBar; }
            set
            {
                isShowActiveViewerBar = value;
                ChangeActiveViewerBarColor();
            }
        }
        /// <summary>垂直グリッドラインの数を取得または設定します。0以下の数を設定すると、強制的に0にされます。</summary>
        [Description("垂直グリッドラインの数")]
        [Category("表示")]
        public int VerticalGridNum
        {
            get { return verticalGridNum; }
            set
            {
                if (value < 0)
                    verticalGridNum = 0;
                else
                    verticalGridNum = value;
                Refresh();
            }
        }
        /// <summary> 水平グリッドラインの数を取得または設定します。0以下の数を設定すると、強制的に0にされます。</summary>
        [Description("水平グリッドラインの数")]
        [Category("表示")]
        public int HorizontalGridNum
        {
            get { return horizontalGridNum; }
            set
            {
                if (value < 0)
                    horizontalGridNum = 0;
                else
                    horizontalGridNum = value;
                Refresh();
            }
        }
        /// <summary>グリッドラインの色を指定または設定します。</summary>
        [Description("グリッドラインの色")]
        [Category("表示")]
        public Color GridColor
        {
            get { return gridColor; }
            set
            {
                gridColor = value;
                Refresh();
            }
        }
        /// <summary>AFMイメージを描画するエリアを取得します</summary>
        [Browsable(false)]
        public Rectangle DrawRect
        {
            get { return drawRect; }
        }
        /// <summary>GridLineを表示するかどうかを取得または設定します。</summary>
        [Description("グリッドラインを表示するにはこのプロパティをTrueにします。")]
        [Category("表示")]
        public bool IsShowGrid
        {
            get { return isShowGridLine; }
            set
            {
                isShowGridLine = value;
                Refresh();
            }
        }

        /// <summary>AFMImageオブジェクトを取得または設定します。
        /// (オブジェクトを設定後、イメージを更新するには、ReDrawメソッドを呼び出してください。)
        /// </summary>
        [Browsable(false)]
        public AFMImage AFMimg
        {
            get { return afmimg; }
            set { afmimg = value; }
        }

        /// <summary>AFMイメージをもっているかどうかを取得します。</summary>
        [Browsable(false)]
        public bool HasAFMImage
        {
            get
            {
                if (AFMimg != null && AFMimg.HasImageData)
                {
                    return true;
                }
                return false;
            }
        }
        /// <summary>ActiveなViewerかどうかを取得または設定します。</summary>
        [Description("このコントロールがアクティブなViewerであるかどうか。")]
        public bool IsActiveViewer
        {
            get { return isActiveViewer; }
            set
            {
                isActiveViewer = value;
                ChangeActiveViewerBarColor();
            }
        }
        /// <summary>スケールバーを表示するかどうかを取得または設定します。 </summary>
        [Description("カラースケールバーを表示するにはこのプロパティをTrueにします。")]
        [Category("表示")]
        public bool IsShowScaleBar
        {
            get { return isShowScaleBar; }
            set
            {
                isShowScaleBar = value;
                Refresh();
            }
        }
        /// <summary> X/Yの軸を表示するかどうかを取得または設定します。</summary>
        [Description("X/Y軸を表示するにはこのプロパティをTrueにします。")]
        [Category("表示")]
        public bool IsShowAxis
        {
            get { return isShowAxis; }
            set
            {
                isShowAxis = value;
                Refresh();
            }
        }
        #endregion

        #region イベント
        /// <summary>イメージ上でのマウスイベント引数 </summary>
        public class MouseOnImageEventArgs : MouseEventArgs
        {
            /// <summary>イメージ上のマウス座標(デカルト系[左下原点], 0スタート) </summary>
            protected Point pointOnImage;
            /// <summary>イメージ上のマウス座標(デカルト系[左下原点], 0スタート) </summary>
            public Point PointOnImage
            {
                get { return pointOnImage; }
            }

            /// <summary>マウス位置の物理量 </summary>
            protected float height;
            /// <summary>マウス位置の物理量</summary>
            public float Height
            {
                get { return height; }
            }

            /// <summary>イメージ上でのマウスイベント引数
            /// </summary>
            /// <param name="button">マウスボタン</param>
            /// <param name="clicks">クリック回数</param>
            /// <param name="x">クライアントX座標</param>
            /// <param name="y">クライアントY座標</param>
            /// <param name="delta">ホイール回転数</param>
            /// <param name="ptOnImage">イメージ上のデカルト系座標(0スタート)</param>
            /// <param name="height">イメージ上の高さ</param>
            public MouseOnImageEventArgs(MouseButtons button, int clicks, int x, int y, int delta, Point ptOnImage, float height)
                : base(button, clicks, x, y, delta)
            {
                pointOnImage = ptOnImage;
                this.height = height;
            }
        }
        /// <summary>イメージ上でマウスが動いたときのイベントデリゲート
        /// </summary>
        /// <param name="sender">イベントを起動したオブジェクト</param>
        /// <param name="e">座標と高さ</param>
        public delegate void MouseMoveOnImageEventHandler(object sender, MouseOnImageEventArgs e);
        /// <summary>イメージ上でマウスが動いたときのイベント </summary>
        [Category("マウス")]
        [Description("イメージ上でマウスが動いたときに発生します。")]
        public event MouseMoveOnImageEventHandler MouseMoveOnImage;
        /// <summary>イメージ上でマウスボタンが押されたときのイベント </summary>
        [Category("マウス")]
        [Description("イメージ上でマウスボタンが押されたときに発生します。")]
        public event MouseMoveOnImageEventHandler MouseDownOnImage;
        /// <summary>イメージ上でマウスボタンが押され、離されたときのイベント </summary>
        [Category("マウス")]
        [Description("イメージ上でマウスボタンが押されて上がったときに発生します。")]
        public event MouseMoveOnImageEventHandler MouseUpOnImage;
        #endregion

        /// <summary>ActiveViewerのバー表示
        /// </summary>
        private void ChangeActiveViewerBarColor()
        {
            if (isActiveViewer && isShowActiveViewerBar)
                panel1.BackColor = Color.LightSalmon;
            else
                panel1.BackColor = this.BackColor;
        }

        /// <summary>OnPaintBackgroundイベントオーバーライド
        /// </summary>
        /// <param name="e"></param>
        protected override void OnPaintBackground(PaintEventArgs e)
        {
            base.OnPaintBackground(e);
            if (isShowScaleBar)
                DrawZScaleBar(e.Graphics, zRect);
        }

        #region OnPaint
        /// <summary>OnPaintイベントオーバーライド
        /// </summary>
        /// <param name="e"></param>
        protected override void OnPaint(PaintEventArgs e)
        {
            if (HasAFMImage && drawRect.Width > 1 && drawRect.Height > 1)
            {
                //補間方法指定（高品位補間はだめ？）
                e.Graphics.InterpolationMode = System.Drawing.Drawing2D.InterpolationMode.NearestNeighbor;

                //e.Graphics.DrawImage(afmimg.CreateBitmapImage(Screen.FromControl(this).BitsPerPixel), drawRect);
                e.Graphics.DrawImageUnscaled(afmimg.CreateBitmapImage(Screen.FromControl(this).BitsPerPixel, drawRect.Size), drawRect.Location);

                if (isShowGridLine)
                    DrawGridLine(e.Graphics);

                //Image描画領域とスケールバー描画領域の囲み線
                e.Graphics.DrawRectangle(Pens.Black, drawRect.X - 1, drawRect.Y - 1, drawRect.Width + 1, drawRect.Height + 1);
            }
            else
                DrawNoImage(e.Graphics);
            if (isShowAxis)
                DrawAxsis(e.Graphics);

            //AFMイメージ描画のあとにBaseのPaintをもってこないとCrossSectionなどのラインが見えなくなる
            base.OnPaint(e);
        }
        #endregion

        /// <summary>新しいイメージ描画。引数のAFMImageオブジェクトは内部でコピーされます。
        /// </summary>
        /// <param name="afmi">AFMImageオブジェクト</param>
        public void DrawNew(AFMImage afmi)
        {
            if (afmi != null)
                this.afmimg = (AFMImage)afmi.Clone();
            else
                this.afmimg = null;
            ReDraw();
        }
        /// <summary>イメージ再描画
        /// </summary>
        public void ReDraw()
        {
            if (afmimg != null && afmimg.HasImageData)
            {
                SetDrawArea();

                float max, min;
                General.MaxMin(AFMimg.ImageData, out max, out min);
                AFMimg.AfmFrame.HeightMax = max;
                AFMimg.AfmFrame.HeightMin = min;
            }
            this.Refresh();
        }

       
        #region グリッドラインを描く
        /// <summary>グリッドラインを描く
        /// </summary>
        /// <param name="g"></param>
        private void DrawGridLine(Graphics g)
        {
            int w = drawRect.Width;
            int h = drawRect.Height;
            using (Pen p = new Pen(gridColor))
            {
                int tmpN = horizontalGridNum + 1;
                for (int i = 1; i < tmpN; i++)
                    //ヨコ
                    g.DrawLine(p, drawRect.Left, drawRect.Top + h * i / tmpN, drawRect.Left + w - 1, drawRect.Top + h * i / tmpN);
                tmpN = verticalGridNum + 1;
                for (int i = 1; i < tmpN; i++)
                    //タテ
                    g.DrawLine(p, drawRect.Left + w * i / tmpN, drawRect.Top, drawRect.Left + w * i / tmpN, drawRect.Top + h - 1);
            }
        }
        #endregion

        #region 「NoImage」を表示
        /// <summary>「NoImage」を表示
        /// </summary>
        /// <param name="gc"></param>
        private void DrawNoImage(Graphics gc)
        {
            using (Font font = new System.Drawing.Font("Arial", 38))
            {
                using (StringFormat sf = new StringFormat())
                {
                    sf.Alignment = StringAlignment.Center;
                    sf.LineAlignment = StringAlignment.Center;

                    gc.DrawString("NO IMAGE", font, Brushes.DarkGray, drawRect, sf);
                    using (Pen p = new Pen(Brushes.DarkBlue, 20))
                    {
                        //囲みの青枠
                        //DrawRectangleは設定したRectangleを中心に内側・外側両側に線を描く。外側には描いてほしくないので、Clipする。
                        gc.Clip = new Region(drawRect);
                        gc.DrawRectangle(p, drawRect);
                        //Clip解除。解除しないと座標軸が描かれない。
                        gc.ResetClip();
                    }
                }
            }
        }
        #endregion

        /// <summary>Zバーの範囲指定
        /// </summary>
        private void SetZRect()
        {
            int h = ClientSize.Height - ZRECT_TOPSPACE * 2 > 0 ? ClientSize.Height - ZRECT_TOPSPACE * 2 : 0;
            int x = ClientSize.Width - 32 > 0 ? ClientSize.Width - 32 : 0;
            zRect = new Rectangle(x, ZRECT_TOPSPACE, 24, h);
        }

        #region 描画サイズ決定
        /// <summary> 描画サイズ決定
        /// </summary>
        private void SetDrawArea()
        {
            SetZRect();

            //描画サイズを計算・決定
            int leftspace = 33;
            int bottomspace = 33;

            int rightspace = ClientSize.Width - zRect.X + 30;
            int topspace = 20;

            //XY軸やスケールバーなしのときはちょっとDrawAreaが大きくなる
            if (!isShowScaleBar)
            {
                rightspace = 10;
                topspace = 10;
            }
            if (!isShowAxis)
            {
                leftspace = 10;
                bottomspace = 10;
            }

            //最大描画可能領域の幅と高さ
            int maxw = ClientSize.Width - leftspace - rightspace;
            int maxh = ClientSize.Height - bottomspace - topspace;
            //新しい描画域の幅と高さ
            int newh = 0, neww = 0;

            //ピクセル数（イメージがない時はダミーを入れる）
            int pw = 0;
            int ph = 0;
            if (AFMimg != null && AFMimg.AfmFile != null)
            {
                pw = AFMimg.AfmFile.Pixel.X;
                ph = AFMimg.AfmFile.Pixel.Y;
            }
            else
            {
                //ダミーを設定
                pw = 100;
                ph = 100;
            }

            //描画サイズを決定する基準が幅かどうか。
            //アスペクト比により分岐
            if (pw == ph)
            {
                if (maxh >= maxw)
                {
                    newh = neww = maxw;
                    topspace += (maxh - newh) / 2;
                }
                else
                {
                    neww = newh = maxh;
                    leftspace += (maxw - neww) / 2;
                }
            }
            else
            {
                if (ph * maxw >= pw * maxh)
                {
                    newh = maxh;
                    neww = maxh * pw / ph;
                    leftspace += (maxw - neww) / 2;
                }
                else
                {
                    neww = maxw;
                    newh = maxw * ph / pw;
                    topspace += (maxh - newh + 1) / 2;
                }
            }

            drawRect = new Rectangle(leftspace, topspace, neww, newh);
        }
        #endregion

        #region 軸とラベルを描画します。
        /// <summary>軸を描画します。
        /// </summary>
        /// <param name="gc">描画する対象のGraphicsオブジェクト</param>
        private void DrawAxsis(Graphics gc)
        {
            //文字をアンチエイリアス処理
            gc.TextRenderingHint = System.Drawing.Text.TextRenderingHint.AntiAlias;
            int xl = 0, xr = 0, yt = 0, yb = 0;
            float hmax = 0f, hmin = 0f;
            if (HasAFMImage)
            {
                xl = AFMimg.AfmFrame.Origin.X;
                yb = AFMimg.AfmFrame.Origin.Y;
                xr = xl + AFMimg.AfmFile.Range.Width;
                yt = yb + AFMimg.AfmFile.Range.Height;

                if (AFMimg.IsScaleLock)
                {
                    hmax = AFMimg.ScaleLockMax;
                    hmin = AFMimg.ScaleLockMin;
                }
                else
                {
                    hmax = AFMimg.AfmFrame.HeightMax;
                    hmin = AFMimg.AfmFrame.HeightMin;
                }
            }
            //文字幅取得
            int xll = (int)(gc.MeasureString(xl.ToString("0"), AxisFont).Width);
            int xlh = (int)gc.MeasureString(xr.ToString("###0"), AxisFont).Width;

            int yll = (int)gc.MeasureString(yb.ToString("0"), AxisFont).Width;
            int ylh = (int)gc.MeasureString(yt.ToString("###0"), AxisFont).Width;

            //X軸の線
            gc.DrawLine(Pens.Black, drawRect.Left - 1, drawRect.Bottom + 5, drawRect.Right - 1, drawRect.Bottom + 5);
            //X軸のテキスト
            gc.DrawString("X [nm]", AxisFont, Brushes.Black, drawRect.Left + drawRect.Width / 2 - 15, drawRect.Bottom + 15);
            //X軸レンジ
            gc.DrawString(xl.ToString("0"), AxisFont, Brushes.Black, drawRect.Left - xll / 2, drawRect.Bottom + 15);
            gc.DrawString(xr.ToString("###0"), AxisFont, Brushes.Black, drawRect.Right - xlh / 2, drawRect.Bottom + 15);

            //Y軸の線
            gc.DrawLine(Pens.Black, drawRect.Left - 6, drawRect.Y - 1, drawRect.Left - 6, drawRect.Bottom - 1);

            //回転した文字(Y軸)を描く
            //まず原点を描画エリアの左下に持ってきます。
            gc.TranslateTransform(7, drawRect.Y + drawRect.Height + 5);
            //座標を回転させます
            gc.RotateTransform(-90F);

            //Y軸テキスト
            gc.DrawString("Y [nm]", AxisFont, Brushes.Black, drawRect.Height / 2 - 15, drawRect.Left - 40);

            //Y軸最小値
            gc.DrawString(yb.ToString("0"), AxisFont, Brushes.Black, 5 - yll / 2, drawRect.Left - 40);
            ////Y軸最大値
            gc.DrawString(yt.ToString("###0"), AxisFont, Brushes.Black, drawRect.Height - ylh / 2 + 5, drawRect.Left - 40);

            //回転した座標系を元に戻す。（このコントロールを使用した先のアプリで、このコントロールのGraphicsオブジェクトが回転したままになるのを防ぐ）
            gc.RotateTransform(90F);
            gc.TranslateTransform(-7, -drawRect.Y - drawRect.Height - 5);

            //X,Y軸の細かい線
            for (int i = 0; i < 11; i++)
            {
                if (i == 0 || i == 5 || i == 10)
                {
                    gc.DrawLine(Pens.Black, drawRect.Left - 1 + drawRect.Width * i / 10f, drawRect.Bottom + 5, drawRect.Left - 1 + drawRect.Width * i / 10f, drawRect.Bottom + 12);
                    gc.DrawLine(Pens.Black, drawRect.Left - 6, drawRect.Y + drawRect.Height * i / 10f - 1, drawRect.Left - 13, drawRect.Y + drawRect.Height * i / 10f - 1);
                }
                else
                {
                    gc.DrawLine(Pens.Black, drawRect.Left - 1 + drawRect.Width * i / 10f, drawRect.Bottom + 5, drawRect.Left - 1 + drawRect.Width * i / 10f, drawRect.Bottom + 8);
                    gc.DrawLine(Pens.Black, drawRect.Left - 6, drawRect.Y + drawRect.Height * i / 10f - 1, drawRect.Left - 9, drawRect.Y + drawRect.Height * i / 10f - 1);
                }
            }

            //イメージの最大最低の高さを表示
            int maxl = (int)gc.MeasureString(hmax.ToString("0.0"), MaxMinFont).Width;
            int minl = (int)gc.MeasureString(hmin.ToString("0.0"), MaxMinFont).Width;
            string course = string.Empty;

            gc.DrawString(hmax.ToString("0.0 "), MaxMinFont, Brushes.Black, zRect.X - maxl / 2 + 12, zRect.Y - MaxMinFont.Height - 5);
            gc.DrawString(hmin.ToString("0.0 "), MaxMinFont, Brushes.Black, zRect.X - minl / 2 + 12, zRect.Bottom + MaxMinFont.Height - 8);

        }
        #endregion

        #region Zのスケールバーを表示
        /// <summary>Zのスケールバーを表示
        /// </summary>
        /// <param name="g">描画先のグラフィックスオブジェクト</param>
        /// <param name="DstRct">描画先のRectangle構造体</param>
        unsafe private void DrawZScaleBar(Graphics g, Rectangle DstRct)
        {
            //描画先サイズにゼロがあればリターン
            if (DstRct.Height == 0 || AFMimg == null)return;

            int dpp = Screen.FromRectangle(DstRct).BitsPerPixel;

            int h = DstRct.Height;
            //4バイト境界調整演算
            int w = (DstRct.Width + 3) & ~3;
            if (dpp == 32)
                w = DstRct.Width;
            int stride = w * dpp / 8;
            int i, j;
            int hi;

            //Rカラーを決めるための数。事前に計算しておく。
            if (dpp == 32)
            {
                using (Bitmap bmp = new Bitmap(DstRct.Width, DstRct.Height, PixelFormat.Format32bppArgb))
                {
                    BitmapData dt = bmp.LockBits(new Rectangle(0, 0, DstRct.Width, DstRct.Height), ImageLockMode.WriteOnly, bmp.PixelFormat);
                    byte* p = (byte*)dt.Scan0.ToPointer();
                    for (i = 0; i < h; i++)
                    {
                        hi = 255 - (int)(255.0 * i / (h - 1));
                        for (j = 0; j < w; j++, p += 4)
                        {
                            *p = AFMimg.ColorMap[hi].B;
                            *(p + 1) = AFMimg.ColorMap[hi].G;
                            *(p + 2) = AFMimg.ColorMap[hi].R;
                            *(p + 3) = 255;
                        }
                    }
                    bmp.UnlockBits(dt);
                    g.DrawImageUnscaled(bmp, DstRct);
                }
            }
            else if (dpp == 16)
            {
                //ビットデータ計算
                byte[] zsbuf = new byte[h * w];
                for (i = 0; i < h; i++)
                {
                    hi = (int)(255.0 * i / (h - 1));
                    for (j = 0; j < w; j++)
                        zsbuf[i * w + j] = (byte)(255 - hi);
                }

                using (Bitmap bmp = new Bitmap(w, h, w, System.Drawing.Imaging.PixelFormat.Format8bppIndexed, Marshal.UnsafeAddrOfPinnedArrayElement(zsbuf, 0)))
                {
                    ColorPalette cp = bmp.Palette;
                    //カラーテーブル
                    for (i = 0; i < 256; i++)
                    {
                        cp.Entries[i] = AFMimg.ColorMap[i];
                    }
                    bmp.Palette = cp;

                    g.DrawImageUnscaled(bmp, DstRct);
                }
            }
            //囲いの四角
            g.DrawRectangle(Pens.Black, DstRct.X - 1, DstRct.Y - 1, DstRct.Width + 1, DstRct.Height + 1);
        }
        #endregion

        /// <summary>OnResizeイベントオーバーライド
        /// </summary>
        /// <param name="e"></param>
        protected override void OnResize(EventArgs e)
        {
            base.OnResize(e);
            SetDrawArea();
            this.Refresh();
        }

        #region コントロール座標 - イメージピクセルの相互変換関数
        /// <summary>コントロール座標からイメージ上のピクセル位置(インデックス)を取得します。返される座標系はデカルト系。0スタート
        /// </summary>
        /// <param name="ClientX">クライアントX座標</param>
        /// <param name="ClientY">クライアントY座標</param>
        /// <returns>指定した座標がイメージ上にない時は-1,-1がかえる←返っちゃまずいので変更2008/8/27</returns>
        public Point GetPixelPosiOnImage(int ClientX, int ClientY)
        {
            if (drawRect.Contains(ClientX, ClientY))
                return new Point((int)((ClientX - drawRect.Left) * (AFMimg.AfmFile.Pixel.X - 0.5f)) / (drawRect.Width - 1),
                                (int)((drawRect.Bottom - ClientY - 1) * (AFMimg.AfmFile.Pixel.Y - 0.5f)) / (drawRect.Height - 1));
            else
            {
                if ((int)((ClientX - drawRect.Left) * (AFMimg.AfmFile.Pixel.X - 0.5f)) / (drawRect.Width - 1) > AFMimg.AfmFile.Pixel.X &&
                                (int)((drawRect.Bottom - ClientY - 1) * (AFMimg.AfmFile.Pixel.Y - 0.5f)) / (drawRect.Height - 1) <= AFMimg.AfmFile.Pixel.Y)
                    return new Point(AFMimg.AfmFile.Pixel.X, (int)((drawRect.Bottom - ClientY - 1) * (AFMimg.AfmFile.Pixel.Y - 0.5f)) / (drawRect.Height - 1));

                else if ((int)((ClientX - drawRect.Left) * (AFMimg.AfmFile.Pixel.X - 0.5f)) / (drawRect.Width - 1) < 0 &&
                                (int)((drawRect.Bottom - ClientY - 1) * (AFMimg.AfmFile.Pixel.Y - 0.5f)) / (drawRect.Height - 1) <= AFMimg.AfmFile.Pixel.Y)
                    return new Point(0, (int)((drawRect.Bottom - ClientY - 1) * (AFMimg.AfmFile.Pixel.Y - 0.5f)) / (drawRect.Height - 1));
                
                else if ((int)((ClientX - drawRect.Left) * (AFMimg.AfmFile.Pixel.X - 0.5f)) / (drawRect.Width - 1) <= AFMimg.AfmFile.Pixel.X &&
                                (int)((drawRect.Bottom - ClientY - 1) * (AFMimg.AfmFile.Pixel.Y - 0.5f)) / (drawRect.Height - 1) > AFMimg.AfmFile.Pixel.Y)
                    return new Point((int)((ClientX - drawRect.Left) * (AFMimg.AfmFile.Pixel.X - 0.5f)) / (drawRect.Width - 1), AFMimg.AfmFile.Pixel.Y);
                
                return new Point((int)((ClientX - drawRect.Left) * (AFMimg.AfmFile.Pixel.X - 0.5f)) / (drawRect.Width - 1), 0);
            }
        }
        /// <summary>コントロール座標からイメージ上のピクセル位置(インデックス)を取得します。返される座標系はデカルト系。0スタート
        /// </summary>
        /// <param name="Client">クライアント座標</param>
        /// <returns></returns>
        public Point GetPixelPosiOnImage(Point Client)
        {
            return GetPixelPosiOnImage(Client.X, Client.Y);
        }

        /// <summary>イメージ上のピクセル位置(デカルト座標、0スタート)から、Viewerのクライアント座標位置を返します。
        /// </summary>
        /// <param name="xp">イメージ上のピクセル　X座標(デカルト座標、0スタート)</param>
        /// <param name="yp">イメージ上のピクセル　Y座標(デカルト座標、0スタート)</param>
        /// <returns>引数の座標がイメージ上ではない場合、-1,-1の座標がかえります</returns>
        public Point GetClientPosiFromImagePoint(int xp, int yp)
        {
            //座標系が異なるので、変換が必要。（Y軸）
            return new Point(drawRect.Width * xp / (afmimg.AfmFile.Pixel.X - 1) + drawRect.Left,
                drawRect.Height * (afmimg.AfmFile.Pixel.Y - yp - 1) / (afmimg.AfmFile.Pixel.Y - 1) + drawRect.Top);
        }
        /// <summary>イメージ上のピクセル位置(デカルト座標)から、Viewerのクライアント座標位置を返します。
        /// </summary>
        /// <param name="pixelOnImg">イメージ上のピクセル座標(デカルト座標)</param>
        /// <returns></returns>
        public Point GetClientPosiFromImagePoint(Point pixelOnImg)
        {
            return GetClientPosiFromImagePoint(pixelOnImg.X, pixelOnImg.Y);
        }
        #endregion


        #region マウス操作オーバーライド
        /// <summary>マウスが動いたときのイベント
        /// </summary>
        /// <param name="e"></param>
        protected override void OnMouseMove(MouseEventArgs e)
        {
            base.OnMouseMove(e);
            if (HasAFMImage)
            {
                if (drawRect.Contains(e.X, e.Y))
                {
                    //イベント起動
                    if (MouseMoveOnImage != null)
                    {
                        Point p = GetPixelPosiOnImage(e.X, e.Y);
                        MouseMoveOnImage(this, new MouseOnImageEventArgs(e.Button, e.Clicks, e.X, e.Y, e.Delta, p, AFMimg.GetValue(p)));
                    }
                }
            }
            else
                return;
        }

        /// <summary>マウスボタンが押されたときのイベント
        /// </summary>
        /// <param name="e"></param>
        protected override void OnMouseDown(MouseEventArgs e)
        {
            base.OnMouseDown(e);
            if (HasAFMImage && drawRect.Contains(e.X, e.Y))
            {
                Point p = GetPixelPosiOnImage(e.X, e.Y);
                if (MouseDownOnImage != null)
                    MouseDownOnImage(this, new MouseOnImageEventArgs(e.Button, e.Clicks, e.X, e.Y, e.Delta, p, AFMimg.GetValue(p)));
            }
        }

        /// <summary>マウスボタンが離された時のイベント
        /// </summary>
        /// <param name="e"></param>
        protected override void OnMouseUp(MouseEventArgs e)
        {
            base.OnMouseUp(e);
            if (HasAFMImage && drawRect.Contains(e.Location))
            {
                Point p = GetPixelPosiOnImage(e.X, e.Y);
                if (MouseUpOnImage != null)
                    MouseUpOnImage(this, new MouseOnImageEventArgs(e.Button, e.Clicks, e.X, e.Y, e.Delta, p, AFMimg.GetValue(p)));
            }
            else
                return;
        }
        #endregion

        #region　マウスホイールで拡大縮小（廃案）
        //廃案のようだったので消去しました。
        #endregion
    }
}
