# Supplementary material for: Cofilin-induced unidirectional cooperative conformational changes in actin filaments revealed by high-speed atomic force microscopy
Source: eLife. 2015 Feb 2;4:e04806. doi: 10.7554/eLife.04806 (PMC4337605; doi:10.7554/eLife.04806)
Supplement: Source code 1. — The Kodec4.4.7.39 for HS-AFM image viewing and analysis software is coded in Visual C# (Visual Studio 2010, Microsoft, USA). DOI: http://dx.doi.org/10.7554/eLife.04806.031 [file elife04806s001.zip › Kodec 4.4.7.39/AFMImageView/AFMImageView.cs.bak]

using System;
using System.Collections.Generic;
using System.ComponentModel;
using System.Drawing;
using System.Data;
using System.Text;
using System.Windows.Forms;
using System.Runtime.InteropServices;
using System.Drawing.Imaging;

namespace Kodec
{
	public partial class AFMImageView : UserControl
	{
        /// <summary>
        /// コンストラクタ
        /// </summary>
		public AFMImageView()
		{
			InitializeComponent();
		}

		private Font AxisFont = new Font("Arial", 9);
		private Font MaxMinFont = new Font("Arial", 9);

		private AFMImage afmimg;

		private Rectangle zRect;
		private Rectangle drawRect;
		private const int ZRECT_TOPSPACE = 35;
		private bool isShowGridLine = false;
		private bool isActiveViewer = false;
		private bool isShowScaleBar = true;
		private bool isShowAxis = true;
		private Color gridColor = Color.Cyan;
		private int verticalGridNum = 9;
		private int horizontalGridNum = 9;


		#region プロパティ
		/// <summary>
		/// 垂直グリッドラインの数を取得または設定します。0以下の数を設定すると、強制的に0にされます。
		/// </summary>
		[Description("垂直グリッドラインの数")]
		[Category("表示")]
		public int VerticalGridNum
		{
			get { return verticalGridNum; }
			set
			{
				if (value < 0)
					verticalGridNum = 0;
				else
					verticalGridNum = value;
				Refresh();
			}
		}
		/// <summary>
		/// 水平グリッドラインの数を取得または設定します。0以下の数を設定すると、強制的に0にされます。
		/// </summary>
		[Description("水平グリッドラインの数")]
		[Category("表示")]
		public int HorizontalGridNum
		{
			get { return horizontalGridNum; }
			set
			{
				if (value < 0)
					horizontalGridNum = 0;
				else
					horizontalGridNum = value;
				Refresh();
			}
		}
		/// <summary>
		/// グリッドラインの色を指定または設定します。
		/// </summary>
		[Description("グリッドラインの色")]
		[Category("表示")]
		public Color GridColor
		{
			get { return gridColor; }
			set
			{
				gridColor = value;
				Refresh();
			}
		}
		/// <summary>
		/// AFMイメージを描画するエリアを取得します
		/// </summary>
		[Browsable(false)]
		public Rectangle DrawRect
		{
			get { return drawRect; }
		}
		/// <summary>
		/// GridLineを表示するかどうかを取得または設定します。
		/// </summary>
		[Description("グリッドラインを表示するにはこのプロパティをTrueにします。")]
		[Category("表示")]
		public bool IsShowGrid
		{
			get { return isShowGridLine; }
			set
			{
				isShowGridLine = value;
				Refresh();
			}
		}

		/// <summary>
		/// AFMImageオブジェクトを取得または設定します。
        /// (オブジェクトを設定後、イメージを更新するには、ReDrawメソッドを呼び出してください。)
		/// </summary>
		[Browsable(false)]
		public AFMImage AFMimg
		{
			get { return afmimg; }
			set { afmimg = value; }
		}

		/// <summary>
		/// AFMイメージをもっているかどうかを取得します。
		/// </summary>
		[Browsable(false)]
		public bool HasAFMImage
		{
			get
			{
				if (AFMimg != null && AFMimg.HasImageData)
				{
					return true;
				}
				return false;
			}
		}
		/// <summary>
		/// ActiveなViewerかどうかを取得または設定します。
		/// </summary>
		[Description("このコントロールがアクティブなViewerであるかどうか。")]
		public bool IsActiveViewer
		{
			get { return isActiveViewer; }
			set
			{
				isActiveViewer = value;
				if (value)
					panel1.BackColor = Color.LightSalmon;
				else
					panel1.BackColor = this.BackColor;
			}
		}
		/// <summary>
		/// スケールバーを表示するかどうかを取得または設定します。
		/// </summary>
		[Description("カラースケールバーを表示するにはこのプロパティをTrueにします。")]
		[Category("表示")]
		public bool IsShowScaleBar
		{
			get { return isShowScaleBar; }
			set
			{
				isShowScaleBar = value;
				Refresh();
			}
		}
		/// <summary>
		/// X/Yの軸を表示するかどうかを取得または設定します。
		/// </summary>
		[Description("X/Y軸を表示するにはこのプロパティをTrueにします。")]
		[Category("表示")]
		public bool IsShowAxis
		{
			get { return isShowAxis; }
			set
			{
				isShowAxis = value;
				Refresh();
			}
		}
		#endregion

		#region イベント
		/// <summary>
		/// イメージ上でのマウスイベント引数
		/// </summary>
		public class MouseOnImageEventArgs : MouseEventArgs
		{
			protected Point pointOnImage;
			/// <summary>
			/// イメージ上のマウス座標(デカルト系[左下原点], 0スタート)
			/// </summary>
			public Point PointOnImage
			{
				get { return pointOnImage; }
			}

			protected float height;
			/// <summary>
			/// マウス位置の物理量
			/// </summary>
			public float Height
			{
				get { return height; }
			}

			/// <summary>
			/// イメージ上でのマウスイベント引数
			/// </summary>
			/// <param name="button">マウスボタン</param>
			/// <param name="clicks">クリック回数</param>
			/// <param name="x">クライアントX座標</param>
			/// <param name="y">クライアントY座標</param>
			/// <param name="delta">ホイール回転数</param>
			/// <param name="ptOnImage">イメージ上のデカルト系座標(0スタート)</param>
			/// <param name="height">イメージ上の高さ</param>
			public MouseOnImageEventArgs(MouseButtons button, int clicks, int x, int y, int delta, Point ptOnImage, float height)
				: base(button, clicks , x , y , delta)
			{
				pointOnImage = ptOnImage;
				this.height = height;
			}
		}
		/// <summary>
		/// イメージ上でマウスが動いたときのイベントデリゲート
		/// </summary>
		/// <param name="sender">イベントを起動したオブジェクト</param>
		/// <param name="e">座標と高さ</param>
		public delegate void MouseMoveOnImageEventHandler(object sender, MouseOnImageEventArgs e);
		/// <summary>
		/// イメージ上でマウスが動いたときのイベント
		/// </summary>
		[Category("マウス")]
		[Description("イメージ上でマウスが動いたときに発生します。")]
		public event MouseMoveOnImageEventHandler MouseMoveOnImage;
		[Category("マウス")]
		[Description("イメージ上でマウスボタンが押されたときに発生します。")]
		public event MouseMoveOnImageEventHandler MouseDownOnImage;
		[Category("マウス")]
		[Description("イメージ上でマウスボタンが押されて上がったときに発生します。")]
		public event MouseMoveOnImageEventHandler MouseUpOnImage;
		#endregion

		/// <summary>
		/// OnPaintBackgroundイベントオーバーライド
		/// </summary>
		/// <param name="e"></param>
		protected override void OnPaintBackground(PaintEventArgs e)
		{
			base.OnPaintBackground(e);
			if (isShowScaleBar)
				DrawZScaleBar(e.Graphics, zRect);
		}

		#region OnPaint
		/// <summary>
		/// OnPaintイベントオーバーライド
		/// </summary>
		/// <param name="e"></param>
		protected override void OnPaint(PaintEventArgs e)
		{
			if (HasAFMImage && drawRect.Width > 1 && drawRect.Height > 1)
			{
				//補間方法指定（高品位補間はだめ？）
				e.Graphics.InterpolationMode = System.Drawing.Drawing2D.InterpolationMode.NearestNeighbor;

				//e.Graphics.DrawImage(afmimg.CreateBitmapImage(Screen.FromControl(this).BitsPerPixel), drawRect);
				e.Graphics.DrawImageUnscaled(afmimg.CreateBitmapImage(Screen.FromControl(this).BitsPerPixel, drawRect.Size), drawRect.Location);

				if (isShowGridLine)
				{
					DrawGridLine(e.Graphics);
				}

				//Image描画領域とスケールバー描画領域の囲み線
				e.Graphics.DrawRectangle(Pens.Black, drawRect.X - 1, drawRect.Y - 1, drawRect.Width + 1, drawRect.Height + 1);
			}
			else
			{
				DrawNoImage(e.Graphics);
			}
			if (isShowAxis)
				DrawAxsis(e.Graphics);

			//AFMイメージ描画のあとにBaseのPaintをもってこないとCrossSectionなどのラインが見えなくなる
			base.OnPaint(e);
		}
		#endregion

        /// <summary>
        /// 新しいイメージ描画。引数のAFMImageオブジェクトは内部でコピーされます。
        /// </summary>
        /// <param name="afmi">AFMImageオブジェクト</param>
		public void DrawNew(AFMImage afmi)
		{
			if (afmi != null)
				this.afmimg = (AFMImage)afmi.Clone();
			else
				this.afmimg = null;
			ReDraw();
		}
		/// <summary>
		/// イメージ再描画
		/// </summary>
		public void ReDraw()
		{
			if (afmimg != null && afmimg.HasImageData)
			{
				SetDrawArea();

				float max, min;
				General.MaxMin(AFMimg.ImageData, out max, out min);
				AFMimg.AfmFrame.HeightMax= max;
				AFMimg.AfmFrame.HeightMin = min;
			}
			this.Refresh();
		}


		#region グリッドラインを描く
		/// <summary>
		/// グリッドラインを描く
		/// </summary>
		/// <param name="g"></param>
		private void DrawGridLine(Graphics g)
		{
			int w = drawRect.Width;
			int h = drawRect.Height;
			using (Pen p = new Pen(gridColor))
			{
				int tmpN = horizontalGridNum+1;
				for (int i = 1; i < tmpN; i++)
				{
					//ヨコ
					g.DrawLine(p, drawRect.Left, drawRect.Top + h * i / tmpN, drawRect.Left + w - 1, drawRect.Top + h * i / tmpN);
				}
				tmpN = verticalGridNum+1;
				for (int i = 1; i < tmpN; i++)
				{
					//タテ
					g.DrawLine(p, drawRect.Left + w * i / tmpN, drawRect.Top, drawRect.Left + w * i / tmpN, drawRect.Top + h - 1);
				}
			}
		}
		#endregion

		#region 「NoImage」を表示
		/// <summary>
		/// 「NoImage」を表示
		/// </summary>
		/// <param name="gc"></param>
		private void DrawNoImage(Graphics gc)
		{
			using (Font font = new System.Drawing.Font("Arial", 38))
			{
				using (StringFormat sf = new StringFormat())
				{
					sf.Alignment = StringAlignment.Center;
					sf.LineAlignment = StringAlignment.Center;

					gc.DrawString("NO IMAGE", font, Brushes.DarkGray, drawRect, sf);
					using (Pen p = new Pen(Brushes.DarkBlue, 20))
					{
						//囲みの青枠
						//DrawRectangleは設定したRectangleを中心に内側・外側両側に線を描く。外側には描いてほしくないので、Clipする。
						gc.Clip = new Region(drawRect);
						gc.DrawRectangle(p, drawRect);
						//Clip解除。解除しないと座標軸が描かれない。
						gc.ResetClip();
					}
				}
			}
		}
		#endregion

		/// <summary>
		/// Zバーの範囲指定
		/// </summary>
		private void SetZRect()
		{
			int h = ClientSize.Height - ZRECT_TOPSPACE * 2 > 0 ? ClientSize.Height - ZRECT_TOPSPACE * 2 : 0;
			int x = ClientSize.Width - 32 > 0 ? ClientSize.Width - 32 : 0;
			zRect = new Rectangle(x, ZRECT_TOPSPACE, 24, h);
		}

		#region 描画サイズ決定
		/// <summary>
		/// 描画サイズ決定
		/// </summary>
		private void SetDrawArea()
		{
			SetZRect();

			//描画サイズを計算・決定
			int leftspace = 33;
			int bottomspace = 33;

			int rightspace = ClientSize.Width - zRect.X + 30;
			int topspace = 20;

			//XY軸やスケールバーなしのときはちょっとDrawAreaが大きくなる
			if (!isShowScaleBar)
			{
				rightspace = 10;
				topspace = 10;
			}
			if (!isShowAxis)
			{
				leftspace = 10;
				bottomspace = 10;
			}

			//最大描画可能領域の幅と高さ
			int maxw = ClientSize.Width - leftspace - rightspace;
			int maxh = ClientSize.Height - bottomspace - topspace;
			//新しい描画域の幅と高さ
			int newh = 0, neww = 0;

			//ピクセル数（イメージがない時はダミーを入れる）
			int pw = 0;
			int ph = 0;
			if (AFMimg != null && AFMimg.AfmFile != null)
			{
				pw = AFMimg.AfmFile.Pixel.X;
				ph = AFMimg.AfmFile.Pixel.Y;
			}
			else
			{
				//ダミーを設定
				pw = 100;
				ph = 100;
			}

			//描画サイズを決定する基準が幅かどうか。
			//アスペクト比により分岐
			if (pw == ph)
			{
				if (maxh >= maxw)
				{
					newh = neww = maxw;
					topspace += (maxh - newh) / 2;
				}
				else
				{
					neww = newh = maxh;
					leftspace += (maxw - neww) / 2;
				}
			}
			else
			{
				if (ph * maxw >= pw * maxh)
				{
					newh = maxh;
					neww = maxh * pw / ph;
					leftspace += (maxw - neww) / 2;
				}
				else
				{
					neww = maxw;
					newh = maxw * ph / pw;
					topspace += (maxh - newh + 1) / 2;
				}
			}

			drawRect = new Rectangle(leftspace, topspace, neww, newh);
		}
		#endregion


		#region 軸とラベルを描画します。
		/// <summary>
		/// 軸を描画します。
		/// </summary>
		/// <param name="gc">描画する対象のGraphicsオブジェクト</param>
		private void DrawAxsis(Graphics gc)
		{
			//文字をアンチエイリアス処理
			gc.TextRenderingHint = System.Drawing.Text.TextRenderingHint.AntiAlias;
			int xl = 0, xr = 0, yt = 0, yb = 0;
			float hmax = 0f, hmin = 0f;
			if (HasAFMImage)
			{
				xl = AFMimg.AfmFrame.Origin.X;
				yb = AFMimg.AfmFrame.Origin.Y;
				xr = xl + AFMimg.AfmFile.Range.Width;
				yt = yb + AFMimg.AfmFile.Range.Height;

				if(AFMimg.IsScaleLock) {
					hmax=AFMimg.ScaleLockMax;
					hmin=AFMimg.ScaleLockMin;
				}
				else {
					hmax=AFMimg.AfmFrame.HeightMax;
					hmin=AFMimg.AfmFrame.HeightMin;
				}
			}
			//文字幅取得
			int xll = (int)(gc.MeasureString(xl.ToString("0"), AxisFont).Width);
			int xlh = (int)gc.MeasureString(xr.ToString("###0"), AxisFont).Width;

			int yll = (int)gc.MeasureString(yb.ToString("0"), AxisFont).Width;
			int ylh = (int)gc.MeasureString(yt.ToString("###0"), AxisFont).Width;


			//X軸の線
			gc.DrawLine(Pens.Black, drawRect.Left - 1, drawRect.Bottom + 5, drawRect.Right - 1, drawRect.Bottom + 5);
			//X軸のテキスト
			gc.DrawString("X [nm]", AxisFont, Brushes.Black, drawRect.Left + drawRect.Width / 2 - 15, drawRect.Bottom + 15);
			//X軸レンジ
			gc.DrawString(xl.ToString("0"), AxisFont, Brushes.Black, drawRect.Left - xll / 2, drawRect.Bottom + 15);
			gc.DrawString(xr.ToString("###0"), AxisFont, Brushes.Black, drawRect.Right - xlh / 2, drawRect.Bottom + 15);

			//Y軸の線
			gc.DrawLine(Pens.Black, drawRect.Left - 6, drawRect.Y - 1, drawRect.Left - 6, drawRect.Bottom - 1);

			//回転した文字(Y軸)を描く
			//まず原点を描画エリアの左下に持ってきます。
			gc.TranslateTransform(7, drawRect.Y + drawRect.Height + 5);
			//座標を回転させます
			gc.RotateTransform(-90F);

			//Y軸テキスト
			gc.DrawString("Y [nm]", AxisFont, Brushes.Black, drawRect.Height / 2 - 15, drawRect.Left - 40);

			//Y軸最小値
			gc.DrawString(yb.ToString("0"), AxisFont, Brushes.Black, 5 - yll / 2, drawRect.Left - 40);
			////Y軸最大値
			gc.DrawString(yt.ToString("###0"), AxisFont, Brushes.Black, drawRect.Height - ylh / 2 + 5, drawRect.Left - 40);

			//回転した座標系を元に戻す。（このコントロールを使用した先のアプリで、このコントロールのGraphicsオブジェクトが回転したままになるのを防ぐ）
			gc.RotateTransform(90F);
			gc.TranslateTransform(-7, -drawRect.Y - drawRect.Height - 5);

			//X,Y軸の細かい線
			for (int i = 0; i < 11; i++)
			{
				if (i == 0 || i == 5 || i == 10)
				{
					gc.DrawLine(Pens.Black, drawRect.Left - 1 + drawRect.Width * i / 10f, drawRect.Bottom + 5, drawRect.Left - 1 + drawRect.Width * i / 10f, drawRect.Bottom + 12);
					gc.DrawLine(Pens.Black, drawRect.Left - 6, drawRect.Y + drawRect.Height * i / 10f - 1, drawRect.Left - 13, drawRect.Y + drawRect.Height * i / 10f - 1);
				}
				else
				{
					gc.DrawLine(Pens.Black, drawRect.Left - 1 + drawRect.Width * i / 10f, drawRect.Bottom + 5, drawRect.Left - 1 + drawRect.Width * i / 10f, drawRect.Bottom + 8);
					gc.DrawLine(Pens.Black, drawRect.Left - 6, drawRect.Y + drawRect.Height * i / 10f - 1, drawRect.Left - 9, drawRect.Y + drawRect.Height * i / 10f - 1);
				}
			}

			//イメージの最大最低の高さを表示
			int maxl = (int)gc.MeasureString(hmax.ToString("0.0"), MaxMinFont).Width;
			int minl = (int)gc.MeasureString(hmin.ToString("0.0"), MaxMinFont).Width;
			string course = string.Empty;

			gc.DrawString(hmax.ToString("0.0 "), MaxMinFont, Brushes.Black, zRect.X - maxl / 2 + 12, zRect.Y - MaxMinFont.Height - 5);
			gc.DrawString(hmin.ToString("0.0 "), MaxMinFont, Brushes.Black, zRect.X - minl / 2 + 12, zRect.Bottom + MaxMinFont.Height - 8);

		}
		#endregion

		#region Zのスケールバーを表示
		/// <summary>
		/// Zのスケールバーを表示
		/// </summary>
		/// <param name="g">描画先のグラフィックスオブジェクト</param>
		/// <param name="DstRct">描画先のRectangle構造体</param>
		private void DrawZScaleBar(Graphics g, Rectangle DstRct)
		{
			//描画先サイズにゼロがあればリターン
			if (DstRct.Height == 0 || AFMimg == null)
			{
				return;
			}

			int dpp = Screen.FromRectangle(DstRct).BitsPerPixel;

			int h = DstRct.Height;
			//4バイト境界調整演算
			int w = (DstRct.Width + 3) & ~3;
			if (dpp == 32)
				w = DstRct.Width;
			int stride = w * dpp / 8;

			int i, j;

			int hi;

			//Rカラーを決めるための数。事前に計算しておく。
			if (dpp == 32)
			{
				byte[] zsbuf = new byte[h * w * 4];
				int wi;
				for (i = 0; i < h; i++)
				{
					hi = (int)(255.0 * i / (h - 1));

					for (j = 0; j < w; j++)
					{
						wi = j * 4;
						zsbuf[(h - 1 - i) * stride + wi] = AFMimg.ColorMap[hi].B;
						zsbuf[(h - 1 - i) * stride + wi + 1] = AFMimg.ColorMap[hi].G;
						zsbuf[(h - 1 - i) * stride + wi + 2] = AFMimg.ColorMap[hi].R;
						zsbuf[(h - 1 - i) * stride + wi + 3] = 255;
					}
				}
				using (Bitmap bmp = new Bitmap(w, h, stride, System.Drawing.Imaging.PixelFormat.Format32bppArgb, Marshal.UnsafeAddrOfPinnedArrayElement(zsbuf, 0)))
				{
					g.DrawImageUnscaled(bmp, DstRct);

				}
			}
			else if (dpp == 16)
			{
				//ビットデータ計算
				byte[] zsbuf = new byte[h * w];
				for (i = 0; i < h; i++)
				{
					hi = (int)(255.0 * i / (h - 1));
					for (j = 0; j < w; j++)
					{
						zsbuf[i * w + j] = (byte)(255 - hi);
					}
				}

				using (Bitmap bmp = new Bitmap(w, h, w, System.Drawing.Imaging.PixelFormat.Format8bppIndexed, Marshal.UnsafeAddrOfPinnedArrayElement(zsbuf, 0)))
				{
					ColorPalette cp = bmp.Palette;
					//カラーテーブル
					for (i = 0; i < 256; i++)
					{
						cp.Entries[i] = AFMimg.ColorMap[i];
					}
					bmp.Palette = cp;

					g.DrawImageUnscaled(bmp, DstRct);
				}
			}
			//囲いの四角
			g.DrawRectangle(Pens.Black, DstRct.X - 1, DstRct.Y - 1, DstRct.Width + 1, DstRct.Height + 1);
		}
		#endregion

		/// <summary>
		/// OnResizeイベントオーバーライド
		/// </summary>
		/// <param name="e"></param>
		protected override void OnResize(EventArgs e)
		{
			base.OnResize(e);
			SetDrawArea();
			this.Refresh();
		}

		#region コントロール座標 - イメージピクセルの相互変換関数
		/// <summary>
		/// コントロール座標からイメージ上のピクセル位置(インデックス)を取得します。返される座標系はデカルト系。0スタート
		/// </summary>
		/// <param name="ClientX">クライアントX座標</param>
		/// <param name="ClientY">クライアントY座標</param>
		/// <returns>指定した座標がイメージ上にない時は-1,-1がかえる</returns>
		public Point GetPixelPosiOnImage(int ClientX, int ClientY)
		{
			if (drawRect.Contains(ClientX, ClientY))
			{
				return new Point((int)((ClientX - drawRect.Left) * (AFMimg.AfmFile.Pixel.X - 0.5f)) / (drawRect.Width - 1),
					(int)((drawRect.Bottom - ClientY - 1) * (AFMimg.AfmFile.Pixel.Y - 0.5f)) / (drawRect.Height - 1));
			}
			else
			{
				return new Point(-1, -1);
			}
		}
		/// <summary>
		/// コントロール座標からイメージ上のピクセル位置(インデックス)を取得します。返される座標系はデカルト系。0スタート
		/// </summary>
		/// <param name="Client">クライアント座標</param>
		/// <returns></returns>
		public Point GetPixelPosiOnImage(Point Client)
		{
			return GetPixelPosiOnImage(Client.X, Client.Y);
		}

		/// <summary>
		/// イメージ上のピクセル位置(デカルト座標、0スタート)から、Viewerのクライアント座標位置を返します。
		/// </summary>
		/// <param name="xp">イメージ上のピクセル　X座標(デカルト座標、0スタート)</param>
		/// <param name="yp">イメージ上のピクセル　Y座標(デカルト座標、0スタート)</param>
		/// <returns>引数の座標がイメージ上ではない場合、-1,-1の座標がかえります</returns>
		public Point GetClientPosiFromImagePoint(int xp, int yp)
		{
			//座標系が異なるので、変換が必要。（Y軸）
			return new Point(drawRect.Width * xp / (afmimg.AfmFile.Pixel.X - 1) + drawRect.Left,
				drawRect.Height * (afmimg.AfmFile.Pixel.Y - yp - 1) / (afmimg.AfmFile.Pixel.Y - 1) + drawRect.Top);
		}
		/// <summary>
		/// イメージ上のピクセル位置(デカルト座標)から、Viewerのクライアント座標位置を返します。
		/// </summary>
		/// <param name="pixelOnImg">イメージ上のピクセル座標(デカルト座標)</param>
		/// <returns></returns>
		public Point GetClientPosiFromImagePoint(Point pixelOnImg)
		{
			return GetClientPosiFromImagePoint(pixelOnImg.X, pixelOnImg.Y);
		}
		#endregion


		#region マウス操作オーバーライド
        /// <summary>
        /// マウスが動いたときのイベント
        /// </summary>
        /// <param name="e"></param>
		protected override void OnMouseMove(MouseEventArgs e)
		{
			base.OnMouseMove(e);
			if (HasAFMImage)
			{
				if (drawRect.Contains(e.X, e.Y))
				{
					//イベント起動
					if (MouseMoveOnImage != null)
					{
						Point p = GetPixelPosiOnImage(e.X, e.Y);
						MouseMoveOnImage(this, new MouseOnImageEventArgs(e.Button, e.Clicks, e.X, e.Y, e.Delta, p, AFMimg.GetValue(p)));
					}
				}
			}
			else
			{
				return;
			}
		}

        /// <summary>
        /// マウスボタンが押されたときのイベント
        /// </summary>
        /// <param name="e"></param>
		protected override void OnMouseDown(MouseEventArgs e)
		{
			base.OnMouseDown(e);
			if (HasAFMImage && drawRect.Contains(e.X, e.Y))
			{
				Point p = GetPixelPosiOnImage(e.X, e.Y);
				if (MouseDownOnImage != null)
				{
					MouseDownOnImage(this, new MouseOnImageEventArgs(e.Button, e.Clicks, e.X, e.Y, e.Delta, p, AFMimg.GetValue(p)));
				}
			}
		}

        /// <summary>
        /// マウスボタンが離された時のイベント
        /// </summary>
        /// <param name="e"></param>
		protected override void OnMouseUp(MouseEventArgs e)
		{
			base.OnMouseUp(e);
			if (HasAFMImage && drawRect.Contains(e.Location))
			{
				Point p = GetPixelPosiOnImage(e.X, e.Y);
				if (MouseUpOnImage != null)
				{
					MouseUpOnImage(this, new MouseOnImageEventArgs(e.Button, e.Clicks, e.X, e.Y, e.Delta, p, AFMimg.GetValue(p)));
				}
			}
			else
			{
				return;
			}
		}
		#endregion

		#region　マウスホイールで拡大縮小（廃案）
		//protected override void OnMouseWheel(MouseEventArgs e)
		//{
		//    base.OnMouseWheel(e);
		//    if (afmimg.Pixel.X != 0 && drawRect.Contains(e.X, e.Y))
		//    {
		//        int x = e.Delta / 32;
		//        int y = x * AFMimg.afmFile.Pixel.Y / AFMimg.afmFile.Pixel.X;
		//        dspImageRectPx.Inflate(x, y);
		//        //マウス位置を中心点として拡大縮小
		//        int dx = GetPixelPosiOnImage(e.X, e.Y).X - AFMimg.afmFile.Pixel.X / 2;
		//        int dy = AFMimg.afmFile.Pixel.Y / 2 - GetPixelPosiOnImage(e.X, e.Y).Y;
		//        dspImageRectPx.Offset(dx, dy);

		//        Rectangle dr = new Rectangle(new Point(0, 0), AFMimg.afmFile.Pixel);

		//        if(dspImageRectPx.Width < 10)
		//        {
		//            return;
		//        }
		//        else if (dr.Width < dspImageRectPx.Width)
		//        {
		//            dspImageRectPx = dr;
		//        }
		//        else
		//        {
		//            if (dspImageRectPx.Right > dr.Right)
		//            {
		//                dspImageRectPx.Offset(dr.Right - dspImageRectPx.Right, 0);
		//            }
		//            else if (dspImageRectPx.Left < dr.Left)
		//            {
		//                dspImageRectPx.Offset(dr.Left - dspImageRectPx.Left, 0);
		//            }
		//            if (dspImageRectPx.Bottom > dr.Bottom)
		//            {
		//                dspImageRectPx.Offset(0, dr.Bottom - dspImageRectPx.Bottom);
		//            }
		//            else if (dspImageRectPx.Top < dr.Top)
		//            {
		//                dspImageRectPx.Offset(0, dr.Top - dspImageRectPx.Top);
		//            }
		//        }
		//        this.Refresh();
		//    }
		//}
		#endregion
	}
}
