# Supplementary material for: Cofilin-induced unidirectional cooperative conformational changes in actin filaments revealed by high-speed atomic force microscopy
Source: eLife. 2015 Feb 2;4:e04806. doi: 10.7554/eLife.04806 (PMC4337605; doi:10.7554/eLife.04806)
Supplement: Source code 1. — The Kodec4.4.7.39 for HS-AFM image viewing and analysis software is coded in Visual C# (Visual Studio 2010, Microsoft, USA). DOI: http://dx.doi.org/10.7554/eLife.04806.031 [file elife04806s001.zip › Kodec 4.4.7.39/AFMImageView/AFMImageView.Designer.cs]

namespace Kodec
{
	/// <summary>
	/// AFMImageを表示するコントロール
	/// </summary>
    partial class AFMImageView
    {
        /// <summary>
        /// 必要なデザイナ変数です。
        /// </summary>
        private System.ComponentModel.IContainer components = null;

        /// <summary>
        /// 使用中のリソースをすべてクリーンアップします。
        /// </summary>
        /// <param name="disposing">マネージ リソースが破棄される場合 true、破棄されない場合は false です。</param>
        protected override void Dispose(bool disposing)
        {
            if (disposing && (components != null))
            {
                components.Dispose();
            }
            base.Dispose(disposing);
        }

        #region コンポーネント デザイナで生成されたコード

        /// <summary>
        /// デザイナ サポートに必要なメソッドです。このメソッドの内容を 
        /// コード エディタで変更しないでください。
        /// </summary>
        private void InitializeComponent()
        {
			this.panel1 = new System.Windows.Forms.Panel();
			this.SuspendLayout();
			// 
			// panel1
			// 
			this.panel1.Dock = System.Windows.Forms.DockStyle.Top;
			this.panel1.Location = new System.Drawing.Point(0, 0);
			this.panel1.Name = "panel1";
			this.panel1.Size = new System.Drawing.Size(270, 5);
			this.panel1.TabIndex = 0;
			// 
			// AFMImageView
			// 
			this.AutoScaleDimensions = new System.Drawing.SizeF(6F, 12F);
			this.AutoScaleMode = System.Windows.Forms.AutoScaleMode.Font;
			this.Controls.Add(this.panel1);
			this.DoubleBuffered = true;
			this.Name = "AFMImageView";
			this.Size = new System.Drawing.Size(270, 250);
			this.ResumeLayout(false);

        }

        #endregion

		private System.Windows.Forms.Panel panel1;
    }
}
