# Supplementary material for: Cofilin-induced unidirectional cooperative conformational changes in actin filaments revealed by high-speed atomic force microscopy
Source: eLife. 2015 Feb 2;4:e04806. doi: 10.7554/eLife.04806 (PMC4337605; doi:10.7554/eLife.04806)
Supplement: Source code 1. — The Kodec4.4.7.39 for HS-AFM image viewing and analysis software is coded in Visual C# (Visual Studio 2010, Microsoft, USA). DOI: http://dx.doi.org/10.7554/eLife.04806.031 [file elife04806s001.zip › Kodec 4.4.7.39/AFMImageView/bin/Release/AFMImageView.XML]

<?xml version="1.0"?>
<doc>
    <assembly>
        <name>AFMImageView</name>
    </assembly>
    <members>
        <member name="T:Kodec.AFMImageView">
            <summary>
            AFMImageを表示するコントロール
            </summary>
        </member>
        <member name="M:Kodec.AFMImageView.#ctor">
            <summary>コンストラクタ
            </summary>
        </member>
        <member name="M:Kodec.AFMImageView.ChangeActiveViewerBarColor">
            <summary>ActiveViewerのバー表示
            </summary>
        </member>
        <member name="M:Kodec.AFMImageView.OnPaintBackground(System.Windows.Forms.PaintEventArgs)">
            <summary>OnPaintBackgroundイベントオーバーライド
            </summary>
            <param name="e"></param>
        </member>
        <member name="M:Kodec.AFMImageView.OnPaint(System.Windows.Forms.PaintEventArgs)">
            <summary>OnPaintイベントオーバーライド
            </summary>
            <param name="e"></param>
        </member>
        <member name="M:Kodec.AFMImageView.DrawNew(Kodec.AFMImage)">
            <summary>新しいイメージ描画。引数のAFMImageオブジェクトは内部でコピーされます。
            </summary>
            <param name="afmi">AFMImageオブジェクト</param>
        </member>
        <member name="M:Kodec.AFMImageView.ReDraw">
            <summary>イメージ再描画
            </summary>
        </member>
        <member name="M:Kodec.AFMImageView.DrawGridLine(System.Drawing.Graphics)">
            <summary>グリッドラインを描く
            </summary>
            <param name="g"></param>
        </member>
        <member name="M:Kodec.AFMImageView.DrawNoImage(System.Drawing.Graphics)">
            <summary>「NoImage」を表示
            </summary>
            <param name="gc"></param>
        </member>
        <member name="M:Kodec.AFMImageView.SetZRect">
            <summary>Zバーの範囲指定
            </summary>
        </member>
        <member name="M:Kodec.AFMImageView.SetDrawArea">
            <summary> 描画サイズ決定
            </summary>
        </member>
        <member name="M:Kodec.AFMImageView.DrawAxsis(System.Drawing.Graphics)">
            <summary>軸を描画します。
            </summary>
            <param name="gc">描画する対象のGraphicsオブジェクト</param>
        </member>
        <member name="M:Kodec.AFMImageView.DrawZScaleBar(System.Drawing.Graphics,System.Drawing.Rectangle)">
            <summary>Zのスケールバーを表示
            </summary>
            <param name="g">描画先のグラフィックスオブジェクト</param>
            <param name="DstRct">描画先のRectangle構造体</param>
        </member>
        <member name="M:Kodec.AFMImageView.OnResize(System.EventArgs)">
            <summary>OnResizeイベントオーバーライド
            </summary>
            <param name="e"></param>
        </member>
        <member name="M:Kodec.AFMImageView.GetPixelPosiOnImage(System.Int32,System.Int32)">
            <summary>コントロール座標からイメージ上のピクセル位置(インデックス)を取得します。返される座標系はデカルト系。0スタート
            </summary>
            <param name="ClientX">クライアントX座標</param>
            <param name="ClientY">クライアントY座標</param>
            <returns>指定した座標がイメージ上にない時は-1,-1がかえる←返っちゃまずいので変更2008/8/27</returns>
        </member>
        <member name="M:Kodec.AFMImageView.GetPixelPosiOnImage(System.Drawing.Point)">
            <summary>コントロール座標からイメージ上のピクセル位置(インデックス)を取得します。返される座標系はデカルト系。0スタート
            </summary>
            <param name="Client">クライアント座標</param>
            <returns></returns>
        </member>
        <member name="M:Kodec.AFMImageView.GetClientPosiFromImagePoint(System.Int32,System.Int32)">
            <summary>イメージ上のピクセル位置(デカルト座標、0スタート)から、Viewerのクライアント座標位置を返します。
            </summary>
            <param name="xp">イメージ上のピクセル　X座標(デカルト座標、0スタート)</param>
            <param name="yp">イメージ上のピクセル　Y座標(デカルト座標、0スタート)</param>
            <returns>引数の座標がイメージ上ではない場合、-1,-1の座標がかえります</returns>
        </member>
        <member name="M:Kodec.AFMImageView.GetClientPosiFromImagePoint(System.Drawing.Point)">
            <summary>イメージ上のピクセル位置(デカルト座標)から、Viewerのクライアント座標位置を返します。
            </summary>
            <param name="pixelOnImg">イメージ上のピクセル座標(デカルト座標)</param>
            <returns></returns>
        </member>
        <member name="M:Kodec.AFMImageView.OnMouseMove(System.Windows.Forms.MouseEventArgs)">
            <summary>マウスが動いたときのイベント
            </summary>
            <param name="e"></param>
        </member>
        <member name="M:Kodec.AFMImageView.OnMouseDown(System.Windows.Forms.MouseEventArgs)">
            <summary>マウスボタンが押されたときのイベント
            </summary>
            <param name="e"></param>
        </member>
        <member name="M:Kodec.AFMImageView.OnMouseUp(System.Windows.Forms.MouseEventArgs)">
            <summary>マウスボタンが離された時のイベント
            </summary>
            <param name="e"></param>
        </member>
        <member name="F:Kodec.AFMImageView.components">
            <summary>
            必要なデザイナ変数です。
            </summary>
        </member>
        <member name="M:Kodec.AFMImageView.Dispose(System.Boolean)">
            <summary>
            使用中のリソースをすべてクリーンアップします。
            </summary>
            <param name="disposing">マネージ リソースが破棄される場合 true、破棄されない場合は false です。</param>
        </member>
        <member name="M:Kodec.AFMImageView.InitializeComponent">
            <summary>
            デザイナ サポートに必要なメソッドです。このメソッドの内容を 
            コード エディタで変更しないでください。
            </summary>
        </member>
        <member name="P:Kodec.AFMImageView.IsShowActiveViewerBar">
            <summary>アクティブなViewerとなったとき、コントロール上部にバーを表示するかどうかを取得または設定します。</summary>
        </member>
        <member name="P:Kodec.AFMImageView.VerticalGridNum">
            <summary>垂直グリッドラインの数を取得または設定します。0以下の数を設定すると、強制的に0にされます。</summary>
        </member>
        <member name="P:Kodec.AFMImageView.HorizontalGridNum">
            <summary> 水平グリッドラインの数を取得または設定します。0以下の数を設定すると、強制的に0にされます。</summary>
        </member>
        <member name="P:Kodec.AFMImageView.GridColor">
            <summary>グリッドラインの色を指定または設定します。</summary>
        </member>
        <member name="P:Kodec.AFMImageView.DrawRect">
            <summary>AFMイメージを描画するエリアを取得します</summary>
        </member>
        <member name="P:Kodec.AFMImageView.IsShowGrid">
            <summary>GridLineを表示するかどうかを取得または設定します。</summary>
        </member>
        <member name="P:Kodec.AFMImageView.AFMimg">
            <summary>AFMImageオブジェクトを取得または設定します。
            (オブジェクトを設定後、イメージを更新するには、ReDrawメソッドを呼び出してください。)
            </summary>
        </member>
        <member name="P:Kodec.AFMImageView.HasAFMImage">
            <summary>AFMイメージをもっているかどうかを取得します。</summary>
        </member>
        <member name="P:Kodec.AFMImageView.IsActiveViewer">
            <summary>ActiveなViewerかどうかを取得または設定します。</summary>
        </member>
        <member name="P:Kodec.AFMImageView.IsShowScaleBar">
            <summary>スケールバーを表示するかどうかを取得または設定します。 </summary>
        </member>
        <member name="P:Kodec.AFMImageView.IsShowAxis">
            <summary> X/Yの軸を表示するかどうかを取得または設定します。</summary>
        </member>
        <member name="E:Kodec.AFMImageView.MouseMoveOnImage">
            <summary>イメージ上でマウスが動いたときのイベント </summary>
        </member>
        <member name="E:Kodec.AFMImageView.MouseDownOnImage">
            <summary>イメージ上でマウスボタンが押されたときのイベント </summary>
        </member>
        <member name="E:Kodec.AFMImageView.MouseUpOnImage">
            <summary>イメージ上でマウスボタンが押され、離されたときのイベント </summary>
        </member>
        <member name="T:Kodec.AFMImageView.MouseOnImageEventArgs">
            <summary>イメージ上でのマウスイベント引数 </summary>
        </member>
        <member name="F:Kodec.AFMImageView.MouseOnImageEventArgs.pointOnImage">
            <summary>イメージ上のマウス座標(デカルト系[左下原点], 0スタート) </summary>
        </member>
        <member name="F:Kodec.AFMImageView.MouseOnImageEventArgs.height">
            <summary>マウス位置の物理量 </summary>
        </member>
        <member name="M:Kodec.AFMImageView.MouseOnImageEventArgs.#ctor(System.Windows.Forms.MouseButtons,System.Int32,System.Int32,System.Int32,System.Int32,System.Drawing.Point,System.Single)">
            <summary>イメージ上でのマウスイベント引数
            </summary>
            <param name="button">マウスボタン</param>
            <param name="clicks">クリック回数</param>
            <param name="x">クライアントX座標</param>
            <param name="y">クライアントY座標</param>
            <param name="delta">ホイール回転数</param>
            <param name="ptOnImage">イメージ上のデカルト系座標(0スタート)</param>
            <param name="height">イメージ上の高さ</param>
        </member>
        <member name="P:Kodec.AFMImageView.MouseOnImageEventArgs.PointOnImage">
            <summary>イメージ上のマウス座標(デカルト系[左下原点], 0スタート) </summary>
        </member>
        <member name="P:Kodec.AFMImageView.MouseOnImageEventArgs.Height">
            <summary>マウス位置の物理量</summary>
        </member>
        <member name="T:Kodec.AFMImageView.MouseMoveOnImageEventHandler">
            <summary>イメージ上でマウスが動いたときのイベントデリゲート
            </summary>
            <param name="sender">イベントを起動したオブジェクト</param>
            <param name="e">座標と高さ</param>
        </member>
    </members>
</doc>
