# Supplementary material for: Cofilin-induced unidirectional cooperative conformational changes in actin filaments revealed by high-speed atomic force microscopy
Source: eLife. 2015 Feb 2;4:e04806. doi: 10.7554/eLife.04806 (PMC4337605; doi:10.7554/eLife.04806)
Supplement: Source code 1. — The Kodec4.4.7.39 for HS-AFM image viewing and analysis software is coded in Visual C# (Visual Studio 2010, Microsoft, USA). DOI: http://dx.doi.org/10.7554/eLife.04806.031 [file elife04806s001.zip › Kodec 4.4.7.39/AFMImageView/obj/Release/AFMImageView.csproj.FileListAbsolute.txt]

D:\Biophys\ソフトウェア\Kodec\コピー ～ 080417 Kodec4\AFMImageView\bin\Release\AFMImageView.dll
D:\Biophys\ソフトウェア\Kodec\コピー ～ 080417 Kodec4\AFMImageView\bin\Release\AFMImageView.pdb
D:\Biophys\ソフトウェア\Kodec\コピー ～ 080417 Kodec4\AFMImageView\bin\Release\AFMImage.dll
D:\Biophys\ソフトウェア\Kodec\コピー ～ 080417 Kodec4\AFMImageView\bin\Release\General.dll
D:\Biophys\ソフトウェア\Kodec\コピー ～ 080417 Kodec4\AFMImageView\bin\Release\General.pdb
D:\Biophys\ソフトウェア\Kodec\コピー ～ 080417 Kodec4\AFMImageView\bin\Release\General.xml
D:\Biophys\ソフトウェア\Kodec\コピー ～ 080417 Kodec4\AFMImageView\bin\Release\AFMImage.pdb
D:\Biophys\ソフトウェア\Kodec\コピー ～ 080417 Kodec4\AFMImageView\bin\Release\AFMImage.xml
D:\Biophys\ソフトウェア\Kodec\コピー ～ 080417 Kodec4\AFMImageView\obj\Release\ResolveAssemblyReference.cache
D:\Biophys\ソフトウェア\Kodec\コピー ～ 080417 Kodec4\AFMImageView\obj\Release\Kodec.AFMImageView.resources
D:\Biophys\ソフトウェア\Kodec\コピー ～ 080417 Kodec4\AFMImageView\obj\Release\AFMImageView.csproj.GenerateResource.Cache
D:\Biophys\ソフトウェア\Kodec\コピー ～ 080417 Kodec4\AFMImageView\obj\Release\AFMImageView.dll
D:\Biophys\ソフトウェア\Kodec\コピー ～ 080417 Kodec4\AFMImageView\obj\Release\AFMImageView.pdb
D:\Biophys\Software\Kodec\コピー ～ 080510 Kodec4\AFMImageView\bin\Release\AFMImageView.dll
D:\Biophys\Software\Kodec\コピー ～ 080510 Kodec4\AFMImageView\bin\Release\AFMImageView.pdb
D:\Biophys\Software\Kodec\コピー ～ 080510 Kodec4\AFMImageView\bin\Release\AFMImage.dll
D:\Biophys\Software\Kodec\コピー ～ 080510 Kodec4\AFMImageView\bin\Release\General.dll
D:\Biophys\Software\Kodec\コピー ～ 080510 Kodec4\AFMImageView\bin\Release\General.pdb
D:\Biophys\Software\Kodec\コピー ～ 080510 Kodec4\AFMImageView\bin\Release\General.xml
D:\Biophys\Software\Kodec\コピー ～ 080510 Kodec4\AFMImageView\bin\Release\AFMImage.pdb
D:\Biophys\Software\Kodec\コピー ～ 080510 Kodec4\AFMImageView\bin\Release\AFMImage.xml
D:\Biophys\Software\Kodec\コピー ～ 080510 Kodec4\AFMImageView\obj\Release\ResolveAssemblyReference.cache
D:\Biophys\Software\Kodec\コピー ～ 080510 Kodec4\AFMImageView\obj\Release\Kodec.AFMImageView.resources
D:\Biophys\Software\Kodec\コピー ～ 080510 Kodec4\AFMImageView\obj\Release\AFMImageView.csproj.GenerateResource.Cache
D:\Biophys\Software\Kodec\コピー ～ 080510 Kodec4\AFMImageView\obj\Release\AFMImageView.dll
D:\Biophys\Software\Kodec\コピー ～ 080510 Kodec4\AFMImageView\obj\Release\AFMImageView.pdb
D:\Biophys\Software\Kodec\080709 Kodec4\AFMImageView\bin\Release\AFMImageView.dll
D:\Biophys\Software\Kodec\080709 Kodec4\AFMImageView\bin\Release\AFMImageView.pdb
D:\Biophys\Software\Kodec\080709 Kodec4\AFMImageView\bin\Release\AFMImage.dll
D:\Biophys\Software\Kodec\080709 Kodec4\AFMImageView\bin\Release\General.dll
D:\Biophys\Software\Kodec\080709 Kodec4\AFMImageView\bin\Release\General.pdb
D:\Biophys\Software\Kodec\080709 Kodec4\AFMImageView\bin\Release\General.xml
D:\Biophys\Software\Kodec\080709 Kodec4\AFMImageView\bin\Release\AFMImage.pdb
D:\Biophys\Software\Kodec\080709 Kodec4\AFMImageView\bin\Release\AFMImage.xml
D:\Biophys\Software\Kodec\080709 Kodec4\AFMImageView\obj\Release\ResolveAssemblyReference.cache
D:\Biophys\Software\Kodec\080709 Kodec4\AFMImageView\obj\Release\Kodec.AFMImageView.resources
D:\Biophys\Software\Kodec\080709 Kodec4\AFMImageView\obj\Release\AFMImageView.csproj.GenerateResource.Cache
D:\Biophys\Software\Kodec\080709 Kodec4\AFMImageView\obj\Release\AFMImageView.dll
D:\Biophys\Software\Kodec\080709 Kodec4\AFMImageView\obj\Release\AFMImageView.pdb
D:\Biophys\Software\Kodec\コピー ～ 080709 Kodec4\AFMImageView\bin\Release\AFMImageView.dll
D:\Biophys\Software\Kodec\コピー ～ 080709 Kodec4\AFMImageView\bin\Release\AFMImageView.pdb
D:\Biophys\Software\Kodec\コピー ～ 080709 Kodec4\AFMImageView\bin\Release\AFMImage.dll
D:\Biophys\Software\Kodec\コピー ～ 080709 Kodec4\AFMImageView\bin\Release\General.dll
D:\Biophys\Software\Kodec\コピー ～ 080709 Kodec4\AFMImageView\bin\Release\General.pdb
D:\Biophys\Software\Kodec\コピー ～ 080709 Kodec4\AFMImageView\bin\Release\General.xml
D:\Biophys\Software\Kodec\コピー ～ 080709 Kodec4\AFMImageView\bin\Release\AFMImage.pdb
D:\Biophys\Software\Kodec\コピー ～ 080709 Kodec4\AFMImageView\bin\Release\AFMImage.xml
D:\Biophys\Software\Kodec\コピー ～ 080709 Kodec4\AFMImageView\obj\Release\ResolveAssemblyReference.cache
D:\Biophys\Software\Kodec\コピー ～ 080709 Kodec4\AFMImageView\obj\Release\Kodec.AFMImageView.resources
D:\Biophys\Software\Kodec\コピー ～ 080709 Kodec4\AFMImageView\obj\Release\AFMImageView.csproj.GenerateResource.Cache
D:\Biophys\Software\Kodec\コピー ～ 080709 Kodec4\AFMImageView\obj\Release\AFMImageView.dll
D:\Biophys\Software\Kodec\コピー ～ 080709 Kodec4\AFMImageView\obj\Release\AFMImageView.pdb
D:\Biophys\Software\Kodec\080825 Kodec4\AFMImageView\bin\Release\AFMImageView.dll
D:\Biophys\Software\Kodec\080825 Kodec4\AFMImageView\bin\Release\AFMImageView.pdb
D:\Biophys\Software\Kodec\080825 Kodec4\AFMImageView\bin\Release\AFMImage.dll
D:\Biophys\Software\Kodec\080825 Kodec4\AFMImageView\bin\Release\General.dll
D:\Biophys\Software\Kodec\080825 Kodec4\AFMImageView\bin\Release\General.pdb
D:\Biophys\Software\Kodec\080825 Kodec4\AFMImageView\bin\Release\General.xml
D:\Biophys\Software\Kodec\080825 Kodec4\AFMImageView\bin\Release\AFMImage.pdb
D:\Biophys\Software\Kodec\080825 Kodec4\AFMImageView\bin\Release\AFMImage.xml
D:\Biophys\Software\Kodec\080825 Kodec4\AFMImageView\obj\Release\ResolveAssemblyReference.cache
D:\Biophys\Software\Kodec\080825 Kodec4\AFMImageView\obj\Release\Kodec.AFMImageView.resources
D:\Biophys\Software\Kodec\080825 Kodec4\AFMImageView\obj\Release\AFMImageView.csproj.GenerateResource.Cache
D:\Biophys\Software\Kodec\080825 Kodec4\AFMImageView\obj\Release\AFMImageView.dll
D:\Biophys\Software\Kodec\080825 Kodec4\AFMImageView\obj\Release\AFMImageView.pdb
D:\Biophys\Software\Kodec\080825 Kodec4\AFMImageView\bin\Release\AFMImageView.XML
D:\Biophys\Software\Kodec\開発 Kodec4\AFMImageView\bin\Release\AFMImageView.dll
D:\Biophys\Software\Kodec\開発 Kodec4\AFMImageView\bin\Release\AFMImageView.pdb
D:\Biophys\Software\Kodec\開発 Kodec4\AFMImageView\bin\Release\AFMImage.dll
D:\Biophys\Software\Kodec\開発 Kodec4\AFMImageView\bin\Release\General.dll
D:\Biophys\Software\Kodec\開発 Kodec4\AFMImageView\bin\Release\General.pdb
D:\Biophys\Software\Kodec\開発 Kodec4\AFMImageView\bin\Release\General.xml
D:\Biophys\Software\Kodec\開発 Kodec4\AFMImageView\bin\Release\AFMImage.pdb
D:\Biophys\Software\Kodec\開発 Kodec4\AFMImageView\bin\Release\AFMImage.xml
D:\Biophys\Software\Kodec\開発 Kodec4\AFMImageView\obj\Release\ResolveAssemblyReference.cache
D:\Biophys\Software\Kodec\開発 Kodec4\AFMImageView\obj\Release\Kodec.AFMImageView.resources
D:\Biophys\Software\Kodec\開発 Kodec4\AFMImageView\obj\Release\AFMImageView.csproj.GenerateResource.Cache
D:\Biophys\Software\Kodec\開発 Kodec4\AFMImageView\obj\Release\AFMImageView.dll
D:\Biophys\Software\Kodec\開発 Kodec4\AFMImageView\obj\Release\AFMImageView.pdb
F:\研究室\プログラミング\Kodec4\最新 Kodec4\AFMImageView\bin\Release\AFMImageView.dll
F:\研究室\プログラミング\Kodec4\最新 Kodec4\AFMImageView\bin\Release\AFMImageView.pdb
F:\研究室\プログラミング\Kodec4\最新 Kodec4\AFMImageView\bin\Release\AFMImage.dll
F:\研究室\プログラミング\Kodec4\最新 Kodec4\AFMImageView\bin\Release\General.dll
F:\研究室\プログラミング\Kodec4\最新 Kodec4\AFMImageView\bin\Release\General.pdb
F:\研究室\プログラミング\Kodec4\最新 Kodec4\AFMImageView\bin\Release\General.xml
F:\研究室\プログラミング\Kodec4\最新 Kodec4\AFMImageView\bin\Release\AFMImage.pdb
F:\研究室\プログラミング\Kodec4\最新 Kodec4\AFMImageView\bin\Release\AFMImage.xml
F:\研究室\プログラミング\Kodec4\最新 Kodec4\AFMImageView\obj\Release\ResolveAssemblyReference.cache
F:\研究室\プログラミング\Kodec4\最新 Kodec4\AFMImageView\obj\Release\Kodec.AFMImageView.resources
F:\研究室\プログラミング\Kodec4\最新 Kodec4\AFMImageView\obj\Release\AFMImageView.csproj.GenerateResource.Cache
F:\研究室\プログラミング\Kodec4\最新 Kodec4\AFMImageView\obj\Release\AFMImageView.dll
F:\研究室\プログラミング\Kodec4\最新 Kodec4\AFMImageView\obj\Release\AFMImageView.pdb
F:\研究室\プログラミング\Kodec4\Kodec4(081121)\AFMImageView\bin\Release\AFMImageView.dll
F:\研究室\プログラミング\Kodec4\Kodec4(081121)\AFMImageView\bin\Release\AFMImageView.pdb
F:\研究室\プログラミング\Kodec4\Kodec4(081121)\AFMImageView\bin\Release\AFMImage.dll
F:\研究室\プログラミング\Kodec4\Kodec4(081121)\AFMImageView\bin\Release\General.dll
F:\研究室\プログラミング\Kodec4\Kodec4(081121)\AFMImageView\bin\Release\General.pdb
F:\研究室\プログラミング\Kodec4\Kodec4(081121)\AFMImageView\bin\Release\General.xml
F:\研究室\プログラミング\Kodec4\Kodec4(081121)\AFMImageView\bin\Release\AFMImage.pdb
F:\研究室\プログラミング\Kodec4\Kodec4(081121)\AFMImageView\bin\Release\AFMImage.xml
F:\研究室\プログラミング\Kodec4\Kodec4(081121)\AFMImageView\obj\Release\ResolveAssemblyReference.cache
F:\研究室\プログラミング\Kodec4\Kodec4(081121)\AFMImageView\obj\Release\Kodec.AFMImageView.resources
F:\研究室\プログラミング\Kodec4\Kodec4(081121)\AFMImageView\obj\Release\AFMImageView.csproj.GenerateResource.Cache
F:\研究室\プログラミング\Kodec4\Kodec4(081121)\AFMImageView\obj\Release\AFMImageView.dll
F:\研究室\プログラミング\Kodec4\Kodec4(081121)\AFMImageView\obj\Release\AFMImageView.pdb
D:\プログラミング\Kodec4\Kodec4(081121)\AFMImageView\bin\Release\AFMImageView.XML
D:\プログラミング\Kodec4\Kodec4(081121)\AFMImageView\bin\Release\AFMImageView.dll
D:\プログラミング\Kodec4\Kodec4(081121)\AFMImageView\bin\Release\AFMImageView.pdb
D:\プログラミング\Kodec4\Kodec4(081121)\AFMImageView\bin\Release\AFMImage.dll
D:\プログラミング\Kodec4\Kodec4(081121)\AFMImageView\bin\Release\General.dll
D:\プログラミング\Kodec4\Kodec4(081121)\AFMImageView\bin\Release\General.pdb
D:\プログラミング\Kodec4\Kodec4(081121)\AFMImageView\bin\Release\General.xml
D:\プログラミング\Kodec4\Kodec4(081121)\AFMImageView\bin\Release\AFMImage.pdb
D:\プログラミング\Kodec4\Kodec4(081121)\AFMImageView\bin\Release\AFMImage.xml
D:\プログラミング\Kodec4\Kodec4(081121)\AFMImageView\obj\Release\ResolveAssemblyReference.cache
D:\プログラミング\Kodec4\Kodec4(081121)\AFMImageView\obj\Release\Kodec.AFMImageView.resources
D:\プログラミング\Kodec4\Kodec4(081121)\AFMImageView\obj\Release\AFMImageView.csproj.GenerateResource.Cache
D:\プログラミング\Kodec4\Kodec4(081121)\AFMImageView\obj\Release\AFMImageView.dll
D:\プログラミング\Kodec4\Kodec4(081121)\AFMImageView\obj\Release\AFMImageView.pdb
D:\Biophys\Software\Kodec\Kodec4(090407)\AFMImageView\bin\Release\AFMImageView.dll
D:\Biophys\Software\Kodec\Kodec4(090407)\AFMImageView\bin\Release\AFMImageView.pdb
D:\Biophys\Software\Kodec\Kodec4(090407)\AFMImageView\bin\Release\AFMImage.dll
D:\Biophys\Software\Kodec\Kodec4(090407)\AFMImageView\bin\Release\General.dll
D:\Biophys\Software\Kodec\Kodec4(090407)\AFMImageView\bin\Release\General.pdb
D:\Biophys\Software\Kodec\Kodec4(090407)\AFMImageView\bin\Release\General.xml
D:\Biophys\Software\Kodec\Kodec4(090407)\AFMImageView\bin\Release\AFMImage.pdb
D:\Biophys\Software\Kodec\Kodec4(090407)\AFMImageView\bin\Release\AFMImage.xml
D:\Biophys\Software\Kodec\Kodec4(090407)\AFMImageView\obj\Release\ResolveAssemblyReference.cache
D:\Biophys\Software\Kodec\Kodec4(090407)\AFMImageView\obj\Release\Kodec.AFMImageView.resources
D:\Biophys\Software\Kodec\Kodec4(090407)\AFMImageView\obj\Release\AFMImageView.csproj.GenerateResource.Cache
D:\Biophys\Software\Kodec\Kodec4(090407)\AFMImageView\obj\Release\AFMImageView.dll
D:\Biophys\Software\Kodec\Kodec4(090407)\AFMImageView\obj\Release\AFMImageView.pdb
D:\Biophys\Software\Kodec\Kodec4 4.3.7.18\AFMImageView\bin\Release\AFMImageView.dll
D:\Biophys\Software\Kodec\Kodec4 4.3.7.18\AFMImageView\bin\Release\AFMImageView.pdb
D:\Biophys\Software\Kodec\Kodec4 4.3.7.18\AFMImageView\bin\Release\AFMImage.dll
D:\Biophys\Software\Kodec\Kodec4 4.3.7.18\AFMImageView\bin\Release\General.dll
D:\Biophys\Software\Kodec\Kodec4 4.3.7.18\AFMImageView\bin\Release\General.pdb
D:\Biophys\Software\Kodec\Kodec4 4.3.7.18\AFMImageView\bin\Release\General.xml
D:\Biophys\Software\Kodec\Kodec4 4.3.7.18\AFMImageView\bin\Release\AFMImage.pdb
D:\Biophys\Software\Kodec\Kodec4 4.3.7.18\AFMImageView\bin\Release\AFMImage.xml
D:\Biophys\Software\Kodec\Kodec4 4.3.7.18\AFMImageView\obj\Release\ResolveAssemblyReference.cache
D:\Biophys\Software\Kodec\Kodec4 4.3.7.18\AFMImageView\obj\Release\Kodec.AFMImageView.resources
D:\Biophys\Software\Kodec\Kodec4 4.3.7.18\AFMImageView\obj\Release\AFMImageView.csproj.GenerateResource.Cache
D:\Biophys\Software\Kodec\Kodec4 4.3.7.18\AFMImageView\obj\Release\AFMImageView.dll
D:\Biophys\Software\Kodec\Kodec4 4.3.7.18\AFMImageView\obj\Release\AFMImageView.pdb
E:\マイ ドキュメント\Visual Studio 2008\Projects\Kodec4 4.3.7.19(090502)\AFMImageView\bin\Release\AFMImageView.dll
E:\マイ ドキュメント\Visual Studio 2008\Projects\Kodec4 4.3.7.19(090502)\AFMImageView\bin\Release\AFMImageView.pdb
E:\マイ ドキュメント\Visual Studio 2008\Projects\Kodec4 4.3.7.19(090502)\AFMImageView\bin\Release\AFMImage.dll
E:\マイ ドキュメント\Visual Studio 2008\Projects\Kodec4 4.3.7.19(090502)\AFMImageView\bin\Release\General.dll
E:\マイ ドキュメント\Visual Studio 2008\Projects\Kodec4 4.3.7.19(090502)\AFMImageView\bin\Release\General.pdb
E:\マイ ドキュメント\Visual Studio 2008\Projects\Kodec4 4.3.7.19(090502)\AFMImageView\bin\Release\General.xml
E:\マイ ドキュメント\Visual Studio 2008\Projects\Kodec4 4.3.7.19(090502)\AFMImageView\bin\Release\AFMImage.pdb
E:\マイ ドキュメント\Visual Studio 2008\Projects\Kodec4 4.3.7.19(090502)\AFMImageView\bin\Release\AFMImage.xml
E:\マイ ドキュメント\Visual Studio 2008\Projects\Kodec4 4.3.7.19(090502)\AFMImageView\obj\Release\ResolveAssemblyReference.cache
E:\マイ ドキュメント\Visual Studio 2008\Projects\Kodec4 4.3.7.19(090502)\AFMImageView\obj\Release\Kodec.AFMImageView.resources
E:\マイ ドキュメント\Visual Studio 2008\Projects\Kodec4 4.3.7.19(090502)\AFMImageView\obj\Release\AFMImageView.csproj.GenerateResource.Cache
E:\マイ ドキュメント\Visual Studio 2008\Projects\Kodec4 4.3.7.19(090502)\AFMImageView\obj\Release\AFMImageView.dll
E:\マイ ドキュメント\Visual Studio 2008\Projects\Kodec4 4.3.7.19(090502)\AFMImageView\obj\Release\AFMImageView.pdb
E:\マイ ドキュメント\Visual Studio 2008\Projects\Kodec4 4.3.7.19(090503)\AFMImageView\bin\Release\AFMImageView.dll
E:\マイ ドキュメント\Visual Studio 2008\Projects\Kodec4 4.3.7.19(090503)\AFMImageView\bin\Release\AFMImageView.pdb
E:\マイ ドキュメント\Visual Studio 2008\Projects\Kodec4 4.3.7.19(090503)\AFMImageView\bin\Release\AFMImage.dll
E:\マイ ドキュメント\Visual Studio 2008\Projects\Kodec4 4.3.7.19(090503)\AFMImageView\bin\Release\General.dll
E:\マイ ドキュメント\Visual Studio 2008\Projects\Kodec4 4.3.7.19(090503)\AFMImageView\bin\Release\General.pdb
E:\マイ ドキュメント\Visual Studio 2008\Projects\Kodec4 4.3.7.19(090503)\AFMImageView\bin\Release\General.xml
E:\マイ ドキュメント\Visual Studio 2008\Projects\Kodec4 4.3.7.19(090503)\AFMImageView\bin\Release\AFMImage.pdb
E:\マイ ドキュメント\Visual Studio 2008\Projects\Kodec4 4.3.7.19(090503)\AFMImageView\bin\Release\AFMImage.xml
E:\マイ ドキュメント\Visual Studio 2008\Projects\Kodec4 4.3.7.19(090503)\AFMImageView\obj\Release\ResolveAssemblyReference.cache
E:\マイ ドキュメント\Visual Studio 2008\Projects\Kodec4 4.3.7.19(090503)\AFMImageView\obj\Release\Kodec.AFMImageView.resources
E:\マイ ドキュメント\Visual Studio 2008\Projects\Kodec4 4.3.7.19(090503)\AFMImageView\obj\Release\AFMImageView.csproj.GenerateResource.Cache
E:\マイ ドキュメント\Visual Studio 2008\Projects\Kodec4 4.3.7.19(090503)\AFMImageView\obj\Release\AFMImageView.dll
E:\マイ ドキュメント\Visual Studio 2008\Projects\Kodec4 4.3.7.19(090503)\AFMImageView\obj\Release\AFMImageView.pdb
D:\プログラミング\Kodec4\Kodec4 4.3.7.22(090503)\AFMImageView\bin\Release\AFMImageView.dll
D:\プログラミング\Kodec4\Kodec4 4.3.7.22(090503)\AFMImageView\bin\Release\AFMImageView.pdb
D:\プログラミング\Kodec4\Kodec4 4.3.7.22(090503)\AFMImageView\bin\Release\AFMImage.dll
D:\プログラミング\Kodec4\Kodec4 4.3.7.22(090503)\AFMImageView\bin\Release\General.dll
D:\プログラミング\Kodec4\Kodec4 4.3.7.22(090503)\AFMImageView\bin\Release\General.pdb
D:\プログラミング\Kodec4\Kodec4 4.3.7.22(090503)\AFMImageView\bin\Release\General.xml
D:\プログラミング\Kodec4\Kodec4 4.3.7.22(090503)\AFMImageView\bin\Release\AFMImage.pdb
D:\プログラミング\Kodec4\Kodec4 4.3.7.22(090503)\AFMImageView\bin\Release\AFMImage.xml
D:\プログラミング\Kodec4\Kodec4 4.3.7.22(090503)\AFMImageView\obj\Release\ResolveAssemblyReference.cache
D:\プログラミング\Kodec4\Kodec4 4.3.7.22(090503)\AFMImageView\obj\Release\Kodec.AFMImageView.resources
D:\プログラミング\Kodec4\Kodec4 4.3.7.22(090503)\AFMImageView\obj\Release\AFMImageView.csproj.GenerateResource.Cache
D:\プログラミング\Kodec4\Kodec4 4.3.7.22(090503)\AFMImageView\obj\Release\AFMImageView.dll
D:\プログラミング\Kodec4\Kodec4 4.3.7.22(090503)\AFMImageView\obj\Release\AFMImageView.pdb
D:\プログラミング\Kodec4\Kodec4 Ver.4.3.7.22\AFMImageView\bin\Release\AFMImageView.XML
D:\プログラミング\Kodec4\Kodec4 Ver.4.3.7.22\AFMImageView\bin\Release\AFMImageView.dll
D:\プログラミング\Kodec4\Kodec4 Ver.4.3.7.22\AFMImageView\bin\Release\AFMImageView.pdb
D:\プログラミング\Kodec4\Kodec4 Ver.4.3.7.22\AFMImageView\bin\Release\AFMImage.dll
D:\プログラミング\Kodec4\Kodec4 Ver.4.3.7.22\AFMImageView\bin\Release\General.dll
D:\プログラミング\Kodec4\Kodec4 Ver.4.3.7.22\AFMImageView\bin\Release\General.pdb
D:\プログラミング\Kodec4\Kodec4 Ver.4.3.7.22\AFMImageView\bin\Release\General.xml
D:\プログラミング\Kodec4\Kodec4 Ver.4.3.7.22\AFMImageView\bin\Release\AFMImage.pdb
D:\プログラミング\Kodec4\Kodec4 Ver.4.3.7.22\AFMImageView\bin\Release\AFMImage.xml
D:\プログラミング\Kodec4\Kodec4 Ver.4.3.7.22\AFMImageView\obj\Release\ResolveAssemblyReference.cache
D:\プログラミング\Kodec4\Kodec4 Ver.4.3.7.22\AFMImageView\obj\Release\Kodec.AFMImageView.resources
D:\プログラミング\Kodec4\Kodec4 Ver.4.3.7.22\AFMImageView\obj\Release\AFMImageView.csproj.GenerateResource.Cache
D:\プログラミング\Kodec4\Kodec4 Ver.4.3.7.22\AFMImageView\obj\Release\AFMImageView.dll
D:\プログラミング\Kodec4\Kodec4 Ver.4.3.7.22\AFMImageView\obj\Release\AFMImageView.pdb
D:\プログラミング\Kodec4\Kodec4 Ver.4.3.7.22渡辺加筆\AFMImageView\bin\Release\AFMImageView.XML
D:\プログラミング\Kodec4\Kodec4 Ver.4.3.7.22渡辺加筆\AFMImageView\bin\Release\AFMImageView.dll
D:\プログラミング\Kodec4\Kodec4 Ver.4.3.7.22渡辺加筆\AFMImageView\bin\Release\AFMImageView.pdb
D:\プログラミング\Kodec4\Kodec4 Ver.4.3.7.22渡辺加筆\AFMImageView\bin\Release\AFMImage.dll
D:\プログラミング\Kodec4\Kodec4 Ver.4.3.7.22渡辺加筆\AFMImageView\bin\Release\General.dll
D:\プログラミング\Kodec4\Kodec4 Ver.4.3.7.22渡辺加筆\AFMImageView\bin\Release\General.pdb
D:\プログラミング\Kodec4\Kodec4 Ver.4.3.7.22渡辺加筆\AFMImageView\bin\Release\General.xml
D:\プログラミング\Kodec4\Kodec4 Ver.4.3.7.22渡辺加筆\AFMImageView\bin\Release\AFMImage.pdb
D:\プログラミング\Kodec4\Kodec4 Ver.4.3.7.22渡辺加筆\AFMImageView\bin\Release\AFMImage.xml
D:\プログラミング\Kodec4\Kodec4 Ver.4.3.7.22渡辺加筆\AFMImageView\obj\Release\ResolveAssemblyReference.cache
D:\プログラミング\Kodec4\Kodec4 Ver.4.3.7.22渡辺加筆\AFMImageView\obj\Release\Kodec.AFMImageView.resources
D:\プログラミング\Kodec4\Kodec4 Ver.4.3.7.22渡辺加筆\AFMImageView\obj\Release\AFMImageView.csproj.GenerateResource.Cache
D:\プログラミング\Kodec4\Kodec4 Ver.4.3.7.22渡辺加筆\AFMImageView\obj\Release\AFMImageView.dll
D:\プログラミング\Kodec4\Kodec4 Ver.4.3.7.22渡辺加筆\AFMImageView\obj\Release\AFMImageView.pdb
E:\マイ ドキュメント\Visual Studio 2008\Projects\Kodec4 Ver.4.3.7.22(090528)渡辺加筆\Kodec4 Ver.4.3.7.22(090528)渡辺加筆\AFMImageView\bin\Release\AFMImageView.dll
E:\マイ ドキュメント\Visual Studio 2008\Projects\Kodec4 Ver.4.3.7.22(090528)渡辺加筆\Kodec4 Ver.4.3.7.22(090528)渡辺加筆\AFMImageView\bin\Release\AFMImageView.pdb
E:\マイ ドキュメント\Visual Studio 2008\Projects\Kodec4 Ver.4.3.7.22(090528)渡辺加筆\Kodec4 Ver.4.3.7.22(090528)渡辺加筆\AFMImageView\bin\Release\AFMImage.dll
E:\マイ ドキュメント\Visual Studio 2008\Projects\Kodec4 Ver.4.3.7.22(090528)渡辺加筆\Kodec4 Ver.4.3.7.22(090528)渡辺加筆\AFMImageView\bin\Release\General.dll
E:\マイ ドキュメント\Visual Studio 2008\Projects\Kodec4 Ver.4.3.7.22(090528)渡辺加筆\Kodec4 Ver.4.3.7.22(090528)渡辺加筆\AFMImageView\bin\Release\General.pdb
E:\マイ ドキュメント\Visual Studio 2008\Projects\Kodec4 Ver.4.3.7.22(090528)渡辺加筆\Kodec4 Ver.4.3.7.22(090528)渡辺加筆\AFMImageView\bin\Release\General.xml
E:\マイ ドキュメント\Visual Studio 2008\Projects\Kodec4 Ver.4.3.7.22(090528)渡辺加筆\Kodec4 Ver.4.3.7.22(090528)渡辺加筆\AFMImageView\bin\Release\AFMImage.pdb
E:\マイ ドキュメント\Visual Studio 2008\Projects\Kodec4 Ver.4.3.7.22(090528)渡辺加筆\Kodec4 Ver.4.3.7.22(090528)渡辺加筆\AFMImageView\bin\Release\AFMImage.xml
E:\マイ ドキュメント\Visual Studio 2008\Projects\Kodec4 Ver.4.3.7.22(090528)渡辺加筆\Kodec4 Ver.4.3.7.22(090528)渡辺加筆\AFMImageView\obj\Release\ResolveAssemblyReference.cache
E:\マイ ドキュメント\Visual Studio 2008\Projects\Kodec4 Ver.4.3.7.22(090528)渡辺加筆\Kodec4 Ver.4.3.7.22(090528)渡辺加筆\AFMImageView\obj\Release\Kodec.AFMImageView.resources
E:\マイ ドキュメント\Visual Studio 2008\Projects\Kodec4 Ver.4.3.7.22(090528)渡辺加筆\Kodec4 Ver.4.3.7.22(090528)渡辺加筆\AFMImageView\obj\Release\AFMImageView.csproj.GenerateResource.Cache
E:\マイ ドキュメント\Visual Studio 2008\Projects\Kodec4 Ver.4.3.7.22(090528)渡辺加筆\Kodec4 Ver.4.3.7.22(090528)渡辺加筆\AFMImageView\obj\Release\AFMImageView.dll
E:\マイ ドキュメント\Visual Studio 2008\Projects\Kodec4 Ver.4.3.7.22(090528)渡辺加筆\Kodec4 Ver.4.3.7.22(090528)渡辺加筆\AFMImageView\obj\Release\AFMImageView.pdb
D:\Biophys\Software\Kodec\Kodec4 Ver.4.3.7.22(090602)中村加筆\AFMImageView\bin\Release\AFMImageView.XML
D:\Biophys\Software\Kodec\Kodec4 Ver.4.3.7.22(090602)中村加筆\AFMImageView\bin\Release\AFMImageView.dll
D:\Biophys\Software\Kodec\Kodec4 Ver.4.3.7.22(090602)中村加筆\AFMImageView\bin\Release\AFMImageView.pdb
D:\Biophys\Software\Kodec\Kodec4 Ver.4.3.7.22(090602)中村加筆\AFMImageView\bin\Release\AFMImage.dll
D:\Biophys\Software\Kodec\Kodec4 Ver.4.3.7.22(090602)中村加筆\AFMImageView\bin\Release\General.dll
D:\Biophys\Software\Kodec\Kodec4 Ver.4.3.7.22(090602)中村加筆\AFMImageView\bin\Release\General.pdb
D:\Biophys\Software\Kodec\Kodec4 Ver.4.3.7.22(090602)中村加筆\AFMImageView\bin\Release\General.xml
D:\Biophys\Software\Kodec\Kodec4 Ver.4.3.7.22(090602)中村加筆\AFMImageView\bin\Release\AFMImage.pdb
D:\Biophys\Software\Kodec\Kodec4 Ver.4.3.7.22(090602)中村加筆\AFMImageView\bin\Release\AFMImage.xml
D:\Biophys\Software\Kodec\Kodec4 Ver.4.3.7.22(090602)中村加筆\AFMImageView\obj\Release\ResolveAssemblyReference.cache
D:\Biophys\Software\Kodec\Kodec4 Ver.4.3.7.22(090602)中村加筆\AFMImageView\obj\Release\Kodec.AFMImageView.resources
D:\Biophys\Software\Kodec\Kodec4 Ver.4.3.7.22(090602)中村加筆\AFMImageView\obj\Release\AFMImageView.csproj.GenerateResource.Cache
D:\Biophys\Software\Kodec\Kodec4 Ver.4.3.7.22(090602)中村加筆\AFMImageView\obj\Release\AFMImageView.dll
D:\Biophys\Software\Kodec\Kodec4 Ver.4.3.7.22(090602)中村加筆\AFMImageView\obj\Release\AFMImageView.pdb
D:\プログラミング\Kodec4\Kodec4 Ver.4.3.7.22(090604)渡辺加筆\AFMImageView\bin\Release\AFMImageView.XML
D:\プログラミング\Kodec4\Kodec4 Ver.4.3.7.22(090604)渡辺加筆\AFMImageView\bin\Release\AFMImageView.dll
D:\プログラミング\Kodec4\Kodec4 Ver.4.3.7.22(090604)渡辺加筆\AFMImageView\bin\Release\AFMImageView.pdb
D:\プログラミング\Kodec4\Kodec4 Ver.4.3.7.22(090604)渡辺加筆\AFMImageView\bin\Release\AFMImage.dll
D:\プログラミング\Kodec4\Kodec4 Ver.4.3.7.22(090604)渡辺加筆\AFMImageView\bin\Release\General.dll
D:\プログラミング\Kodec4\Kodec4 Ver.4.3.7.22(090604)渡辺加筆\AFMImageView\bin\Release\General.pdb
D:\プログラミング\Kodec4\Kodec4 Ver.4.3.7.22(090604)渡辺加筆\AFMImageView\bin\Release\General.xml
D:\プログラミング\Kodec4\Kodec4 Ver.4.3.7.22(090604)渡辺加筆\AFMImageView\bin\Release\AFMImage.pdb
D:\プログラミング\Kodec4\Kodec4 Ver.4.3.7.22(090604)渡辺加筆\AFMImageView\bin\Release\AFMImage.xml
D:\プログラミング\Kodec4\Kodec4 Ver.4.3.7.22(090604)渡辺加筆\AFMImageView\obj\Release\ResolveAssemblyReference.cache
D:\プログラミング\Kodec4\Kodec4 Ver.4.3.7.22(090604)渡辺加筆\AFMImageView\obj\Release\Kodec.AFMImageView.resources
D:\プログラミング\Kodec4\Kodec4 Ver.4.3.7.22(090604)渡辺加筆\AFMImageView\obj\Release\AFMImageView.csproj.GenerateResource.Cache
D:\プログラミング\Kodec4\Kodec4 Ver.4.3.7.22(090604)渡辺加筆\AFMImageView\obj\Release\AFMImageView.dll
D:\プログラミング\Kodec4\Kodec4 Ver.4.3.7.22(090604)渡辺加筆\AFMImageView\obj\Release\AFMImageView.pdb
D:\Biophys\Software\Kodec\Kodec4 Ver.4.3.7.22(090607)中村加筆\AFMImageView\bin\Release\AFMImageView.XML
D:\Biophys\Software\Kodec\Kodec4 Ver.4.3.7.22(090607)中村加筆\AFMImageView\bin\Release\AFMImageView.dll
D:\Biophys\Software\Kodec\Kodec4 Ver.4.3.7.22(090607)中村加筆\AFMImageView\bin\Release\AFMImageView.pdb
D:\Biophys\Software\Kodec\Kodec4 Ver.4.3.7.22(090607)中村加筆\AFMImageView\bin\Release\AFMImage.dll
D:\Biophys\Software\Kodec\Kodec4 Ver.4.3.7.22(090607)中村加筆\AFMImageView\bin\Release\General.dll
D:\Biophys\Software\Kodec\Kodec4 Ver.4.3.7.22(090607)中村加筆\AFMImageView\bin\Release\General.pdb
D:\Biophys\Software\Kodec\Kodec4 Ver.4.3.7.22(090607)中村加筆\AFMImageView\bin\Release\General.xml
D:\Biophys\Software\Kodec\Kodec4 Ver.4.3.7.22(090607)中村加筆\AFMImageView\bin\Release\AFMImage.pdb
D:\Biophys\Software\Kodec\Kodec4 Ver.4.3.7.22(090607)中村加筆\AFMImageView\bin\Release\AFMImage.xml
D:\Biophys\Software\Kodec\Kodec4 Ver.4.3.7.22(090607)中村加筆\AFMImageView\obj\Release\ResolveAssemblyReference.cache
D:\Biophys\Software\Kodec\Kodec4 Ver.4.3.7.22(090607)中村加筆\AFMImageView\obj\Release\Kodec.AFMImageView.resources
D:\Biophys\Software\Kodec\Kodec4 Ver.4.3.7.22(090607)中村加筆\AFMImageView\obj\Release\AFMImageView.csproj.GenerateResource.Cache
D:\Biophys\Software\Kodec\Kodec4 Ver.4.3.7.22(090607)中村加筆\AFMImageView\obj\Release\AFMImageView.dll
D:\Biophys\Software\Kodec\Kodec4 Ver.4.3.7.22(090607)中村加筆\AFMImageView\obj\Release\AFMImageView.pdb
D:\Biophys\Software\Kodec\Kodec4 Ver.4.3.7.22(090607)今井加筆\AFMImageView\bin\Release\AFMImageView.XML
D:\Biophys\Software\Kodec\Kodec4 Ver.4.3.7.22(090607)今井加筆\AFMImageView\bin\Release\AFMImageView.dll
D:\Biophys\Software\Kodec\Kodec4 Ver.4.3.7.22(090607)今井加筆\AFMImageView\bin\Release\AFMImageView.pdb
D:\Biophys\Software\Kodec\Kodec4 Ver.4.3.7.22(090607)今井加筆\AFMImageView\bin\Release\AFMImage.dll
D:\Biophys\Software\Kodec\Kodec4 Ver.4.3.7.22(090607)今井加筆\AFMImageView\bin\Release\General.dll
D:\Biophys\Software\Kodec\Kodec4 Ver.4.3.7.22(090607)今井加筆\AFMImageView\bin\Release\General.pdb
D:\Biophys\Software\Kodec\Kodec4 Ver.4.3.7.22(090607)今井加筆\AFMImageView\bin\Release\General.xml
D:\Biophys\Software\Kodec\Kodec4 Ver.4.3.7.22(090607)今井加筆\AFMImageView\bin\Release\AFMImage.pdb
D:\Biophys\Software\Kodec\Kodec4 Ver.4.3.7.22(090607)今井加筆\AFMImageView\bin\Release\AFMImage.xml
D:\Biophys\Software\Kodec\Kodec4 Ver.4.3.7.22(090607)今井加筆\AFMImageView\obj\Release\ResolveAssemblyReference.cache
D:\Biophys\Software\Kodec\Kodec4 Ver.4.3.7.22(090607)今井加筆\AFMImageView\obj\Release\Kodec.AFMImageView.resources
D:\Biophys\Software\Kodec\Kodec4 Ver.4.3.7.22(090607)今井加筆\AFMImageView\obj\Release\AFMImageView.csproj.GenerateResource.Cache
D:\Biophys\Software\Kodec\Kodec4 Ver.4.3.7.22(090607)今井加筆\AFMImageView\obj\Release\AFMImageView.dll
D:\Biophys\Software\Kodec\Kodec4 Ver.4.3.7.22(090607)今井加筆\AFMImageView\obj\Release\AFMImageView.pdb
D:\プログラミング\C#\Kodec4\Kodec4 Ver.4.3.7.22(090611)渡辺加筆\AFMImageView\bin\Release\AFMImageView.XML
D:\プログラミング\C#\Kodec4\Kodec4 Ver.4.3.7.22(090611)渡辺加筆\AFMImageView\bin\Release\AFMImageView.dll
D:\プログラミング\C#\Kodec4\Kodec4 Ver.4.3.7.22(090611)渡辺加筆\AFMImageView\bin\Release\AFMImageView.pdb
D:\プログラミング\C#\Kodec4\Kodec4 Ver.4.3.7.22(090611)渡辺加筆\AFMImageView\bin\Release\AFMImage.dll
D:\プログラミング\C#\Kodec4\Kodec4 Ver.4.3.7.22(090611)渡辺加筆\AFMImageView\bin\Release\General.dll
D:\プログラミング\C#\Kodec4\Kodec4 Ver.4.3.7.22(090611)渡辺加筆\AFMImageView\bin\Release\General.pdb
D:\プログラミング\C#\Kodec4\Kodec4 Ver.4.3.7.22(090611)渡辺加筆\AFMImageView\bin\Release\General.xml
D:\プログラミング\C#\Kodec4\Kodec4 Ver.4.3.7.22(090611)渡辺加筆\AFMImageView\bin\Release\AFMImage.pdb
D:\プログラミング\C#\Kodec4\Kodec4 Ver.4.3.7.22(090611)渡辺加筆\AFMImageView\bin\Release\AFMImage.xml
D:\プログラミング\C#\Kodec4\Kodec4 Ver.4.3.7.22(090611)渡辺加筆\AFMImageView\obj\Release\ResolveAssemblyReference.cache
D:\プログラミング\C#\Kodec4\Kodec4 Ver.4.3.7.22(090611)渡辺加筆\AFMImageView\obj\Release\Kodec.AFMImageView.resources
D:\プログラミング\C#\Kodec4\Kodec4 Ver.4.3.7.22(090611)渡辺加筆\AFMImageView\obj\Release\AFMImageView.csproj.GenerateResource.Cache
D:\プログラミング\C#\Kodec4\Kodec4 Ver.4.3.7.22(090611)渡辺加筆\AFMImageView\obj\Release\AFMImageView.dll
D:\プログラミング\C#\Kodec4\Kodec4 Ver.4.3.7.22(090611)渡辺加筆\AFMImageView\obj\Release\AFMImageView.pdb
D:\プログラミング\C#\Kodec4\Kodec4 Ver.4.3.7.22(090611)渡辺加筆\AFMImageView\bin\Release\RangeSelectTrackBar.dll
D:\プログラミング\C#\Kodec4\Kodec4 Ver.4.3.7.22(090611)渡辺加筆\AFMImageView\bin\Release\RangeSelectTrackBar.pdb
D:\Biophys\Software\Kodec\Kodec4 Ver.4.3.7.22(090615～)今井加筆\AFMImageView\bin\Release\AFMImageView.dll
D:\Biophys\Software\Kodec\Kodec4 Ver.4.3.7.22(090615～)今井加筆\AFMImageView\bin\Release\AFMImageView.pdb
D:\Biophys\Software\Kodec\Kodec4 Ver.4.3.7.22(090615～)今井加筆\AFMImageView\bin\Release\AFMImage.dll
D:\Biophys\Software\Kodec\Kodec4 Ver.4.3.7.22(090615～)今井加筆\AFMImageView\bin\Release\General.dll
D:\Biophys\Software\Kodec\Kodec4 Ver.4.3.7.22(090615～)今井加筆\AFMImageView\bin\Release\RangeSelectTrackBar.dll
D:\Biophys\Software\Kodec\Kodec4 Ver.4.3.7.22(090615～)今井加筆\AFMImageView\bin\Release\General.pdb
D:\Biophys\Software\Kodec\Kodec4 Ver.4.3.7.22(090615～)今井加筆\AFMImageView\bin\Release\General.xml
D:\Biophys\Software\Kodec\Kodec4 Ver.4.3.7.22(090615～)今井加筆\AFMImageView\bin\Release\RangeSelectTrackBar.pdb
D:\Biophys\Software\Kodec\Kodec4 Ver.4.3.7.22(090615～)今井加筆\AFMImageView\bin\Release\AFMImage.pdb
D:\Biophys\Software\Kodec\Kodec4 Ver.4.3.7.22(090615～)今井加筆\AFMImageView\bin\Release\AFMImage.xml
D:\Biophys\Software\Kodec\Kodec4 Ver.4.3.7.22(090615～)今井加筆\AFMImageView\obj\Release\ResolveAssemblyReference.cache
D:\Biophys\Software\Kodec\Kodec4 Ver.4.3.7.22(090615～)今井加筆\AFMImageView\obj\Release\Kodec.AFMImageView.resources
D:\Biophys\Software\Kodec\Kodec4 Ver.4.3.7.22(090615～)今井加筆\AFMImageView\obj\Release\AFMImageView.csproj.GenerateResource.Cache
D:\Biophys\Software\Kodec\Kodec4 Ver.4.3.7.22(090615～)今井加筆\AFMImageView\obj\Release\AFMImageView.dll
D:\Biophys\Software\Kodec\Kodec4 Ver.4.3.7.22(090615～)今井加筆\AFMImageView\obj\Release\AFMImageView.pdb
D:\Biophys\Software\Kodec\Kodec4 Ver.4.3.7.22(090615～)今井加筆\AFMImageView\bin\Release\AFMImageView.XML
D:\Biophys\Software\Kodec\Kodec4 Ver.4.3.7.22(090622)今井加筆\AFMImageView\bin\Release\AFMImageView.XML
D:\Biophys\Software\Kodec\Kodec4 Ver.4.3.7.22(090622)今井加筆\AFMImageView\bin\Release\AFMImageView.dll
D:\Biophys\Software\Kodec\Kodec4 Ver.4.3.7.22(090622)今井加筆\AFMImageView\bin\Release\AFMImageView.pdb
D:\Biophys\Software\Kodec\Kodec4 Ver.4.3.7.22(090622)今井加筆\AFMImageView\bin\Release\AFMImage.dll
D:\Biophys\Software\Kodec\Kodec4 Ver.4.3.7.22(090622)今井加筆\AFMImageView\bin\Release\General.dll
D:\Biophys\Software\Kodec\Kodec4 Ver.4.3.7.22(090622)今井加筆\AFMImageView\bin\Release\RangeSelectTrackBar.dll
D:\Biophys\Software\Kodec\Kodec4 Ver.4.3.7.22(090622)今井加筆\AFMImageView\bin\Release\General.pdb
D:\Biophys\Software\Kodec\Kodec4 Ver.4.3.7.22(090622)今井加筆\AFMImageView\bin\Release\General.xml
D:\Biophys\Software\Kodec\Kodec4 Ver.4.3.7.22(090622)今井加筆\AFMImageView\bin\Release\RangeSelectTrackBar.pdb
D:\Biophys\Software\Kodec\Kodec4 Ver.4.3.7.22(090622)今井加筆\AFMImageView\bin\Release\AFMImage.pdb
D:\Biophys\Software\Kodec\Kodec4 Ver.4.3.7.22(090622)今井加筆\AFMImageView\bin\Release\AFMImage.xml
D:\Biophys\Software\Kodec\Kodec4 Ver.4.3.7.22(090622)今井加筆\AFMImageView\obj\Release\ResolveAssemblyReference.cache
D:\Biophys\Software\Kodec\Kodec4 Ver.4.3.7.22(090622)今井加筆\AFMImageView\obj\Release\Kodec.AFMImageView.resources
D:\Biophys\Software\Kodec\Kodec4 Ver.4.3.7.22(090622)今井加筆\AFMImageView\obj\Release\AFMImageView.csproj.GenerateResource.Cache
D:\Biophys\Software\Kodec\Kodec4 Ver.4.3.7.22(090622)今井加筆\AFMImageView\obj\Release\AFMImageView.dll
D:\Biophys\Software\Kodec\Kodec4 Ver.4.3.7.22(090622)今井加筆\AFMImageView\obj\Release\AFMImageView.pdb
D:\Biophys\Software\Kodec\Kodec4 Ver.4.3.7.22(090629)中村加筆\AFMImageView\bin\Release\AFMImageView.dll
D:\Biophys\Software\Kodec\Kodec4 Ver.4.3.7.22(090629)中村加筆\AFMImageView\bin\Release\AFMImageView.pdb
D:\Biophys\Software\Kodec\Kodec4 Ver.4.3.7.22(090629)中村加筆\AFMImageView\bin\Release\AFMImage.dll
D:\Biophys\Software\Kodec\Kodec4 Ver.4.3.7.22(090629)中村加筆\AFMImageView\bin\Release\General.dll
D:\Biophys\Software\Kodec\Kodec4 Ver.4.3.7.22(090629)中村加筆\AFMImageView\bin\Release\RangeSelectTrackBar.dll
D:\Biophys\Software\Kodec\Kodec4 Ver.4.3.7.22(090629)中村加筆\AFMImageView\bin\Release\General.pdb
D:\Biophys\Software\Kodec\Kodec4 Ver.4.3.7.22(090629)中村加筆\AFMImageView\bin\Release\General.xml
D:\Biophys\Software\Kodec\Kodec4 Ver.4.3.7.22(090629)中村加筆\AFMImageView\bin\Release\RangeSelectTrackBar.pdb
D:\Biophys\Software\Kodec\Kodec4 Ver.4.3.7.22(090629)中村加筆\AFMImageView\bin\Release\AFMImage.pdb
D:\Biophys\Software\Kodec\Kodec4 Ver.4.3.7.22(090629)中村加筆\AFMImageView\bin\Release\AFMImage.xml
D:\Biophys\Software\Kodec\Kodec4 Ver.4.3.7.22(090629)中村加筆\AFMImageView\obj\Release\ResolveAssemblyReference.cache
D:\Biophys\Software\Kodec\Kodec4 Ver.4.3.7.22(090629)中村加筆\AFMImageView\obj\Release\Kodec.AFMImageView.resources
D:\Biophys\Software\Kodec\Kodec4 Ver.4.3.7.22(090629)中村加筆\AFMImageView\obj\Release\AFMImageView.csproj.GenerateResource.Cache
D:\Biophys\Software\Kodec\Kodec4 Ver.4.3.7.22(090629)中村加筆\AFMImageView\obj\Release\AFMImageView.dll
D:\Biophys\Software\Kodec\Kodec4 Ver.4.3.7.22(090629)中村加筆\AFMImageView\obj\Release\AFMImageView.pdb
D:\Biophys\Software\Kodec\Kodec4 Ver.4.3.7.22(090629)中村加筆\AFMImageView\bin\Release\AFMImageView.XML
D:\Biophys\Software\Kodec\Kodec4 Ver.4.4.7.22\AFMImageView\bin\Release\AFMImageView.dll
D:\Biophys\Software\Kodec\Kodec4 Ver.4.4.7.22\AFMImageView\bin\Release\AFMImageView.pdb
D:\Biophys\Software\Kodec\Kodec4 Ver.4.4.7.22\AFMImageView\bin\Release\AFMImage.dll
D:\Biophys\Software\Kodec\Kodec4 Ver.4.4.7.22\AFMImageView\bin\Release\General.dll
D:\Biophys\Software\Kodec\Kodec4 Ver.4.4.7.22\AFMImageView\bin\Release\RangeSelectTrackBar.dll
D:\Biophys\Software\Kodec\Kodec4 Ver.4.4.7.22\AFMImageView\bin\Release\General.pdb
D:\Biophys\Software\Kodec\Kodec4 Ver.4.4.7.22\AFMImageView\bin\Release\General.xml
D:\Biophys\Software\Kodec\Kodec4 Ver.4.4.7.22\AFMImageView\bin\Release\RangeSelectTrackBar.pdb
D:\Biophys\Software\Kodec\Kodec4 Ver.4.4.7.22\AFMImageView\bin\Release\AFMImage.pdb
D:\Biophys\Software\Kodec\Kodec4 Ver.4.4.7.22\AFMImageView\bin\Release\AFMImage.xml
D:\Biophys\Software\Kodec\Kodec4 Ver.4.4.7.22\AFMImageView\obj\Release\ResolveAssemblyReference.cache
D:\Biophys\Software\Kodec\Kodec4 Ver.4.4.7.22\AFMImageView\obj\Release\Kodec.AFMImageView.resources
D:\Biophys\Software\Kodec\Kodec4 Ver.4.4.7.22\AFMImageView\obj\Release\AFMImageView.csproj.GenerateResource.Cache
D:\Biophys\Software\Kodec\Kodec4 Ver.4.4.7.22\AFMImageView\obj\Release\AFMImageView.dll
D:\Biophys\Software\Kodec\Kodec4 Ver.4.4.7.22\AFMImageView\obj\Release\AFMImageView.pdb
D:\プログラミング\C#\Kodec4\Kodec4 Ver.4.4.7.22(090630)渡辺加筆\AFMImageView\bin\Release\AFMImageView.dll
D:\プログラミング\C#\Kodec4\Kodec4 Ver.4.4.7.22(090630)渡辺加筆\AFMImageView\bin\Release\AFMImageView.pdb
D:\プログラミング\C#\Kodec4\Kodec4 Ver.4.4.7.22(090630)渡辺加筆\AFMImageView\bin\Release\AFMImage.dll
D:\プログラミング\C#\Kodec4\Kodec4 Ver.4.4.7.22(090630)渡辺加筆\AFMImageView\bin\Release\General.dll
D:\プログラミング\C#\Kodec4\Kodec4 Ver.4.4.7.22(090630)渡辺加筆\AFMImageView\bin\Release\RangeSelectTrackBar.dll
D:\プログラミング\C#\Kodec4\Kodec4 Ver.4.4.7.22(090630)渡辺加筆\AFMImageView\bin\Release\General.pdb
D:\プログラミング\C#\Kodec4\Kodec4 Ver.4.4.7.22(090630)渡辺加筆\AFMImageView\bin\Release\General.xml
D:\プログラミング\C#\Kodec4\Kodec4 Ver.4.4.7.22(090630)渡辺加筆\AFMImageView\bin\Release\RangeSelectTrackBar.pdb
D:\プログラミング\C#\Kodec4\Kodec4 Ver.4.4.7.22(090630)渡辺加筆\AFMImageView\bin\Release\AFMImage.pdb
D:\プログラミング\C#\Kodec4\Kodec4 Ver.4.4.7.22(090630)渡辺加筆\AFMImageView\bin\Release\AFMImage.xml
D:\プログラミング\C#\Kodec4\Kodec4 Ver.4.4.7.22(090630)渡辺加筆\AFMImageView\obj\Release\ResolveAssemblyReference.cache
D:\プログラミング\C#\Kodec4\Kodec4 Ver.4.4.7.22(090630)渡辺加筆\AFMImageView\obj\Release\Kodec.AFMImageView.resources
D:\プログラミング\C#\Kodec4\Kodec4 Ver.4.4.7.22(090630)渡辺加筆\AFMImageView\obj\Release\AFMImageView.csproj.GenerateResource.Cache
D:\プログラミング\C#\Kodec4\Kodec4 Ver.4.4.7.22(090630)渡辺加筆\AFMImageView\obj\Release\AFMImageView.dll
D:\プログラミング\C#\Kodec4\Kodec4 Ver.4.4.7.22(090630)渡辺加筆\AFMImageView\obj\Release\AFMImageView.pdb
F:\Kodec4 Ver.4.4.7.22\AFMImageView\bin\Release\AFMImageView.XML
F:\Kodec4 Ver.4.4.7.22\AFMImageView\bin\Release\AFMImageView.dll
F:\Kodec4 Ver.4.4.7.22\AFMImageView\bin\Release\AFMImageView.pdb
F:\Kodec4 Ver.4.4.7.22\AFMImageView\bin\Release\AFMImage.dll
F:\Kodec4 Ver.4.4.7.22\AFMImageView\bin\Release\General.dll
F:\Kodec4 Ver.4.4.7.22\AFMImageView\bin\Release\RangeSelectTrackBar.dll
F:\Kodec4 Ver.4.4.7.22\AFMImageView\bin\Release\General.pdb
F:\Kodec4 Ver.4.4.7.22\AFMImageView\bin\Release\General.xml
F:\Kodec4 Ver.4.4.7.22\AFMImageView\bin\Release\RangeSelectTrackBar.pdb
F:\Kodec4 Ver.4.4.7.22\AFMImageView\bin\Release\AFMImage.pdb
F:\Kodec4 Ver.4.4.7.22\AFMImageView\bin\Release\AFMImage.xml
F:\Kodec4 Ver.4.4.7.22\AFMImageView\obj\Release\ResolveAssemblyReference.cache
F:\Kodec4 Ver.4.4.7.22\AFMImageView\obj\Release\Kodec.AFMImageView.resources
F:\Kodec4 Ver.4.4.7.22\AFMImageView\obj\Release\AFMImageView.csproj.GenerateResource.Cache
F:\Kodec4 Ver.4.4.7.22\AFMImageView\obj\Release\AFMImageView.dll
F:\Kodec4 Ver.4.4.7.22\AFMImageView\obj\Release\AFMImageView.pdb
F:\Kodec4 Ver.4.4.7.22 - コピー\AFMImageView\bin\Release\AFMImageView.dll
F:\Kodec4 Ver.4.4.7.22 - コピー\AFMImageView\bin\Release\AFMImageView.pdb
F:\Kodec4 Ver.4.4.7.22 - コピー\AFMImageView\bin\Release\AFMImage.dll
F:\Kodec4 Ver.4.4.7.22 - コピー\AFMImageView\bin\Release\General.dll
F:\Kodec4 Ver.4.4.7.22 - コピー\AFMImageView\bin\Release\RangeSelectTrackBar.dll
F:\Kodec4 Ver.4.4.7.22 - コピー\AFMImageView\bin\Release\General.pdb
F:\Kodec4 Ver.4.4.7.22 - コピー\AFMImageView\bin\Release\General.xml
F:\Kodec4 Ver.4.4.7.22 - コピー\AFMImageView\bin\Release\RangeSelectTrackBar.pdb
F:\Kodec4 Ver.4.4.7.22 - コピー\AFMImageView\bin\Release\AFMImage.pdb
F:\Kodec4 Ver.4.4.7.22 - コピー\AFMImageView\bin\Release\AFMImage.xml
F:\Kodec4 Ver.4.4.7.22 - コピー\AFMImageView\obj\Release\ResolveAssemblyReference.cache
F:\Kodec4 Ver.4.4.7.22 - コピー\AFMImageView\obj\Release\Kodec.AFMImageView.resources
F:\Kodec4 Ver.4.4.7.22 - コピー\AFMImageView\obj\Release\AFMImageView.csproj.GenerateResource.Cache
F:\Kodec4 Ver.4.4.7.22 - コピー\AFMImageView\obj\Release\AFMImageView.dll
F:\Kodec4 Ver.4.4.7.22 - コピー\AFMImageView\obj\Release\AFMImageView.pdb
F:\Kodec4 Ver.4.4.7.22 - コピー\AFMImageView\bin\Release\AFMImageView.XML
F:\Kodec4 Ver.4.4.7.22 - IDP\AFMImageView\bin\Release\AFMImageView.dll
F:\Kodec4 Ver.4.4.7.22 - IDP\AFMImageView\bin\Release\AFMImageView.pdb
F:\Kodec4 Ver.4.4.7.22 - IDP\AFMImageView\bin\Release\AFMImage.dll
F:\Kodec4 Ver.4.4.7.22 - IDP\AFMImageView\bin\Release\General.dll
F:\Kodec4 Ver.4.4.7.22 - IDP\AFMImageView\bin\Release\RangeSelectTrackBar.dll
F:\Kodec4 Ver.4.4.7.22 - IDP\AFMImageView\bin\Release\General.pdb
F:\Kodec4 Ver.4.4.7.22 - IDP\AFMImageView\bin\Release\General.xml
F:\Kodec4 Ver.4.4.7.22 - IDP\AFMImageView\bin\Release\RangeSelectTrackBar.pdb
F:\Kodec4 Ver.4.4.7.22 - IDP\AFMImageView\bin\Release\AFMImage.pdb
F:\Kodec4 Ver.4.4.7.22 - IDP\AFMImageView\bin\Release\AFMImage.xml
F:\Kodec4 Ver.4.4.7.22 - IDP\AFMImageView\obj\Release\ResolveAssemblyReference.cache
F:\Kodec4 Ver.4.4.7.22 - IDP\AFMImageView\obj\Release\Kodec.AFMImageView.resources
F:\Kodec4 Ver.4.4.7.22 - IDP\AFMImageView\obj\Release\AFMImageView.csproj.GenerateResource.Cache
F:\Kodec4 Ver.4.4.7.22 - IDP\AFMImageView\obj\Release\AFMImageView.dll
F:\Kodec4 Ver.4.4.7.22 - IDP\AFMImageView\obj\Release\AFMImageView.pdb
D:\Users\rivelta\Desktop\Kodec4 Ver.4.4.7.22 - IDP - コピー Ｅ - コピー\AFMImageView\bin\Release\AFMImageView.dll
D:\Users\rivelta\Desktop\Kodec4 Ver.4.4.7.22 - IDP - コピー Ｅ - コピー\AFMImageView\bin\Release\AFMImageView.pdb
D:\Users\rivelta\Desktop\Kodec4 Ver.4.4.7.22 - IDP - コピー Ｅ - コピー\AFMImageView\bin\Release\AFMImage.dll
D:\Users\rivelta\Desktop\Kodec4 Ver.4.4.7.22 - IDP - コピー Ｅ - コピー\AFMImageView\bin\Release\General.dll
D:\Users\rivelta\Desktop\Kodec4 Ver.4.4.7.22 - IDP - コピー Ｅ - コピー\AFMImageView\bin\Release\RangeSelectTrackBar.dll
D:\Users\rivelta\Desktop\Kodec4 Ver.4.4.7.22 - IDP - コピー Ｅ - コピー\AFMImageView\bin\Release\General.pdb
D:\Users\rivelta\Desktop\Kodec4 Ver.4.4.7.22 - IDP - コピー Ｅ - コピー\AFMImageView\bin\Release\General.xml
D:\Users\rivelta\Desktop\Kodec4 Ver.4.4.7.22 - IDP - コピー Ｅ - コピー\AFMImageView\bin\Release\RangeSelectTrackBar.pdb
D:\Users\rivelta\Desktop\Kodec4 Ver.4.4.7.22 - IDP - コピー Ｅ - コピー\AFMImageView\bin\Release\AFMImage.pdb
D:\Users\rivelta\Desktop\Kodec4 Ver.4.4.7.22 - IDP - コピー Ｅ - コピー\AFMImageView\bin\Release\AFMImage.xml
D:\Users\rivelta\Desktop\Kodec4 Ver.4.4.7.22 - IDP - コピー Ｅ - コピー\AFMImageView\obj\Release\ResolveAssemblyReference.cache
D:\Users\rivelta\Desktop\Kodec4 Ver.4.4.7.22 - IDP - コピー Ｅ - コピー\AFMImageView\obj\Release\Kodec.AFMImageView.resources
D:\Users\rivelta\Desktop\Kodec4 Ver.4.4.7.22 - IDP - コピー Ｅ - コピー\AFMImageView\obj\Release\AFMImageView.csproj.GenerateResource.Cache
D:\Users\rivelta\Desktop\Kodec4 Ver.4.4.7.22 - IDP - コピー Ｅ - コピー\AFMImageView\obj\Release\AFMImageView.dll
D:\Users\rivelta\Desktop\Kodec4 Ver.4.4.7.22 - IDP - コピー Ｅ - コピー\AFMImageView\obj\Release\AFMImageView.pdb
D:\Users\rivelta\Desktop\プログラム(RecBCD)\完成データ\Kodec 4.4.7.23 Setup\AFMImageView\bin\Release\AFMImageView.dll
D:\Users\rivelta\Desktop\プログラム(RecBCD)\完成データ\Kodec 4.4.7.23 Setup\AFMImageView\bin\Release\AFMImageView.pdb
D:\Users\rivelta\Desktop\プログラム(RecBCD)\完成データ\Kodec 4.4.7.23 Setup\AFMImageView\bin\Release\AFMImage.dll
D:\Users\rivelta\Desktop\プログラム(RecBCD)\完成データ\Kodec 4.4.7.23 Setup\AFMImageView\bin\Release\General.dll
D:\Users\rivelta\Desktop\プログラム(RecBCD)\完成データ\Kodec 4.4.7.23 Setup\AFMImageView\bin\Release\RangeSelectTrackBar.dll
D:\Users\rivelta\Desktop\プログラム(RecBCD)\完成データ\Kodec 4.4.7.23 Setup\AFMImageView\bin\Release\General.pdb
D:\Users\rivelta\Desktop\プログラム(RecBCD)\完成データ\Kodec 4.4.7.23 Setup\AFMImageView\bin\Release\General.xml
D:\Users\rivelta\Desktop\プログラム(RecBCD)\完成データ\Kodec 4.4.7.23 Setup\AFMImageView\bin\Release\RangeSelectTrackBar.pdb
D:\Users\rivelta\Desktop\プログラム(RecBCD)\完成データ\Kodec 4.4.7.23 Setup\AFMImageView\bin\Release\AFMImage.pdb
D:\Users\rivelta\Desktop\プログラム(RecBCD)\完成データ\Kodec 4.4.7.23 Setup\AFMImageView\bin\Release\AFMImage.xml
D:\Users\rivelta\Desktop\プログラム(RecBCD)\完成データ\Kodec 4.4.7.23 Setup\AFMImageView\obj\Release\ResolveAssemblyReference.cache
D:\Users\rivelta\Desktop\プログラム(RecBCD)\完成データ\Kodec 4.4.7.23 Setup\AFMImageView\obj\Release\Kodec.AFMImageView.resources
D:\Users\rivelta\Desktop\プログラム(RecBCD)\完成データ\Kodec 4.4.7.23 Setup\AFMImageView\obj\Release\AFMImageView.csproj.GenerateResource.Cache
D:\Users\rivelta\Desktop\プログラム(RecBCD)\完成データ\Kodec 4.4.7.23 Setup\AFMImageView\obj\Release\AFMImageView.dll
D:\Users\rivelta\Desktop\プログラム(RecBCD)\完成データ\Kodec 4.4.7.23 Setup\AFMImageView\obj\Release\AFMImageView.pdb
D:\Users\rivelta\Desktop\Kodec 4.4.7.23 Setup\AFMImageView\bin\Release\AFMImageView.dll
D:\Users\rivelta\Desktop\Kodec 4.4.7.23 Setup\AFMImageView\bin\Release\AFMImageView.pdb
D:\Users\rivelta\Desktop\Kodec 4.4.7.23 Setup\AFMImageView\bin\Release\AFMImage.dll
D:\Users\rivelta\Desktop\Kodec 4.4.7.23 Setup\AFMImageView\bin\Release\General.dll
D:\Users\rivelta\Desktop\Kodec 4.4.7.23 Setup\AFMImageView\bin\Release\RangeSelectTrackBar.dll
D:\Users\rivelta\Desktop\Kodec 4.4.7.23 Setup\AFMImageView\bin\Release\General.pdb
D:\Users\rivelta\Desktop\Kodec 4.4.7.23 Setup\AFMImageView\bin\Release\General.xml
D:\Users\rivelta\Desktop\Kodec 4.4.7.23 Setup\AFMImageView\bin\Release\RangeSelectTrackBar.pdb
D:\Users\rivelta\Desktop\Kodec 4.4.7.23 Setup\AFMImageView\bin\Release\AFMImage.pdb
D:\Users\rivelta\Desktop\Kodec 4.4.7.23 Setup\AFMImageView\bin\Release\AFMImage.xml
D:\Users\rivelta\Desktop\Kodec 4.4.7.23 Setup\AFMImageView\obj\Release\ResolveAssemblyReference.cache
D:\Users\rivelta\Desktop\Kodec 4.4.7.23 Setup\AFMImageView\obj\Release\Kodec.AFMImageView.resources
D:\Users\rivelta\Desktop\Kodec 4.4.7.23 Setup\AFMImageView\obj\Release\AFMImageView.csproj.GenerateResource.Cache
D:\Users\rivelta\Desktop\Kodec 4.4.7.23 Setup\AFMImageView\obj\Release\AFMImageView.dll
D:\Users\rivelta\Desktop\Kodec 4.4.7.23 Setup\AFMImageView\obj\Release\AFMImageView.pdb
D:\Users\rivelta\Desktop\Kotyouranの箱庭\プログラムの季節\Kodec 4.4.7.23 Setup\AFMImageView\bin\Release\AFMImageView.dll
D:\Users\rivelta\Desktop\Kotyouranの箱庭\プログラムの季節\Kodec 4.4.7.23 Setup\AFMImageView\bin\Release\AFMImageView.pdb
D:\Users\rivelta\Desktop\Kotyouranの箱庭\プログラムの季節\Kodec 4.4.7.23 Setup\AFMImageView\bin\Release\AFMImage.dll
D:\Users\rivelta\Desktop\Kotyouranの箱庭\プログラムの季節\Kodec 4.4.7.23 Setup\AFMImageView\bin\Release\General.dll
D:\Users\rivelta\Desktop\Kotyouranの箱庭\プログラムの季節\Kodec 4.4.7.23 Setup\AFMImageView\bin\Release\RangeSelectTrackBar.dll
D:\Users\rivelta\Desktop\Kotyouranの箱庭\プログラムの季節\Kodec 4.4.7.23 Setup\AFMImageView\bin\Release\General.pdb
D:\Users\rivelta\Desktop\Kotyouranの箱庭\プログラムの季節\Kodec 4.4.7.23 Setup\AFMImageView\bin\Release\General.xml
D:\Users\rivelta\Desktop\Kotyouranの箱庭\プログラムの季節\Kodec 4.4.7.23 Setup\AFMImageView\bin\Release\RangeSelectTrackBar.pdb
D:\Users\rivelta\Desktop\Kotyouranの箱庭\プログラムの季節\Kodec 4.4.7.23 Setup\AFMImageView\bin\Release\AFMImage.pdb
D:\Users\rivelta\Desktop\Kotyouranの箱庭\プログラムの季節\Kodec 4.4.7.23 Setup\AFMImageView\bin\Release\AFMImage.xml
D:\Users\rivelta\Desktop\Kotyouranの箱庭\プログラムの季節\Kodec 4.4.7.23 Setup\AFMImageView\obj\Release\ResolveAssemblyReference.cache
D:\Users\rivelta\Desktop\Kotyouranの箱庭\プログラムの季節\Kodec 4.4.7.23 Setup\AFMImageView\obj\Release\Kodec.AFMImageView.resources
D:\Users\rivelta\Desktop\Kotyouranの箱庭\プログラムの季節\Kodec 4.4.7.23 Setup\AFMImageView\obj\Release\AFMImageView.csproj.GenerateResource.Cache
D:\Users\rivelta\Desktop\Kotyouranの箱庭\プログラムの季節\Kodec 4.4.7.23 Setup\AFMImageView\obj\Release\AFMImageView.dll
D:\Users\rivelta\Desktop\Kotyouranの箱庭\プログラムの季節\Kodec 4.4.7.23 Setup\AFMImageView\obj\Release\AFMImageView.pdb
D:\Users\rivelta\Desktop\Kotyouranの箱庭\プログラムの季節\Kodec 4.4.7.24 Setup\AFMImageView\bin\Release\AFMImageView.dll
D:\Users\rivelta\Desktop\Kotyouranの箱庭\プログラムの季節\Kodec 4.4.7.24 Setup\AFMImageView\bin\Release\AFMImageView.pdb
D:\Users\rivelta\Desktop\Kotyouranの箱庭\プログラムの季節\Kodec 4.4.7.24 Setup\AFMImageView\bin\Release\AFMImage.dll
D:\Users\rivelta\Desktop\Kotyouranの箱庭\プログラムの季節\Kodec 4.4.7.24 Setup\AFMImageView\bin\Release\General.dll
D:\Users\rivelta\Desktop\Kotyouranの箱庭\プログラムの季節\Kodec 4.4.7.24 Setup\AFMImageView\bin\Release\RangeSelectTrackBar.dll
D:\Users\rivelta\Desktop\Kotyouranの箱庭\プログラムの季節\Kodec 4.4.7.24 Setup\AFMImageView\bin\Release\General.pdb
D:\Users\rivelta\Desktop\Kotyouranの箱庭\プログラムの季節\Kodec 4.4.7.24 Setup\AFMImageView\bin\Release\General.xml
D:\Users\rivelta\Desktop\Kotyouranの箱庭\プログラムの季節\Kodec 4.4.7.24 Setup\AFMImageView\bin\Release\RangeSelectTrackBar.pdb
D:\Users\rivelta\Desktop\Kotyouranの箱庭\プログラムの季節\Kodec 4.4.7.24 Setup\AFMImageView\bin\Release\AFMImage.pdb
D:\Users\rivelta\Desktop\Kotyouranの箱庭\プログラムの季節\Kodec 4.4.7.24 Setup\AFMImageView\bin\Release\AFMImage.xml
D:\Users\rivelta\Desktop\Kotyouranの箱庭\プログラムの季節\Kodec 4.4.7.24 Setup\AFMImageView\obj\Release\ResolveAssemblyReference.cache
D:\Users\rivelta\Desktop\Kotyouranの箱庭\プログラムの季節\Kodec 4.4.7.24 Setup\AFMImageView\obj\Release\Kodec.AFMImageView.resources
D:\Users\rivelta\Desktop\Kotyouranの箱庭\プログラムの季節\Kodec 4.4.7.24 Setup\AFMImageView\obj\Release\AFMImageView.csproj.GenerateResource.Cache
D:\Users\rivelta\Desktop\Kotyouranの箱庭\プログラムの季節\Kodec 4.4.7.24 Setup\AFMImageView\obj\Release\AFMImageView.dll
D:\Users\rivelta\Desktop\Kotyouranの箱庭\プログラムの季節\Kodec 4.4.7.24 Setup\AFMImageView\obj\Release\AFMImageView.pdb
C:\Users\rivelta\Desktop\suzuranの箱庭\プログラムの季節\Kodec 4.4.7.25 Setup\AFMImageView\bin\Release\AFMImageView.XML
C:\Users\rivelta\Desktop\suzuranの箱庭\プログラムの季節\Kodec 4.4.7.25 Setup\AFMImageView\bin\Release\AFMImageView.dll
C:\Users\rivelta\Desktop\suzuranの箱庭\プログラムの季節\Kodec 4.4.7.25 Setup\AFMImageView\bin\Release\AFMImageView.pdb
C:\Users\rivelta\Desktop\suzuranの箱庭\プログラムの季節\Kodec 4.4.7.25 Setup\AFMImageView\bin\Release\AFMImage.dll
C:\Users\rivelta\Desktop\suzuranの箱庭\プログラムの季節\Kodec 4.4.7.25 Setup\AFMImageView\bin\Release\General.dll
C:\Users\rivelta\Desktop\suzuranの箱庭\プログラムの季節\Kodec 4.4.7.25 Setup\AFMImageView\bin\Release\RangeSelectTrackBar.dll
C:\Users\rivelta\Desktop\suzuranの箱庭\プログラムの季節\Kodec 4.4.7.25 Setup\AFMImageView\bin\Release\AFMImage.pdb
C:\Users\rivelta\Desktop\suzuranの箱庭\プログラムの季節\Kodec 4.4.7.25 Setup\AFMImageView\bin\Release\AFMImage.xml
C:\Users\rivelta\Desktop\suzuranの箱庭\プログラムの季節\Kodec 4.4.7.25 Setup\AFMImageView\bin\Release\General.pdb
C:\Users\rivelta\Desktop\suzuranの箱庭\プログラムの季節\Kodec 4.4.7.25 Setup\AFMImageView\bin\Release\General.xml
C:\Users\rivelta\Desktop\suzuranの箱庭\プログラムの季節\Kodec 4.4.7.25 Setup\AFMImageView\bin\Release\RangeSelectTrackBar.pdb
C:\Users\rivelta\Desktop\suzuranの箱庭\プログラムの季節\Kodec 4.4.7.25 Setup\AFMImageView\obj\Release\ResolveAssemblyReference.cache
C:\Users\rivelta\Desktop\suzuranの箱庭\プログラムの季節\Kodec 4.4.7.25 Setup\AFMImageView\obj\Release\Kodec.AFMImageView.resources
C:\Users\rivelta\Desktop\suzuranの箱庭\プログラムの季節\Kodec 4.4.7.25 Setup\AFMImageView\obj\Release\GenerateResource-ResGen.read.1.tlog
C:\Users\rivelta\Desktop\suzuranの箱庭\プログラムの季節\Kodec 4.4.7.25 Setup\AFMImageView\obj\Release\GenerateResource-ResGen.write.1.tlog
C:\Users\rivelta\Desktop\suzuranの箱庭\プログラムの季節\Kodec 4.4.7.25 Setup\AFMImageView\obj\Release\AFMImageView.dll
C:\Users\rivelta\Desktop\suzuranの箱庭\プログラムの季節\Kodec 4.4.7.25 Setup\AFMImageView\obj\Release\AFMImageView.pdb
C:\Users\rivelta\Desktop\suzuranの箱庭\プログラムの季節\Kodec 4.4.7.26 Setup\AFMImageView\bin\Release\AFMImageView.XML
C:\Users\rivelta\Desktop\suzuranの箱庭\プログラムの季節\Kodec 4.4.7.26 Setup\AFMImageView\bin\Release\AFMImageView.dll
C:\Users\rivelta\Desktop\suzuranの箱庭\プログラムの季節\Kodec 4.4.7.26 Setup\AFMImageView\bin\Release\AFMImageView.pdb
C:\Users\rivelta\Desktop\suzuranの箱庭\プログラムの季節\Kodec 4.4.7.26 Setup\AFMImageView\bin\Release\AFMImage.dll
C:\Users\rivelta\Desktop\suzuranの箱庭\プログラムの季節\Kodec 4.4.7.26 Setup\AFMImageView\bin\Release\General.dll
C:\Users\rivelta\Desktop\suzuranの箱庭\プログラムの季節\Kodec 4.4.7.26 Setup\AFMImageView\bin\Release\RangeSelectTrackBar.dll
C:\Users\rivelta\Desktop\suzuranの箱庭\プログラムの季節\Kodec 4.4.7.26 Setup\AFMImageView\bin\Release\AFMImage.pdb
C:\Users\rivelta\Desktop\suzuranの箱庭\プログラムの季節\Kodec 4.4.7.26 Setup\AFMImageView\bin\Release\AFMImage.xml
C:\Users\rivelta\Desktop\suzuranの箱庭\プログラムの季節\Kodec 4.4.7.26 Setup\AFMImageView\bin\Release\General.pdb
C:\Users\rivelta\Desktop\suzuranの箱庭\プログラムの季節\Kodec 4.4.7.26 Setup\AFMImageView\bin\Release\General.xml
C:\Users\rivelta\Desktop\suzuranの箱庭\プログラムの季節\Kodec 4.4.7.26 Setup\AFMImageView\bin\Release\RangeSelectTrackBar.pdb
C:\Users\rivelta\Desktop\suzuranの箱庭\プログラムの季節\Kodec 4.4.7.26 Setup\AFMImageView\obj\Release\ResolveAssemblyReference.cache
C:\Users\rivelta\Desktop\suzuranの箱庭\プログラムの季節\Kodec 4.4.7.26 Setup\AFMImageView\obj\Release\Kodec.AFMImageView.resources
C:\Users\rivelta\Desktop\suzuranの箱庭\プログラムの季節\Kodec 4.4.7.26 Setup\AFMImageView\obj\Release\GenerateResource-ResGen.read.1.tlog
C:\Users\rivelta\Desktop\suzuranの箱庭\プログラムの季節\Kodec 4.4.7.26 Setup\AFMImageView\obj\Release\GenerateResource-ResGen.write.1.tlog
C:\Users\rivelta\Desktop\suzuranの箱庭\プログラムの季節\Kodec 4.4.7.26 Setup\AFMImageView\obj\Release\AFMImageView.dll
C:\Users\rivelta\Desktop\suzuranの箱庭\プログラムの季節\Kodec 4.4.7.26 Setup\AFMImageView\obj\Release\AFMImageView.pdb
C:\Users\rivelta\Desktop\suzuranの箱庭\プログラムの季節\Kodec 4.4.7.26 Setup - 1.2\AFMImageView\bin\Release\AFMImageView.XML
C:\Users\rivelta\Desktop\suzuranの箱庭\プログラムの季節\Kodec 4.4.7.26 Setup - 1.2\AFMImageView\bin\Release\AFMImageView.dll
C:\Users\rivelta\Desktop\suzuranの箱庭\プログラムの季節\Kodec 4.4.7.26 Setup - 1.2\AFMImageView\bin\Release\AFMImageView.pdb
C:\Users\rivelta\Desktop\suzuranの箱庭\プログラムの季節\Kodec 4.4.7.26 Setup - 1.2\AFMImageView\bin\Release\AFMImage.dll
C:\Users\rivelta\Desktop\suzuranの箱庭\プログラムの季節\Kodec 4.4.7.26 Setup - 1.2\AFMImageView\bin\Release\General.dll
C:\Users\rivelta\Desktop\suzuranの箱庭\プログラムの季節\Kodec 4.4.7.26 Setup - 1.2\AFMImageView\bin\Release\RangeSelectTrackBar.dll
C:\Users\rivelta\Desktop\suzuranの箱庭\プログラムの季節\Kodec 4.4.7.26 Setup - 1.2\AFMImageView\bin\Release\AFMImage.pdb
C:\Users\rivelta\Desktop\suzuranの箱庭\プログラムの季節\Kodec 4.4.7.26 Setup - 1.2\AFMImageView\bin\Release\AFMImage.xml
C:\Users\rivelta\Desktop\suzuranの箱庭\プログラムの季節\Kodec 4.4.7.26 Setup - 1.2\AFMImageView\bin\Release\General.pdb
C:\Users\rivelta\Desktop\suzuranの箱庭\プログラムの季節\Kodec 4.4.7.26 Setup - 1.2\AFMImageView\bin\Release\General.xml
C:\Users\rivelta\Desktop\suzuranの箱庭\プログラムの季節\Kodec 4.4.7.26 Setup - 1.2\AFMImageView\bin\Release\RangeSelectTrackBar.pdb
C:\Users\rivelta\Desktop\suzuranの箱庭\プログラムの季節\Kodec 4.4.7.26 Setup - 1.2\AFMImageView\obj\Release\ResolveAssemblyReference.cache
C:\Users\rivelta\Desktop\suzuranの箱庭\プログラムの季節\Kodec 4.4.7.26 Setup - 1.2\AFMImageView\obj\Release\Kodec.AFMImageView.resources
C:\Users\rivelta\Desktop\suzuranの箱庭\プログラムの季節\Kodec 4.4.7.26 Setup - 1.2\AFMImageView\obj\Release\GenerateResource-ResGen.read.1.tlog
C:\Users\rivelta\Desktop\suzuranの箱庭\プログラムの季節\Kodec 4.4.7.26 Setup - 1.2\AFMImageView\obj\Release\GenerateResource-ResGen.write.1.tlog
C:\Users\rivelta\Desktop\suzuranの箱庭\プログラムの季節\Kodec 4.4.7.26 Setup - 1.2\AFMImageView\obj\Release\AFMImageView.dll
C:\Users\rivelta\Desktop\suzuranの箱庭\プログラムの季節\Kodec 4.4.7.26 Setup - 1.2\AFMImageView\obj\Release\AFMImageView.pdb
C:\Users\rivelta\Desktop\suzuranの箱庭\プログラムの季節\Kodec 4.4.7.27 Setup\AFMImageView\bin\Release\AFMImageView.XML
C:\Users\rivelta\Desktop\suzuranの箱庭\プログラムの季節\Kodec 4.4.7.27 Setup\AFMImageView\bin\Release\AFMImageView.dll
C:\Users\rivelta\Desktop\suzuranの箱庭\プログラムの季節\Kodec 4.4.7.27 Setup\AFMImageView\bin\Release\AFMImageView.pdb
C:\Users\rivelta\Desktop\suzuranの箱庭\プログラムの季節\Kodec 4.4.7.27 Setup\AFMImageView\bin\Release\AFMImage.dll
C:\Users\rivelta\Desktop\suzuranの箱庭\プログラムの季節\Kodec 4.4.7.27 Setup\AFMImageView\bin\Release\General.dll
C:\Users\rivelta\Desktop\suzuranの箱庭\プログラムの季節\Kodec 4.4.7.27 Setup\AFMImageView\bin\Release\RangeSelectTrackBar.dll
C:\Users\rivelta\Desktop\suzuranの箱庭\プログラムの季節\Kodec 4.4.7.27 Setup\AFMImageView\bin\Release\AFMImage.pdb
C:\Users\rivelta\Desktop\suzuranの箱庭\プログラムの季節\Kodec 4.4.7.27 Setup\AFMImageView\bin\Release\AFMImage.xml
C:\Users\rivelta\Desktop\suzuranの箱庭\プログラムの季節\Kodec 4.4.7.27 Setup\AFMImageView\bin\Release\General.pdb
C:\Users\rivelta\Desktop\suzuranの箱庭\プログラムの季節\Kodec 4.4.7.27 Setup\AFMImageView\bin\Release\General.xml
C:\Users\rivelta\Desktop\suzuranの箱庭\プログラムの季節\Kodec 4.4.7.27 Setup\AFMImageView\bin\Release\RangeSelectTrackBar.pdb
C:\Users\rivelta\Desktop\suzuranの箱庭\プログラムの季節\Kodec 4.4.7.27 Setup\AFMImageView\obj\Release\ResolveAssemblyReference.cache
C:\Users\rivelta\Desktop\suzuranの箱庭\プログラムの季節\Kodec 4.4.7.27 Setup\AFMImageView\obj\Release\Kodec.AFMImageView.resources
C:\Users\rivelta\Desktop\suzuranの箱庭\プログラムの季節\Kodec 4.4.7.27 Setup\AFMImageView\obj\Release\GenerateResource-ResGen.read.1.tlog
C:\Users\rivelta\Desktop\suzuranの箱庭\プログラムの季節\Kodec 4.4.7.27 Setup\AFMImageView\obj\Release\GenerateResource-ResGen.write.1.tlog
C:\Users\rivelta\Desktop\suzuranの箱庭\プログラムの季節\Kodec 4.4.7.27 Setup\AFMImageView\obj\Release\AFMImageView.dll
C:\Users\rivelta\Desktop\suzuranの箱庭\プログラムの季節\Kodec 4.4.7.27 Setup\AFMImageView\obj\Release\AFMImageView.pdb
C:\Users\rivelta\Desktop\suzuranの箱庭\プログラムの季節\Kodec 4.4.7.27 Setup - コピー\AFMImageView\bin\Release\AFMImageView.XML
C:\Users\rivelta\Desktop\suzuranの箱庭\プログラムの季節\Kodec 4.4.7.27 Setup - コピー\AFMImageView\bin\Release\AFMImageView.dll
C:\Users\rivelta\Desktop\suzuranの箱庭\プログラムの季節\Kodec 4.4.7.27 Setup - コピー\AFMImageView\bin\Release\AFMImageView.pdb
C:\Users\rivelta\Desktop\suzuranの箱庭\プログラムの季節\Kodec 4.4.7.27 Setup - コピー\AFMImageView\bin\Release\AFMImage.dll
C:\Users\rivelta\Desktop\suzuranの箱庭\プログラムの季節\Kodec 4.4.7.27 Setup - コピー\AFMImageView\bin\Release\General.dll
C:\Users\rivelta\Desktop\suzuranの箱庭\プログラムの季節\Kodec 4.4.7.27 Setup - コピー\AFMImageView\bin\Release\RangeSelectTrackBar.dll
C:\Users\rivelta\Desktop\suzuranの箱庭\プログラムの季節\Kodec 4.4.7.27 Setup - コピー\AFMImageView\bin\Release\AFMImage.pdb
C:\Users\rivelta\Desktop\suzuranの箱庭\プログラムの季節\Kodec 4.4.7.27 Setup - コピー\AFMImageView\bin\Release\AFMImage.xml
C:\Users\rivelta\Desktop\suzuranの箱庭\プログラムの季節\Kodec 4.4.7.27 Setup - コピー\AFMImageView\bin\Release\General.pdb
C:\Users\rivelta\Desktop\suzuranの箱庭\プログラムの季節\Kodec 4.4.7.27 Setup - コピー\AFMImageView\bin\Release\General.xml
C:\Users\rivelta\Desktop\suzuranの箱庭\プログラムの季節\Kodec 4.4.7.27 Setup - コピー\AFMImageView\bin\Release\RangeSelectTrackBar.pdb
C:\Users\rivelta\Desktop\suzuranの箱庭\プログラムの季節\Kodec 4.4.7.27 Setup - コピー\AFMImageView\obj\Release\ResolveAssemblyReference.cache
C:\Users\rivelta\Desktop\suzuranの箱庭\プログラムの季節\Kodec 4.4.7.27 Setup - コピー\AFMImageView\obj\Release\Kodec.AFMImageView.resources
C:\Users\rivelta\Desktop\suzuranの箱庭\プログラムの季節\Kodec 4.4.7.27 Setup - コピー\AFMImageView\obj\Release\GenerateResource-ResGen.read.1.tlog
C:\Users\rivelta\Desktop\suzuranの箱庭\プログラムの季節\Kodec 4.4.7.27 Setup - コピー\AFMImageView\obj\Release\GenerateResource-ResGen.write.1.tlog
C:\Users\rivelta\Desktop\suzuranの箱庭\プログラムの季節\Kodec 4.4.7.27 Setup - コピー\AFMImageView\obj\Release\AFMImageView.dll
C:\Users\rivelta\Desktop\suzuranの箱庭\プログラムの季節\Kodec 4.4.7.27 Setup - コピー\AFMImageView\obj\Release\AFMImageView.pdb
C:\Users\rivelta\Desktop\suzuranの箱庭\プログラムの季節\Kodec 4.4.7.27 Setup - 1.4 - コピー\AFMImageView\bin\Release\AFMImageView.dll
C:\Users\rivelta\Desktop\suzuranの箱庭\プログラムの季節\Kodec 4.4.7.27 Setup - 1.4 - コピー\AFMImageView\bin\Release\AFMImageView.pdb
C:\Users\rivelta\Desktop\suzuranの箱庭\プログラムの季節\Kodec 4.4.7.27 Setup - 1.4 - コピー\AFMImageView\bin\Release\AFMImage.dll
C:\Users\rivelta\Desktop\suzuranの箱庭\プログラムの季節\Kodec 4.4.7.27 Setup - 1.4 - コピー\AFMImageView\bin\Release\General.dll
C:\Users\rivelta\Desktop\suzuranの箱庭\プログラムの季節\Kodec 4.4.7.27 Setup - 1.4 - コピー\AFMImageView\bin\Release\RangeSelectTrackBar.dll
C:\Users\rivelta\Desktop\suzuranの箱庭\プログラムの季節\Kodec 4.4.7.27 Setup - 1.4 - コピー\AFMImageView\bin\Release\AFMImage.pdb
C:\Users\rivelta\Desktop\suzuranの箱庭\プログラムの季節\Kodec 4.4.7.27 Setup - 1.4 - コピー\AFMImageView\bin\Release\AFMImage.xml
C:\Users\rivelta\Desktop\suzuranの箱庭\プログラムの季節\Kodec 4.4.7.27 Setup - 1.4 - コピー\AFMImageView\bin\Release\General.pdb
C:\Users\rivelta\Desktop\suzuranの箱庭\プログラムの季節\Kodec 4.4.7.27 Setup - 1.4 - コピー\AFMImageView\bin\Release\General.xml
C:\Users\rivelta\Desktop\suzuranの箱庭\プログラムの季節\Kodec 4.4.7.27 Setup - 1.4 - コピー\AFMImageView\bin\Release\RangeSelectTrackBar.pdb
C:\Users\rivelta\Desktop\suzuranの箱庭\プログラムの季節\Kodec 4.4.7.27 Setup - 1.4 - コピー\AFMImageView\obj\Release\ResolveAssemblyReference.cache
C:\Users\rivelta\Desktop\suzuranの箱庭\プログラムの季節\Kodec 4.4.7.27 Setup - 1.4 - コピー\AFMImageView\obj\Release\Kodec.AFMImageView.resources
C:\Users\rivelta\Desktop\suzuranの箱庭\プログラムの季節\Kodec 4.4.7.27 Setup - 1.4 - コピー\AFMImageView\obj\Release\GenerateResource-ResGen.read.1.tlog
C:\Users\rivelta\Desktop\suzuranの箱庭\プログラムの季節\Kodec 4.4.7.27 Setup - 1.4 - コピー\AFMImageView\obj\Release\GenerateResource-ResGen.write.1.tlog
C:\Users\rivelta\Desktop\suzuranの箱庭\プログラムの季節\Kodec 4.4.7.27 Setup - 1.4 - コピー\AFMImageView\obj\Release\AFMImageView.dll
C:\Users\rivelta\Desktop\suzuranの箱庭\プログラムの季節\Kodec 4.4.7.27 Setup - 1.4 - コピー\AFMImageView\obj\Release\AFMImageView.pdb
C:\Users\rivelta\Desktop\suzuranの箱庭\プログラムの季節\Kodec 4.4.7.28 Setup\AFMImageView\bin\Release\AFMImageView.dll
C:\Users\rivelta\Desktop\suzuranの箱庭\プログラムの季節\Kodec 4.4.7.28 Setup\AFMImageView\bin\Release\AFMImageView.pdb
C:\Users\rivelta\Desktop\suzuranの箱庭\プログラムの季節\Kodec 4.4.7.28 Setup\AFMImageView\bin\Release\AFMImage.dll
C:\Users\rivelta\Desktop\suzuranの箱庭\プログラムの季節\Kodec 4.4.7.28 Setup\AFMImageView\bin\Release\General.dll
C:\Users\rivelta\Desktop\suzuranの箱庭\プログラムの季節\Kodec 4.4.7.28 Setup\AFMImageView\bin\Release\RangeSelectTrackBar.dll
C:\Users\rivelta\Desktop\suzuranの箱庭\プログラムの季節\Kodec 4.4.7.28 Setup\AFMImageView\bin\Release\AFMImage.pdb
C:\Users\rivelta\Desktop\suzuranの箱庭\プログラムの季節\Kodec 4.4.7.28 Setup\AFMImageView\bin\Release\AFMImage.xml
C:\Users\rivelta\Desktop\suzuranの箱庭\プログラムの季節\Kodec 4.4.7.28 Setup\AFMImageView\bin\Release\General.pdb
C:\Users\rivelta\Desktop\suzuranの箱庭\プログラムの季節\Kodec 4.4.7.28 Setup\AFMImageView\bin\Release\General.xml
C:\Users\rivelta\Desktop\suzuranの箱庭\プログラムの季節\Kodec 4.4.7.28 Setup\AFMImageView\bin\Release\RangeSelectTrackBar.pdb
C:\Users\rivelta\Desktop\suzuranの箱庭\プログラムの季節\Kodec 4.4.7.28 Setup\AFMImageView\obj\Release\ResolveAssemblyReference.cache
C:\Users\rivelta\Desktop\suzuranの箱庭\プログラムの季節\Kodec 4.4.7.28 Setup\AFMImageView\obj\Release\Kodec.AFMImageView.resources
C:\Users\rivelta\Desktop\suzuranの箱庭\プログラムの季節\Kodec 4.4.7.28 Setup\AFMImageView\obj\Release\GenerateResource-ResGen.read.1.tlog
C:\Users\rivelta\Desktop\suzuranの箱庭\プログラムの季節\Kodec 4.4.7.28 Setup\AFMImageView\obj\Release\GenerateResource-ResGen.write.1.tlog
C:\Users\rivelta\Desktop\suzuranの箱庭\プログラムの季節\Kodec 4.4.7.28 Setup\AFMImageView\obj\Release\AFMImageView.dll
C:\Users\rivelta\Desktop\suzuranの箱庭\プログラムの季節\Kodec 4.4.7.28 Setup\AFMImageView\obj\Release\AFMImageView.pdb
C:\Users\rivelta\Desktop\suzuranの箱庭\プログラムの季節\Kodec 4.4.7.29 Setup\AFMImageView\bin\Release\AFMImageView.dll
C:\Users\rivelta\Desktop\suzuranの箱庭\プログラムの季節\Kodec 4.4.7.29 Setup\AFMImageView\bin\Release\AFMImageView.pdb
C:\Users\rivelta\Desktop\suzuranの箱庭\プログラムの季節\Kodec 4.4.7.29 Setup\AFMImageView\bin\Release\AFMImage.dll
C:\Users\rivelta\Desktop\suzuranの箱庭\プログラムの季節\Kodec 4.4.7.29 Setup\AFMImageView\bin\Release\General.dll
C:\Users\rivelta\Desktop\suzuranの箱庭\プログラムの季節\Kodec 4.4.7.29 Setup\AFMImageView\bin\Release\RangeSelectTrackBar.dll
C:\Users\rivelta\Desktop\suzuranの箱庭\プログラムの季節\Kodec 4.4.7.29 Setup\AFMImageView\bin\Release\AFMImage.pdb
C:\Users\rivelta\Desktop\suzuranの箱庭\プログラムの季節\Kodec 4.4.7.29 Setup\AFMImageView\bin\Release\AFMImage.xml
C:\Users\rivelta\Desktop\suzuranの箱庭\プログラムの季節\Kodec 4.4.7.29 Setup\AFMImageView\bin\Release\General.pdb
C:\Users\rivelta\Desktop\suzuranの箱庭\プログラムの季節\Kodec 4.4.7.29 Setup\AFMImageView\bin\Release\General.xml
C:\Users\rivelta\Desktop\suzuranの箱庭\プログラムの季節\Kodec 4.4.7.29 Setup\AFMImageView\bin\Release\RangeSelectTrackBar.pdb
C:\Users\rivelta\Desktop\suzuranの箱庭\プログラムの季節\Kodec 4.4.7.29 Setup\AFMImageView\obj\Release\ResolveAssemblyReference.cache
C:\Users\rivelta\Desktop\suzuranの箱庭\プログラムの季節\Kodec 4.4.7.29 Setup\AFMImageView\obj\Release\Kodec.AFMImageView.resources
C:\Users\rivelta\Desktop\suzuranの箱庭\プログラムの季節\Kodec 4.4.7.29 Setup\AFMImageView\obj\Release\GenerateResource-ResGen.read.1.tlog
C:\Users\rivelta\Desktop\suzuranの箱庭\プログラムの季節\Kodec 4.4.7.29 Setup\AFMImageView\obj\Release\GenerateResource-ResGen.write.1.tlog
C:\Users\rivelta\Desktop\suzuranの箱庭\プログラムの季節\Kodec 4.4.7.29 Setup\AFMImageView\obj\Release\AFMImageView.dll
C:\Users\rivelta\Desktop\suzuranの箱庭\プログラムの季節\Kodec 4.4.7.29 Setup\AFMImageView\obj\Release\AFMImageView.pdb
C:\Users\rivelta\Desktop\suzuranの箱庭\プログラムの季節\Kodec 4.4.7.30 Setup\AFMImageView\bin\Release\AFMImageView.XML
C:\Users\rivelta\Desktop\suzuranの箱庭\プログラムの季節\Kodec 4.4.7.30 Setup\AFMImageView\bin\Release\AFMImageView.dll
C:\Users\rivelta\Desktop\suzuranの箱庭\プログラムの季節\Kodec 4.4.7.30 Setup\AFMImageView\bin\Release\AFMImageView.pdb
C:\Users\rivelta\Desktop\suzuranの箱庭\プログラムの季節\Kodec 4.4.7.30 Setup\AFMImageView\bin\Release\AFMImage.dll
C:\Users\rivelta\Desktop\suzuranの箱庭\プログラムの季節\Kodec 4.4.7.30 Setup\AFMImageView\bin\Release\General.dll
C:\Users\rivelta\Desktop\suzuranの箱庭\プログラムの季節\Kodec 4.4.7.30 Setup\AFMImageView\bin\Release\RangeSelectTrackBar.dll
C:\Users\rivelta\Desktop\suzuranの箱庭\プログラムの季節\Kodec 4.4.7.30 Setup\AFMImageView\bin\Release\AFMImage.pdb
C:\Users\rivelta\Desktop\suzuranの箱庭\プログラムの季節\Kodec 4.4.7.30 Setup\AFMImageView\bin\Release\AFMImage.xml
C:\Users\rivelta\Desktop\suzuranの箱庭\プログラムの季節\Kodec 4.4.7.30 Setup\AFMImageView\bin\Release\General.pdb
C:\Users\rivelta\Desktop\suzuranの箱庭\プログラムの季節\Kodec 4.4.7.30 Setup\AFMImageView\bin\Release\General.xml
C:\Users\rivelta\Desktop\suzuranの箱庭\プログラムの季節\Kodec 4.4.7.30 Setup\AFMImageView\bin\Release\RangeSelectTrackBar.pdb
C:\Users\rivelta\Desktop\suzuranの箱庭\プログラムの季節\Kodec 4.4.7.30 Setup\AFMImageView\obj\Release\ResolveAssemblyReference.cache
C:\Users\rivelta\Desktop\suzuranの箱庭\プログラムの季節\Kodec 4.4.7.30 Setup\AFMImageView\obj\Release\Kodec.AFMImageView.resources
C:\Users\rivelta\Desktop\suzuranの箱庭\プログラムの季節\Kodec 4.4.7.30 Setup\AFMImageView\obj\Release\GenerateResource-ResGen.read.1.tlog
C:\Users\rivelta\Desktop\suzuranの箱庭\プログラムの季節\Kodec 4.4.7.30 Setup\AFMImageView\obj\Release\GenerateResource-ResGen.write.1.tlog
C:\Users\rivelta\Desktop\suzuranの箱庭\プログラムの季節\Kodec 4.4.7.30 Setup\AFMImageView\obj\Release\AFMImageView.dll
C:\Users\rivelta\Desktop\suzuranの箱庭\プログラムの季節\Kodec 4.4.7.30 Setup\AFMImageView\obj\Release\AFMImageView.pdb
C:\Users\rivelta\Desktop\suzuranの箱庭\プログラムの季節\Kodec 4.4.7.31 Setup\AFMImageView\bin\Release\AFMImageView.dll
C:\Users\rivelta\Desktop\suzuranの箱庭\プログラムの季節\Kodec 4.4.7.31 Setup\AFMImageView\bin\Release\AFMImageView.pdb
C:\Users\rivelta\Desktop\suzuranの箱庭\プログラムの季節\Kodec 4.4.7.31 Setup\AFMImageView\bin\Release\AFMImage.dll
C:\Users\rivelta\Desktop\suzuranの箱庭\プログラムの季節\Kodec 4.4.7.31 Setup\AFMImageView\bin\Release\General.dll
C:\Users\rivelta\Desktop\suzuranの箱庭\プログラムの季節\Kodec 4.4.7.31 Setup\AFMImageView\bin\Release\RangeSelectTrackBar.dll
C:\Users\rivelta\Desktop\suzuranの箱庭\プログラムの季節\Kodec 4.4.7.31 Setup\AFMImageView\bin\Release\AFMImage.pdb
C:\Users\rivelta\Desktop\suzuranの箱庭\プログラムの季節\Kodec 4.4.7.31 Setup\AFMImageView\bin\Release\AFMImage.xml
C:\Users\rivelta\Desktop\suzuranの箱庭\プログラムの季節\Kodec 4.4.7.31 Setup\AFMImageView\bin\Release\General.pdb
C:\Users\rivelta\Desktop\suzuranの箱庭\プログラムの季節\Kodec 4.4.7.31 Setup\AFMImageView\bin\Release\General.xml
C:\Users\rivelta\Desktop\suzuranの箱庭\プログラムの季節\Kodec 4.4.7.31 Setup\AFMImageView\bin\Release\RangeSelectTrackBar.pdb
C:\Users\rivelta\Desktop\suzuranの箱庭\プログラムの季節\Kodec 4.4.7.31 Setup\AFMImageView\obj\Release\ResolveAssemblyReference.cache
C:\Users\rivelta\Desktop\suzuranの箱庭\プログラムの季節\Kodec 4.4.7.31 Setup\AFMImageView\obj\Release\Kodec.AFMImageView.resources
C:\Users\rivelta\Desktop\suzuranの箱庭\プログラムの季節\Kodec 4.4.7.31 Setup\AFMImageView\obj\Release\GenerateResource-ResGen.read.1.tlog
C:\Users\rivelta\Desktop\suzuranの箱庭\プログラムの季節\Kodec 4.4.7.31 Setup\AFMImageView\obj\Release\GenerateResource-ResGen.write.1.tlog
C:\Users\rivelta\Desktop\suzuranの箱庭\プログラムの季節\Kodec 4.4.7.31 Setup\AFMImageView\obj\Release\AFMImageView.dll
C:\Users\rivelta\Desktop\suzuranの箱庭\プログラムの季節\Kodec 4.4.7.31 Setup\AFMImageView\obj\Release\AFMImageView.pdb
C:\Users\rivelta\Desktop\suzuranの箱庭\プログラムの季節\Kodec\Kodec 4.4.7.32 Setup\AFMImageView\bin\Release\AFMImageView.dll
C:\Users\rivelta\Desktop\suzuranの箱庭\プログラムの季節\Kodec\Kodec 4.4.7.32 Setup\AFMImageView\bin\Release\AFMImageView.pdb
C:\Users\rivelta\Desktop\suzuranの箱庭\プログラムの季節\Kodec\Kodec 4.4.7.32 Setup\AFMImageView\bin\Release\AFMImage.dll
C:\Users\rivelta\Desktop\suzuranの箱庭\プログラムの季節\Kodec\Kodec 4.4.7.32 Setup\AFMImageView\bin\Release\General.dll
C:\Users\rivelta\Desktop\suzuranの箱庭\プログラムの季節\Kodec\Kodec 4.4.7.32 Setup\AFMImageView\bin\Release\RangeSelectTrackBar.dll
C:\Users\rivelta\Desktop\suzuranの箱庭\プログラムの季節\Kodec\Kodec 4.4.7.32 Setup\AFMImageView\bin\Release\AFMImage.pdb
C:\Users\rivelta\Desktop\suzuranの箱庭\プログラムの季節\Kodec\Kodec 4.4.7.32 Setup\AFMImageView\bin\Release\AFMImage.xml
C:\Users\rivelta\Desktop\suzuranの箱庭\プログラムの季節\Kodec\Kodec 4.4.7.32 Setup\AFMImageView\bin\Release\General.pdb
C:\Users\rivelta\Desktop\suzuranの箱庭\プログラムの季節\Kodec\Kodec 4.4.7.32 Setup\AFMImageView\bin\Release\General.xml
C:\Users\rivelta\Desktop\suzuranの箱庭\プログラムの季節\Kodec\Kodec 4.4.7.32 Setup\AFMImageView\bin\Release\RangeSelectTrackBar.pdb
C:\Users\rivelta\Desktop\suzuranの箱庭\プログラムの季節\Kodec\Kodec 4.4.7.32 Setup\AFMImageView\obj\Release\ResolveAssemblyReference.cache
C:\Users\rivelta\Desktop\suzuranの箱庭\プログラムの季節\Kodec\Kodec 4.4.7.32 Setup\AFMImageView\obj\Release\Kodec.AFMImageView.resources
C:\Users\rivelta\Desktop\suzuranの箱庭\プログラムの季節\Kodec\Kodec 4.4.7.32 Setup\AFMImageView\obj\Release\GenerateResource-ResGen.read.1.tlog
C:\Users\rivelta\Desktop\suzuranの箱庭\プログラムの季節\Kodec\Kodec 4.4.7.32 Setup\AFMImageView\obj\Release\GenerateResource-ResGen.write.1.tlog
C:\Users\rivelta\Desktop\suzuranの箱庭\プログラムの季節\Kodec\Kodec 4.4.7.32 Setup\AFMImageView\obj\Release\AFMImageView.dll
C:\Users\rivelta\Desktop\suzuranの箱庭\プログラムの季節\Kodec\Kodec 4.4.7.32 Setup\AFMImageView\obj\Release\AFMImageView.pdb
C:\Users\rivelta\Desktop\suzuranの箱庭\プログラムの季節\Kodec\Kodec 4.4.7.32 Setup - コピー (2)\AFMImageView\bin\Release\AFMImageView.XML
C:\Users\rivelta\Desktop\suzuranの箱庭\プログラムの季節\Kodec\Kodec 4.4.7.32 Setup - コピー (2)\AFMImageView\bin\Release\AFMImageView.dll
C:\Users\rivelta\Desktop\suzuranの箱庭\プログラムの季節\Kodec\Kodec 4.4.7.32 Setup - コピー (2)\AFMImageView\bin\Release\AFMImageView.pdb
C:\Users\rivelta\Desktop\suzuranの箱庭\プログラムの季節\Kodec\Kodec 4.4.7.32 Setup - コピー (2)\AFMImageView\bin\Release\AFMImage.dll
C:\Users\rivelta\Desktop\suzuranの箱庭\プログラムの季節\Kodec\Kodec 4.4.7.32 Setup - コピー (2)\AFMImageView\bin\Release\General.dll
C:\Users\rivelta\Desktop\suzuranの箱庭\プログラムの季節\Kodec\Kodec 4.4.7.32 Setup - コピー (2)\AFMImageView\bin\Release\RangeSelectTrackBar.dll
C:\Users\rivelta\Desktop\suzuranの箱庭\プログラムの季節\Kodec\Kodec 4.4.7.32 Setup - コピー (2)\AFMImageView\bin\Release\AFMImage.pdb
C:\Users\rivelta\Desktop\suzuranの箱庭\プログラムの季節\Kodec\Kodec 4.4.7.32 Setup - コピー (2)\AFMImageView\bin\Release\AFMImage.xml
C:\Users\rivelta\Desktop\suzuranの箱庭\プログラムの季節\Kodec\Kodec 4.4.7.32 Setup - コピー (2)\AFMImageView\bin\Release\General.pdb
C:\Users\rivelta\Desktop\suzuranの箱庭\プログラムの季節\Kodec\Kodec 4.4.7.32 Setup - コピー (2)\AFMImageView\bin\Release\General.xml
C:\Users\rivelta\Desktop\suzuranの箱庭\プログラムの季節\Kodec\Kodec 4.4.7.32 Setup - コピー (2)\AFMImageView\bin\Release\RangeSelectTrackBar.pdb
C:\Users\rivelta\Desktop\suzuranの箱庭\プログラムの季節\Kodec\Kodec 4.4.7.32 Setup - コピー (2)\AFMImageView\obj\Release\ResolveAssemblyReference.cache
C:\Users\rivelta\Desktop\suzuranの箱庭\プログラムの季節\Kodec\Kodec 4.4.7.32 Setup - コピー (2)\AFMImageView\obj\Release\Kodec.AFMImageView.resources
C:\Users\rivelta\Desktop\suzuranの箱庭\プログラムの季節\Kodec\Kodec 4.4.7.32 Setup - コピー (2)\AFMImageView\obj\Release\GenerateResource-ResGen.read.1.tlog
C:\Users\rivelta\Desktop\suzuranの箱庭\プログラムの季節\Kodec\Kodec 4.4.7.32 Setup - コピー (2)\AFMImageView\obj\Release\GenerateResource-ResGen.write.1.tlog
C:\Users\rivelta\Desktop\suzuranの箱庭\プログラムの季節\Kodec\Kodec 4.4.7.32 Setup - コピー (2)\AFMImageView\obj\Release\AFMImageView.dll
C:\Users\rivelta\Desktop\suzuranの箱庭\プログラムの季節\Kodec\Kodec 4.4.7.32 Setup - コピー (2)\AFMImageView\obj\Release\AFMImageView.pdb
C:\Users\rivelta\Desktop\suzuranの箱庭\プログラムの季節\Kodec\Kodec 4.4.7.33 Setup\AFMImageView\bin\Release\AFMImageView.dll
C:\Users\rivelta\Desktop\suzuranの箱庭\プログラムの季節\Kodec\Kodec 4.4.7.33 Setup\AFMImageView\bin\Release\AFMImageView.pdb
C:\Users\rivelta\Desktop\suzuranの箱庭\プログラムの季節\Kodec\Kodec 4.4.7.33 Setup\AFMImageView\bin\Release\AFMImage.dll
C:\Users\rivelta\Desktop\suzuranの箱庭\プログラムの季節\Kodec\Kodec 4.4.7.33 Setup\AFMImageView\bin\Release\General.dll
C:\Users\rivelta\Desktop\suzuranの箱庭\プログラムの季節\Kodec\Kodec 4.4.7.33 Setup\AFMImageView\bin\Release\RangeSelectTrackBar.dll
C:\Users\rivelta\Desktop\suzuranの箱庭\プログラムの季節\Kodec\Kodec 4.4.7.33 Setup\AFMImageView\bin\Release\AFMImage.pdb
C:\Users\rivelta\Desktop\suzuranの箱庭\プログラムの季節\Kodec\Kodec 4.4.7.33 Setup\AFMImageView\bin\Release\AFMImage.xml
C:\Users\rivelta\Desktop\suzuranの箱庭\プログラムの季節\Kodec\Kodec 4.4.7.33 Setup\AFMImageView\bin\Release\General.pdb
C:\Users\rivelta\Desktop\suzuranの箱庭\プログラムの季節\Kodec\Kodec 4.4.7.33 Setup\AFMImageView\bin\Release\General.xml
C:\Users\rivelta\Desktop\suzuranの箱庭\プログラムの季節\Kodec\Kodec 4.4.7.33 Setup\AFMImageView\bin\Release\RangeSelectTrackBar.pdb
C:\Users\rivelta\Desktop\suzuranの箱庭\プログラムの季節\Kodec\Kodec 4.4.7.33 Setup\AFMImageView\obj\Release\ResolveAssemblyReference.cache
C:\Users\rivelta\Desktop\suzuranの箱庭\プログラムの季節\Kodec\Kodec 4.4.7.33 Setup\AFMImageView\obj\Release\Kodec.AFMImageView.resources
C:\Users\rivelta\Desktop\suzuranの箱庭\プログラムの季節\Kodec\Kodec 4.4.7.33 Setup\AFMImageView\obj\Release\GenerateResource-ResGen.read.1.tlog
C:\Users\rivelta\Desktop\suzuranの箱庭\プログラムの季節\Kodec\Kodec 4.4.7.33 Setup\AFMImageView\obj\Release\GenerateResource-ResGen.write.1.tlog
C:\Users\rivelta\Desktop\suzuranの箱庭\プログラムの季節\Kodec\Kodec 4.4.7.33 Setup\AFMImageView\obj\Release\AFMImageView.dll
C:\Users\rivelta\Desktop\suzuranの箱庭\プログラムの季節\Kodec\Kodec 4.4.7.33 Setup\AFMImageView\obj\Release\AFMImageView.pdb
C:\Users\rivelta\Desktop\suzuranの箱庭\プログラムの季節\Kodec\Kodec 4.4.7.34 Setup - コピー\AFMImageView\bin\Release\AFMImageView.XML
C:\Users\rivelta\Desktop\suzuranの箱庭\プログラムの季節\Kodec\Kodec 4.4.7.34 Setup - コピー\AFMImageView\bin\Release\AFMImageView.dll
C:\Users\rivelta\Desktop\suzuranの箱庭\プログラムの季節\Kodec\Kodec 4.4.7.34 Setup - コピー\AFMImageView\bin\Release\AFMImageView.pdb
C:\Users\rivelta\Desktop\suzuranの箱庭\プログラムの季節\Kodec\Kodec 4.4.7.34 Setup - コピー\AFMImageView\bin\Release\AFMImage.dll
C:\Users\rivelta\Desktop\suzuranの箱庭\プログラムの季節\Kodec\Kodec 4.4.7.34 Setup - コピー\AFMImageView\bin\Release\General.dll
C:\Users\rivelta\Desktop\suzuranの箱庭\プログラムの季節\Kodec\Kodec 4.4.7.34 Setup - コピー\AFMImageView\bin\Release\RangeSelectTrackBar.dll
C:\Users\rivelta\Desktop\suzuranの箱庭\プログラムの季節\Kodec\Kodec 4.4.7.34 Setup - コピー\AFMImageView\bin\Release\AFMImage.pdb
C:\Users\rivelta\Desktop\suzuranの箱庭\プログラムの季節\Kodec\Kodec 4.4.7.34 Setup - コピー\AFMImageView\bin\Release\AFMImage.xml
C:\Users\rivelta\Desktop\suzuranの箱庭\プログラムの季節\Kodec\Kodec 4.4.7.34 Setup - コピー\AFMImageView\bin\Release\General.pdb
C:\Users\rivelta\Desktop\suzuranの箱庭\プログラムの季節\Kodec\Kodec 4.4.7.34 Setup - コピー\AFMImageView\bin\Release\General.xml
C:\Users\rivelta\Desktop\suzuranの箱庭\プログラムの季節\Kodec\Kodec 4.4.7.34 Setup - コピー\AFMImageView\bin\Release\RangeSelectTrackBar.pdb
C:\Users\rivelta\Desktop\suzuranの箱庭\プログラムの季節\Kodec\Kodec 4.4.7.34 Setup - コピー\AFMImageView\obj\Release\ResolveAssemblyReference.cache
C:\Users\rivelta\Desktop\suzuranの箱庭\プログラムの季節\Kodec\Kodec 4.4.7.34 Setup - コピー\AFMImageView\obj\Release\Kodec.AFMImageView.resources
C:\Users\rivelta\Desktop\suzuranの箱庭\プログラムの季節\Kodec\Kodec 4.4.7.34 Setup - コピー\AFMImageView\obj\Release\GenerateResource-ResGen.read.1.tlog
C:\Users\rivelta\Desktop\suzuranの箱庭\プログラムの季節\Kodec\Kodec 4.4.7.34 Setup - コピー\AFMImageView\obj\Release\GenerateResource-ResGen.write.1.tlog
C:\Users\rivelta\Desktop\suzuranの箱庭\プログラムの季節\Kodec\Kodec 4.4.7.34 Setup - コピー\AFMImageView\obj\Release\AFMImageView.dll
C:\Users\rivelta\Desktop\suzuranの箱庭\プログラムの季節\Kodec\Kodec 4.4.7.34 Setup - コピー\AFMImageView\obj\Release\AFMImageView.pdb
C:\Users\rivelta\Desktop\suzuranの箱庭\プログラムの季節\Kodec\Kodec 4.4.7.35 Setup\AFMImageView\bin\Release\AFMImageView.dll
C:\Users\rivelta\Desktop\suzuranの箱庭\プログラムの季節\Kodec\Kodec 4.4.7.35 Setup\AFMImageView\bin\Release\AFMImageView.pdb
C:\Users\rivelta\Desktop\suzuranの箱庭\プログラムの季節\Kodec\Kodec 4.4.7.35 Setup\AFMImageView\bin\Release\AFMImage.dll
C:\Users\rivelta\Desktop\suzuranの箱庭\プログラムの季節\Kodec\Kodec 4.4.7.35 Setup\AFMImageView\bin\Release\General.dll
C:\Users\rivelta\Desktop\suzuranの箱庭\プログラムの季節\Kodec\Kodec 4.4.7.35 Setup\AFMImageView\bin\Release\RangeSelectTrackBar.dll
C:\Users\rivelta\Desktop\suzuranの箱庭\プログラムの季節\Kodec\Kodec 4.4.7.35 Setup\AFMImageView\bin\Release\AFMImage.pdb
C:\Users\rivelta\Desktop\suzuranの箱庭\プログラムの季節\Kodec\Kodec 4.4.7.35 Setup\AFMImageView\bin\Release\AFMImage.xml
C:\Users\rivelta\Desktop\suzuranの箱庭\プログラムの季節\Kodec\Kodec 4.4.7.35 Setup\AFMImageView\bin\Release\General.pdb
C:\Users\rivelta\Desktop\suzuranの箱庭\プログラムの季節\Kodec\Kodec 4.4.7.35 Setup\AFMImageView\bin\Release\General.xml
C:\Users\rivelta\Desktop\suzuranの箱庭\プログラムの季節\Kodec\Kodec 4.4.7.35 Setup\AFMImageView\bin\Release\RangeSelectTrackBar.pdb
C:\Users\rivelta\Desktop\suzuranの箱庭\プログラムの季節\Kodec\Kodec 4.4.7.35 Setup\AFMImageView\obj\Release\ResolveAssemblyReference.cache
C:\Users\rivelta\Desktop\suzuranの箱庭\プログラムの季節\Kodec\Kodec 4.4.7.35 Setup\AFMImageView\obj\Release\Kodec.AFMImageView.resources
C:\Users\rivelta\Desktop\suzuranの箱庭\プログラムの季節\Kodec\Kodec 4.4.7.35 Setup\AFMImageView\obj\Release\GenerateResource-ResGen.read.1.tlog
C:\Users\rivelta\Desktop\suzuranの箱庭\プログラムの季節\Kodec\Kodec 4.4.7.35 Setup\AFMImageView\obj\Release\GenerateResource-ResGen.write.1.tlog
C:\Users\rivelta\Desktop\suzuranの箱庭\プログラムの季節\Kodec\Kodec 4.4.7.35 Setup\AFMImageView\obj\Release\AFMImageView.dll
C:\Users\rivelta\Desktop\suzuranの箱庭\プログラムの季節\Kodec\Kodec 4.4.7.35 Setup\AFMImageView\obj\Release\AFMImageView.pdb
C:\Users\rivelta\Desktop\suzuranの箱庭\プログラムの季節\Kodec\Kodec 4.4.7.36 Setup\AFMImageView\bin\Release\AFMImageView.dll
C:\Users\rivelta\Desktop\suzuranの箱庭\プログラムの季節\Kodec\Kodec 4.4.7.36 Setup\AFMImageView\bin\Release\AFMImageView.pdb
C:\Users\rivelta\Desktop\suzuranの箱庭\プログラムの季節\Kodec\Kodec 4.4.7.36 Setup\AFMImageView\bin\Release\AFMImage.dll
C:\Users\rivelta\Desktop\suzuranの箱庭\プログラムの季節\Kodec\Kodec 4.4.7.36 Setup\AFMImageView\bin\Release\General.dll
C:\Users\rivelta\Desktop\suzuranの箱庭\プログラムの季節\Kodec\Kodec 4.4.7.36 Setup\AFMImageView\bin\Release\RangeSelectTrackBar.dll
C:\Users\rivelta\Desktop\suzuranの箱庭\プログラムの季節\Kodec\Kodec 4.4.7.36 Setup\AFMImageView\bin\Release\AFMImage.pdb
C:\Users\rivelta\Desktop\suzuranの箱庭\プログラムの季節\Kodec\Kodec 4.4.7.36 Setup\AFMImageView\bin\Release\AFMImage.xml
C:\Users\rivelta\Desktop\suzuranの箱庭\プログラムの季節\Kodec\Kodec 4.4.7.36 Setup\AFMImageView\bin\Release\General.pdb
C:\Users\rivelta\Desktop\suzuranの箱庭\プログラムの季節\Kodec\Kodec 4.4.7.36 Setup\AFMImageView\bin\Release\General.xml
C:\Users\rivelta\Desktop\suzuranの箱庭\プログラムの季節\Kodec\Kodec 4.4.7.36 Setup\AFMImageView\bin\Release\RangeSelectTrackBar.pdb
C:\Users\rivelta\Desktop\suzuranの箱庭\プログラムの季節\Kodec\Kodec 4.4.7.36 Setup\AFMImageView\obj\Release\ResolveAssemblyReference.cache
C:\Users\rivelta\Desktop\suzuranの箱庭\プログラムの季節\Kodec\Kodec 4.4.7.36 Setup\AFMImageView\obj\Release\Kodec.AFMImageView.resources
C:\Users\rivelta\Desktop\suzuranの箱庭\プログラムの季節\Kodec\Kodec 4.4.7.36 Setup\AFMImageView\obj\Release\GenerateResource-ResGen.read.1.tlog
C:\Users\rivelta\Desktop\suzuranの箱庭\プログラムの季節\Kodec\Kodec 4.4.7.36 Setup\AFMImageView\obj\Release\GenerateResource-ResGen.write.1.tlog
C:\Users\rivelta\Desktop\suzuranの箱庭\プログラムの季節\Kodec\Kodec 4.4.7.36 Setup\AFMImageView\obj\Release\AFMImageView.dll
C:\Users\rivelta\Desktop\suzuranの箱庭\プログラムの季節\Kodec\Kodec 4.4.7.36 Setup\AFMImageView\obj\Release\AFMImageView.pdb
C:\Users\rivelta\Desktop\suzuranの箱庭\プログラムの季節\Kodec\Kodec 4.4.7.37 Setup\AFMImageView\bin\Release\AFMImageView.dll
C:\Users\rivelta\Desktop\suzuranの箱庭\プログラムの季節\Kodec\Kodec 4.4.7.37 Setup\AFMImageView\bin\Release\AFMImageView.pdb
C:\Users\rivelta\Desktop\suzuranの箱庭\プログラムの季節\Kodec\Kodec 4.4.7.37 Setup\AFMImageView\bin\Release\AFMImage.dll
C:\Users\rivelta\Desktop\suzuranの箱庭\プログラムの季節\Kodec\Kodec 4.4.7.37 Setup\AFMImageView\bin\Release\General.dll
C:\Users\rivelta\Desktop\suzuranの箱庭\プログラムの季節\Kodec\Kodec 4.4.7.37 Setup\AFMImageView\bin\Release\RangeSelectTrackBar.dll
C:\Users\rivelta\Desktop\suzuranの箱庭\プログラムの季節\Kodec\Kodec 4.4.7.37 Setup\AFMImageView\bin\Release\AFMImage.pdb
C:\Users\rivelta\Desktop\suzuranの箱庭\プログラムの季節\Kodec\Kodec 4.4.7.37 Setup\AFMImageView\bin\Release\AFMImage.xml
C:\Users\rivelta\Desktop\suzuranの箱庭\プログラムの季節\Kodec\Kodec 4.4.7.37 Setup\AFMImageView\bin\Release\General.pdb
C:\Users\rivelta\Desktop\suzuranの箱庭\プログラムの季節\Kodec\Kodec 4.4.7.37 Setup\AFMImageView\bin\Release\General.xml
C:\Users\rivelta\Desktop\suzuranの箱庭\プログラムの季節\Kodec\Kodec 4.4.7.37 Setup\AFMImageView\bin\Release\RangeSelectTrackBar.pdb
C:\Users\rivelta\Desktop\suzuranの箱庭\プログラムの季節\Kodec\Kodec 4.4.7.37 Setup\AFMImageView\obj\Release\ResolveAssemblyReference.cache
C:\Users\rivelta\Desktop\suzuranの箱庭\プログラムの季節\Kodec\Kodec 4.4.7.37 Setup\AFMImageView\obj\Release\Kodec.AFMImageView.resources
C:\Users\rivelta\Desktop\suzuranの箱庭\プログラムの季節\Kodec\Kodec 4.4.7.37 Setup\AFMImageView\obj\Release\GenerateResource-ResGen.read.1.tlog
C:\Users\rivelta\Desktop\suzuranの箱庭\プログラムの季節\Kodec\Kodec 4.4.7.37 Setup\AFMImageView\obj\Release\GenerateResource-ResGen.write.1.tlog
C:\Users\rivelta\Desktop\suzuranの箱庭\プログラムの季節\Kodec\Kodec 4.4.7.37 Setup\AFMImageView\obj\Release\AFMImageView.dll
C:\Users\rivelta\Desktop\suzuranの箱庭\プログラムの季節\Kodec\Kodec 4.4.7.37 Setup\AFMImageView\obj\Release\AFMImageView.pdb
D:\Kodera\04_Pro[g]ram\研究室のプログラム\20130727_Kodec 4.4.7.38\AFMImageView\bin\Release\AFMImageView.XML
D:\Kodera\04_Pro[g]ram\研究室のプログラム\20130727_Kodec 4.4.7.38\AFMImageView\bin\Release\AFMImageView.dll
D:\Kodera\04_Pro[g]ram\研究室のプログラム\20130727_Kodec 4.4.7.38\AFMImageView\bin\Release\AFMImageView.pdb
D:\Kodera\04_Pro[g]ram\研究室のプログラム\20130727_Kodec 4.4.7.38\AFMImageView\bin\Release\AFMImage.dll
D:\Kodera\04_Pro[g]ram\研究室のプログラム\20130727_Kodec 4.4.7.38\AFMImageView\bin\Release\General.dll
D:\Kodera\04_Pro[g]ram\研究室のプログラム\20130727_Kodec 4.4.7.38\AFMImageView\bin\Release\RangeSelectTrackBar.dll
D:\Kodera\04_Pro[g]ram\研究室のプログラム\20130727_Kodec 4.4.7.38\AFMImageView\bin\Release\AFMImage.pdb
D:\Kodera\04_Pro[g]ram\研究室のプログラム\20130727_Kodec 4.4.7.38\AFMImageView\bin\Release\AFMImage.xml
D:\Kodera\04_Pro[g]ram\研究室のプログラム\20130727_Kodec 4.4.7.38\AFMImageView\bin\Release\General.pdb
D:\Kodera\04_Pro[g]ram\研究室のプログラム\20130727_Kodec 4.4.7.38\AFMImageView\bin\Release\General.xml
D:\Kodera\04_Pro[g]ram\研究室のプログラム\20130727_Kodec 4.4.7.38\AFMImageView\bin\Release\RangeSelectTrackBar.pdb
D:\Kodera\04_Pro[g]ram\研究室のプログラム\20130727_Kodec 4.4.7.38\AFMImageView\obj\Release\ResolveAssemblyReference.cache
D:\Kodera\04_Pro[g]ram\研究室のプログラム\20130727_Kodec 4.4.7.38\AFMImageView\obj\Release\Kodec.AFMImageView.resources
D:\Kodera\04_Pro[g]ram\研究室のプログラム\20130727_Kodec 4.4.7.38\AFMImageView\obj\Release\GenerateResource-ResGen.read.1.tlog
D:\Kodera\04_Pro[g]ram\研究室のプログラム\20130727_Kodec 4.4.7.38\AFMImageView\obj\Release\GenerateResource-ResGen.write.1.tlog
D:\Kodera\04_Pro[g]ram\研究室のプログラム\20130727_Kodec 4.4.7.38\AFMImageView\obj\Release\AFMImageView.dll
D:\Kodera\04_Pro[g]ram\研究室のプログラム\20130727_Kodec 4.4.7.38\AFMImageView\obj\Release\AFMImageView.pdb
D:\Kodera\04_Pro[g]ram\研究室のプログラム\20130729_01_Kodec 4.4.7.38_修正\AFMImageView\bin\Release\AFMImageView.XML
D:\Kodera\04_Pro[g]ram\研究室のプログラム\20130729_01_Kodec 4.4.7.38_修正\AFMImageView\bin\Release\AFMImageView.dll
D:\Kodera\04_Pro[g]ram\研究室のプログラム\20130729_01_Kodec 4.4.7.38_修正\AFMImageView\bin\Release\AFMImageView.pdb
D:\Kodera\04_Pro[g]ram\研究室のプログラム\20130729_01_Kodec 4.4.7.38_修正\AFMImageView\bin\Release\AFMImage.dll
D:\Kodera\04_Pro[g]ram\研究室のプログラム\20130729_01_Kodec 4.4.7.38_修正\AFMImageView\bin\Release\General.dll
D:\Kodera\04_Pro[g]ram\研究室のプログラム\20130729_01_Kodec 4.4.7.38_修正\AFMImageView\bin\Release\RangeSelectTrackBar.dll
D:\Kodera\04_Pro[g]ram\研究室のプログラム\20130729_01_Kodec 4.4.7.38_修正\AFMImageView\bin\Release\AFMImage.pdb
D:\Kodera\04_Pro[g]ram\研究室のプログラム\20130729_01_Kodec 4.4.7.38_修正\AFMImageView\bin\Release\AFMImage.xml
D:\Kodera\04_Pro[g]ram\研究室のプログラム\20130729_01_Kodec 4.4.7.38_修正\AFMImageView\bin\Release\General.pdb
D:\Kodera\04_Pro[g]ram\研究室のプログラム\20130729_01_Kodec 4.4.7.38_修正\AFMImageView\bin\Release\General.xml
D:\Kodera\04_Pro[g]ram\研究室のプログラム\20130729_01_Kodec 4.4.7.38_修正\AFMImageView\bin\Release\RangeSelectTrackBar.pdb
D:\Kodera\04_Pro[g]ram\研究室のプログラム\20130729_01_Kodec 4.4.7.38_修正\AFMImageView\obj\Release\ResolveAssemblyReference.cache
D:\Kodera\04_Pro[g]ram\研究室のプログラム\20130729_01_Kodec 4.4.7.38_修正\AFMImageView\obj\Release\Kodec.AFMImageView.resources
D:\Kodera\04_Pro[g]ram\研究室のプログラム\20130729_01_Kodec 4.4.7.38_修正\AFMImageView\obj\Release\GenerateResource-ResGen.read.1.tlog
D:\Kodera\04_Pro[g]ram\研究室のプログラム\20130729_01_Kodec 4.4.7.38_修正\AFMImageView\obj\Release\GenerateResource-ResGen.write.1.tlog
D:\Kodera\04_Pro[g]ram\研究室のプログラム\20130729_01_Kodec 4.4.7.38_修正\AFMImageView\obj\Release\AFMImageView.dll
D:\Kodera\04_Pro[g]ram\研究室のプログラム\20130729_01_Kodec 4.4.7.38_修正\AFMImageView\obj\Release\AFMImageView.pdb
D:\Kodera\04_Pro[g]ram\研究室のプログラム\20130729_02_03_Kodec 4.4.7.38_修正\AFMImageView\bin\Release\AFMImageView.dll
D:\Kodera\04_Pro[g]ram\研究室のプログラム\20130729_02_03_Kodec 4.4.7.38_修正\AFMImageView\bin\Release\AFMImageView.pdb
D:\Kodera\04_Pro[g]ram\研究室のプログラム\20130729_02_03_Kodec 4.4.7.38_修正\AFMImageView\bin\Release\AFMImage.dll
D:\Kodera\04_Pro[g]ram\研究室のプログラム\20130729_02_03_Kodec 4.4.7.38_修正\AFMImageView\bin\Release\General.dll
D:\Kodera\04_Pro[g]ram\研究室のプログラム\20130729_02_03_Kodec 4.4.7.38_修正\AFMImageView\bin\Release\RangeSelectTrackBar.dll
D:\Kodera\04_Pro[g]ram\研究室のプログラム\20130729_02_03_Kodec 4.4.7.38_修正\AFMImageView\bin\Release\AFMImage.pdb
D:\Kodera\04_Pro[g]ram\研究室のプログラム\20130729_02_03_Kodec 4.4.7.38_修正\AFMImageView\bin\Release\AFMImage.xml
D:\Kodera\04_Pro[g]ram\研究室のプログラム\20130729_02_03_Kodec 4.4.7.38_修正\AFMImageView\bin\Release\General.pdb
D:\Kodera\04_Pro[g]ram\研究室のプログラム\20130729_02_03_Kodec 4.4.7.38_修正\AFMImageView\bin\Release\General.xml
D:\Kodera\04_Pro[g]ram\研究室のプログラム\20130729_02_03_Kodec 4.4.7.38_修正\AFMImageView\bin\Release\RangeSelectTrackBar.pdb
D:\Kodera\04_Pro[g]ram\研究室のプログラム\20130729_02_03_Kodec 4.4.7.38_修正\AFMImageView\obj\Release\ResolveAssemblyReference.cache
D:\Kodera\04_Pro[g]ram\研究室のプログラム\20130729_02_03_Kodec 4.4.7.38_修正\AFMImageView\obj\Release\Kodec.AFMImageView.resources
D:\Kodera\04_Pro[g]ram\研究室のプログラム\20130729_02_03_Kodec 4.4.7.38_修正\AFMImageView\obj\Release\GenerateResource-ResGen.read.1.tlog
D:\Kodera\04_Pro[g]ram\研究室のプログラム\20130729_02_03_Kodec 4.4.7.38_修正\AFMImageView\obj\Release\GenerateResource-ResGen.write.1.tlog
D:\Kodera\04_Pro[g]ram\研究室のプログラム\20130729_02_03_Kodec 4.4.7.38_修正\AFMImageView\obj\Release\AFMImageView.dll
D:\Kodera\04_Pro[g]ram\研究室のプログラム\20130729_02_03_Kodec 4.4.7.38_修正\AFMImageView\obj\Release\AFMImageView.pdb
D:\Kodera\04_Pro[g]ram\研究室のプログラム\20130729_02_03_Kodec 4.4.7.38_修正\AFMImageView\bin\Release\AFMImageView.XML
D:\Kodera\04_Pro[g]ram\研究室のプログラム\20130826_01_Kodec 4.4.7.39_修正\AFMImageView\bin\Release\AFMImageView.dll
D:\Kodera\04_Pro[g]ram\研究室のプログラム\20130826_01_Kodec 4.4.7.39_修正\AFMImageView\bin\Release\AFMImageView.pdb
D:\Kodera\04_Pro[g]ram\研究室のプログラム\20130826_01_Kodec 4.4.7.39_修正\AFMImageView\bin\Release\AFMImage.dll
D:\Kodera\04_Pro[g]ram\研究室のプログラム\20130826_01_Kodec 4.4.7.39_修正\AFMImageView\bin\Release\General.dll
D:\Kodera\04_Pro[g]ram\研究室のプログラム\20130826_01_Kodec 4.4.7.39_修正\AFMImageView\bin\Release\RangeSelectTrackBar.dll
D:\Kodera\04_Pro[g]ram\研究室のプログラム\20130826_01_Kodec 4.4.7.39_修正\AFMImageView\bin\Release\AFMImage.pdb
D:\Kodera\04_Pro[g]ram\研究室のプログラム\20130826_01_Kodec 4.4.7.39_修正\AFMImageView\bin\Release\AFMImage.xml
D:\Kodera\04_Pro[g]ram\研究室のプログラム\20130826_01_Kodec 4.4.7.39_修正\AFMImageView\bin\Release\General.pdb
D:\Kodera\04_Pro[g]ram\研究室のプログラム\20130826_01_Kodec 4.4.7.39_修正\AFMImageView\bin\Release\General.xml
D:\Kodera\04_Pro[g]ram\研究室のプログラム\20130826_01_Kodec 4.4.7.39_修正\AFMImageView\bin\Release\RangeSelectTrackBar.pdb
D:\Kodera\04_Pro[g]ram\研究室のプログラム\20130826_01_Kodec 4.4.7.39_修正\AFMImageView\obj\Release\Kodec.AFMImageView.resources
D:\Kodera\04_Pro[g]ram\研究室のプログラム\20130826_01_Kodec 4.4.7.39_修正\AFMImageView\obj\Release\AFMImageView.dll
D:\Kodera\04_Pro[g]ram\研究室のプログラム\20130826_01_Kodec 4.4.7.39_修正\AFMImageView\obj\Release\AFMImageView.pdb
D:\Kodera\04_Pro[g]ram\研究室のプログラム\20130826_01_Kodec 4.4.7.39_修正\AFMImageView\bin\Release\AFMImageView.XML
D:\Kodera\04_Pro[g]ram\研究室のプログラム\20130826_01_Kodec 4.4.7.39_修正\AFMImageView\obj\Release\AFMImageView.csprojResolveAssemblyReference.cache
D:\Kodera\04_Pro[g]ram\研究室のプログラム\20130826_01_Kodec 4.4.7.39_修正\AFMImageView\obj\Release\AFMImageView.csproj.GenerateResource.Cache
D:\Kodera\02_PaperKodera\2014\2014_Cofilin-Actin\20141228\Kodec 4.4.7.39\AFMImageView\bin\Release\AFMImageView.XML
D:\Kodera\02_PaperKodera\2014\2014_Cofilin-Actin\20141228\Kodec 4.4.7.39\AFMImageView\bin\Release\AFMImageView.dll
D:\Kodera\02_PaperKodera\2014\2014_Cofilin-Actin\20141228\Kodec 4.4.7.39\AFMImageView\bin\Release\AFMImageView.pdb
D:\Kodera\02_PaperKodera\2014\2014_Cofilin-Actin\20141228\Kodec 4.4.7.39\AFMImageView\bin\Release\AFMImage.dll
D:\Kodera\02_PaperKodera\2014\2014_Cofilin-Actin\20141228\Kodec 4.4.7.39\AFMImageView\bin\Release\General.dll
D:\Kodera\02_PaperKodera\2014\2014_Cofilin-Actin\20141228\Kodec 4.4.7.39\AFMImageView\bin\Release\AFMImage.pdb
D:\Kodera\02_PaperKodera\2014\2014_Cofilin-Actin\20141228\Kodec 4.4.7.39\AFMImageView\bin\Release\AFMImage.xml
D:\Kodera\02_PaperKodera\2014\2014_Cofilin-Actin\20141228\Kodec 4.4.7.39\AFMImageView\bin\Release\General.pdb
D:\Kodera\02_PaperKodera\2014\2014_Cofilin-Actin\20141228\Kodec 4.4.7.39\AFMImageView\bin\Release\General.xml
D:\Kodera\02_PaperKodera\2014\2014_Cofilin-Actin\20141228\Kodec 4.4.7.39\AFMImageView\bin\Release\RangeSelectTrackBar.pdb
D:\Kodera\02_PaperKodera\2014\2014_Cofilin-Actin\20141228\Kodec 4.4.7.39\AFMImageView\obj\Release\AFMImageView.csprojResolveAssemblyReference.cache
D:\Kodera\02_PaperKodera\2014\2014_Cofilin-Actin\20141228\Kodec 4.4.7.39\AFMImageView\obj\Release\Kodec.AFMImageView.resources
D:\Kodera\02_PaperKodera\2014\2014_Cofilin-Actin\20141228\Kodec 4.4.7.39\AFMImageView\obj\Release\AFMImageView.csproj.GenerateResource.Cache
D:\Kodera\02_PaperKodera\2014\2014_Cofilin-Actin\20141228\Kodec 4.4.7.39\AFMImageView\obj\Release\AFMImageView.dll
D:\Kodera\02_PaperKodera\2014\2014_Cofilin-Actin\20141228\Kodec 4.4.7.39\AFMImageView\obj\Release\AFMImageView.pdb
