# Supplementary material for: Cofilin-induced unidirectional cooperative conformational changes in actin filaments revealed by high-speed atomic force microscopy
Source: eLife. 2015 Feb 2;4:e04806. doi: 10.7554/eLife.04806 (PMC4337605; doi:10.7554/eLife.04806)
Supplement: Source code 1. — The Kodec4.4.7.39 for HS-AFM image viewing and analysis software is coded in Visual C# (Visual Studio 2010, Microsoft, USA). DOI: http://dx.doi.org/10.7554/eLife.04806.031 [file elife04806s001.zip › Kodec 4.4.7.39/General/General.cs]

using System;
using System.Collections.Generic;
using System.Text;
using System.Runtime.InteropServices;
using System.Drawing;

namespace Kodec
{
    /// <summary>
    /// ÄpÖNX
    /// </summary>
    public class General
    {

		/// <summary>
		/// J[}bsOÌFè
		/// </summary>
		public enum MappingColor
        {
            /// <summary>
            /// Ô
            /// </summary>
            R = 0,
            /// <summary>
            /// Î
            /// </summary>
            G = 1,
            /// <summary>
            /// Â
            /// </summary>
            B = 2,
            /// <summary>
            /// Èµ
            /// </summary>
            NULL
        };
		
		#region ÅålÆÅ¬lðè
        /// <summary>
        /// ÅålÆÅ¬lðè
        /// </summary>
        /// <param name="Data">f[^zñ</param>
        /// <param name="Max">Åål</param>
        /// <param name="Min">Å¬l</param>
        public static void MaxMin(float[] Data, out float Max, out float Min)
        {
            float tmpmax = Data[0];
            float tmpmin = tmpmax;

           // float ave = 0f;


            //ÅåÅ¬ðßé
            foreach (float d in Data)
            {
                if (tmpmax < d)
                {
                    tmpmax = d;
                }
                if (tmpmin > d)
                {
                    tmpmin = d;
                }

                //ave += d;
            }

           // Average = ave / Data.Length;

            Max = tmpmax;
            Min = tmpmin;
        }
        #endregion

        /// <summary>
        /// f[^zñÌÅ¬lð[Éêã°µÜ·
        /// </summary>
        /// <param name="data">f[^zñ</param>
        public static void MinValueToZero(float[] data)
        {
            float min = data[0];
            //LINQÍFramework3.5Åg¦é¯Ç3.5ÍWindowsXPÈ~ÅT|[gB­­è«R[hI
            foreach (float d in data)
            {
                if (min > d)
                {
                    min = d;
                }
            }

            for (int i = 0; i < data.Length; i++)
            {
                data[i] -= min;
            }
        }

		/// <summary>
		/// vfðð·µÜ·B
		/// </summary>
		/// <typeparam name="T">ev[gÌ^</typeparam>
		/// <param name="arg1">ð·vf1</param>
		/// <param name="arg2">ð·vf2</param>
		public static void Swap<T>(ref T arg1, ref T arg2)
		{
			T temp = arg1;
			arg1 = arg2;
			arg2 = temp;
		}

        /// <summary>
        /// Point\¢ÌÌg©çRectangle\¢Ìð¶¬µÜ·B\bhàÅ¶ãÌ_Í©®vZ³êéÌÅÖI
        /// </summary>
        /// <param name="p1">Point\¢Ì1</param>
        /// <param name="p2">Point\¢Ì2</param>
        /// <returns></returns>
        public static System.Drawing.Rectangle RectFromPoint(System.Drawing.Point p1, System.Drawing.Point p2)
        {
            return new System.Drawing.Rectangle(Math.Min(p1.X, p2.X), Math.Min(p1.Y, p2.Y), Math.Abs(p1.X - p2.X), Math.Abs(p1.Y - p2.Y));
        }

        /// <summary>
		///  éÀWªAÊÌÀWðSÆµ½êÓareaÌå«³Ìlp`ÉüÁÄ¢é©Ç¤©BüÁÄ¢êÎTrueB
        /// </summary>
        /// <param name="centerX">SXÀW</param>
        /// <param name="centerY">SYÀW</param>
		/// <param name="targetX">»èÎÛXÀW</param>
		/// <param name="targetY">»èÎÛYÀW</param>
        /// <param name="area">àï»è·élp`ÌêÓ</param>
        /// <returns></returns>
        public static bool IsEnterRectangle(int centerX, int centerY, int targetX, int targetY, int area)
        {
            bool ret = true;
			if (centerX + area / 2 - 1 < targetX || centerY + area / 2 - 1 < targetY || targetX < centerX - area / 2 || targetY < centerY - area / 2)
            {
                ret = false;
            }
            return ret;
        }
        /// <summary>
		///  éÀWªAÊÌÀWðSÆµ½êÓareaÌå«³Ìlp`ÉüÁÄ¢é©Ç¤©B
        /// </summary>
        /// <param name="centerX">SXÀW</param>
        /// <param name="centerY">SYÀW</param>
        /// <param name="p">àï³êÄ¢é©Ç¤©»è³êéÎÛÌPoint\¢Ì</param>
        /// <param name="area">àï»è·élp`ÌêÓ</param>
        /// <returns>üÁÄ¢êÎTrueB</returns>
        public static bool IsEnterRectangle(int centerX, int centerY, Point p, int area)
        {
            return IsEnterRectangle(centerX, centerY, p.X, p.Y, area);
        }
        /// <summary>
        ///  éÀWªAÊÌÀWðSÆµ½êÓareaÌå«³Ìlp`ÉüÁÄ¢é©Ç¤©
        /// </summary>
        /// <param name="centerX">SXÀW</param>
        /// <param name="centerY">SYÀW</param>
        /// <param name="p">àï³êÄ¢é©Ç¤©»è³êéÎÛÌPoint\¢Ì</param>
        /// <param name="area">àï»è·élp`ÌêÓ</param>
        /// <returns>üÁÄ¢êÎTrueB</returns>
        public static bool IsEnterRectangle(float centerX, float centerY, Point p, int area)
        {
            bool ret = true;
            if (centerX + area / 2 - 1 < p.X || centerY + area / 2 - 1 < p.Y || p.X < centerX - area / 2 || p.Y < centerY - area / 2)
            {
                ret = false;
            }
            return ret;
        }
		/// <summary>
		///  éÀWªAÊÌÀWðSÆµ½êÓareaÌå«³Ìlp`ÉüÁÄ¢é©Ç¤©BüÁÄ¢êÎTrueB
		/// </summary>
		/// <param name="center">SÆÈéÀW</param>
		/// <param name="p">»èÎÛÌÀW</param>
		/// <param name="area">»èGAÌå«³</param>
		/// <returns></returns>
        public static bool IsEnterRectangle(Point center, Point p, int area)
        {
            return IsEnterRectangle(center.X, center.Y, p.X, p.Y, area);
        }
		/// <summary>
		///  éÀWªAÊÌÀWðSÆµ½êÓareaÌå«³Ìlp`ÉüÁÄ¢é©Ç¤©BüÁÄ¢êÎTrueB
		/// </summary>
		/// <param name="center">SÆÈéÀW</param>
		/// <param name="p">»èÎÛÌÀW</param>
		/// <param name="area">»èGAÌå«³</param>
		/// <returns></returns>
        public static bool IsEnterRectangle(PointF center, PointF p, int area)
        {
            bool ret = true;
            if (center.X + area / 2 - 1 < p.X || center.Y + area / 2 - 1 < p.Y || p.X < center.X - area / 2 || p.Y < center.Y - area / 2)
            {
                ret = false;
            }
            return ret;
        }

		#region J[ÌÜêü|Cg©çJ[ÌÀWl(}bsOzñ)ðßé
		/// <summary>
		/// SFÌJ[}bvðßé
		/// </summary>
		/// <param name="colormap"></param>
		/// <param name="colorPoints"></param>
		/// <param name="rescaleMax"></param>
		/// <param name="rescaleMin"></param>
		public static void GetAllColorMapFromColorPoint(ref Color[] colormap, List<Point>[] colorPoints, int rescaleMax, int rescaleMin)
		{
			GetColorMapFromColorPoint(MappingColor.R, ref colormap, colorPoints, rescaleMax, rescaleMin);
			GetColorMapFromColorPoint(MappingColor.G, ref colormap, colorPoints, rescaleMax, rescaleMin);
			GetColorMapFromColorPoint(MappingColor.B, ref colormap, colorPoints, rescaleMax, rescaleMin);
		}

        /// <summary>
        /// J[ÌAJ[|Cg©çJ[}bsOzñð¶¬µÜ·B
        /// </summary>
        /// <param name="mp">}bsOðvZ·éF</param>
        /// <param name="colormap">J[}bv</param>
        /// <param name="colorPoints">J[|CgAJ[</param>
        /// <param name="rescaleMax">XP[Åål(0`255)</param>
        /// <param name="rescaleMin">XP[Å¬l(0`255)</param>
		public static void GetColorMapFromColorPoint(MappingColor mp, ref Color[] colormap, List<Point>[] colorPoints, int rescaleMax, int rescaleMin)
		{
			if (mp == MappingColor.NULL)
				return;

			int colorIndex = (int)mp;
			int anchorIndex = 0;
			float func;

			float rate = rescaleMax != rescaleMin ? (rescaleMax - rescaleMin) / 255f : 1;
			for (int i = 0; i < rescaleMin; i++)
			{
				switch (mp)
				{
					case MappingColor.R:
						colormap[i] = Color.FromArgb(0, colormap[i].G, colormap[i].B);
						break;
					case MappingColor.G:
						colormap[i] = Color.FromArgb(colormap[i].R, 0, colormap[i].B);
						break;
					case MappingColor.B:
						colormap[i] = Color.FromArgb(colormap[i].R, colormap[i].G, 0);
						break;
				}
			}

			if (colorPoints[colorIndex][1].X != colorPoints[colorIndex][0].X)
				func = (colorPoints[colorIndex][anchorIndex + 1].Y - colorPoints[colorIndex][anchorIndex].Y) / rate /
					(colorPoints[colorIndex][anchorIndex + 1].X - colorPoints[colorIndex][anchorIndex].X);
			else
				func = 0;
			float np = colorPoints[colorIndex][anchorIndex].X * rate + rescaleMin;
			int npp1 = (int)(colorPoints[colorIndex][anchorIndex + 1].X * rate) + rescaleMin;

			for (int i = rescaleMin; i < rescaleMax + 1; i++)
			{
				switch (mp)
				{
					case MappingColor.R:
						colormap[i] = Color.FromArgb(ColorValueIntoRange((i - np) * func + colorPoints[colorIndex][anchorIndex].Y), colormap[i].G, colormap[i].B);
						break;
					case MappingColor.G:
						colormap[i] = Color.FromArgb(colormap[i].R, ColorValueIntoRange((i - np) * func + colorPoints[colorIndex][anchorIndex].Y), colormap[i].B);
						break;
					case MappingColor.B:
						colormap[i] = Color.FromArgb(colormap[i].R, colormap[i].G, ColorValueIntoRange((i - np) * func + colorPoints[colorIndex][anchorIndex].Y));
						break;
				}
				if (colorPoints[colorIndex].Count > anchorIndex + 2 && i == npp1)
				{
					anchorIndex++;
					if (colorPoints[colorIndex][anchorIndex + 1].X != colorPoints[colorIndex][anchorIndex].X)
						func = (colorPoints[colorIndex][anchorIndex + 1].Y - colorPoints[colorIndex][anchorIndex].Y) / rate / (colorPoints[colorIndex][anchorIndex + 1].X - colorPoints[colorIndex][anchorIndex].X);
					else
						func = 0;

					np = colorPoints[colorIndex][anchorIndex].X * rate + rescaleMin;
					npp1 = (int)(colorPoints[colorIndex][anchorIndex + 1].X * rate) + rescaleMin;
				}
			}

			for (int i = rescaleMax + 1; i < 256; i++)
			{
				switch (mp)
				{
					case MappingColor.R:
						colormap[i] = Color.FromArgb(255, colormap[i].G, colormap[i].B);
						break;
					case MappingColor.G:
						colormap[i] = Color.FromArgb(colormap[i].R, 255, colormap[i].B);
						break;
					case MappingColor.B:
						colormap[i] = Color.FromArgb(colormap[i].R, colormap[i].G, 255);
						break;
				}
			}
		}
		#endregion

		/// <summary>
		/// J[Ìlð0`255ÉûßÜ·B0¢ÌlÍ0ÉA255æèå«¢lÍ255ÉÈèÜ·B
		/// </summary>
		/// <param name="val">]¿ÎÛÌl</param>
		/// <returns></returns>
		private static int ColorValueIntoRange(float val)
		{
			if (val > 255)
				val = 255;
			else if (val < 0)
				val = 0;
			return (int)val;
		}

    }
}
