# Supplementary material for: Cofilin-induced unidirectional cooperative conformational changes in actin filaments revealed by high-speed atomic force microscopy
Source: eLife. 2015 Feb 2;4:e04806. doi: 10.7554/eLife.04806 (PMC4337605; doi:10.7554/eLife.04806)
Supplement: Source code 1. — The Kodec4.4.7.39 for HS-AFM image viewing and analysis software is coded in Visual C# (Visual Studio 2010, Microsoft, USA). DOI: http://dx.doi.org/10.7554/eLife.04806.031 [file elife04806s001.zip › Kodec 4.4.7.39/Kodec.sln]

Microsoft Visual Studio Solution File, Format Version 11.00
# Visual Studio 2010
Project("{FAE04EC0-301F-11D3-BF4B-00C04F79EFBC}") = "Kodec", "Kodec\Kodec.csproj", "{070E1170-19B9-4AE2-805B-686397D56E8E}"
EndProject
Project("{FAE04EC0-301F-11D3-BF4B-00C04F79EFBC}") = "AFMImage", "AFMImageIO\AFMImage.csproj", "{A2FC48A5-429A-4BBC-9CFB-62CF2454B058}"
EndProject
Project("{FAE04EC0-301F-11D3-BF4B-00C04F79EFBC}") = "AFMImageView", "AFMImageView\AFMImageView.csproj", "{9F871D48-0C14-4A5B-9262-3B98FC5F0106}"
EndProject
Project("{FAE04EC0-301F-11D3-BF4B-00C04F79EFBC}") = "General", "General\General.csproj", "{590A02A2-624F-4E95-AC4B-8DE6ED66BD1A}"
EndProject
Project("{FAE04EC0-301F-11D3-BF4B-00C04F79EFBC}") = "RangeSelectTrackBar", "RangeSelectTrackBar\RangeSelectTrackBar.csproj", "{56FEE5E2-521F-4593-A158-4E38EF46BB5B}"
EndProject
Project("{54435603-DBB4-11D2-8724-00A0C9A8B90C}") = "Setup", "Setup\Setup.vdproj", "{FC21E0F9-518D-4ED0-B948-28346FFD0341}"
EndProject
Global
	GlobalSection(SolutionConfigurationPlatforms) = preSolution
		Debug|Any CPU = Debug|Any CPU
		Release|Any CPU = Release|Any CPU
	EndGlobalSection
	GlobalSection(ProjectConfigurationPlatforms) = postSolution
		{070E1170-19B9-4AE2-805B-686397D56E8E}.Debug|Any CPU.ActiveCfg = Release|Any CPU
		{070E1170-19B9-4AE2-805B-686397D56E8E}.Debug|Any CPU.Build.0 = Release|Any CPU
		{070E1170-19B9-4AE2-805B-686397D56E8E}.Release|Any CPU.ActiveCfg = Release|Any CPU
		{070E1170-19B9-4AE2-805B-686397D56E8E}.Release|Any CPU.Build.0 = Release|Any CPU
		{A2FC48A5-429A-4BBC-9CFB-62CF2454B058}.Debug|Any CPU.ActiveCfg = Release|Any CPU
		{A2FC48A5-429A-4BBC-9CFB-62CF2454B058}.Debug|Any CPU.Build.0 = Release|Any CPU
		{A2FC48A5-429A-4BBC-9CFB-62CF2454B058}.Release|Any CPU.ActiveCfg = Release|Any CPU
		{A2FC48A5-429A-4BBC-9CFB-62CF2454B058}.Release|Any CPU.Build.0 = Release|Any CPU
		{9F871D48-0C14-4A5B-9262-3B98FC5F0106}.Debug|Any CPU.ActiveCfg = Release|Any CPU
		{9F871D48-0C14-4A5B-9262-3B98FC5F0106}.Debug|Any CPU.Build.0 = Release|Any CPU
		{9F871D48-0C14-4A5B-9262-3B98FC5F0106}.Release|Any CPU.ActiveCfg = Release|Any CPU
		{9F871D48-0C14-4A5B-9262-3B98FC5F0106}.Release|Any CPU.Build.0 = Release|Any CPU
		{590A02A2-624F-4E95-AC4B-8DE6ED66BD1A}.Debug|Any CPU.ActiveCfg = Release|Any CPU
		{590A02A2-624F-4E95-AC4B-8DE6ED66BD1A}.Debug|Any CPU.Build.0 = Release|Any CPU
		{590A02A2-624F-4E95-AC4B-8DE6ED66BD1A}.Release|Any CPU.ActiveCfg = Release|Any CPU
		{590A02A2-624F-4E95-AC4B-8DE6ED66BD1A}.Release|Any CPU.Build.0 = Release|Any CPU
		{56FEE5E2-521F-4593-A158-4E38EF46BB5B}.Debug|Any CPU.ActiveCfg = Release|Any CPU
		{56FEE5E2-521F-4593-A158-4E38EF46BB5B}.Debug|Any CPU.Build.0 = Release|Any CPU
		{56FEE5E2-521F-4593-A158-4E38EF46BB5B}.Release|Any CPU.ActiveCfg = Release|Any CPU
		{56FEE5E2-521F-4593-A158-4E38EF46BB5B}.Release|Any CPU.Build.0 = Release|Any CPU
		{FC21E0F9-518D-4ED0-B948-28346FFD0341}.Debug|Any CPU.ActiveCfg = Release
		{FC21E0F9-518D-4ED0-B948-28346FFD0341}.Release|Any CPU.ActiveCfg = Release
	EndGlobalSection
	GlobalSection(SolutionProperties) = preSolution
		HideSolutionNode = FALSE
	EndGlobalSection
EndGlobal
