# Supplementary material for: Cofilin-induced unidirectional cooperative conformational changes in actin filaments revealed by high-speed atomic force microscopy
Source: eLife. 2015 Feb 2;4:e04806. doi: 10.7554/eLife.04806 (PMC4337605; doi:10.7554/eLife.04806)
Supplement: Source code 1. — The Kodec4.4.7.39 for HS-AFM image viewing and analysis software is coded in Visual C# (Visual Studio 2010, Microsoft, USA). DOI: http://dx.doi.org/10.7554/eLife.04806.031 [file elife04806s001.zip › Kodec 4.4.7.39/Kodec/bin/Release/Kodec.XML]

<?xml version="1.0"?>
<doc>
    <assembly>
        <name>Kodec</name>
    </assembly>
    <members>
        <member name="F:Kodec.Rescale.tw">
            <summary>
            三角形の幅
            </summary>
        </member>
        <member name="F:Kodec.Rescale.th">
            <summary>
            三角形の高さ
            </summary>
        </member>
        <member name="F:Kodec.Rescale.components">
            <summary>
            Required designer variable.
            </summary>
        </member>
        <member name="M:Kodec.Rescale.Dispose(System.Boolean)">
            <summary>
            Clean up any resources being used.
            </summary>
            <param name="disposing">true if managed resources should be disposed; otherwise, false.</param>
        </member>
        <member name="M:Kodec.Rescale.InitializeComponent">
            <summary>
            Required method for Designer support - do not modify
            the contents of this method with the code editor.
            </summary>
        </member>
        <member name="F:Kodec.Rescale.rmax">
            <summary>
            初期のリスケール値。キャンセルしたときの復帰用
            </summary>
        </member>
        <member name="F:Kodec.Rescale.rmin">
            <summary>
            初期のリスケール値。キャンセルしたときの復帰用
            </summary>
        </member>
        <member name="M:Kodec.Rescale.DrawZScaleBar(System.Drawing.Graphics,System.Drawing.Rectangle)">
            <summary>
            Zのスケールバーを表示
            </summary>
            <param name="g">描画先のグラフィックスオブジェクト</param>
            <param name="DstRct">描画先のRectangle構造体</param>
        </member>
        <member name="M:Kodec.Rescale.DrawRescaleTriangle(System.Drawing.Graphics,System.Int32,System.Boolean)">
            <summary>
            三角形を描画
            </summary>
            <param name="g"></param>
            <param name="posi"></param>
            <param name="isTopTriangle"></param>
        </member>
        <member name="F:Kodec.JumpToAppointedFrame.components">
            <summary>
            Required designer variable.
            </summary>
        </member>
        <member name="M:Kodec.JumpToAppointedFrame.Dispose(System.Boolean)">
            <summary>
            Clean up any resources being used.
            </summary>
            <param name="disposing">true if managed resources should be disposed; otherwise, false.</param>
        </member>
        <member name="M:Kodec.JumpToAppointedFrame.InitializeComponent">
            <summary>
            Required method for Designer support - do not modify
            the contents of this method with the code editor.
            </summary>
        </member>
        <member name="M:Kodec.JumpToAppointedFrame.#ctor(System.Int32)">
            <summary>
            指定フレームへジャンプするJumpToAppointedFrameクラスコンストラクタ
            </summary>
            <param name="maxframe">最大移動可能フレームインデックス</param>
        </member>
        <member name="P:Kodec.JumpToAppointedFrame.JumpTo">
            <summary>
            ジャンプする対象フレームナンバーを取得します。（0スタート）
            ジャンプできないナンバーの場合、-1が返ります
            </summary>
        </member>
        <member name="F:Kodec.GravityMeasurment.components">
            <summary>
            Required designer variable.
            </summary>
        </member>
        <member name="M:Kodec.GravityMeasurment.Dispose(System.Boolean)">
            <summary>
            Clean up any resources being used.
            </summary>
            <param name="disposing">true if managed resources should be disposed; otherwise, false.</param>
        </member>
        <member name="M:Kodec.GravityMeasurment.InitializeComponent">
            <summary>
            Required method for Designer support - do not modify
            the contents of this method with the code editor.
            </summary>
        </member>
        <member name="F:Kodec.FileHeaderViewer.components">
            <summary>
            Required designer variable.
            </summary>
        </member>
        <member name="M:Kodec.FileHeaderViewer.Dispose(System.Boolean)">
            <summary>
            Clean up any resources being used.
            </summary>
            <param name="disposing">true if managed resources should be disposed; otherwise, false.</param>
        </member>
        <member name="M:Kodec.FileHeaderViewer.InitializeComponent">
            <summary>
            Required method for Designer support - do not modify
            the contents of this method with the code editor.
            </summary>
        </member>
        <member name="F:Kodec.FileHeaderViewer.headerNum">
            <summary>
            表示ヘッダの数。
            </summary>
        </member>
        <member name="M:Kodec.FileHeaderViewer.UpdateHeaderInfo(Kodec.AFMImage)">
            <summary>
            ヘッダ情報を更新します
            </summary>
            <param name="img">更新対象のAFMImageオブジェクト</param>
        </member>
        <member name="F:Kodec.ColorMappinng.colormap">
            <summary>
            カラーマップのY座標配列
            </summary>
        </member>
        <member name="F:Kodec.ColorMappinng.selectColorPointIndex">
            <summary>
            選択カラーアンカーNo.（非選択時は-1、ゼロスタート）
            </summary>
        </member>
        <member name="M:Kodec.ColorMappinng.CopyColorPoints(System.Collections.Generic.List{System.Drawing.Point}[],System.Collections.Generic.List{System.Drawing.Point}[])">
            <summary>
            カラーアンカー配列をディープコピーします
            </summary>
            <param name="source"></param>
            <param name="tgt"></param>
        </member>
        <member name="M:Kodec.ColorMappinng.OperateColorLineElement(System.Int32,System.Int32,System.Int32)">
            <summary>
            指定座標を中心とした範囲にカラーのラインorアンカーのがあれば、アンカーの追加、移動を行う。
            アンカーポイントの操作が優先、（色は赤→緑→青の順で優先）アンカーポイントがなければ新しいアンカーをインサートする
            </summary>
            <param name="cx"></param>
            <param name="cy"></param>
            <param name="margin"></param>
        </member>
        <member name="M:Kodec.ColorMappinng.OnColorMapChange">
            <summary>
            カラーマップ変更による処理を行う
            </summary>
        </member>
        <member name="M:Kodec.ColorMappinng.OnColorMapChange(Kodec.General.MappingColor)">
            <summary>
            カラーマップ変更による処理を行う
            </summary>
        </member>
        <member name="F:Kodec.ColorMappinng.components">
            <summary>
            必要なデザイナ変数です。
            </summary>
        </member>
        <member name="M:Kodec.ColorMappinng.Dispose(System.Boolean)">
            <summary>
            使用中のリソースをすべてクリーンアップします。
            </summary>
            <param name="disposing">マネージ リソースが破棄される場合 true、破棄されない場合は false です。</param>
        </member>
        <member name="M:Kodec.ColorMappinng.InitializeComponent">
            <summary>
            デザイナ サポートに必要なメソッドです。このメソッドの内容を
            コード エディタで変更しないでください。
            </summary>
        </member>
        <member name="P:Kodec.ColorMappinng.ColorPoints">
            <summary>
            カラーのアンカーポイント配列を取得します。格納順は要素0：赤、要素1：緑、要素3：青
            </summary>
        </member>
        <member name="P:Kodec.ColorMappinng.Colormap">
            <summary>
            カラーの配列を取得します。格納順は要素0：赤、要素1：緑、要素3：青
            </summary>
        </member>
        <member name="F:Kodec.GaussFilter.components">
            <summary>
            Required designer variable.
            </summary>
        </member>
        <member name="M:Kodec.GaussFilter.Dispose(System.Boolean)">
            <summary>
            Clean up any resources being used.
            </summary>
            <param name="disposing">true if managed resources should be disposed; otherwise, false.</param>
        </member>
        <member name="M:Kodec.GaussFilter.InitializeComponent">
            <summary>
            Required method for Designer support - do not modify
            the contents of this method with the code editor.
            </summary>
        </member>
        <member name="M:Kodec.GaussFilter.#ctor(System.Int32)">
            <summary>
            ガウシアンフィルタコンストラクタ
            </summary>
            <param name="viewerNum">AFMImageオブジェクト保有数</param>
        </member>
        <member name="F:Kodec.GaussFilter.tmp">
            <summary>
            テンポラリのAFMImage
            </summary>
        </member>
        <member name="F:Kodec.GaussFilter._parambk">
            <summary>
            キャンセル時復帰のバックアップ用
            </summary>
        </member>
        <member name="F:Kodec.GaussFilter.sigma3x3">
            <summary>
            Sigmaのパラメータリスト
            </summary>
        </member>
        <member name="M:Kodec.GaussFilter.ShowDialog(System.Int32)">
            <summary>設定ダイアログを出すためには引数がないShowDialog()を使わないでください。
            </summary>
            <param name="viewerindex"></param>
            <returns></returns>
        </member>
        <member name="M:Kodec.GaussFilter.CalcurateFilterKernel(System.Single)">
            <summary>
            フィルタカーネルを計算する
            </summary>
        </member>
        <member name="M:Kodec.GaussFilter.GaussFilter3x3(System.Int32,Kodec.AFMImage)">
            <summary>
            3x3ガウスフィルタ
            </summary>
            <param name="viewerIndex"></param>
            <param name="img"></param>
        </member>
        <member name="M:Kodec.GaussFilter.OnClosed(System.EventArgs)">
            <summary>
            ダイアログクローズした後のイベント
            </summary>
            <param name="e"></param>
        </member>
        <member name="M:Kodec.GaussFilter.OnClosing(System.ComponentModel.CancelEventArgs)">
            <summary>
            ダイアログクローズする前のイベント
            </summary>
            <param name="e"></param>
        </member>
        <member name="P:Kodec.GaussFilter.Sigma3x3">
            <summary>
            Sigmaのパラメータリスト
            </summary>
        </member>
        <member name="F:Kodec.VersionInfomation.components">
            <summary>
            必要なデザイナ変数です。
            </summary>
        </member>
        <member name="M:Kodec.VersionInfomation.Dispose(System.Boolean)">
            <summary>
            使用中のリソースをすべてクリーンアップします。
            </summary>
        </member>
        <member name="M:Kodec.VersionInfomation.InitializeComponent">
            <summary>
            デザイナ サポートに必要なメソッドです。このメソッドの内容を
            コード エディタで変更しないでください。
            </summary>
        </member>
        <member name="F:Kodec.VelocityMeasurement.components">
            <summary>
            Required designer variable.
            </summary>
        </member>
        <member name="M:Kodec.VelocityMeasurement.Dispose(System.Boolean)">
            <summary>
            Clean up any resources being used.
            </summary>
            <param name="disposing">true if managed resources should be disposed; otherwise, false.</param>
        </member>
        <member name="M:Kodec.VelocityMeasurement.InitializeComponent">
            <summary>
            Required method for Designer support - do not modify
            the contents of this method with the code editor.
            </summary>
        </member>
        <member name="F:Kodec.CommentRewriter.components">
            <summary>
            Required designer variable.
            </summary>
        </member>
        <member name="M:Kodec.CommentRewriter.Dispose(System.Boolean)">
            <summary>
            Clean up any resources being used.
            </summary>
            <param name="disposing">true if managed resources should be disposed; otherwise, false.</param>
        </member>
        <member name="M:Kodec.CommentRewriter.InitializeComponent">
            <summary>
            Required method for Designer support - do not modify
            the contents of this method with the code editor.
            </summary>
        </member>
        <member name="T:Kodec.MainForm">
            <summary>Kodecのメインクラス
            </summary>
        </member>
        <member name="M:Kodec.MainForm.#ctor">
            <summary>コンストラクタ 
            </summary>
        </member>
        <member name="F:Kodec.MainForm._loadedWindowWidth">
            <summary>起動時のサイズ</summary>
        </member>
        <member name="F:Kodec.MainForm.FirstBootFlag">
            <summary> 初回起動時かどうかを示すフラグ。初回起動時のみの操作を実現するために使う </summary>
        </member>
        <member name="F:Kodec.MainForm.NonActiveModelessWindowOpacity">
            <summary>アクティブでないモードレスウィンドウの不透明度を指定する。（Max=1）</summary>
        </member>
        <member name="F:Kodec.MainForm.fileNames">
            <summary>ファイルパスの配列</summary>
        </member>
        <member name="F:Kodec.MainForm.mf">
            <summary>MainFormのインスタンス</summary>
        </member>
        <member name="F:Kodec.MainForm.lastSavePath">
            <summary>最後に保存したファイルパス</summary>
        </member>
        <member name="F:Kodec.MainForm.activeViewer">
            <summary>ActiveなImageViewer</summary>
        </member>
        <member name="F:Kodec.MainForm.afmViewers">
            <summary>ImageViewerのコントロール配列 </summary>
        </member>
        <member name="F:Kodec.MainForm.stPoint">
            <summary>マウス操作（CrossSection,Zoom）での操作開始点</summary>
        </member>
        <member name="F:Kodec.MainForm.endPoint">
            <summary>マウス操作（CrossSection,Zoom）での操作終了点</summary>
        </member>
        <member name="F:Kodec.MainForm.funcState">
            <summary>マウス操作の状態 </summary>
        </member>
        <member name="F:Kodec.MainForm.zoomAreaResizeHandle">
            <summary>拡大エリアの調整時、どこのハンドルを使っているかを表す列挙体インスタンス </summary>
        </member>
        <member name="F:Kodec.MainForm.ShowDirectoryDepth">
            <summary>表示ディレクトリ階層。0でファイル名のみ。</summary>
        </member>
        <member name="M:Kodec.MainForm.ChangeWindow(System.Int32)">
            <summary>イメージ表示ウィンドウを1枚/2枚切り替
            </summary>
            <param name="windowNum"></param>
        </member>
        <member name="M:Kodec.MainForm.FileClipboard">
            <summary>選択されているファイルをクリップボードにコピーする
            </summary>
        </member>
        <member name="M:Kodec.MainForm.ControlEnableChange(System.Boolean)">
            <summary> コントロールのEnableを切り替える（AFMImageが存在していればイメージ調整などが使用可能になるので、その制御）
            </summary>
            <param name="isEnable"></param>
        </member>
        <member name="M:Kodec.MainForm.AddAdjustedFileNameToList(System.UInt32)">
            <summary>ファイルパスのディレクトリ表示調整
            </summary>
            <param name="showFolderNum">表示させたいディレクトリ数。フルパス表示したいときは大きな数を渡す。</param>
        </member>
        <member name="M:Kodec.MainForm.OpenFolder">
            <summary>
            指定フォルダ以下のファイルを開く(サブフォルダ以下は含めない)
            </summary>
        </member>
        <member name="M:Kodec.MainForm.ZoomAreaResizeHandleCheck(System.Drawing.Point)">
            <summary>
            カーソルが拡大エリアのハンドル位置にあるか判定、カーソルをリサイズ用に変更
            </summary>
            <param name="pt">カーソル位置</param>
        </member>
        <member name="M:Kodec.MainForm.PointAdjustIntoRect(System.Drawing.Point,System.Drawing.Rectangle)">
            <summary>指定されたポイント構造体が指定された四角形の内部に入っていなければ内部になるよう調整する。調整後のPoint構造体が返ります
            </summary>
            <param name="pt"></param>
            <param name="rect"></param>
            <returns></returns>
        </member>
        <member name="M:Kodec.MainForm.ShowImage(System.Int32)">
            <summary>イメージをViewerに表示させます。フレーム変更の場合の処理
            </summary>
            <param name="frameindex">ロードするイメージのインデックス</param>
        </member>
        <member name="M:Kodec.MainForm.ShowImage(System.Int32,System.Collections.Generic.List{Kodec.AFMImage.ImageOperations}[])">
            <summary>イメージをViewerに表示させます。ファイル変更の場合の処理
            </summary>
            <param name="frameindex">ロードするイメージのインデック</param>
            <param name="AO"></param>
        </member>
        <member name="M:Kodec.MainForm.ShowImage(Kodec.AFMImage,System.Int32)">
            <summary>
            AFMImageとそのイメージを表示するViewerIndexを指定してイメージを描画します。
            MainFormからではなく、イメージ調整用のダイアログから呼び出されることを想定しています。
            </summary>
            <param name="img"></param>
            <param name="viewerIndex"></param>
        </member>
        <member name="M:Kodec.MainForm.ShowImage">
            <summary>再描画します。
            </summary>
        </member>
        <member name="M:Kodec.MainForm.ImageOperation(System.Int32,Kodec.AFMImage)">
            <summary>イメージに対する処理を行います
            </summary>
            <param name="viewerID"></param>
            <param name="img"></param>
        </member>
        <member name="M:Kodec.MainForm.AdjustForTotalImagingRange">
            <summary>
            イメージングエリア表示のコントロール(panel)サイズをレンジの最大サイズのアスペクト比に合わせます。
            </summary>
        </member>
        <member name="M:Kodec.MainForm.ShowImageInfo">
            <summary>
            イメージの情報を表示します（イメージングエリアのリフレッシュもここで。）
            </summary>
        </member>
        <member name="M:Kodec.MainForm.toolStripButtonGrid_Click(System.Object,System.EventArgs)">
            <summary>
            グリッド表示ON/OFF
            </summary>
            <param name="sender"></param>
            <param name="e"></param>
        </member>
        <member name="M:Kodec.MainForm.afmImageView1_Paint(System.Object,System.Windows.Forms.PaintEventArgs)">
            <summary>
            ViewerのPaintイベント
            </summary>
            <param name="sender"></param>
            <param name="e"></param>
        </member>
        <member name="M:Kodec.MainForm.UpdateModelessDialogInfo">
            <summary>
            モードレスダイアログで表示されるAFMイメージの情報を更新します。
            現状、ヒストグラムのみ。
            </summary>
        </member>
        <member name="M:Kodec.MainForm.ModelessDialogInitialize(System.Windows.Forms.Form)">
            <summary>
            モードレスダイアログの初期化処理（表示位置とオーナーフォームを設定）
            </summary>
            <param name="fm">表示位置とオーナーを指定するモードレスダイアログ</param>
        </member>
        <member name="M:Kodec.MainForm.GetDialogLocation(System.Drawing.Size)">
            <summary>
            ダイアログの表示位置をかえす。
            </summary>
            <param name="dialogSize">表示するダイアログウィンドウのサイズ</param>
            <returns></returns>
        </member>
        <member name="M:Kodec.MainForm.ShowRubberBandHandle(System.Drawing.Graphics,System.Drawing.Rectangle)">
            <summary>
            ラバーバンドtrのまわり8か所にハンドルの四角を描く
            </summary>
            <param name="g">Graphicsオブジェクト</param>
            <param name="tr">ラバーバンドのRectangle</param>
            <returns></returns>
        </member>
        <member name="M:Kodec.MainForm.OnKeyDown(System.Windows.Forms.KeyEventArgs)">
            <summary>MainFormのKeyDownイベントオーバーライド
            </summary>
            <param name="e"></param>
        </member>
        <member name="M:Kodec.MainForm.ShowChannelWindow_Change(System.Object,System.EventArgs)">
            <summary>
            表示するAFMImageViewerの数を変更
            </summary>
            <param name="sender"></param>
            <param name="e"></param>
        </member>
        <member name="M:Kodec.MainForm.contextMenuStripImgSave_Opening(System.Object,System.ComponentModel.CancelEventArgs)">
            <summary>
            イメージ上でのコンテキストメニュー表示を制御（イメージがない時は開かないようにする）
            </summary>
            <param name="sender"></param>
            <param name="e"></param>
        </member>
        <member name="M:Kodec.MainForm.bitToolStripMenuItem_Click(System.Object,System.EventArgs)">
            <summary>
            指定フォルダへ右クリック保存（コンテキストメニューの項目）
            </summary>
            <param name="sender"></param>
            <param name="e"></param>
        </member>
        <member name="M:Kodec.MainForm.bitToolStripMenuItem2_Click(System.Object,System.EventArgs)">
            <summary>
            前回と同じ場所へ右クリックで保存（コンテキストメニューの項目）
            </summary>
            <param name="sender"></param>
            <param name="e"></param>
        </member>
        <member name="M:Kodec.MainForm.afmImageView1_MouseDown(System.Object,System.Windows.Forms.MouseEventArgs)">
            <summary>
            ViewerのクリックによるアクティブViewer変更。
            </summary>
            <param name="sender"></param>
            <param name="e"></param>
        </member>
        <member name="M:Kodec.MainForm.ActiveViewerChange(System.Int32)">
            <summary>
            アクティブViewer変更。
            </summary>
            <param name="w_id">ViewerコントロールID(０から)</param>
        </member>
        <member name="M:Kodec.MainForm.toolStripButtonScaleLock_Click(System.Object,System.EventArgs)">
            <summary>
            高さと配色の割り当てを固定する。
            </summary>
        </member>
        <member name="M:Kodec.MainForm.toolStripButtonGaussFilter_Click(System.Object,System.EventArgs)">
            <summary>
            ガウスフィルタ適用
            </summary>
            <param name="sender"></param>
            <param name="e"></param>
        </member>
        <member name="M:Kodec.MainForm.toolStripButtonRescale_Click(System.Object,System.EventArgs)">
            <summary>
            リスケール
            </summary>
            <param name="sender"></param>
            <param name="e"></param>
        </member>
        <member name="M:Kodec.MainForm.saveOperation(System.Object,System.EventArgs)">
            <summary>
            保存ダイアログ表示
            </summary>
            <param name="sender"></param>
            <param name="e"></param>
        </member>
        <member name="M:Kodec.MainForm.toolStripMenu_ActiveImageViewerChange(System.Object,System.EventArgs)">
            <summary>
            ツールメニューでアクティブViewerを変更
            </summary>
            <param name="sender"></param>
            <param name="e"></param>
        </member>
        <member name="M:Kodec.MainForm.toolStripButton_CS_Zoom_Click(System.Object,System.EventArgs)">
            <summary>
            ズーム、クロスセクションのツールボタン制御
            </summary>
            <param name="sender"></param>
            <param name="e"></param>
        </member>
        <member name="M:Kodec.MainForm.toolStripButtonZoomLock_CheckedChanged(System.Object,System.EventArgs)">
            <summary>
            ZoomLockの適用ON/OFF
            </summary>
            <param name="sender"></param>
            <param name="e"></param>
        </member>
        <member name="F:Kodec.MainForm.IsAutoPlaying">
            <summary>
            再生中フラグ(キャンセルするにはこいつをFalseにする)
            </summary>
        </member>
        <member name="F:Kodec.MainForm.autoPlayDelayScale">
            <summary>
            自動再生のディレイ因子。これが大きいと再生が遅くなる。
            </summary>
        </member>
        <member name="M:Kodec.MainForm.ControlEnableChangeOnAutoPlay">
            <summary>
            自動再生におけるコントロールのEnableを切り替える(自動再生中は停止などの操作以外は受け付けない。)
            </summary>
        </member>
        <member name="M:Kodec.MainForm.OnClosed(System.EventArgs)">
            <summary>終了時の設定保存
            </summary>
            <param name="e"></param>
        </member>
        <member name="M:Kodec.MainForm.OnResize(System.EventArgs)">
            <summary>サイズが変更されたときの処理
            </summary>
            <param name="e"></param>
        </member>
        <member name="M:Kodec.MainForm.toolStripMenuItemAppliedOperation_Click(System.Object,System.EventArgs)">
            <summary>
            適用画像補正リストウィンドウを表示
            </summary>
            <param name="sender"></param>
            <param name="e"></param>
        </member>
        <member name="M:Kodec.MainForm.toolStripMenuItemRemoveResonanceError_Click(System.Object,System.EventArgs)">
            <summary>
            共振エラー除去
            </summary>
            <param name="sender"></param>
            <param name="e"></param>
        </member>
        <member name="M:Kodec.MainForm.OnClosing(System.ComponentModel.CancelEventArgs)">
            <summary>画像が自動再生中だと閉じれない(2009/5/28 渡辺)
            </summary>
            <param name="e"></param>
        </member>
        <member name="M:Kodec.MainForm.listBoxFileNames_KeyDown(System.Object,System.Windows.Forms.KeyEventArgs)">
            <summary>フレームを進めたり戻したり
            </summary>
            <param name="sender"></param>
            <param name="e"></param>
        </member>
        <member name="M:Kodec.MainForm.bcCheck">
            <summary>bcStart、bcEndへの入力が正しいかをチェックする
            </summary>
        </member>
        <member name="F:Kodec.MainForm.components">
            <summary>
            必要なデザイナ変数です。
            </summary>
        </member>
        <member name="M:Kodec.MainForm.Dispose(System.Boolean)">
            <summary>
            使用中のリソースをすべてクリーンアップします。
            </summary>
            <param name="disposing">マネージ リソースが破棄される場合 true、破棄されない場合は false です。</param>
        </member>
        <member name="M:Kodec.MainForm.InitializeComponent">
            <summary>
            デザイナ サポートに必要なメソッドです。このメソッドの内容を
            コード エディタで変更しないでください。
            </summary>
        </member>
        <member name="P:Kodec.MainForm.Mf">
            <summary>MainFormインスタンスを取得します</summary>
        </member>
        <member name="P:Kodec.MainForm.FileName">
            <summary>ファイルパス配列</summary>
        </member>
        <member name="P:Kodec.MainForm.ActiveViewer">
            <summary>アクティブなイメージ表示コントロール</summary>
        </member>
        <member name="P:Kodec.MainForm.AFMViewers">
            <summary>ImageViewerを取得します。</summary>
        </member>
        <member name="P:Kodec.MainForm.ActiveViewerIndex">
            <summary>ActiveViewerのインデックスを取得します。</summary>
        </member>
        <member name="P:Kodec.MainForm.ActiveImg">
            <summary>ActiveなコントロールのAFMImageを取得します。</summary>
        </member>
        <member name="T:Kodec.MainForm.MouseFunctionState">
            <summary>マウス操作の状態</summary>
        </member>
        <member name="T:Kodec.MainForm.ZoomResizePosi">
            <summary>拡大エリアの調整時、どの位置のハンドルを使っているかを表す列挙体 </summary>
        </member>
        <member name="T:Kodec.MainForm.MouseOperationPoint">
            <summary>マウスによる領域選択操作などで得られた座標構造体</summary>
        </member>
        <member name="M:Kodec.MainForm.MouseOperationPoint.#ctor(System.Int32,System.Int32,System.Int32,System.Int32)">
            <summary>コンストラクタ
            </summary>
            <param name="xonCtrl">コントロール座標上のPC系座標(X)</param>
            <param name="yonCtrl">コントロール座標上のPC系座標(Y)</param>
            <param name="xonImg">イメージ上のデカルト系座標(X)</param>
            <param name="yonImg">イメージ上のデカルト系座標(Y)</param>
        </member>
        <member name="M:Kodec.MainForm.MouseOperationPoint.#ctor(System.Drawing.Point,System.Drawing.Point)">
            <summary>コンストラクタ
            </summary>
            <param name="onCtrl"></param>
            <param name="onImg"></param>
        </member>
        <member name="P:Kodec.MainForm.MouseOperationPoint.OnCtrl">
            <summary>コントロール上(原点が左上)の座標</summary>
        </member>
        <member name="P:Kodec.MainForm.MouseOperationPoint.OnImg">
            <summary>イメージ上のデカルト系座標</summary>
        </member>
        <member name="T:Kodec.ManualTilt">
            <summary>
            手動でTiltするダイアログ。
            </summary>
        </member>
        <member name="F:Kodec.ManualTilt.MULTIPLIERFACTOR">
            <summary>手動Tiltの乗数の乗数(大きいほど水平･垂直パラメータ１Tickに対する変化が大きくなる)
            </summary>
        </member>
        <member name="F:Kodec.ManualTilt.components">
            <summary>
            必要なデザイナ変数です。
            </summary>
        </member>
        <member name="M:Kodec.ManualTilt.Dispose(System.Boolean)">
            <summary>
            使用中のリソースをすべてクリーンアップします。
            </summary>
            <param name="disposing">マネージ リソースが破棄される場合 true、破棄されない場合は false です。</param>
        </member>
        <member name="M:Kodec.ManualTilt.InitializeComponent">
            <summary>
            デザイナ サポートに必要なメソッドです。このメソッドの内容を
            コード エディタで変更しないでください。
            </summary>
        </member>
        <member name="M:Kodec.ManualTilt.#ctor(System.Int32)">
            <summary>
            コンストラクタ
            </summary>
        </member>
        <member name="F:Kodec.ManualTilt.tmp">
            <summary>テンポラリのイメージオブジェクト。Tilt調整時の再描画でイメージをファイルから読みだすのではなく、このテンポラリに保持しておいたものをコピーして使う。
            </summary>
        </member>
        <member name="M:Kodec.ManualTilt.ShowDialog(System.Int32)">
            <summary>設定ダイアログを出すためには引数がないShowDialog()を使わないでください。
            </summary>
            <param name="viewerIndex">処理対象のAFMImageオブジェクト識別インデックス</param>
        </member>
        <member name="M:Kodec.ManualTilt.UpdateParams(System.Int32)">
            <summary>チルトのパラメータを更新する
            </summary>
            <param name="viewerID">ビューアID</param>
        </member>
        <member name="M:Kodec.ManualTilt.OnClosed(System.EventArgs)">
            <summary>
            フォームを閉じたときに呼ばれる
            </summary>
            <param name="e"></param>
        </member>
        <member name="M:Kodec.ManualTilt.OnClosing(System.ComponentModel.CancelEventArgs)">
            <summary>
            フォームを閉じようとするときに呼ばれる
            </summary>
            <param name="e"></param>
        </member>
        <member name="M:Kodec.ManualTilt.Tilt_Manual(System.Int32,Kodec.AFMImage)">
            <summary>
            角度の手動補正
            </summary>
        </member>
        <member name="P:Kodec.ManualTilt.ManualTiltParams">
            <summary>マニュアルチルトのパラメタを項目ごとに保存するためのリスト
            </summary>
        </member>
        <member name="T:Kodec.ManualTilt.ManualTiltParameters">
            <summary>
            マニュアルチルトパラメータ構造体
            </summary>
        </member>
        <member name="F:Kodec.ManualTilt.ManualTiltParameters.tiltVParam">
            <summary>
            チルト垂直パラメータ
            </summary>
        </member>
        <member name="F:Kodec.ManualTilt.ManualTiltParameters.tiltHParam">
            <summary>
            チルト水平パラメータ
            </summary>
        </member>
        <member name="M:Kodec.ManualTilt.ManualTiltParameters.#ctor(System.Single,System.Single,System.Single)">
            <summary>
            コンストラクタ
            </summary>
            <param name="vp"></param>
            <param name="hp"></param>
            <param name="mul"></param>
        </member>
        <member name="P:Kodec.ManualTilt.ManualTiltParameters.TiltVParam">
            <summary>
            チルト垂直パラメータ
            </summary>
        </member>
        <member name="P:Kodec.ManualTilt.ManualTiltParameters.TiltHParam">
            <summary>
            チルト水平パラメータ
            </summary>
        </member>
        <member name="P:Kodec.ManualTilt.ManualTiltParameters.MulFactor">
            <summary>
            適用するかどうか
            </summary>
        </member>
        <member name="M:Kodec.LengthMeasurement.button1_Click(System.Object,System.EventArgs)">
            <summary>
            button1_Click
            </summary>
            <param name="sender"></param>
            <param name="e"></param>
        </member>
        <member name="F:Kodec.LengthMeasurement.components">
            <summary>
            Required designer variable.
            </summary>
        </member>
        <member name="M:Kodec.LengthMeasurement.Dispose(System.Boolean)">
            <summary>
            Clean up any resources being used.
            </summary>
            <param name="disposing">true if managed resources should be disposed; otherwise, false.</param>
        </member>
        <member name="M:Kodec.LengthMeasurement.InitializeComponent">
            <summary>
            Required method for Designer support - do not modify
            the contents of this method with the code editor.
            </summary>
        </member>
        <member name="T:Kodec.Tilt">
            <summary>
            Tilt関係クラス
            </summary>
        </member>
        <member name="M:Kodec.Tilt.#ctor(System.Int32)">
            <summary>
            Tiltクラスコンストラクタ
            </summary>
            <param name="viewerNum">AFMImageオブジェクト保有数</param>
        </member>
        <member name="M:Kodec.Tilt.AutoTilt(System.Int32,Kodec.AFMImage)">
            <summary>
            角度の自動補正
            </summary>
            <param name="viewerID">オブジェクト識別インデックス</param>
            <param name="AFMimg">処理を加えるAFMImageオブジェクト</param>
        </member>
        <member name="M:Kodec.Tilt.FixedAutoTilt(System.Int32,Kodec.AFMImage)">
            <summary>
            角度の自動TiltLock補正
            </summary>
            <param name="viewerID">処理対象のAFMImageオブジェクト識別インデックス</param>
            <param name="AFMimg">処理対象のAFMImageオブジェクト</param>
        </member>
        <member name="M:Kodec.Tilt.XLineTilt(System.Int32,Kodec.AFMImage)">
            <summary>
            X方向1ラインごとにTiltをかけます
            </summary>
            <param name="viewerIndex">ダミー</param>
            <param name="img">ダミー</param>
        </member>
        <member name="P:Kodec.Tilt.AutoTiltParam">
            <summary>
            AutoTiltパラメータリスト
            </summary>
        </member>
        <member name="T:Kodec.Tilt.TiltParameters">
            <summary>
            AutoTiltパラメータ構造体
            </summary>
        </member>
        <member name="P:Kodec.Tilt.TiltParameters.XGradient">
            <summary>
            X 傾き
            </summary>
        </member>
        <member name="P:Kodec.Tilt.TiltParameters.YGradient">
            <summary>
            Y 傾き
            </summary>
        </member>
        <member name="P:Kodec.Tilt.TiltParameters.XSegment">
            <summary>
            X 切片
            </summary>
        </member>
        <member name="P:Kodec.Tilt.TiltParameters.YSegment">
            <summary>
            Y 切片
            </summary>
        </member>
        <member name="F:Kodec.SaveDialog.components">
            <summary>
            Required designer variable.
            </summary>
        </member>
        <member name="M:Kodec.SaveDialog.Dispose(System.Boolean)">
            <summary>
            Clean up any resources being used.
            </summary>
            <param name="disposing">true if managed resources should be disposed; otherwise, false.</param>
        </member>
        <member name="M:Kodec.SaveDialog.InitializeComponent">
            <summary>
            Required method for Designer support - do not modify
            the contents of this method with the code editor.
            </summary>
        </member>
        <member name="M:Kodec.SaveDialog.#ctor(System.Int32,System.Int32)">
            <summary>
            保存ダイアログ
            </summary>
            <param name="startFrame">保存開始フレームインデックス</param>
            <param name="endFrame">保存終了フレームインデックス</param>
        </member>
        <member name="F:Kodec.SaveDialog.savefmt">
            <summary>
            保存フォーマット
            </summary>
        </member>
        <member name="F:Kodec.SaveDialog.filename_NonIncPathExt">
            <summary>
            保存対象の、拡張子とパスを含まないファイル名。
            </summary>
        </member>
        <member name="F:Kodec.SaveDialog.filePath">
            <summary>
            保存元ファイルパス
            </summary>
        </member>
        <member name="M:Kodec.SaveDialog.btnSaveAbort_Click(System.Object,System.EventArgs)">
            <summary>
            保存中止
            </summary>
            <param name="sender"></param>
            <param name="e"></param>
        </member>
        <member name="M:Kodec.SaveDialog.GetTotalSizeIncludeOffsetMove(System.Drawing.Size@,System.Int32@,System.Int32@)">
            <summary>
            複数フレームにわたる、オフセット移動分を含んだイメージピクセルサイズとオフセット最小値を取得します
            </summary>
            <param name="ofsMoveSize">オフセットを含んだイメージのサイズ[pixel]</param>
            <param name="xMoveMin_nm">Xオフセット最小値</param>
            <param name="yMoveMin_nm">Yオフセット最小値</param>
        </member>
        <member name="M:Kodec.SaveDialog.CreateSaveFrameName(Kodec.AFMImage)">
            <summary>
            単一フレームデータの保存ファイルパス(拡張子なし)を生成します。
            </summary>
            <param name="ai"></param>
            <returns></returns>
        </member>
        <member name="T:Kodec.SaveDialog.ErrorReport">
            <summary>
            エラーレポート構造体
            </summary>
        </member>
        <member name="P:Kodec.SaveDialog.ErrorReport.ErrorFrameNo">
            <summary>
            エラーが起きたフレーム番号
            </summary>
        </member>
        <member name="P:Kodec.SaveDialog.ErrorReport.ErrorMsg">
            <summary>
            エラーメッセージ
            </summary>
        </member>
        <member name="F:Kodec.ScaleLock.topscale">
            <summary>
            キャンセル時の復帰用
            </summary>
        </member>
        <member name="F:Kodec.ScaleLock.bottomscale">
            <summary>
            キャンセル時の復帰用
            </summary>
        </member>
        <member name="M:Kodec.ScaleLock.ScaleLockCopy_Click(System.Object,System.EventArgs)">
            <summary>
            スケールロックのMax,Minを現在のイメージから取ってくる
            </summary>
            <param name="sender"></param>
            <param name="e"></param>
        </member>
        <member name="M:Kodec.ScaleLock.OnClosing(System.ComponentModel.CancelEventArgs)">
            <summary>
            キャンセル時の復帰処理
            </summary>
            <param name="e"></param>
        </member>
        <member name="F:Kodec.ScaleLock.components">
            <summary>
            Required designer variable.
            </summary>
        </member>
        <member name="M:Kodec.ScaleLock.Dispose(System.Boolean)">
            <summary>
            Clean up any resources being used.
            </summary>
            <param name="disposing">true if managed resources should be disposed; otherwise, false.</param>
        </member>
        <member name="M:Kodec.ScaleLock.InitializeComponent">
            <summary>
            Required method for Designer support - do not modify
            the contents of this method with the code editor.
            </summary>
        </member>
        <member name="F:Kodec.AppliedCompensation.components">
            <summary>
            Required designer variable.
            </summary>
        </member>
        <member name="M:Kodec.AppliedCompensation.Dispose(System.Boolean)">
            <summary>
            Clean up any resources being used.
            </summary>
            <param name="disposing">true if managed resources should be disposed; otherwise, false.</param>
        </member>
        <member name="M:Kodec.AppliedCompensation.InitializeComponent">
            <summary>
            Required method for Designer support - do not modify
            the contents of this method with the code editor.
            </summary>
        </member>
        <member name="M:Kodec.AppliedCompensation.UpdateCompensation(System.Collections.Generic.List{Kodec.AFMImage.ImageOperations})">
            <summary>補正操作リストを更新します。
            </summary>
            <param name="comp"></param>
        </member>
        <member name="M:Kodec.AppliedCompensation.SwapListItem(System.Int32,System.Int32)">
            <summary>ListBoxのItemを交換します
            </summary>
            <param name="arg1">交換要素１のインデックス</param>
            <param name="arg2">交換要素２のインデックス</param>
        </member>
        <member name="M:Kodec.AppliedCompensation.SwapOperationItem(System.Int32,System.Int32)">
            <summary>OperationListを交換します
            </summary>
            <param name="arg1">交換要素１のインデックス</param>
            <param name="arg2">交換要素２のインデックス</param>
        </member>
        <member name="T:Kodec.Properties.Resources">
            <summary>
              ローカライズされた文字列などを検索するための、厳密に型指定されたリソース クラスです。
            </summary>
        </member>
        <member name="P:Kodec.Properties.Resources.ResourceManager">
            <summary>
              このクラスで使用されているキャッシュされた ResourceManager インスタンスを返します。
            </summary>
        </member>
        <member name="P:Kodec.Properties.Resources.Culture">
            <summary>
              厳密に型指定されたこのリソース クラスを使用して、すべての検索リソースに対し、
              現在のスレッドの CurrentUICulture プロパティをオーバーライドします。
            </summary>
        </member>
        <member name="F:Kodec.CrossSection.components">
            <summary>
            Required designer variable.
            </summary>
        </member>
        <member name="M:Kodec.CrossSection.Dispose(System.Boolean)">
            <summary>
            Clean up any resources being used.
            </summary>
            <param name="disposing">true if managed resources should be disposed; otherwise, false.</param>
        </member>
        <member name="M:Kodec.CrossSection.InitializeComponent">
            <summary>
            Required method for Designer support - do not modify
            the contents of this method with the code editor.
            </summary>
        </member>
        <member name="F:Kodec.CrossSection.crossData">
            <summary>
            CrossSection用のデータ配列
            </summary>
        </member>
        <member name="F:Kodec.CrossSection.heightKeisuu">
            <summary>
            CrossSectionのラインを描く高さを決める係数
            </summary>
        </member>
        <member name="M:Kodec.CrossSection.CalcCrossSectionDrawCoef">
            <summary>
            CrossSection描画のための係数を計算
            </summary>
        </member>
        <member name="M:Kodec.CrossSection.GetCSHLinePosi(System.Int32)">
            <summary>
            CrossSectionの水平ラインの描画位置(高さ）を計算して返す
            </summary>
            <param name="index">CrossSectionデータインデックス</param>
            <returns>CrossSectionデータに対応する水平座標の値</returns>
        </member>
        <member name="M:Kodec.CrossSection.GetCSPosiFromIndex(System.Int32)">
            <summary>
            インデックスからそのインデックスのデータが描画されるべきX座標を計算する
            </summary>
            <param name="index">CrossSectionデータインデックス</param>
            <returns>CrossSectionデータに対応する垂直座標の値</returns>
        </member>
        <member name="M:Kodec.CrossSection.DrawMeasureTriangle(System.Drawing.Graphics,System.Int32)">
            <summary>
            計測モード用三角形を描画
            </summary>
            <param name="g"></param>
            <param name="index">CrossSectionデータIndex</param>
        </member>
        <member name="M:Kodec.CrossSection.UpdateWH">
            <summary>
            計測モードではかった幅と高さを更新
            </summary>
        </member>
        <member name="M:Kodec.CrossSection.GetCSIndexFromX(System.Int32)">
            <summary>座標からCrossSectionのIndex位置をかえす
            </summary>
            <param name="x"></param>
            <returns></returns>
        </member>
        <member name="P:Kodec.CrossSection.IsHasCrossSectionData">
            <summary>
            CrossSectionデータを持っているかどうかを取得する
            </summary>
        </member>
        <member name="F:Kodec.FrameIntegration.components">
            <summary>
            Required designer variable.
            </summary>
        </member>
        <member name="M:Kodec.FrameIntegration.Dispose(System.Boolean)">
            <summary>
            Clean up any resources being used.
            </summary>
            <param name="disposing">true if managed resources should be disposed; otherwise, false.</param>
        </member>
        <member name="M:Kodec.FrameIntegration.InitializeComponent">
            <summary>
            Required method for Designer support - do not modify
            the contents of this method with the code editor.
            </summary>
        </member>
        <member name="M:Kodec.FrameIntegration.#ctor(System.Int32,System.Int32)">
            <summary>
            コンストラクタ
            </summary>
            <param name="start">開始フレームインデックス</param>
            <param name="end">終了フレームインデックス</param>
        </member>
        <member name="M:Kodec.FrameIntegration.OnResize(System.EventArgs)">
            <summary>
            リサイズイベント
            </summary>
            <param name="e"></param>
        </member>
        <member name="F:Kodec.Config.components">
            <summary>
            必要なデザイナ変数です。
            </summary>
        </member>
        <member name="M:Kodec.Config.Dispose(System.Boolean)">
            <summary>
            使用中のリソースをすべてクリーンアップします。
            </summary>
            <param name="disposing">マネージ リソースが破棄される場合 true、破棄されない場合は false です。</param>
        </member>
        <member name="M:Kodec.Config.InitializeComponent">
            <summary>
            デザイナ サポートに必要なメソッドです。このメソッドの内容を
            コード エディタで変更しないでください。
            </summary>
        </member>
        <member name="M:Kodec.Config.#ctor">
            <summary>
            コンストラクタ
            </summary>
        </member>
        <member name="M:Kodec.Filter.Normalize(System.Int32,Kodec.AFMImage)">
            <summary>
            3x3単純平滑化フィルタ
            </summary>
            <param name="vindex"></param>
            <param name="img"></param>
        </member>
        <member name="M:Kodec.Filter.ResonanceFilter(System.Int32,Kodec.AFMImage)">
            <summary>
            縦の筋を消します。画像によっては逆に汚くなります。
            次のバージョンではこのメソッドは消そう。
            あんまり綺麗なロジックじゃないし。
            </summary>
            <param name="vindex"></param>
            <param name="img"></param>
        </member>
        <member name="F:Kodec.Zoom.ZOOMLIMIT">
            <summary>
            拡大限界ピクセル。これ未満のピクセルの場合は拡大できない。
            </summary>
        </member>
        <member name="M:Kodec.Zoom.ZoomImage(System.Int32,Kodec.AFMImage)">
            <summary>
            拡大描画を行なう
            </summary>
            <param name="vindex"></param>
            <param name="img"></param>
        </member>
        <member name="P:Kodec.Zoom.ZoomParam">
            <summary>
            拡大開始ピクセルと幅と高さの情報リスト。（Rectangle型は左上が原点ですが、Zoomの情報の場合はデカルト系[左下原点]で考えます。）
            したがって、Topプロパティは四角形の下部座標、Yプロパティは左下隅を表します。
            </summary>
        </member>
        <member name="M:Kodec.Program.Main">
            <summary>
            アプリケーションのメイン エントリ ポイントです。
            </summary>
        </member>
    </members>
</doc>
