# Supplementary material for: Cofilin-induced unidirectional cooperative conformational changes in actin filaments revealed by high-speed atomic force microscopy
Source: eLife. 2015 Feb 2;4:e04806. doi: 10.7554/eLife.04806 (PMC4337605; doi:10.7554/eLife.04806)
Supplement: Source code 1. — The Kodec4.4.7.39 for HS-AFM image viewing and analysis software is coded in Visual C# (Visual Studio 2010, Microsoft, USA). DOI: http://dx.doi.org/10.7554/eLife.04806.031 [file elife04806s001.zip › Kodec 4.4.7.39/Kodec/bin/Release/RangeSelectTrackBar.xml]

<?xml version="1.0"?>
<doc>
    <assembly>
        <name>RangeSelectTrackBar</name>
    </assembly>
    <members>
        <member name="T:Kodec.RangeSelectTrackBar">
            <summary>
            範囲選択バーを備えたTrackBarです。
            </summary>
        </member>
        <member name="F:Kodec.RangeSelectTrackBar.panelMargin">
            <summary>
            トラックバーコントロールとトラックバーの移動領域の差(pixel)、トラックバーのツマミが一番端までいったときと、コントロールそのものの端の差。
            </summary>
        </member>
        <member name="F:Kodec.RangeSelectTrackBar.trackBarHalf">
            <summary>
            トラックバーのスライダ（マウスでつまむ部分）の幅(pixel)
            </summary>
        </member>
        <member name="M:Kodec.RangeSelectTrackBar.#ctor">
            <summary>
            コンストラクタ。
            </summary>
        </member>
        <member name="F:Kodec.RangeSelectTrackBar.SliderPixelWidth">
            <summary>
            スライダ移動領域の幅(pixel)
            </summary>
        </member>
        <member name="F:Kodec.RangeSelectTrackBar.SliderValueWidth">
            <summary>
            スライダ移動領域の幅(trackBarの値)
            </summary>
        </member>
        <member name="F:Kodec.RangeSelectTrackBar.oneTickSize">
            <summary>
            trackBarの1tick分の移動ピクセル数
            </summary>
        </member>
        <member name="F:Kodec.RangeSelectTrackBar.currentBarPosi">
            <summary>
            トラックバーの現在位置(pixel)
            </summary>
        </member>
        <member name="F:Kodec.RangeSelectTrackBar.clipStart">
            <summary>
            クリップStart位置(0スタート)
            </summary>
        </member>
        <member name="F:Kodec.RangeSelectTrackBar.clipEnd">
            <summary>
            クリップEnd位置(0スタート、trackBarの最大値がクリップ最大位置)
            </summary>
        </member>
        <member name="M:Kodec.RangeSelectTrackBar.SetStartClip">
            <summary>
            現在のTrackBarの値をStartClipに設定します
            </summary>
        </member>
        <member name="M:Kodec.RangeSelectTrackBar.SetEndClip">
            <summary>
            現在のTrackBarの値をEndtClipに設定します
            </summary>
        </member>
        <member name="M:Kodec.RangeSelectTrackBar.ResetSelectRange(System.Int32,System.Int32)">
            <summary>
            クリップ位置をリセットします。
            </summary>
            <param name="max">trackBarの最大値</param>
            <param name="min">trackBarの最小値</param>
        </member>
        <member name="M:Kodec.RangeSelectTrackBar.SetClip(System.Int32,System.Int32)">
            <summary>
            クリップ位置を設定します。範囲指定が不正な場合、例外をスローします。
            </summary>
            <param name="start">クリップ開始点</param>
            <param name="end">クリップ終了点</param>
        </member>
        <member name="F:Kodec.RangeSelectTrackBar.components">
            <summary>
            必要なデザイナ変数です。
            </summary>
        </member>
        <member name="M:Kodec.RangeSelectTrackBar.Dispose(System.Boolean)">
            <summary>
            使用中のリソースをすべてクリーンアップします。
            </summary>
            <param name="disposing">マネージ リソースが破棄される場合 true、破棄されない場合は false です。</param>
        </member>
        <member name="M:Kodec.RangeSelectTrackBar.InitializeComponent">
            <summary>
            デザイナ サポートに必要なメソッドです。このメソッドの内容を 
            コード エディタで変更しないでください。
            </summary>
        </member>
        <member name="P:Kodec.RangeSelectTrackBar.ClipStart">
            <summary>
            クリップStart位置(0スタート)
            </summary>
        </member>
        <member name="P:Kodec.RangeSelectTrackBar.ClipSUM">
            <summary>
            クリップされた結果の数を返します。
            </summary>
        </member>
        <member name="P:Kodec.RangeSelectTrackBar.ClipEnd">
            <summary>
            クリップEnd位置(0スタート、trackBarの最大値がクリップ最大位置)
            </summary>
        </member>
        <member name="P:Kodec.RangeSelectTrackBar.RangeColor">
            <summary>
            選択範囲を示す部分の色を設定します。
            </summary>
        </member>
        <member name="P:Kodec.RangeSelectTrackBar.LargeChange">
            <summary>
            TrackBarのマウスクリックでの移動量。
            </summary>
        </member>
        <member name="P:Kodec.RangeSelectTrackBar.Value">
            <summary>
            rackBarの現在の値を設定します。
            </summary>
        </member>
        <member name="P:Kodec.RangeSelectTrackBar.SmallChange">
            <summary>
            キーボードの矢印キーに対してポジションが移動する数。
            </summary>
        </member>
        <member name="P:Kodec.RangeSelectTrackBar.TickFrequency">
            <summary>
            目盛りの間隔を指定します。
            </summary>
        </member>
        <member name="P:Kodec.RangeSelectTrackBar.TickStyle">
            <summary>
            TrackBarのスタイルを決定します。
            </summary>
        </member>
        <member name="P:Kodec.RangeSelectTrackBar.Maximum">
            <summary>
            RangeTrackBarの最大値を取得します。
            </summary>
        </member>
        <member name="P:Kodec.RangeSelectTrackBar.Mimimum">
            <summary>
            RangeTrackBarの最小値を取得します。
            </summary>
        </member>
        <member name="P:Kodec.RangeSelectTrackBar.BackColor">
            <summary>
            背景色を取得・設定します
            </summary>
        </member>
        <member name="E:Kodec.RangeSelectTrackBar.ValueChange">
            <summary>
            RangeTrackBarの値が変化したときのイベント。
            </summary>
        </member>
    </members>
</doc>
