# Supplementary material for: Cofilin-induced unidirectional cooperative conformational changes in actin filaments revealed by high-speed atomic force microscopy
Source: eLife. 2015 Feb 2;4:e04806. doi: 10.7554/eLife.04806 (PMC4337605; doi:10.7554/eLife.04806)
Supplement: Source code 1. — The Kodec4.4.7.39 for HS-AFM image viewing and analysis software is coded in Visual C# (Visual Studio 2010, Microsoft, USA). DOI: http://dx.doi.org/10.7554/eLife.04806.031 [file elife04806s001.zip › Kodec 4.4.7.39/Kodec/ClassDiagram1.cd]

<?xml version="1.0" encoding="utf-8"?>
<ClassDiagram MajorVersion="1" MinorVersion="1">
  <Class Name="Kodec.Tilt">
    <Position X="0.5" Y="0.5" Width="1.5" />
    <NestedTypes>
      <Struct Name="Kodec.Tilt.TiltParameters" Collapsed="true">
        <TypeIdentifier>
          <NewMemberFileName>ImageEdit\Tilt.cs</NewMemberFileName>
        </TypeIdentifier>
      </Struct>
    </NestedTypes>
    <TypeIdentifier>
      <HashCode>AAAAAAAAAAAAAAAAAAAAAAAAAAAQAAAEAAIgAAABIAA=</HashCode>
      <FileName>ImageEdit\Tilt.cs</FileName>
    </TypeIdentifier>
  </Class>
  <Font Name="メイリオ" Size="9" />
</ClassDiagram>
