# Supplementary material for: Cofilin-induced unidirectional cooperative conformational changes in actin filaments revealed by high-speed atomic force microscopy
Source: eLife. 2015 Feb 2;4:e04806. doi: 10.7554/eLife.04806 (PMC4337605; doi:10.7554/eLife.04806)
Supplement: Source code 1. — The Kodec4.4.7.39 for HS-AFM image viewing and analysis software is coded in Visual C# (Visual Studio 2010, Microsoft, USA). DOI: http://dx.doi.org/10.7554/eLife.04806.031 [file elife04806s001.zip › Kodec 4.4.7.39/Kodec/Dialog/AppliedCompensation.cs]

using System;
using System.Collections.Generic;
using System.ComponentModel;
using System.Data;
using System.Drawing;
using System.Text;
using System.Windows.Forms;

namespace Kodec
{
	public partial class AppliedCompensation : Form
	{
		public AppliedCompensation()
		{
			InitializeComponent();
        }

		/// <summary>補正操作リストを更新します。
		/// </summary>
		/// <param name="comp"></param>
		public void UpdateCompensation(List<AFMImage.ImageOperations> comp)
		{
            listBoxAppliedComp.BeginUpdate();//メソッドが呼び出されるまでコントロールを再描画しないようにします。
            listBoxAppliedComp.Items.Clear();//コレクションからすべての項目を削除します。

			foreach (AFMImage.ImageOperations op in comp)
				listBoxAppliedComp.Items.Add(op.Method.Name);
			
			listBoxAppliedComp.EndUpdate();

			//登録してある操作の数で、使えるボタンが変わる。
			if (listBoxAppliedComp.Items.Count > 1)
                buttonDown.Enabled = buttonUp.Enabled = true;
			else
				buttonDown.Enabled = buttonUp.Enabled = false;
		}

		protected override void OnActivated(EventArgs e)
		{
            base.OnActivated(e);//System.Windows.Forms.Form.Activated イベントを発生させます。
            this.Opacity = 1.0;//フォームの不透明度を取得または設定します。
		}
		protected override void OnDeactivate(EventArgs e)
		{
			base.OnDeactivate(e);
            this.Opacity = MainForm.Mf.NonActiveModelessWindowOpacity;//アクティブでないモードレスウィンドウの不透明度を指定する。
		}

        protected override void OnClosing(CancelEventArgs e)
        {
            base.OnClosing(e);//System.Windows.Forms.Form.Closing イベントを発生させます。
            //Closingをオーバーライドして、フォームを閉じずに可視状態を変更する。
            e.Cancel = true;
            this.Visible = false;
        }

		private void buttonUp_Click(object sender, EventArgs e)
		{
			if (listBoxAppliedComp.SelectedIndex != -1)
				if (listBoxAppliedComp.SelectedIndex > 0)
				{
					int prevI = listBoxAppliedComp.SelectedIndex-1;
					SwapListItem(prevI, prevI + 1);
					SwapOperationItem(prevI, prevI + 1);
                    MainForm.Mf.ShowImage();//再描画します。
					listBoxAppliedComp.SelectedIndex = prevI;
				}
		}

		private void buttonDown_Click(object sender, EventArgs e)
		{
			if (listBoxAppliedComp.SelectedIndex != -1)
				if (listBoxAppliedComp.SelectedIndex != listBoxAppliedComp.Items.Count-1)
				{
					int postI = listBoxAppliedComp.SelectedIndex+1;
					SwapListItem(postI, postI - 1);
					SwapOperationItem(postI, postI - 1);
                    MainForm.Mf.ShowImage();//再描画します。
					listBoxAppliedComp.SelectedIndex = postI;
				}
		}

		/// <summary>ListBoxのItemを交換します
		/// </summary>
		/// <param name="arg1">交換要素１のインデックス</param>
		/// <param name="arg2">交換要素２のインデックス</param>
		private void SwapListItem(int arg1, int arg2)
		{
			object tmp = listBoxAppliedComp.Items[arg1];
			listBoxAppliedComp.Items[arg1] = listBoxAppliedComp.Items[arg2];
			listBoxAppliedComp.Items[arg2] = tmp;
		}
		/// <summary>OperationListを交換します
		/// </summary>
		/// <param name="arg1">交換要素１のインデックス</param>
		/// <param name="arg2">交換要素２のインデックス</param>
		private void SwapOperationItem(int arg1, int arg2)
		{
			AFMImage.ImageOperations tmp = MainForm.Mf.ActiveImg.ImgOperations[arg1];
			MainForm.Mf.ActiveImg.ImgOperations[arg1] = MainForm.Mf.ActiveImg.ImgOperations[arg2];
			MainForm.Mf.ActiveImg.ImgOperations[arg2] = tmp;
		}
    }
}
