# Supplementary material for: Cofilin-induced unidirectional cooperative conformational changes in actin filaments revealed by high-speed atomic force microscopy
Source: eLife. 2015 Feb 2;4:e04806. doi: 10.7554/eLife.04806 (PMC4337605; doi:10.7554/eLife.04806)
Supplement: Source code 1. — The Kodec4.4.7.39 for HS-AFM image viewing and analysis software is coded in Visual C# (Visual Studio 2010, Microsoft, USA). DOI: http://dx.doi.org/10.7554/eLife.04806.031 [file elife04806s001.zip › Kodec 4.4.7.39/Kodec/Dialog/AppliedCompensation.Designer.cs]

namespace Kodec
{
	partial class AppliedCompensation
	{
		/// <summary>
		/// Required designer variable.
		/// </summary>
		private System.ComponentModel.IContainer components = null;

		/// <summary>
		/// Clean up any resources being used.
		/// </summary>
		/// <param name="disposing">true if managed resources should be disposed; otherwise, false.</param>
		protected override void Dispose(bool disposing)
		{
			if (disposing && (components != null))
			{
				components.Dispose();
			}
			base.Dispose(disposing);
		}

		#region Windows Form Designer generated code

		/// <summary>
		/// Required method for Designer support - do not modify
		/// the contents of this method with the code editor.
		/// </summary>
		private void InitializeComponent()
		{
            this.listBoxAppliedComp = new System.Windows.Forms.ListBox();
            this.buttonUp = new System.Windows.Forms.Button();
            this.buttonDown = new System.Windows.Forms.Button();
            this.SuspendLayout();
            // 
            // listBoxAppliedComp
            // 
            this.listBoxAppliedComp.Anchor = ((System.Windows.Forms.AnchorStyles)((((System.Windows.Forms.AnchorStyles.Top | System.Windows.Forms.AnchorStyles.Bottom)
                        | System.Windows.Forms.AnchorStyles.Left)
                        | System.Windows.Forms.AnchorStyles.Right)));
            this.listBoxAppliedComp.FormattingEnabled = true;
            this.listBoxAppliedComp.ItemHeight = 12;
            this.listBoxAppliedComp.Location = new System.Drawing.Point(0, 0);
            this.listBoxAppliedComp.Name = "listBoxAppliedComp";
            this.listBoxAppliedComp.Size = new System.Drawing.Size(150, 100);
            this.listBoxAppliedComp.TabIndex = 0;
            // 
            // buttonUp
            // 
            this.buttonUp.Location = new System.Drawing.Point(153, 24);
            this.buttonUp.Name = "buttonUp";
            this.buttonUp.Size = new System.Drawing.Size(23, 23);
            this.buttonUp.TabIndex = 1;
            this.buttonUp.Text = "↑";
            this.buttonUp.UseVisualStyleBackColor = true;
            this.buttonUp.Click += new System.EventHandler(this.buttonUp_Click);
            // 
            // buttonDown
            // 
            this.buttonDown.Location = new System.Drawing.Point(153, 53);
            this.buttonDown.Name = "buttonDown";
            this.buttonDown.Size = new System.Drawing.Size(23, 23);
            this.buttonDown.TabIndex = 1;
            this.buttonDown.Text = "↓";
            this.buttonDown.UseVisualStyleBackColor = true;
            this.buttonDown.Click += new System.EventHandler(this.buttonDown_Click);
            // 
            // AppliedCompensation
            // 
            this.AutoScaleDimensions = new System.Drawing.SizeF(6F, 12F);
            this.AutoScaleMode = System.Windows.Forms.AutoScaleMode.Font;
            this.ClientSize = new System.Drawing.Size(178, 104);
            this.Controls.Add(this.buttonDown);
            this.Controls.Add(this.buttonUp);
            this.Controls.Add(this.listBoxAppliedComp);
            this.FormBorderStyle = System.Windows.Forms.FormBorderStyle.SizableToolWindow;
            this.MaximizeBox = false;
            this.MinimizeBox = false;
            this.MinimumSize = new System.Drawing.Size(140, 130);
            this.Name = "AppliedCompensation";
            this.ShowIcon = false;
            this.ShowInTaskbar = false;
            this.Text = "Order of Filters";
            this.ResumeLayout(false);

		}

		#endregion

		private System.Windows.Forms.ListBox listBoxAppliedComp;
		private System.Windows.Forms.Button buttonUp;
		private System.Windows.Forms.Button buttonDown;
	}
}
