# Supplementary material for: Cofilin-induced unidirectional cooperative conformational changes in actin filaments revealed by high-speed atomic force microscopy
Source: eLife. 2015 Feb 2;4:e04806. doi: 10.7554/eLife.04806 (PMC4337605; doi:10.7554/eLife.04806)
Supplement: Source code 1. — The Kodec4.4.7.39 for HS-AFM image viewing and analysis software is coded in Visual C# (Visual Studio 2010, Microsoft, USA). DOI: http://dx.doi.org/10.7554/eLife.04806.031 [file elife04806s001.zip › Kodec 4.4.7.39/Kodec/Dialog/ColorMappinng.cs]

using System;
using System.Collections.Generic;
using System.ComponentModel;
using System.Data;
using System.Drawing;
using System.Text;
using System.Windows.Forms;

namespace Kodec
{
    public partial class ColorMappinng : Form
    {
        public ColorMappinng(List<Point>[] colorPoint)
        {
            InitializeComponent();

			CopyColorPoints(colorPoint, this.colorPoints);
            //J[ÌÜê|Cg©çÀWvZ
            GetAllColorMapFromColorPoint();
        }

        //Rectangle DrawRect;
        /// <summary>
        /// J[}bvÌYÀWzñ
        /// </summary>
        private Color[] colormap = new Color[256];

        private List<Point>[] colorPoints = new List<Point>[3];
		/// <summary>
		/// J[ÌAJ[|Cgzñðæ¾µÜ·Bi[Ívf0FÔAvf1FÎAvf3FÂ
		/// </summary>
		public List<Point>[] ColorPoints
		{
			get { return colorPoints; }
			// set { colorPoints = value; }
		}
		/// <summary>
		/// J[Ìzñðæ¾µÜ·Bi[Ívf0FÔAvf1FÎAvf3FÂ
		/// </summary>
		public Color[] Colormap
		{
			get { return colormap; }
			//set { colormap = value; }
		}

		private General.MappingColor selectColor = General.MappingColor.NULL;
		/// <summary>
		/// IðJ[AJ[No.iñIðÍ-1A[X^[gj
		/// </summary>
		private int selectColorPointIndex = 0;

		/// <summary>
		/// J[AJ[zñðfB[vRs[µÜ·
		/// </summary>
		/// <param name="source"></param>
		/// <param name="tgt"></param>
		public static void CopyColorPoints(List<Point>[] source, List<Point>[] tgt)
		{
			if (source.Length == tgt.Length)
			{
				for (int i = 0; i < source.Length; i++)
				{
					if (tgt[i] != null)
						tgt[i].Clear();
					else
						tgt[i] = new List<Point>();
					tgt[i].AddRange(source[i].ToArray());
				}
			}
			else
				throw new ArgumentException();
		}

		private void GetColorMapFromColorPoint(General.MappingColor mp)
		{
			General.GetColorMapFromColorPoint(mp, ref colormap, colorPoints, MainForm.Mf.ActiveImg.ScaleLevelMax, MainForm.Mf.ActiveImg.ScaleLevelMin);
		}
		private void GetAllColorMapFromColorPoint()
		{
			General.GetAllColorMapFromColorPoint(ref colormap, colorPoints, MainForm.Mf.ActiveImg.ScaleLevelMax, MainForm.Mf.ActiveImg.ScaleLevelMin);
		}


		#region PanelPaint
		private void panel1_Paint(object sender, PaintEventArgs e)
		{
			e.Graphics.TranslateTransform(0, panel1.ClientSize.Height - 1);
			e.Graphics.ScaleTransform(1, -0.5f);
			e.Graphics.SmoothingMode = System.Drawing.Drawing2D.SmoothingMode.AntiAlias;

			using (Pen p = new Pen(Color.Red, 2))
			{
				for (int i = 0; i < 3; i++)
				{
					if (i == 1)
						p.Color = Color.Green;
					else if (i == 2)
						p.Color = Color.Blue;

					for (int j = 0; j < colorPoints[i].Count - 1; j++)
					{
						e.Graphics.DrawLine(p, colorPoints[i][j], colorPoints[i][j + 1]);
					}
				}
			}
			int ctr = 0;
			int sp = 3;//AJ[Ì~Ì¼a
			foreach (List<Point> lp in colorPoints)
			{
				using (SolidBrush sb = new SolidBrush(Color.Red))
				{
					if (ctr == 1) sb.Color = Color.Green;
					else if (ctr == 2) sb.Color = Color.Blue;

					foreach (Point pt in lp)
					{
						e.Graphics.FillEllipse(sb, pt.X - sp, pt.Y - sp * 2, sp * 2, sp * 4);
					}
					ctr++;
				}
			}
			e.Graphics.ResetTransform();
		}
		#endregion


		private bool IsContainXY(int Y, int center, int margin)
        {
            if (center + margin > Y && center - margin < Y)
                return true;
            else
                return false;
        }


		#region J[CÆÌqbgeXgÆì
		/// <summary>
		/// wèÀWðSÆµ½ÍÍÉJ[ÌCorAJ[Ìª êÎAAJ[ÌÇÁAÚ®ðs¤B
		/// AJ[|CgÌìªDæAiFÍÔ¨Î¨ÂÌÅDæjAJ[|CgªÈ¯êÎVµ¢AJ[ðCT[g·é
		/// </summary>
		/// <param name="cx"></param>
		/// <param name="cy"></param>
		/// <param name="margin"></param>
		private void OperateColorLineElement(int cx, int cy, int margin)
		{
			selectColor = General.MappingColor.NULL;
			selectColorPointIndex = -1;
			if (cx < 0)
				return;

			int tdiff, diff;
			int d1, d2;
			diff = tdiff = 255 *255*2;
			int ct = 0;
			int diff_y = 255 * 255;
			int ins_c = -1;
			int ins_point = -1;
			Point ins_val = Point.Empty;

			foreach (List<Point> lp in colorPoints)
			{
				for (int pc = 0; pc < lp.Count - 1; pc++)
				{
					//cxªAJ[ß­ÅA©Â£ªÅàß¢àÌðIð·éÌÅA£àär·é
					if (lp[pc].X <= cx && cx < lp[pc + 1].X)
					{
						d1 = (lp[pc].X - cx) * (lp[pc].X - cx) + (lp[pc].Y - cy) * (lp[pc].Y - cy);
						d2 = (lp[pc + 1].X - cx) * (lp[pc + 1].X - cx) + (lp[pc + 1].Y - cy) * (lp[pc + 1].Y - cy);
						tdiff = Math.Min(d1, d2);

						if (tdiff <= margin * margin && diff > tdiff)
						{
							if (d2 < d1)
								pc++;
							diff = tdiff;
							selectColorPointIndex = pc;

							if (ct == 0)
								selectColor = General.MappingColor.R;
							else if (ct == 1)
								selectColor = General.MappingColor.G;
							else if (ct == 2)
								selectColor = General.MappingColor.B;

							//CfbNXOÍJn_ÈÌÅIðsÂII¹_àIðsÂB
							if (pc == 0 || pc == lp.Count - 1)
							{
								tdiff = 255 * 255 * 2;
								selectColorPointIndex = -1;
								selectColor = General.MappingColor.NULL;
							}
						}
						else
						{
							int dx = lp[pc].X != lp[pc + 1].X ? lp[pc + 1].X - lp[pc].X : 1;
							int yv = (lp[pc + 1].Y - lp[pc].Y) * (cx - lp[pc].X) / dx + lp[pc].Y;
							if ((yv - cy) * (yv - cy) < diff_y)
							{
								diff_y = (yv - cy) * (yv - cy);
								ins_c = ct;
								ins_point = pc + 1;
								ins_val = new Point(cx, cy);
							}
							if (ct == 2 && diff_y < margin * margin && selectColor == General.MappingColor.NULL)
							{
								colorPoints[ins_c].Insert(ins_point, ins_val);
								selectColor = (General.MappingColor)Enum.Parse(typeof(General.MappingColor), ins_c.ToString());
								selectColorPointIndex = ins_point;
							}
						}
					}
				}
				ct++;
			}
		}
		#endregion

		private void panel1_MouseDown(object sender, MouseEventArgs e)
        {
            #region J[ÜêüÌtO§Ä
            if (panel1.ClientRectangle.Contains(e.Location))
            {
                //J[ÌCfbNXÊu
                int cx = 255 * e.X / (panel1.ClientSize.Width - 1);
                //J[ÌliMAX:255)
                int cy = 2 * (128 - e.Y);

                int mg = 20;

				if (e.Button == MouseButtons.Left)
				{
					//J[CÆÌqbgeXgAqbgµÄ¢½çÊuÉ¶½Ïìðs¤
					OperateColorLineElement(cx, cy, mg);

					//J[²®ðs¤½ßÉ}EXLv`
					if (selectColor != General.MappingColor.NULL)
					{
						panel1.Capture = true;
					}
				}
				else if (e.Button == MouseButtons.Right && selectColor == General.MappingColor.NULL)
				{
					foreach (List<Point> cpList in colorPoints)
					{
						int index = 0;
						foreach (Point cp in cpList)
						{
							if (index != 0 && index != cpList.Count-1 && IsContainXY(cy, cp.Y, mg) && IsContainXY(cx, cp.X, mg))
							{
								cpList.RemoveAt(index);
								OnColorMapChange();
								panel1.Refresh();
								return;
							}
							index++;
						}
					}
				}
            }
            #endregion
        }

		/// <summary>
		/// J[}bvÏXÉæéðs¤
		/// </summary>
		private void OnColorMapChange()
		{
			foreach (General.MappingColor mp in Enum.GetValues(typeof(General.MappingColor)))
			{
				GetColorMapFromColorPoint(mp);
			}

			MainForm.Mf.ActiveImg.ColorMap = (Color[])colormap.Clone();
			MainForm.Mf.ActiveViewer.ReDraw();
		}
		/// <summary>
		/// J[}bvÏXÉæéðs¤
		/// </summary>
		private void OnColorMapChange(General.MappingColor mp)
		{
			GetColorMapFromColorPoint(mp);

			MainForm.Mf.ActiveImg.ColorMap = (Color[])colormap.Clone();
			MainForm.Mf.ActiveViewer.ReDraw();
		}

        private void panel1_MouseUp(object sender, MouseEventArgs e)
        {
            //ÀWzñÌXV
			if (selectColor != General.MappingColor.NULL)
			{
				GetColorMapFromColorPoint(selectColor);
				selectColor = General.MappingColor.NULL;
				panel1.Capture = false;
				panel1.Refresh();
			}
        }

		private void panel1_MouseMove(object sender, MouseEventArgs e)
		{
			#region J[ÜêüÚ®
			if (panel1.Capture && selectColor != General.MappingColor.NULL)
			{
				//J[ÌCfbNXÊu(X)
				int cx = 255 * e.X / (panel1.ClientSize.Width - 1);
				if (cx > 255)
					cx = 255;
				else if (cx < 0)
					cx = 0;
				//J[Ìl
				int cy = 128 - e.Y - 1;
				if (cy > 127) cy = 127;
				else if (cy < 0) cy = 0;

				//MessageBox.Show(""+(colorPoints[(int)selectColor]).Count+" "+selectColorPointIndex);
				//if((colorPoints[(int)selectColor]).Count-1>selectColorPointIndex) {
					if((colorPoints[(int)selectColor]).Count-1>selectColorPointIndex&&cx>=colorPoints[(int)selectColor][selectColorPointIndex+1].X) {
						colorPoints[(int)selectColor][selectColorPointIndex]=colorPoints[(int)selectColor][selectColorPointIndex+1];
						selectColorPointIndex++;
					}
					else if(cx<=colorPoints[(int)selectColor][selectColorPointIndex-1].X) {
						//E©ç¶
						colorPoints[(int)selectColor][selectColorPointIndex]=colorPoints[(int)selectColor][selectColorPointIndex-1];
						selectColorPointIndex--;
					}
					colorPoints[(int)selectColor][selectColorPointIndex]=new Point(cx, 2*cy);

					panel1.Refresh();

					if(selectColor!=General.MappingColor.NULL) {
						OnColorMapChange(selectColor);
					}
				
			}
			#endregion
		}

		protected override void OnClosed(EventArgs e)
		{
			base.OnClosed(e);
			if (DialogResult == DialogResult.OK)
			{
				GetAllColorMapFromColorPoint();
			}
		}

        private void buttonColorMappingPriset_Click(object sender, EventArgs e)
        {
            if (sender == buttonRainbowMapping)
            {
                ColorMapping_Rainbow();
            }
            else
            {
                AFMImage.ColorMapping_Default(ref colorPoints, colormap);
            }

            //J[}bsOvZ
			GetAllColorMapFromColorPoint();

            //CxgN®
			OnColorMapChange();
            panel1.Refresh();
        }

        #region J[}bsO@vZbg
        private void ColorMapping_Rainbow()
        {
            colorPoints[0].Clear();
            colorPoints[1].Clear();
            colorPoints[2].Clear();

            colorPoints[0].Add(new Point(0, 0));
            colorPoints[0].Add(new Point(127, 0));
            colorPoints[0].Add(new Point(255, 255));

            colorPoints[1].Add(new Point(0, 0));
            colorPoints[1].Add(new Point(85, 255));
            colorPoints[1].Add(new Point(170, 255));
            colorPoints[1].Add(new Point(245, 0));
            colorPoints[1].Add(new Point(255, 255));

            colorPoints[2].Add(new Point(0, 0));
            colorPoints[2].Add(new Point(0, 255));
            colorPoints[2].Add(new Point(127, 0));
            colorPoints[2].Add(new Point(245, 0));
            colorPoints[2].Add(new Point(255, 255));
        }
        #endregion
    }
}
