# Supplementary material for: Cofilin-induced unidirectional cooperative conformational changes in actin filaments revealed by high-speed atomic force microscopy
Source: eLife. 2015 Feb 2;4:e04806. doi: 10.7554/eLife.04806 (PMC4337605; doi:10.7554/eLife.04806)
Supplement: Source code 1. — The Kodec4.4.7.39 for HS-AFM image viewing and analysis software is coded in Visual C# (Visual Studio 2010, Microsoft, USA). DOI: http://dx.doi.org/10.7554/eLife.04806.031 [file elife04806s001.zip › Kodec 4.4.7.39/Kodec/Dialog/ColorMappinng.Designer.cs]

namespace Kodec
{
    partial class ColorMappinng
    {
        /// <summary>
        /// 必要なデザイナ変数です。
        /// </summary>
        private System.ComponentModel.IContainer components = null;

        /// <summary>
        /// 使用中のリソースをすべてクリーンアップします。
        /// </summary>
        /// <param name="disposing">マネージ リソースが破棄される場合 true、破棄されない場合は false です。</param>
        protected override void Dispose(bool disposing)
        {
            if (disposing && (components != null))
            {
                components.Dispose();
            }
            base.Dispose(disposing);
        }

        #region Windows フォーム デザイナで生成されたコード

        /// <summary>
        /// デザイナ サポートに必要なメソッドです。このメソッドの内容を
        /// コード エディタで変更しないでください。
        /// </summary>
        private void InitializeComponent()
        {
            this.buttonOK = new System.Windows.Forms.Button();
            this.buttonCancel = new System.Windows.Forms.Button();
            this.panel1 = new System.Windows.Forms.Panel();
            this.groupBox2 = new System.Windows.Forms.GroupBox();
            this.buttonDefaultMap = new System.Windows.Forms.Button();
            this.buttonRainbowMapping = new System.Windows.Forms.Button();
            this.groupBox2.SuspendLayout();
            this.SuspendLayout();
            // 
            // buttonOK
            // 
            this.buttonOK.Anchor = ((System.Windows.Forms.AnchorStyles)((System.Windows.Forms.AnchorStyles.Bottom | System.Windows.Forms.AnchorStyles.Left)));
            this.buttonOK.DialogResult = System.Windows.Forms.DialogResult.OK;
            this.buttonOK.Location = new System.Drawing.Point(53, 161);
            this.buttonOK.Name = "buttonOK";
            this.buttonOK.Size = new System.Drawing.Size(75, 23);
            this.buttonOK.TabIndex = 0;
            this.buttonOK.Text = "OK";
            this.buttonOK.UseVisualStyleBackColor = true;
            // 
            // buttonCancel
            // 
            this.buttonCancel.Anchor = ((System.Windows.Forms.AnchorStyles)((System.Windows.Forms.AnchorStyles.Bottom | System.Windows.Forms.AnchorStyles.Left)));
            this.buttonCancel.DialogResult = System.Windows.Forms.DialogResult.Cancel;
            this.buttonCancel.Location = new System.Drawing.Point(170, 161);
            this.buttonCancel.Name = "buttonCancel";
            this.buttonCancel.Size = new System.Drawing.Size(75, 23);
            this.buttonCancel.TabIndex = 1;
            this.buttonCancel.Text = "Cancel";
            this.buttonCancel.UseVisualStyleBackColor = true;
            // 
            // panel1
            // 
            this.panel1.BackColor = System.Drawing.SystemColors.ButtonHighlight;
            this.panel1.Location = new System.Drawing.Point(12, 16);
            this.panel1.Name = "panel1";
            this.panel1.Size = new System.Drawing.Size(256, 129);
            this.panel1.TabIndex = 3;
            this.panel1.Paint += new System.Windows.Forms.PaintEventHandler(this.panel1_Paint);
            this.panel1.MouseDown += new System.Windows.Forms.MouseEventHandler(this.panel1_MouseDown);
            this.panel1.MouseMove += new System.Windows.Forms.MouseEventHandler(this.panel1_MouseMove);
            this.panel1.MouseUp += new System.Windows.Forms.MouseEventHandler(this.panel1_MouseUp);
            // 
            // groupBox2
            // 
            this.groupBox2.Controls.Add(this.buttonDefaultMap);
            this.groupBox2.Controls.Add(this.buttonRainbowMapping);
            this.groupBox2.Location = new System.Drawing.Point(274, 16);
            this.groupBox2.Name = "groupBox2";
            this.groupBox2.Size = new System.Drawing.Size(72, 75);
            this.groupBox2.TabIndex = 2;
            this.groupBox2.TabStop = false;
            this.groupBox2.Text = "Preset";
            // 
            // buttonDefaultMap
            // 
            this.buttonDefaultMap.Image = global::Kodec.Properties.Resources._default;
            this.buttonDefaultMap.Location = new System.Drawing.Point(39, 18);
            this.buttonDefaultMap.Name = "buttonDefaultMap";
            this.buttonDefaultMap.Size = new System.Drawing.Size(20, 49);
            this.buttonDefaultMap.TabIndex = 1;
            this.buttonDefaultMap.UseVisualStyleBackColor = true;
            this.buttonDefaultMap.Click += new System.EventHandler(this.buttonColorMappingPriset_Click);
            // 
            // buttonRainbowMapping
            // 
            this.buttonRainbowMapping.Image = global::Kodec.Properties.Resources.rainbow;
            this.buttonRainbowMapping.Location = new System.Drawing.Point(12, 18);
            this.buttonRainbowMapping.Name = "buttonRainbowMapping";
            this.buttonRainbowMapping.Size = new System.Drawing.Size(20, 49);
            this.buttonRainbowMapping.TabIndex = 0;
            this.buttonRainbowMapping.UseVisualStyleBackColor = true;
            this.buttonRainbowMapping.Click += new System.EventHandler(this.buttonColorMappingPriset_Click);
            // 
            // ColorMappinng
            // 
            this.AcceptButton = this.buttonOK;
            this.AutoScaleDimensions = new System.Drawing.SizeF(6F, 12F);
            this.AutoScaleMode = System.Windows.Forms.AutoScaleMode.Font;
            this.CancelButton = this.buttonCancel;
            this.ClientSize = new System.Drawing.Size(358, 192);
            this.Controls.Add(this.groupBox2);
            this.Controls.Add(this.panel1);
            this.Controls.Add(this.buttonCancel);
            this.Controls.Add(this.buttonOK);
            this.DoubleBuffered = true;
            this.FormBorderStyle = System.Windows.Forms.FormBorderStyle.FixedToolWindow;
            this.Name = "ColorMappinng";
            this.ShowIcon = false;
            this.ShowInTaskbar = false;
            this.StartPosition = System.Windows.Forms.FormStartPosition.Manual;
            this.Text = "Color Mapping Editor";
            this.groupBox2.ResumeLayout(false);
            this.ResumeLayout(false);

        }

        #endregion

        private System.Windows.Forms.Button buttonOK;
        private System.Windows.Forms.Button buttonCancel;
        private System.Windows.Forms.Panel panel1;
        private System.Windows.Forms.GroupBox groupBox2;
        private System.Windows.Forms.Button buttonRainbowMapping;
        private System.Windows.Forms.Button buttonDefaultMap;
    }
}
