# Supplementary material for: Cofilin-induced unidirectional cooperative conformational changes in actin filaments revealed by high-speed atomic force microscopy
Source: eLife. 2015 Feb 2;4:e04806. doi: 10.7554/eLife.04806 (PMC4337605; doi:10.7554/eLife.04806)
Supplement: Source code 1. — The Kodec4.4.7.39 for HS-AFM image viewing and analysis software is coded in Visual C# (Visual Studio 2010, Microsoft, USA). DOI: http://dx.doi.org/10.7554/eLife.04806.031 [file elife04806s001.zip › Kodec 4.4.7.39/Kodec/Dialog/CommentRewriter.cs]

using System;
using System.Collections.Generic;
using System.ComponentModel;
using System.Data;
using System.Drawing;
using System.Text;
using System.Windows.Forms;
using System.IO;

namespace Kodec
{
	public partial class CommentRewriter : Form
	{
		public CommentRewriter(AFMImage img)
		{
			InitializeComponent();

			if (img == null)
				return;

			ai = img;
			textBox1.Text=img.AfmFile.Comment;
			
			//textBox1.Focus();

			textBox1.Select(0, 0);
		}

		protected override void OnShown(EventArgs e)
		{
			base.OnShown(e);

			if (ai.AfmFile.FileVersion == 0)
			{
				MessageBox.Show("ファイルバージョン0のコメント書き換えは未対応です。");
				btnOK.Enabled = false;
			}
		}

		private AFMImage ai;

		private void btnOK_Click(object sender, EventArgs e)
		{
			//8kBバッファ
			int bufSize = 1024 * 8;
			byte[] tempBytes = new byte[bufSize];
			string newcomment = textBox1.Text.TrimEnd(new char[] { '\n', '\r' });
			int newcommentSize = System.Text.Encoding.GetEncoding(ai.AfmFile.TextEncodingCodepage).GetByteCount(newcomment);

			string tempPath = Path.GetTempPath() + Path.GetFileName(ai.FileName);
			//上書きするので、コピー元になる元のファイルを退避（後で削除）
			File.Copy(ai.FileName, tempPath, true);
			int rwSize;
			int readedsize;

			//テンポラリフォルダへコピーしたものからストリーム作成（コピー元になるファイルストリーム）
			using (FileStream fst = new FileStream(tempPath, FileMode.Open, FileAccess.Read))
			{
				//上書き用のファイルストリーム
				using (FileStream fs = new FileStream(ai.FileName, FileMode.Create, FileAccess.Write))
				{
					using (BinaryWriter bw = new BinaryWriter(fs))
					{
						bw.Write(ai.AfmFile.FileVersion);
						bw.Write(ai.AfmFile.FileHeaderSize - ai.AfmFile.CommnetSize + newcommentSize);
						bw.Write(ai.AfmFile.FrameHeaderSize);
						bw.Write(ai.AfmFile.TextEncodingCodepage);//テキストのエンコーディング指定コード
						bw.Write(ai.AfmFile.OperatornameSize);	//オペレータネームのサイズ
						bw.Write(newcommentSize);	//コメントのサイズ
						if (ai.AfmFile.FileVersion == 1)
						{
							//ヘッダサイズの次の領域からコメントの場所まで読み込み
							fst.Position = 24;
							rwSize = ai.AfmFile.FileHeaderSize - ai.AfmFile.CommnetSize - 24;
							fst.Read(tempBytes, 0, rwSize);
							fs.Position = 24;
							//読んだ分を新しいファイルへ書き込み
							fs.Write(tempBytes, 0, rwSize);
							//コメント書き込み
							bw.Write(System.Text.Encoding.GetEncoding(ai.AfmFile.TextEncodingCodepage).GetBytes(newcomment));
							fst.Position=ai.AfmFile.FileHeaderSize;
						}
						else if (ai.AfmFile.FileVersion == 2)
						{
							//ヘッダサイズの次の領域からコメントの場所まで読み込み
							int fv2Addsize = 37 + 8 * ai.ColorPoints[0].Count + 8 * ai.ColorPoints[1].Count + 8 * ai.ColorPoints[2].Count;
							fst.Position = 24;
							rwSize = ai.AfmFile.FileHeaderSize - ai.AfmFile.CommnetSize - 24 - fv2Addsize;
							fst.Read(tempBytes, 0, rwSize);
							fs.Position = 24;
							//読んだ分を新しいファイルへ書き込み
							fs.Write(tempBytes, 0, rwSize);
							//コメント書き込み
							bw.Write(System.Text.Encoding.GetEncoding(ai.AfmFile.TextEncodingCodepage).GetBytes(newcomment));
							//ファイルバージョン2で追加になった分のヘッダを読み込んで書き込み
							fst.Position = ai.AfmFile.FileHeaderSize - fv2Addsize;
							fst.Read(tempBytes, 0, fv2Addsize);
							fs.Write(tempBytes, 0, fv2Addsize);
						}
						bw.Flush();

						//フレームデータを読み込んで書き込み
						readedsize = fst.Read(tempBytes, 0, bufSize);
						while (readedsize == bufSize)
						{
							fs.Write(tempBytes, 0, bufSize);
                            fs.Flush();//ストリームに対応するすべてのバッファをクリアし、バッファ内のデータをファイル システムに書き込みます。
							readedsize = fst.Read(tempBytes, 0, bufSize);
						}
						if (readedsize != 0)
						{
							fs.Write(tempBytes, 0, readedsize);
                            fs.Flush();//ストリームに対応するすべてのバッファをクリアし、バッファ内のデータをファイル システムに書き込みます。
						}
					}
				}
			}

			//テンポラリから一時ファイル削除
			File.Delete(tempPath);
			this.Close();
		}

		private void textBox1_KeyDown(object sender, KeyEventArgs e)
		{
			if (e.Modifiers == Keys.Control)
			{
				if (e.KeyCode == Keys.A)
                    textBox1.SelectAll();//テキスト ボックスのすべてのテキストを選択します。
				else if (e.KeyCode == Keys.Z)
				{
					if (textBox1.CanUndo)
					{
                        textBox1.Undo();//テキスト ボックスで直前に実行された編集操作を元に戻します。
                        textBox1.ClearUndo();//テキスト ボックスのアンドゥ バッファから直前に実行された操作に関する情報を削除します。
					}
				}
				else if (e.KeyCode == Keys.C)
				{
					Clipboard.Clear();
					textBox1.Copy();
				}
				else if (e.KeyCode == Keys.X)
				{
					Clipboard.Clear();
					textBox1.Cut();
				}
				//else if (e.KeyCode == Keys.V)
					//textBox1.Paste();
			}
		}

		private void btnCancel_Click(object sender, EventArgs e)
		{
			DialogResult=DialogResult.Abort;
		}
	}
}
