# Supplementary material for: Cofilin-induced unidirectional cooperative conformational changes in actin filaments revealed by high-speed atomic force microscopy
Source: eLife. 2015 Feb 2;4:e04806. doi: 10.7554/eLife.04806 (PMC4337605; doi:10.7554/eLife.04806)
Supplement: Source code 1. — The Kodec4.4.7.39 for HS-AFM image viewing and analysis software is coded in Visual C# (Visual Studio 2010, Microsoft, USA). DOI: http://dx.doi.org/10.7554/eLife.04806.031 [file elife04806s001.zip › Kodec 4.4.7.39/Kodec/Dialog/Config.cs]

using System;
using System.Collections.Generic;
using System.ComponentModel;
using System.Data;
using System.Drawing;
using System.Text;
using System.Windows.Forms;

namespace Kodec
{
    public partial class Config : Form
    {
        /// <summary>
        /// RXgN^
        /// </summary>
        public Config()
        {
            InitializeComponent();

			//ComboBoxÉTiltvfo^
			foreach (ToolStripItem ti in MainForm.Mf.toolStripSplitButtonTilt.DropDownItems)
			{
				//ToolStripMenuÉÝèµÄ éANZXL[ð­½ßÉeLXgÌª¶ñðÆéB±êðâçÈ¢Æ(&O)ÈÇªüÁÄµÜ¤
				comboBoxDefaultTiltStatus.Items.Add(ti.Text.Substring(0, ti.Text.Length-4));
			}

			//Ýèðð[h

			//Û¶³êÄ¢½ftHgTiltIndexªvfæèå«¢ÆG[ÈÌÅ`FbN·é
			int cmbIndex = Properties.Settings.Default.DefaultTiltStyleIndex;
			if(cmbIndex > comboBoxDefaultTiltStatus.Items.Count-1)
				cmbIndex = comboBoxDefaultTiltStatus.Items.Count-1;

			comboBoxDefaultTiltStatus.SelectedIndex = cmbIndex;
			numericUpDownPathDepth.Value = Properties.Settings.Default.ShowPathDepth;
            numericUpDownNonActiveOpacity.Value = Properties.Settings.Default.NonActiveModelessWindowOpacity;
			checkBoxRememberLastFolder.Checked = Properties.Settings.Default.IsMemoryLastDirectory;
        }

		private void buttonOK_Click(object sender, EventArgs e)
		{
			Properties.Settings.Default.DefaultTiltStyleIndex = comboBoxDefaultTiltStatus.SelectedIndex;
			Properties.Settings.Default.ShowPathDepth = numericUpDownPathDepth.Value;
			Properties.Settings.Default.IsMemoryLastDirectory = checkBoxRememberLastFolder.Checked;
            Properties.Settings.Default.NonActiveModelessWindowOpacity = numericUpDownNonActiveOpacity.Value;

			//ÝèðÛ¶
            Properties.Settings.Default.Save();
        }
    }
}
