# Supplementary material for: Cofilin-induced unidirectional cooperative conformational changes in actin filaments revealed by high-speed atomic force microscopy
Source: eLife. 2015 Feb 2;4:e04806. doi: 10.7554/eLife.04806 (PMC4337605; doi:10.7554/eLife.04806)
Supplement: Source code 1. — The Kodec4.4.7.39 for HS-AFM image viewing and analysis software is coded in Visual C# (Visual Studio 2010, Microsoft, USA). DOI: http://dx.doi.org/10.7554/eLife.04806.031 [file elife04806s001.zip › Kodec 4.4.7.39/Kodec/Dialog/Config.Designer.cs]

namespace Kodec
{
    partial class Config
    {
        /// <summary>
        /// 必要なデザイナ変数です。
        /// </summary>
        private System.ComponentModel.IContainer components = null;

        /// <summary>
        /// 使用中のリソースをすべてクリーンアップします。
        /// </summary>
        /// <param name="disposing">マネージ リソースが破棄される場合 true、破棄されない場合は false です。</param>
        protected override void Dispose(bool disposing)
        {
            if (disposing && (components != null))
            {
                components.Dispose();//アンマネージ リソースの解放およびリセットに関連付けられているアプリケーション定義のタスクを実行します。
            }
            base.Dispose(disposing);
        }

        #region Windows フォーム デザイナで生成されたコード

        /// <summary>
        /// デザイナ サポートに必要なメソッドです。このメソッドの内容を
        /// コード エディタで変更しないでください。
        /// </summary>
        private void InitializeComponent()
        {
            System.Windows.Forms.Label label1;
            System.Windows.Forms.Label label5;
            System.Windows.Forms.Label label6;
            System.Windows.Forms.Label label7;
            System.Windows.Forms.Label label8;
            this.comboBoxDefaultTiltStatus = new System.Windows.Forms.ComboBox();
            this.buttonCancel = new System.Windows.Forms.Button();
            this.buttonOK = new System.Windows.Forms.Button();
            this.tabControl1 = new System.Windows.Forms.TabControl();
            this.tabPageGeneral = new System.Windows.Forms.TabPage();
            this.numericUpDownNonActiveOpacity = new System.Windows.Forms.NumericUpDown();
            this.checkBoxRememberLastFolder = new System.Windows.Forms.CheckBox();
            this.numericUpDownPathDepth = new System.Windows.Forms.NumericUpDown();
            label1 = new System.Windows.Forms.Label();
            label5 = new System.Windows.Forms.Label();
            label6 = new System.Windows.Forms.Label();
            label7 = new System.Windows.Forms.Label();
            label8 = new System.Windows.Forms.Label();
            this.tabControl1.SuspendLayout();
            this.tabPageGeneral.SuspendLayout();
            ((System.ComponentModel.ISupportInitialize)(this.numericUpDownNonActiveOpacity)).BeginInit();
            ((System.ComponentModel.ISupportInitialize)(this.numericUpDownPathDepth)).BeginInit();
            this.SuspendLayout();
            // 
            // label1
            // 
            label1.AutoSize = true;
            label1.Location = new System.Drawing.Point(9, 89);
            label1.Name = "label1";
            label1.Size = new System.Drawing.Size(179, 12);
            label1.TabIndex = 2;
            label1.Text = "Default Method for Tilt Correction";
            // 
            // label5
            // 
            label5.AutoSize = true;
            label5.Location = new System.Drawing.Point(11, 12);
            label5.Name = "label5";
            label5.Size = new System.Drawing.Size(204, 12);
            label5.TabIndex = 2;
            label5.Text = "Length of File Name shown in File List";
            // 
            // label6
            // 
            label6.AutoSize = true;
            label6.Location = new System.Drawing.Point(11, 29);
            label6.Name = "label6";
            label6.Size = new System.Drawing.Size(150, 12);
            label6.TabIndex = 2;
            label6.Text = "(“0” shows only File Name.)";
            // 
            // label7
            // 
            label7.AutoSize = true;
            label7.Location = new System.Drawing.Point(11, 57);
            label7.Name = "label7";
            label7.Size = new System.Drawing.Size(239, 12);
            label7.TabIndex = 2;
            label7.Text = "Transparence of Modeless Dialogs in inactive";
            // 
            // label8
            // 
            label8.AutoSize = true;
            label8.Location = new System.Drawing.Point(323, 56);
            label8.Name = "label8";
            label8.Size = new System.Drawing.Size(11, 12);
            label8.TabIndex = 2;
            label8.Text = "%";
            // 
            // comboBoxDefaultTiltStatus
            // 
            this.comboBoxDefaultTiltStatus.FormattingEnabled = true;
            this.comboBoxDefaultTiltStatus.Location = new System.Drawing.Point(222, 85);
            this.comboBoxDefaultTiltStatus.Name = "comboBoxDefaultTiltStatus";
            this.comboBoxDefaultTiltStatus.Size = new System.Drawing.Size(98, 20);
            this.comboBoxDefaultTiltStatus.TabIndex = 1;
            // 
            // buttonCancel
            // 
            this.buttonCancel.Anchor = System.Windows.Forms.AnchorStyles.Bottom;
            this.buttonCancel.DialogResult = System.Windows.Forms.DialogResult.Cancel;
            this.buttonCancel.Location = new System.Drawing.Point(191, 229);
            this.buttonCancel.Name = "buttonCancel";
            this.buttonCancel.Size = new System.Drawing.Size(75, 23);
            this.buttonCancel.TabIndex = 3;
            this.buttonCancel.Text = "Cancel";
            this.buttonCancel.UseVisualStyleBackColor = true;
            // 
            // buttonOK
            // 
            this.buttonOK.Anchor = System.Windows.Forms.AnchorStyles.Bottom;
            this.buttonOK.DialogResult = System.Windows.Forms.DialogResult.OK;
            this.buttonOK.Location = new System.Drawing.Point(99, 229);
            this.buttonOK.Name = "buttonOK";
            this.buttonOK.Size = new System.Drawing.Size(75, 23);
            this.buttonOK.TabIndex = 3;
            this.buttonOK.Text = "OK";
            this.buttonOK.UseVisualStyleBackColor = true;
            this.buttonOK.Click += new System.EventHandler(this.buttonOK_Click);
            // 
            // tabControl1
            // 
            this.tabControl1.Controls.Add(this.tabPageGeneral);
            this.tabControl1.Location = new System.Drawing.Point(4, 12);
            this.tabControl1.Name = "tabControl1";
            this.tabControl1.SelectedIndex = 0;
            this.tabControl1.Size = new System.Drawing.Size(355, 207);
            this.tabControl1.TabIndex = 7;
            // 
            // tabPageGeneral
            // 
            this.tabPageGeneral.Controls.Add(this.numericUpDownNonActiveOpacity);
            this.tabPageGeneral.Controls.Add(this.checkBoxRememberLastFolder);
            this.tabPageGeneral.Controls.Add(label8);
            this.tabPageGeneral.Controls.Add(label7);
            this.tabPageGeneral.Controls.Add(this.comboBoxDefaultTiltStatus);
            this.tabPageGeneral.Controls.Add(label1);
            this.tabPageGeneral.Controls.Add(this.numericUpDownPathDepth);
            this.tabPageGeneral.Controls.Add(label5);
            this.tabPageGeneral.Controls.Add(label6);
            this.tabPageGeneral.Location = new System.Drawing.Point(4, 21);
            this.tabPageGeneral.Name = "tabPageGeneral";
            this.tabPageGeneral.Padding = new System.Windows.Forms.Padding(3);
            this.tabPageGeneral.Size = new System.Drawing.Size(347, 182);
            this.tabPageGeneral.TabIndex = 0;
            this.tabPageGeneral.Text = "General";
            this.tabPageGeneral.UseVisualStyleBackColor = true;
            // 
            // numericUpDownNonActiveOpacity
            // 
            this.numericUpDownNonActiveOpacity.Location = new System.Drawing.Point(274, 52);
            this.numericUpDownNonActiveOpacity.Name = "numericUpDownNonActiveOpacity";
            this.numericUpDownNonActiveOpacity.Size = new System.Drawing.Size(46, 19);
            this.numericUpDownNonActiveOpacity.TabIndex = 6;
            this.numericUpDownNonActiveOpacity.TextAlign = System.Windows.Forms.HorizontalAlignment.Right;
            this.numericUpDownNonActiveOpacity.Value = new decimal(new int[] {
            65,
            0,
            0,
            0});
            // 
            // checkBoxRememberLastFolder
            // 
            this.checkBoxRememberLastFolder.AutoSize = true;
            this.checkBoxRememberLastFolder.Location = new System.Drawing.Point(13, 126);
            this.checkBoxRememberLastFolder.Name = "checkBoxRememberLastFolder";
            this.checkBoxRememberLastFolder.Size = new System.Drawing.Size(266, 16);
            this.checkBoxRememberLastFolder.TabIndex = 5;
            this.checkBoxRememberLastFolder.Text = "Remember the folder that you opened last time";
            this.checkBoxRememberLastFolder.UseVisualStyleBackColor = true;
            // 
            // numericUpDownPathDepth
            // 
            this.numericUpDownPathDepth.Location = new System.Drawing.Point(274, 10);
            this.numericUpDownPathDepth.Maximum = new decimal(new int[] {
            20,
            0,
            0,
            0});
            this.numericUpDownPathDepth.Name = "numericUpDownPathDepth";
            this.numericUpDownPathDepth.Size = new System.Drawing.Size(46, 19);
            this.numericUpDownPathDepth.TabIndex = 4;
            this.numericUpDownPathDepth.TextAlign = System.Windows.Forms.HorizontalAlignment.Right;
            this.numericUpDownPathDepth.Value = new decimal(new int[] {
            1,
            0,
            0,
            0});
            // 
            // Config
            // 
            this.AcceptButton = this.buttonOK;
            this.AutoScaleDimensions = new System.Drawing.SizeF(6F, 12F);
            this.AutoScaleMode = System.Windows.Forms.AutoScaleMode.Font;
            this.CancelButton = this.buttonCancel;
            this.ClientSize = new System.Drawing.Size(365, 264);
            this.Controls.Add(this.tabControl1);
            this.Controls.Add(this.buttonOK);
            this.Controls.Add(this.buttonCancel);
            this.FormBorderStyle = System.Windows.Forms.FormBorderStyle.FixedDialog;
            this.MaximizeBox = false;
            this.MinimizeBox = false;
            this.Name = "Config";
            this.Text = "Config";
            this.tabControl1.ResumeLayout(false);
            this.tabPageGeneral.ResumeLayout(false);
            this.tabPageGeneral.PerformLayout();
            ((System.ComponentModel.ISupportInitialize)(this.numericUpDownNonActiveOpacity)).EndInit();
            ((System.ComponentModel.ISupportInitialize)(this.numericUpDownPathDepth)).EndInit();
            this.ResumeLayout(false);

        }

        #endregion

        private System.Windows.Forms.ComboBox comboBoxDefaultTiltStatus;
        private System.Windows.Forms.Button buttonCancel;
        private System.Windows.Forms.Button buttonOK;
        private System.Windows.Forms.TabControl tabControl1;
        private System.Windows.Forms.TabPage tabPageGeneral;
		private System.Windows.Forms.NumericUpDown numericUpDownPathDepth;
		private System.Windows.Forms.CheckBox checkBoxRememberLastFolder;
        private System.Windows.Forms.NumericUpDown numericUpDownNonActiveOpacity;
    }
}
