# Supplementary material for: Cofilin-induced unidirectional cooperative conformational changes in actin filaments revealed by high-speed atomic force microscopy
Source: eLife. 2015 Feb 2;4:e04806. doi: 10.7554/eLife.04806 (PMC4337605; doi:10.7554/eLife.04806)
Supplement: Source code 1. — The Kodec4.4.7.39 for HS-AFM image viewing and analysis software is coded in Visual C# (Visual Studio 2010, Microsoft, USA). DOI: http://dx.doi.org/10.7554/eLife.04806.031 [file elife04806s001.zip › Kodec 4.4.7.39/Kodec/Dialog/CrossSection.cs]

using System;
using System.Collections.Generic;
using System.ComponentModel;
using System.Data;
using System.Drawing;
using System.Text;
using System.Windows.Forms;
using System.IO;
using System.Drawing.Imaging;

namespace Kodec
{
    public partial class CrossSection : Form
    {
        public CrossSection(AFMImage afmimg, MainForm.MouseOperationPoint  stp, MainForm.MouseOperationPoint endp)
        {
            InitializeComponent();

            this.afmimg = afmimg;
            this.startp = stp;
            this.endp = endp;
			SetDrawRect();

			if (!CalcCrossSectionData())
			{
				isHasCrossSectionData = false;
			}
			else
			{
				isHasCrossSectionData = true;
				labelMax.Text = max.ToString("0.00");
				labelMin.Text = min.ToString("0.00");
				double xw = Math.Pow((Math.Abs(stp.OnImg.X) - Math.Abs(endp.OnImg.X))*(double)afmimg.AfmFile.Range.Width/afmimg.AfmFile.Pixel.X, 2);
				double yw = Math.Pow((Math.Abs(stp.OnImg.Y) - Math.Abs(endp.OnImg.Y))*(double)afmimg.AfmFile.Range.Height/afmimg.AfmFile.Pixel.Y, 2);
				labelWidth.Text = Math.Sqrt(xw + yw).ToString("0.00");
				labelHeight.Text = string.Format("{0:0.0}", max - min);

				CrossLinePoint = new PointF[crossData.Length * 3 - 1];
				CalcCrossSectionLinePoint();
			}
        }

		private bool isHasCrossSectionData;
		/// <summary>
		/// CrossSectionデータを持っているかどうかを取得する
		/// </summary>
		public bool IsHasCrossSectionData
		{
			get { return isHasCrossSectionData; }
		}
        /// <summary>
        /// CrossSection用のデータ配列
        /// </summary>
        private float[] crossData;
        private AFMImage afmimg;
		private MainForm.MouseOperationPoint startp;
		private MainForm.MouseOperationPoint endp;
        private Rectangle drawRect;
        float max;
        float min;
        float divx;
		/// <summary>
		/// CrossSectionのラインを描く高さを決める係数
		/// </summary>
		float heightKeisuu;
        Font fnt = new Font("Arial", 11);
		int CSIndex1, CSIndex2;
		private enum MeasureMark
		{
			Null,
			No1,
			No2
		}
		private MeasureMark mark = MeasureMark.Null;
		private PointF[] CrossLinePoint;

        #region CrossSectionデータ計算
        private bool CalcCrossSectionData()
        {
            //CrossLineに含まれるピクセル数。（画面上のピクセルではなく、データ上のピクセル数）
            int pixelOnI;

            //例外処理(分母が0のとき)
            if (endp.OnImg.X == startp.OnImg.X)
            {
                pixelOnI = Math.Abs(endp.OnImg.Y - startp.OnImg.Y);
                if (pixelOnI <= 1) return false;
 
                //CrossLineデータ配列確保
                crossData = new float[pixelOnI];

                //符号
                int sign = Math.Sign(endp.OnImg.Y - startp.OnImg.Y);

                //イメージのCrossLineピクセル数でループ。（メイン画面上で拡縮(StretchDIBitsなど)された後の画面上のピクセル数ではない。）
                for (int i = 0; i < pixelOnI; i++)
                {
					crossData[i] = afmimg.ImageData[(startp.OnImg.Y + sign * i) * afmimg.AfmFile.Pixel.X + startp.OnImg.X];
                }
            }
            else
            {
                //距離を求める

                //XもしくはY軸のうち距離の長いほうで断面図を作ります
                if (Math.Abs(endp.OnImg.X - startp.OnImg.X) >= Math.Abs(endp.OnImg.Y - startp.OnImg.Y))
                {
                    //X方向のほうが長いとき
                    pixelOnI = Math.Abs(endp.OnImg.X - startp.OnImg.X);

                    //CrossLineのピクセルが1以下のときはCrossLineをとれない。
                    if (pixelOnI <= 1) return false;

                    crossData = new float[pixelOnI];

                    //Y方向の増減率.（X方向がpixelInRawDataだけ進む間にCrossLineで選択された部分のY方向はどれだけ増減するか）
                    float R = (endp.OnImg.Y - startp.OnImg.Y) / (float)(pixelOnI - 1);
                    //符号
                    int sign = Math.Sign(endp.OnImg.X - startp.OnImg.X);

                    for (int i = 0; i < pixelOnI; i++)
                    {
						crossData[i] = afmimg.ImageData[((int)(startp.OnImg.Y + R * i)) * afmimg.AfmFile.Pixel.X + startp.OnImg.X + sign * i];
                    }
                }
                else
                {
                    //Y方向のほうが長いとき
                    pixelOnI = Math.Abs(endp.OnImg.Y - startp.OnImg.Y);
                    if (pixelOnI <= 1) return false;

                    crossData = new float[pixelOnI];
                    //X方向増減率
                    float R = (endp.OnImg.X - startp.OnImg.X) / (float)(pixelOnI - 1);
                    //符号
                    int sign = Math.Sign(endp.OnImg.Y - startp.OnImg.Y);

                    for (int i = 0; i < pixelOnI; i++)
                    {
						crossData[i] = afmimg.ImageData[(startp.OnImg.Y + sign * i) * afmimg.AfmFile.Pixel.X + (int)(R * i + startp.OnImg.X)];
                    }
                }
            }
												//小数点第2位までを有効とする。
			for (int i = 0; i < crossData.Length; i++)
			{
				crossData[i] = (float)Math.Round(crossData[i], 2);
			}

			General.MaxMin(crossData, out max, out min);
			CalcCrossSectionDrawCoef();
			return true;
        }
        #endregion


		private void SetDrawRect()
		{
			int l = labelMax.Right+5;
			int t = labelMax.Top-2;
			int r = 10;
			int b = labelWidth.Top - 10;

			drawRect = new Rectangle(l, t, ClientSize.Width - l - r, b - t);

			CalcCrossSectionDrawCoef();

			labelHeight.Top = drawRect.Top + drawRect.Height / 2 - labelHeight.Height / 2;
			labelMin.Top = drawRect.Bottom - labelMax.Height;
			labelWidth.Left = drawRect.Left + drawRect.Width / 2 - labelWidth.Width / 2;
		}

		/// <summary>
		/// CrossSection描画のための係数を計算
		/// </summary>
		private void CalcCrossSectionDrawCoef()
		{
			if (crossData != null && crossData.Length > 0)
			{
				divx = drawRect.Width / (float)(crossData.Length);
				heightKeisuu = drawRect.Height / (max - min);
			}
		}


		#region BMP保存
		private void buttonSaveBmp_Click(object sender, EventArgs e)
		{
			Bitmap bmp= afmimg.CreateBitmapImage(24);
			//BMPの座標は持っている座標系と上下逆。したがって、CrossSectionラインを入れるために上下反転し、ラインを入れた後で再度反転
			//（ビットマップそのものは正しい上下で作成されるが、CrossSectionの開始・終了位置の座標がビットマップとは上下逆。）
			bmp.RotateFlip(RotateFlipType.RotateNoneFlipY);
			using (Graphics g = Graphics.FromImage(bmp))
			{
				using (Pen p = new Pen(Brushes.Red, 2))
				{
					g.DrawLine(p, startp.OnImg, endp.OnImg);
				}
			}
			bmp.RotateFlip(RotateFlipType.RotateNoneFlipY);

			SaveFileDialog sfd = new SaveFileDialog();
			sfd.DefaultExt = "bmp";
			sfd.Filter = "bitmap(*.bmp)|*.bmp|All Files(*.*)|*.*";
			//デフォルトファイル名。ファイル名＋フレームNo.bmpがデフォルト。
			int fKeta = afmimg.AfmFile.GetFrame.ToString().Length;
			sfd.FileName = System.IO.Path.GetFileNameWithoutExtension(afmimg.FileName) + "-" + afmimg.AfmFrame.FrameNum.ToString().PadLeft(fKeta, '0') + ".bmp";
			if (sfd.ShowDialog() == DialogResult.OK)
			{
				bmp.Save(sfd.FileName, ImageFormat.Bmp);
			}
			sfd.Dispose();
		}
		#endregion

		private void CalcCrossSectionLinePoint()
		{
			if (crossData != null && crossData.Length > 1)
			{
				float ch;
				float xp_plus1;

				for (int i = 0; i < crossData.Length; i++)
				{
					ch = GetCSHLinePosi(i);
					xp_plus1 = GetCSPosiFromIndex(i + 1);

					//水平ライン
					CrossLinePoint[3 * i] = new PointF(GetCSPosiFromIndex(i), ch);
					CrossLinePoint[3 * i + 1] = new PointF(xp_plus1, ch);
					//垂直ライン
					if (i != crossData.Length - 1)
						CrossLinePoint[3 * i + 2] = new PointF(xp_plus1, GetCSHLinePosi(i + 1));
				}
			}
		}

		protected override void OnPaint(PaintEventArgs e)
		{
			base.OnPaint(e);
			e.Graphics.DrawLine(Pens.Black, drawRect.X, drawRect.Y, drawRect.X, drawRect.Bottom);
			e.Graphics.DrawLine(Pens.Black, drawRect.X, drawRect.Bottom, drawRect.X + drawRect.Width, drawRect.Bottom);

			if (max == min)
			{
				e.Graphics.DrawString(max.ToString("Max = Min  ( ###0.0 )"), fnt, Brushes.Black, drawRect.Width / 2f + drawRect.Left, drawRect.Bottom / 2f);
			}
			else
			{
				e.Graphics.DrawLines(Pens.Red, CrossLinePoint);
			}

			//計測用三角形描画
			if (checkBoxMeasureStart.Checked)
			{
				DrawMeasureTriangle(e.Graphics, CSIndex1);
				DrawMeasureTriangle(e.Graphics, CSIndex2);
			}
		}

        /// <summary>
        /// CrossSectionの水平ラインの描画位置(高さ）を計算して返す
        /// </summary>
        /// <param name="index">CrossSectionデータインデックス</param>
        /// <returns>CrossSectionデータに対応する水平座標の値</returns>
		private float GetCSHLinePosi(int index)
		{
			return drawRect.Height - (crossData[index] - min) * heightKeisuu + drawRect.Top;
		}

		/// <summary>
		/// インデックスからそのインデックスのデータが描画されるべきX座標を計算する
		/// </summary>
        /// <param name="index">CrossSectionデータインデックス</param>
		/// <returns>CrossSectionデータに対応する垂直座標の値</returns>
		private float GetCSPosiFromIndex(int index)
		{
			return divx * index + drawRect.Left;
		}

		/// <summary>
		/// 計測モード用三角形を描画
		/// </summary>
		/// <param name="g"></param>
        /// <param name="index">CrossSectionデータIndex</param>
		private void DrawMeasureTriangle(Graphics g, int index)
		{
			int tw = 5;
			int th = 10;
			float x = GetCSPosiFromIndex(index) + divx / 2;
			float height = GetCSHLinePosi(index);
			g.FillPolygon(Brushes.Blue,
				new PointF[] { new PointF(x - tw, height + th), new PointF(x, height), new PointF(x + tw, height + th) });
		}

		protected override void OnMouseDown(MouseEventArgs e)
		{
			base.OnMouseDown(e);
			//クリック位置に計測用マーク(三角形)があるか判定
			if (e.Button == MouseButtons.Left)
			{
				float x = GetCSPosiFromIndex(CSIndex1) + divx / 2;
				float height = GetCSHLinePosi(CSIndex1);
				if (General.IsEnterRectangle(x, height + 7, e.Location, 12))
				{
					mark = MeasureMark.No1;
					Capture = true;
				}
				x = GetCSPosiFromIndex(CSIndex2) + divx / 2;
				height = GetCSHLinePosi(CSIndex2);
				if (General.IsEnterRectangle(x, height + 7, e.Location, 12))
				{
					mark = MeasureMark.No2;
					Capture = true;
				}
			}
		}

		protected override void OnMouseMove(MouseEventArgs e)
		{
			base.OnMouseMove(e);
			if (mark != MeasureMark.Null)
			{
				if (mark == MeasureMark.No1)
				{
					CSIndex1 = GetCSIndexFromX(e.X);
				}
				else if (mark == MeasureMark.No2)
				{
					CSIndex2 = GetCSIndexFromX(e.X);
				}
				UpdateWH();
				Refresh();
			}
		}

		/// <summary>
		/// 計測モードではかった幅と高さを更新
		/// </summary>
		private void UpdateWH()
		{
			float v = float.Parse(labelWidth.Text) * Math.Abs(CSIndex2 - CSIndex1) / (crossData.Length - 1);
			labelSelectW.Text = v.ToString("0.00");
			labelSelectH.Text = Math.Abs(crossData[CSIndex1] - crossData[CSIndex2]).ToString("0.00");
		}
  
        /// <summary>座標からCrossSectionのIndex位置をかえす
        /// </summary>
        /// <param name="x"></param>
        /// <returns></returns>
		private int GetCSIndexFromX(int x)
		{
			int v = (int)((x - drawRect.Left) / divx);
			if(v < 0)
			{
				v = 0;
			}
			else if (v > crossData.Length-1)
			{
				v = crossData.Length-1;
			}
			return v;
		}


		protected override void OnMouseUp(MouseEventArgs e)
		{
			base.OnMouseUp(e);
			if (checkBoxMeasureStart.Checked)
			{
				Capture = false;
				mark = MeasureMark.Null;
			}
		}

		protected override void OnResize(EventArgs e)
		{
			base.OnResize(e);
			SetDrawRect();
			CalcCrossSectionLinePoint();
			Refresh();
		}

		private void checkBoxMeasureStart_CheckedChanged(object sender, EventArgs e)
		{
			if (checkBoxMeasureStart.Checked)
			{
				int ct = 0;
				foreach (float d in crossData)
				{
					if (d == max) CSIndex1 = ct;
					else if (d == min) CSIndex2 = ct;
					ct++;
				}
				UpdateWH();
			}
			else
			{
				labelSelectH.Text = labelSelectW.Text = "0.00";
			}
			Refresh();
		}
        
		#region CSV保存
		private void buttonSaveCSV_Click(object sender, EventArgs e)
		{
			SaveFileDialog sd = new SaveFileDialog();
			int fKeta = afmimg.AfmFile.GetFrame.ToString().Length;
			sd.FileName = System.IO.Path.GetFileNameWithoutExtension(afmimg.FileName) + "-" + afmimg.AfmFrame.FrameNum.ToString().PadLeft(fKeta, '0') + ".csv";
			sd.DefaultExt = "csv";
			sd.Filter = "CSV File (*.csv)|*.csv|All Files (*.*)|*.*";
			if (sd.ShowDialog() == DialogResult.OK)
			{
				try
				{
					float csposi = float.Parse(labelWidth.Text) / (crossData.Length - 1);
					using (StreamWriter sw = new StreamWriter(sd.FileName, false, Encoding.GetEncoding("shift-jis")))
					{
						sw.WriteLine("CrossSection Distance,CrossSection Height");
						for (int i = 0; i < crossData.Length; i++)
						{
							StringBuilder sb = new StringBuilder(16);
							sb.AppendFormat("{0:0.00}", csposi * i);
							sb.Append(',');
							sb.AppendFormat("{0:0.00}", crossData[i]);
							sw.WriteLine(sb.ToString());
						}
					}
				}
				catch (Exception ex)
				{
					MessageBox.Show(ex.Message);
				}
			}
			sd.Dispose();
		}
		#endregion
	}
}
