# Supplementary material for: Cofilin-induced unidirectional cooperative conformational changes in actin filaments revealed by high-speed atomic force microscopy
Source: eLife. 2015 Feb 2;4:e04806. doi: 10.7554/eLife.04806 (PMC4337605; doi:10.7554/eLife.04806)
Supplement: Source code 1. — The Kodec4.4.7.39 for HS-AFM image viewing and analysis software is coded in Visual C# (Visual Studio 2010, Microsoft, USA). DOI: http://dx.doi.org/10.7554/eLife.04806.031 [file elife04806s001.zip › Kodec 4.4.7.39/Kodec/Dialog/CrossSection.Designer.cs]

namespace Kodec
{
    partial class CrossSection
    {
        /// <summary>
        /// Required designer variable.
        /// </summary>
        private System.ComponentModel.IContainer components = null;

        /// <summary>
        /// Clean up any resources being used.
        /// </summary>
        /// <param name="disposing">true if managed resources should be disposed; otherwise, false.</param>
        protected override void Dispose(bool disposing)
        {
            if (disposing && (components != null))
            {
                components.Dispose();
            }
            base.Dispose(disposing);
        }

        #region Windows Form Designer generated code

        /// <summary>
        /// Required method for Designer support - do not modify
        /// the contents of this method with the code editor.
        /// </summary>
        private void InitializeComponent()
        {
            this.buttonOK = new System.Windows.Forms.Button();
            this.buttonSaveCSV = new System.Windows.Forms.Button();
            this.buttonSaveBmp = new System.Windows.Forms.Button();
            this.labelMax = new System.Windows.Forms.Label();
            this.labelMin = new System.Windows.Forms.Label();
            this.labelWidth = new System.Windows.Forms.Label();
            this.label4 = new System.Windows.Forms.Label();
            this.label1 = new System.Windows.Forms.Label();
            this.labelSelectW = new System.Windows.Forms.Label();
            this.labelSelectH = new System.Windows.Forms.Label();
            this.checkBoxMeasureStart = new System.Windows.Forms.CheckBox();
            this.labelHeight = new System.Windows.Forms.Label();
            this.SuspendLayout();
            // 
            // buttonOK
            // 
            this.buttonOK.Anchor = ((System.Windows.Forms.AnchorStyles)((System.Windows.Forms.AnchorStyles.Bottom | System.Windows.Forms.AnchorStyles.Left)));
            this.buttonOK.DialogResult = System.Windows.Forms.DialogResult.OK;
            this.buttonOK.Location = new System.Drawing.Point(64, 179);
            this.buttonOK.Name = "buttonOK";
            this.buttonOK.Size = new System.Drawing.Size(75, 23);
            this.buttonOK.TabIndex = 0;
            this.buttonOK.Text = "OK";
            this.buttonOK.UseVisualStyleBackColor = true;
            // 
            // buttonSaveCSV
            // 
            this.buttonSaveCSV.Anchor = ((System.Windows.Forms.AnchorStyles)((System.Windows.Forms.AnchorStyles.Bottom | System.Windows.Forms.AnchorStyles.Right)));
            this.buttonSaveCSV.Location = new System.Drawing.Point(145, 179);
            this.buttonSaveCSV.Name = "buttonSaveCSV";
            this.buttonSaveCSV.Size = new System.Drawing.Size(81, 23);
            this.buttonSaveCSV.TabIndex = 1;
            this.buttonSaveCSV.Text = "Save as CSV";
            this.buttonSaveCSV.UseVisualStyleBackColor = true;
            this.buttonSaveCSV.Click += new System.EventHandler(this.buttonSaveCSV_Click);
            // 
            // buttonSaveBmp
            // 
            this.buttonSaveBmp.Anchor = ((System.Windows.Forms.AnchorStyles)((System.Windows.Forms.AnchorStyles.Bottom | System.Windows.Forms.AnchorStyles.Right)));
            this.buttonSaveBmp.Location = new System.Drawing.Point(232, 179);
            this.buttonSaveBmp.Name = "buttonSaveBmp";
            this.buttonSaveBmp.Size = new System.Drawing.Size(84, 23);
            this.buttonSaveBmp.TabIndex = 2;
            this.buttonSaveBmp.Text = "Save as BMP";
            this.buttonSaveBmp.UseVisualStyleBackColor = true;
            this.buttonSaveBmp.Click += new System.EventHandler(this.buttonSaveBmp_Click);
            // 
            // labelMax
            // 
            this.labelMax.Location = new System.Drawing.Point(1, 9);
            this.labelMax.Name = "labelMax";
            this.labelMax.Size = new System.Drawing.Size(50, 12);
            this.labelMax.TabIndex = 3;
            this.labelMax.Text = "0";
            this.labelMax.TextAlign = System.Drawing.ContentAlignment.MiddleRight;
            // 
            // labelMin
            // 
            this.labelMin.Location = new System.Drawing.Point(1, 92);
            this.labelMin.Name = "labelMin";
            this.labelMin.Size = new System.Drawing.Size(50, 12);
            this.labelMin.TabIndex = 3;
            this.labelMin.Text = "0";
            this.labelMin.TextAlign = System.Drawing.ContentAlignment.MiddleRight;
            // 
            // labelWidth
            // 
            this.labelWidth.Anchor = ((System.Windows.Forms.AnchorStyles)((System.Windows.Forms.AnchorStyles.Bottom | System.Windows.Forms.AnchorStyles.Left)));
            this.labelWidth.AutoSize = true;
            this.labelWidth.Location = new System.Drawing.Point(180, 115);
            this.labelWidth.Name = "labelWidth";
            this.labelWidth.Size = new System.Drawing.Size(11, 12);
            this.labelWidth.TabIndex = 4;
            this.labelWidth.Text = "0";
            this.labelWidth.TextAlign = System.Drawing.ContentAlignment.MiddleCenter;
            // 
            // label4
            // 
            this.label4.Anchor = ((System.Windows.Forms.AnchorStyles)((System.Windows.Forms.AnchorStyles.Bottom | System.Windows.Forms.AnchorStyles.Left)));
            this.label4.AutoSize = true;
            this.label4.Location = new System.Drawing.Point(55, 141);
            this.label4.Name = "label4";
            this.label4.Size = new System.Drawing.Size(35, 12);
            this.label4.TabIndex = 5;
            this.label4.Text = "Width:";
            // 
            // label1
            // 
            this.label1.Anchor = ((System.Windows.Forms.AnchorStyles)((System.Windows.Forms.AnchorStyles.Bottom | System.Windows.Forms.AnchorStyles.Left)));
            this.label1.AutoSize = true;
            this.label1.Location = new System.Drawing.Point(55, 155);
            this.label1.Name = "label1";
            this.label1.Size = new System.Drawing.Size(40, 12);
            this.label1.TabIndex = 5;
            this.label1.Text = "Height:";
            // 
            // labelSelectW
            // 
            this.labelSelectW.Anchor = ((System.Windows.Forms.AnchorStyles)((System.Windows.Forms.AnchorStyles.Bottom | System.Windows.Forms.AnchorStyles.Left)));
            this.labelSelectW.Location = new System.Drawing.Point(100, 141);
            this.labelSelectW.Name = "labelSelectW";
            this.labelSelectW.Size = new System.Drawing.Size(45, 12);
            this.labelSelectW.TabIndex = 5;
            this.labelSelectW.Text = "0";
            this.labelSelectW.TextAlign = System.Drawing.ContentAlignment.MiddleRight;
            // 
            // labelSelectH
            // 
            this.labelSelectH.Anchor = ((System.Windows.Forms.AnchorStyles)((System.Windows.Forms.AnchorStyles.Bottom | System.Windows.Forms.AnchorStyles.Left)));
            this.labelSelectH.Location = new System.Drawing.Point(100, 155);
            this.labelSelectH.Name = "labelSelectH";
            this.labelSelectH.Size = new System.Drawing.Size(45, 12);
            this.labelSelectH.TabIndex = 5;
            this.labelSelectH.Text = "0";
            this.labelSelectH.TextAlign = System.Drawing.ContentAlignment.MiddleRight;
            // 
            // checkBoxMeasureStart
            // 
            this.checkBoxMeasureStart.Anchor = ((System.Windows.Forms.AnchorStyles)((System.Windows.Forms.AnchorStyles.Bottom | System.Windows.Forms.AnchorStyles.Right)));
            this.checkBoxMeasureStart.AutoSize = true;
            this.checkBoxMeasureStart.Location = new System.Drawing.Point(249, 156);
            this.checkBoxMeasureStart.Name = "checkBoxMeasureStart";
            this.checkBoxMeasureStart.Size = new System.Drawing.Size(67, 16);
            this.checkBoxMeasureStart.TabIndex = 3;
            this.checkBoxMeasureStart.Text = "Measure";
            this.checkBoxMeasureStart.UseVisualStyleBackColor = true;
            this.checkBoxMeasureStart.CheckedChanged += new System.EventHandler(this.checkBoxMeasureStart_CheckedChanged);
            // 
            // labelHeight
            // 
            this.labelHeight.Location = new System.Drawing.Point(1, 49);
            this.labelHeight.Name = "labelHeight";
            this.labelHeight.Size = new System.Drawing.Size(50, 12);
            this.labelHeight.TabIndex = 7;
            this.labelHeight.Text = "0";
            this.labelHeight.TextAlign = System.Drawing.ContentAlignment.MiddleRight;
            // 
            // CrossSection
            // 
            this.AcceptButton = this.buttonOK;
            this.AutoScaleDimensions = new System.Drawing.SizeF(6F, 12F);
            this.AutoScaleMode = System.Windows.Forms.AutoScaleMode.Font;
            this.CancelButton = this.buttonOK;
            this.ClientSize = new System.Drawing.Size(332, 211);
            this.Controls.Add(this.buttonOK);
            this.Controls.Add(this.buttonSaveBmp);
            this.Controls.Add(this.labelHeight);
            this.Controls.Add(this.buttonSaveCSV);
            this.Controls.Add(this.labelMin);
            this.Controls.Add(this.labelMax);
            this.Controls.Add(this.checkBoxMeasureStart);
            this.Controls.Add(this.labelSelectH);
            this.Controls.Add(this.label1);
            this.Controls.Add(this.labelSelectW);
            this.Controls.Add(this.label4);
            this.Controls.Add(this.labelWidth);
            this.DoubleBuffered = true;
            this.MaximizeBox = false;
            this.MinimizeBox = false;
            this.MinimumSize = new System.Drawing.Size(340, 245);
            this.Name = "CrossSection";
            this.ShowIcon = false;
            this.ShowInTaskbar = false;
            this.Text = "CrossSection";
            this.ResumeLayout(false);
            this.PerformLayout();

        }

        #endregion

        private System.Windows.Forms.Button buttonOK;
		private System.Windows.Forms.Button buttonSaveCSV;
		private System.Windows.Forms.Button buttonSaveBmp;
		private System.Windows.Forms.Label labelMax;
		private System.Windows.Forms.Label labelMin;
		private System.Windows.Forms.Label labelWidth;
		private System.Windows.Forms.Label label4;
		private System.Windows.Forms.Label label1;
		private System.Windows.Forms.Label labelSelectW;
		private System.Windows.Forms.Label labelSelectH;
		private System.Windows.Forms.CheckBox checkBoxMeasureStart;
		private System.Windows.Forms.Label labelHeight;
    }
}
