# Supplementary material for: Cofilin-induced unidirectional cooperative conformational changes in actin filaments revealed by high-speed atomic force microscopy
Source: eLife. 2015 Feb 2;4:e04806. doi: 10.7554/eLife.04806 (PMC4337605; doi:10.7554/eLife.04806)
Supplement: Source code 1. — The Kodec4.4.7.39 for HS-AFM image viewing and analysis software is coded in Visual C# (Visual Studio 2010, Microsoft, USA). DOI: http://dx.doi.org/10.7554/eLife.04806.031 [file elife04806s001.zip › Kodec 4.4.7.39/Kodec/Dialog/FrameIntegration.cs]

using System;
using System.Collections.Generic;
using System.ComponentModel;
using System.Data;
using System.Drawing;
using System.Text;
using System.Windows.Forms;
using System.Threading;
using System.IO;

namespace Kodec
{
	public partial class FrameIntegration : Form
	{
        /// <summary>
        /// コンストラクタ
        /// </summary>
        /// <param name="start">開始フレームインデックス</param>
        /// <param name="end">終了フレームインデックス</param>
		public FrameIntegration(int start, int end)
		{
			InitializeComponent();

			this.start = start;//開始フレームインデックス
			this.end = end;//終了フレームインデックス
		}

		private int start;
		private int end;

		private delegate void MainThreadOperationDelegate(int progress);
		private MainThreadOperationDelegate mainOP;
        private MainThreadOperationDelegate EndDelegate;
		private AFMImage img;
        private volatile bool stopFlag = false;

		protected override void OnShown(EventArgs e)
		{
			base.OnShown(e);
			img = (AFMImage)MainForm.Mf.ActiveImg.Clone();
			mainOP = new MainThreadOperationDelegate(delegate(int progress)
				{
						toolStripProgressBar1.Value = progress;
				});
            EndDelegate = new MainThreadOperationDelegate(delegate(int completeFrame)
                {
                    toolStripProgressBar1.Value = 0;
                    if (completeFrame > 0)
                    {
                        afmImageView1.DrawNew(img);
                        toolStripProgressBar1.Visible = false;
                        statusStrip1.Visible = false;
                        //AFMImageオブジェクトに積算枚数を設定
                        afmImageView1.AFMimg.AfmFile.IntegratedFrameNum = completeFrame;
						Text = string.Format("積算   {0}: {1} - {2}", MainForm.Mf.ActiveImg.FileName, start, end); 
                    }
                    buttonSave.Enabled = true;
                    img = null;
                });


			Thread integrateThread = new Thread(new ThreadStart(ShowIntegrateImage));
			integrateThread.Start();
		}

		private void ShowIntegrateImage()
		{
			int progress = 0;//プログレスバーの値を初期化
			AFMImage img2 = (AFMImage)img.Clone();

			int idx = MainForm.Mf.ActiveViewerIndex;
			int length = img.ImageData.Length;
            int completeFrame = 0;
            for (int i = start; i < end + 1; i++)
            {
                if (stopFlag)
                    break;
                img2.ChangeFrame(i);
                foreach (AFMImage.ImageOperations op in img2.ImgOperations)
                {
                    op(idx, img2);
                }
                for (int j = 0; j < length; j++)//ここを通るたびに画像データが1枚づつ積算されていく
                {
                    img.ImageData[j] += img2.ImageData[j];//AFMImageから取得したイメージデータのピクセルデータの配列を1ピクセルづつ足していく
                }
                
                //progress = (i - start) * 99 / (end - start);//99にしているのはわざと。最後のsumで割る処理が残りの1
                progress = (i - start) * 99 / (end - start + 1);//上の分では1枚画像で積算をした場合にバグが出た。一時的にﾄﾗｲｷｬｯﾁで逃げていたが分母が０にならないように１を足すことで解決できた模様。
                
                completeFrame++;//1枚絵が積算されるたびに増える
                Invoke(mainOP, new object[] { progress });
            }
            if (completeFrame > 0)//積算枚数が正の場合はここを通る
            {
                for (int i = 0; i < length; i++)//上で積算した画像を１ピクセルづつ平均を出していく
                {
                    img.ImageData[i] /= completeFrame;
                }
            }
			progress = 100;//プログレスバーの最終値
            Invoke(EndDelegate, new object[] { completeFrame });
			img2 = null;
            stopFlag = true;
		}

        /// <summary>
        /// リサイズイベント
        /// </summary>
        /// <param name="e"></param>
		protected override void OnResize(EventArgs e)
		{
			base.OnResize(e);
			buttonCancel.Location = new Point(this.ClientSize.Width / 2 + 15, buttonCancel.Top);
			buttonSave.Location = new Point(this.ClientSize.Width / 2 - buttonSave.Width - 15, buttonSave.Top);
		}

        private void buttonSave_Click(object sender, EventArgs e)
        {
            using (SaveFileDialog sd = new SaveFileDialog())
            {
                sd.Filter = "Kodec2マルチフレームファイル|*.esd|すべてのファイル|*.*";
                sd.FileName = afmImageView1.AFMimg.FileName.Remove(afmImageView1.AFMimg.FileName.Length-4) +".esd";
                sd.DefaultExt = ".esd";
                if (sd.ShowDialog() == DialogResult.OK)
                {
                    using (FileStream fso = new FileStream(sd.FileName, FileMode.Create, FileAccess.Write))
                    {
                        using (BinaryWriter bw = new BinaryWriter(fso))
                        {
                            afmImageView1.AFMimg.WriteKodec2FileHeader(fso, bw, 1);
                            afmImageView1.AFMimg.WriteKodec2FrameHeader(bw);
                            foreach (float d in afmImageView1.AFMimg.ImageData)
                            {
                                bw.Write(afmImageView1.AFMimg.GetBinaryValue(d));
                            }
                        }
                    }
                }
            }
        }

        private void buttonCancel_Click(object sender, EventArgs e)
        {
            if (!stopFlag)
                stopFlag = true;
            else
            {
                this.CancelButton = buttonCancel;
                this.Close();
            }
        }
	}
}
