# Supplementary material for: Cofilin-induced unidirectional cooperative conformational changes in actin filaments revealed by high-speed atomic force microscopy
Source: eLife. 2015 Feb 2;4:e04806. doi: 10.7554/eLife.04806 (PMC4337605; doi:10.7554/eLife.04806)
Supplement: Source code 1. — The Kodec4.4.7.39 for HS-AFM image viewing and analysis software is coded in Visual C# (Visual Studio 2010, Microsoft, USA). DOI: http://dx.doi.org/10.7554/eLife.04806.031 [file elife04806s001.zip › Kodec 4.4.7.39/Kodec/Dialog/FrameIntegration.Designer.cs]

namespace Kodec
{
	partial class FrameIntegration
	{
		/// <summary>
		/// Required designer variable.
		/// </summary>
		private System.ComponentModel.IContainer components = null;

		/// <summary>
		/// Clean up any resources being used.
		/// </summary>
		/// <param name="disposing">true if managed resources should be disposed; otherwise, false.</param>
		protected override void Dispose(bool disposing)
		{
			if (disposing && (components != null))
			{
				components.Dispose();
			}
			base.Dispose(disposing);
		}

		#region Windows Form Designer generated code

		/// <summary>
		/// Required method for Designer support - do not modify
		/// the contents of this method with the code editor.
		/// </summary>
		private void InitializeComponent()
		{
            this.buttonSave = new System.Windows.Forms.Button();
            this.buttonCancel = new System.Windows.Forms.Button();
            this.statusStrip1 = new System.Windows.Forms.StatusStrip();
            this.toolStripProgressBar1 = new System.Windows.Forms.ToolStripProgressBar();
            this.afmImageView1 = new Kodec.AFMImageView();
            this.statusStrip1.SuspendLayout();
            this.SuspendLayout();
            // 
            // buttonSave
            // 
            this.buttonSave.Anchor = System.Windows.Forms.AnchorStyles.Bottom;
            this.buttonSave.Enabled = false;
            this.buttonSave.Location = new System.Drawing.Point(66, 291);
            this.buttonSave.Name = "buttonSave";
            this.buttonSave.Size = new System.Drawing.Size(75, 23);
            this.buttonSave.TabIndex = 1;
            this.buttonSave.Text = "Save";
            this.buttonSave.UseVisualStyleBackColor = true;
            this.buttonSave.Click += new System.EventHandler(this.buttonSave_Click);
            // 
            // buttonCancel
            // 
            this.buttonCancel.Anchor = System.Windows.Forms.AnchorStyles.Bottom;
            this.buttonCancel.Location = new System.Drawing.Point(158, 291);
            this.buttonCancel.Name = "buttonCancel";
            this.buttonCancel.Size = new System.Drawing.Size(75, 23);
            this.buttonCancel.TabIndex = 1;
            this.buttonCancel.Text = "Cancel";
            this.buttonCancel.UseVisualStyleBackColor = true;
            this.buttonCancel.Click += new System.EventHandler(this.buttonCancel_Click);
            // 
            // statusStrip1
            // 
            this.statusStrip1.Items.AddRange(new System.Windows.Forms.ToolStripItem[] {
            this.toolStripProgressBar1});
            this.statusStrip1.Location = new System.Drawing.Point(0, 331);
            this.statusStrip1.Name = "statusStrip1";
            this.statusStrip1.Size = new System.Drawing.Size(292, 22);
            this.statusStrip1.TabIndex = 2;
            this.statusStrip1.Text = "statusStrip1";
            // 
            // toolStripProgressBar1
            // 
            this.toolStripProgressBar1.Name = "toolStripProgressBar1";
            this.toolStripProgressBar1.Size = new System.Drawing.Size(250, 16);
            // 
            // afmImageView1
            // 
            this.afmImageView1.AFMimg = null;
            this.afmImageView1.Anchor = ((System.Windows.Forms.AnchorStyles)((((System.Windows.Forms.AnchorStyles.Top | System.Windows.Forms.AnchorStyles.Bottom)
                        | System.Windows.Forms.AnchorStyles.Left)
                        | System.Windows.Forms.AnchorStyles.Right)));
            this.afmImageView1.GridColor = System.Drawing.Color.Cyan;
            this.afmImageView1.HorizontalGridNum = 9;
            this.afmImageView1.IsActiveViewer = false;
            this.afmImageView1.IsShowActiveViewerBar = true;
            this.afmImageView1.IsShowAxis = false;
            this.afmImageView1.IsShowGrid = false;
            this.afmImageView1.IsShowScaleBar = false;
            this.afmImageView1.Location = new System.Drawing.Point(5, 5);
            this.afmImageView1.Name = "afmImageView1";
            this.afmImageView1.Size = new System.Drawing.Size(275, 270);
            this.afmImageView1.TabIndex = 0;
            this.afmImageView1.VerticalGridNum = 9;
            // 
            // FrameIntegration
            // 
            this.AutoScaleDimensions = new System.Drawing.SizeF(6F, 12F);
            this.AutoScaleMode = System.Windows.Forms.AutoScaleMode.Font;
            this.ClientSize = new System.Drawing.Size(292, 353);
            this.Controls.Add(this.statusStrip1);
            this.Controls.Add(this.buttonCancel);
            this.Controls.Add(this.buttonSave);
            this.Controls.Add(this.afmImageView1);
            this.MaximizeBox = false;
            this.MinimizeBox = false;
            this.MinimumSize = new System.Drawing.Size(300, 380);
            this.Name = "FrameIntegration";
            this.ShowIcon = false;
            this.ShowInTaskbar = false;
            this.StartPosition = System.Windows.Forms.FormStartPosition.CenterParent;
            this.Text = "Image Averaging";
            this.statusStrip1.ResumeLayout(false);
            this.statusStrip1.PerformLayout();
            this.ResumeLayout(false);
            this.PerformLayout();

		}

		#endregion

		private AFMImageView afmImageView1;
		private System.Windows.Forms.Button buttonSave;
		private System.Windows.Forms.Button buttonCancel;
		private System.Windows.Forms.StatusStrip statusStrip1;
		private System.Windows.Forms.ToolStripProgressBar toolStripProgressBar1;
	}
}
