# Supplementary material for: Cofilin-induced unidirectional cooperative conformational changes in actin filaments revealed by high-speed atomic force microscopy
Source: eLife. 2015 Feb 2;4:e04806. doi: 10.7554/eLife.04806 (PMC4337605; doi:10.7554/eLife.04806)
Supplement: Source code 1. — The Kodec4.4.7.39 for HS-AFM image viewing and analysis software is coded in Visual C# (Visual Studio 2010, Microsoft, USA). DOI: http://dx.doi.org/10.7554/eLife.04806.031 [file elife04806s001.zip › Kodec 4.4.7.39/Kodec/Dialog/Histogram.cs]

using System;
using System.Collections.Generic;
using System.ComponentModel;
using System.Data;
using System.Drawing;
using System.Text;
using System.Windows.Forms;
using System.Drawing.Imaging;

namespace Kodec
{
    public partial class Histogram : Form
    {
        public Histogram()
        {
            InitializeComponent();

            int ofs = 2;
            histogramR = new Rectangle(2, 2, panel1.ClientSize.Width, panel1.ClientSize.Height - 2 * ofs);
            maxHistogram = 0;
            canShowHistogram = false;
        }

        int[] histogram = new int[256];
        Rectangle histogramR;
        int maxHistogram;
        private bool canShowHistogram;

		/// <summary>
		/// qXgOf[^ðvZB
		/// </summary>
		/// <param name="bmp"></param>
        unsafe public void GetHistogram(Bitmap bmp)
        {
            if (bmp != null)
            {
				//[NA
                for (int i = 0; i < histogram.Length; i++)
                {
                    histogram[i] = 0;
                }

				//rbg}bvf[^ðbN
				BitmapData bd = bmp.LockBits(new Rectangle(0, 0, bmp.Width, bmp.Height), ImageLockMode.ReadOnly, bmp.PixelFormat);
				//rbg}bvf[^ÌJn_ÖÌ|C^
				byte* p = (byte*)bd.Scan0.ToPointer();
				int tmpv;

				switch (bmp.PixelFormat)
				{
					case PixelFormat.Format32bppArgb:
						for (int j = 0; j < bd.Height; j++)
						{
							for (int i = 0; i < bd.Width; i++,p+=4)
							{
								tmpv = *p;
								tmpv += *(p + 1);
								tmpv += *(p + 2);
								histogram[tmpv / 3]++;
							}
						}
						break;
					case PixelFormat.Format24bppRgb:
						for (int j = 0; j < bd.Height; j++)
						{
							for (int i = 0; i < bd.Width; i++,p+=3)
							{
								tmpv = *p;
								tmpv += *(p + 1);
								tmpv += *(p + 2);
								histogram[tmpv / 3]++;
							}
							p += (bd.Stride - 3 * bd.Width);
						}
						break;
					case PixelFormat.Format8bppIndexed:
						for (int j = 0; j < bd.Height; j++)
						{
							for (int i = 0; i < bd.Width; i++, p++)
							{
								histogram[*p]++;
							}
							p += (bd.Stride - bd.Width);
						}
						break;
					default:
						canShowHistogram = false;
						return;
				}


				//rbg}bvf[^AbN
				bmp.UnlockBits(bd);


                maxHistogram = histogram[0];
                foreach (int j in histogram)
                {
                    if (maxHistogram < j)
                        maxHistogram = j;
                }
                canShowHistogram = true;
            }
            else
            {
                canShowHistogram = false;
            }
            panel1.Refresh();
        }


        private void panel1_Paint(object sender, PaintEventArgs e)
        {
            if (canShowHistogram)
            {
                float mH_r_mul_hh = (float)histogramR.Height/maxHistogram;

                for (int i = 0; i < histogram.Length; i++)
                {
                    e.Graphics.DrawLine(Pens.Black, histogramR.X + i, histogramR.Bottom, histogramR.X + i, histogramR.Bottom - histogram[i] * mH_r_mul_hh );
                }
            }
        }

        protected override void OnActivated(EventArgs e)
        {
            base.OnActivated(e);
            this.Opacity = 1d;
        }

        protected override void OnDeactivate(EventArgs e)
        {
            base.OnDeactivate(e);
            this.Opacity = MainForm.Mf.NonActiveModelessWindowOpacity;
        }

        protected override void OnClosing(CancelEventArgs e)
        {
            base.OnClosing(e);
            //ClosingðI[o[ChµÄAtH[ðÂ¶¸ÉÂóÔðÏX·éB
            e.Cancel = true;
            this.Visible = false;
        }
    }
}
