# Supplementary material for: Cofilin-induced unidirectional cooperative conformational changes in actin filaments revealed by high-speed atomic force microscopy
Source: eLife. 2015 Feb 2;4:e04806. doi: 10.7554/eLife.04806 (PMC4337605; doi:10.7554/eLife.04806)
Supplement: Source code 1. — The Kodec4.4.7.39 for HS-AFM image viewing and analysis software is coded in Visual C# (Visual Studio 2010, Microsoft, USA). DOI: http://dx.doi.org/10.7554/eLife.04806.031 [file elife04806s001.zip › Kodec 4.4.7.39/Kodec/Dialog/Histogram.Designer.cs]

namespace Kodec
{
    partial class Histogram
    {
        /// <summary>
        /// 必要なデザイナ変数です。
        /// </summary>
        private System.ComponentModel.IContainer components = null;

        /// <summary>
        /// 使用中のリソースをすべてクリーンアップします。
        /// </summary>
        /// <param name="disposing">マネージ リソースが破棄される場合 true、破棄されない場合は false です。</param>
        protected override void Dispose(bool disposing)
        {
            if (disposing && (components != null))
            {
                components.Dispose();
            }
            base.Dispose(disposing);
        }

        #region Windows フォーム デザイナで生成されたコード

        /// <summary>
        /// デザイナ サポートに必要なメソッドです。このメソッドの内容を
        /// コード エディタで変更しないでください。
        /// </summary>
        private void InitializeComponent()
        {
            this.panel1 = new System.Windows.Forms.Panel();
            this.SuspendLayout();
            // 
            // panel1
            // 
            this.panel1.Anchor = ((System.Windows.Forms.AnchorStyles)((((System.Windows.Forms.AnchorStyles.Top | System.Windows.Forms.AnchorStyles.Bottom)
                        | System.Windows.Forms.AnchorStyles.Left)
                        | System.Windows.Forms.AnchorStyles.Right)));
            this.panel1.BorderStyle = System.Windows.Forms.BorderStyle.Fixed3D;
            this.panel1.Location = new System.Drawing.Point(8, 8);
            this.panel1.Margin = new System.Windows.Forms.Padding(1);
            this.panel1.Name = "panel1";
            this.panel1.Size = new System.Drawing.Size(262, 167);
            this.panel1.TabIndex = 0;
            this.panel1.Paint += new System.Windows.Forms.PaintEventHandler(this.panel1_Paint);
            // 
            // Histogram
            // 
            this.AutoScaleDimensions = new System.Drawing.SizeF(6F, 12F);
            this.AutoScaleMode = System.Windows.Forms.AutoScaleMode.Font;
            this.ClientSize = new System.Drawing.Size(278, 183);
            this.Controls.Add(this.panel1);
            this.DoubleBuffered = true;
            this.FormBorderStyle = System.Windows.Forms.FormBorderStyle.FixedToolWindow;
            this.Name = "Histogram";
            this.ShowIcon = false;
            this.ShowInTaskbar = false;
            this.StartPosition = System.Windows.Forms.FormStartPosition.Manual;
            this.Text = "カラーヒストグラム";
            this.ResumeLayout(false);

        }

        #endregion

        private System.Windows.Forms.Panel panel1;
    }
}
