# Supplementary material for: Cofilin-induced unidirectional cooperative conformational changes in actin filaments revealed by high-speed atomic force microscopy
Source: eLife. 2015 Feb 2;4:e04806. doi: 10.7554/eLife.04806 (PMC4337605; doi:10.7554/eLife.04806)
Supplement: Source code 1. — The Kodec4.4.7.39 for HS-AFM image viewing and analysis software is coded in Visual C# (Visual Studio 2010, Microsoft, USA). DOI: http://dx.doi.org/10.7554/eLife.04806.031 [file elife04806s001.zip › Kodec 4.4.7.39/Kodec/Dialog/JumpToAppointedFrame.cs]

using System;
using System.Collections.Generic;
using System.ComponentModel;
using System.Data;
using System.Drawing;
using System.Text;
using System.Windows.Forms;

namespace Kodec
{
	public partial class JumpToAppointedFrame : Form
	{
        /// <summary>
        /// 指定フレームへジャンプするJumpToAppointedFrameクラスコンストラクタ
        /// </summary>
        /// <param name="maxframe">最大移動可能フレームインデックス</param>
		public JumpToAppointedFrame(int maxframe)
		{
			InitializeComponent();
			this.maxframe = maxframe;
		}

		protected override void OnShown(EventArgs e)
		{
			base.OnShown(e);
            textBox1.SelectAll();//テキスト ボックスのすべてのテキストを選択します。
            textBox1.Focus();//入力フォーカス要求が成功した場合は true。それ以外の場合は false。
		}

		private int maxframe;

		/// <summary>
		/// ジャンプする対象フレームナンバーを取得します。（0スタート）
		/// ジャンプできないナンバーの場合、-1が返ります
		/// </summary>
		internal int JumpTo
		{
			get
			{
				int f;
				if (int.TryParse(textBox1.Text, out f) && f >= 0 && f<=maxframe)
				{
					return f;
				}
				else
				{
					return -1;
				}
			}
		}

        private void textBox1_KeyDown(object sender, KeyEventArgs e)
        {
            if (e.KeyCode == Keys.Enter)
                buttonOK.PerformClick();//ボタンの System.Windows.Forms.Control.Click イベントを生成します。
        }
	}
}
