# Supplementary material for: Cofilin-induced unidirectional cooperative conformational changes in actin filaments revealed by high-speed atomic force microscopy
Source: eLife. 2015 Feb 2;4:e04806. doi: 10.7554/eLife.04806 (PMC4337605; doi:10.7554/eLife.04806)
Supplement: Source code 1. — The Kodec4.4.7.39 for HS-AFM image viewing and analysis software is coded in Visual C# (Visual Studio 2010, Microsoft, USA). DOI: http://dx.doi.org/10.7554/eLife.04806.031 [file elife04806s001.zip › Kodec 4.4.7.39/Kodec/Dialog/JumpToAppointedFrame.Designer.cs]

namespace Kodec
{
	partial class JumpToAppointedFrame
	{
		/// <summary>
		/// Required designer variable.
		/// </summary>
		private System.ComponentModel.IContainer components = null;

		/// <summary>
		/// Clean up any resources being used.
		/// </summary>
		/// <param name="disposing">true if managed resources should be disposed; otherwise, false.</param>
		protected override void Dispose(bool disposing)
		{
			if (disposing && (components != null))
			{
				components.Dispose();
			}
			base.Dispose(disposing);
		}

		#region Windows Form Designer generated code

		/// <summary>
		/// Required method for Designer support - do not modify
		/// the contents of this method with the code editor.
		/// </summary>
		private void InitializeComponent()
		{
            this.buttonOK = new System.Windows.Forms.Button();
            this.buttonCancel = new System.Windows.Forms.Button();
            this.textBox1 = new System.Windows.Forms.TextBox();
            this.label1 = new System.Windows.Forms.Label();
            this.SuspendLayout();
            // 
            // buttonOK
            // 
            this.buttonOK.Anchor = ((System.Windows.Forms.AnchorStyles)((System.Windows.Forms.AnchorStyles.Bottom | System.Windows.Forms.AnchorStyles.Left)));
            this.buttonOK.DialogResult = System.Windows.Forms.DialogResult.OK;
            this.buttonOK.Location = new System.Drawing.Point(27, 36);
            this.buttonOK.Name = "buttonOK";
            this.buttonOK.Size = new System.Drawing.Size(75, 23);
            this.buttonOK.TabIndex = 1;
            this.buttonOK.Text = "OK";
            this.buttonOK.UseVisualStyleBackColor = true;
            // 
            // buttonCancel
            // 
            this.buttonCancel.Anchor = ((System.Windows.Forms.AnchorStyles)((System.Windows.Forms.AnchorStyles.Bottom | System.Windows.Forms.AnchorStyles.Left)));
            this.buttonCancel.DialogResult = System.Windows.Forms.DialogResult.Cancel;
            this.buttonCancel.Location = new System.Drawing.Point(117, 36);
            this.buttonCancel.Name = "buttonCancel";
            this.buttonCancel.Size = new System.Drawing.Size(75, 23);
            this.buttonCancel.TabIndex = 2;
            this.buttonCancel.Text = "Cancel";
            this.buttonCancel.UseVisualStyleBackColor = true;
            // 
            // textBox1
            // 
            this.textBox1.ImeMode = System.Windows.Forms.ImeMode.Disable;
            this.textBox1.Location = new System.Drawing.Point(182, 6);
            this.textBox1.Name = "textBox1";
            this.textBox1.Size = new System.Drawing.Size(40, 19);
            this.textBox1.TabIndex = 0;
            this.textBox1.Text = "1";
            this.textBox1.TextAlign = System.Windows.Forms.HorizontalAlignment.Right;
            this.textBox1.KeyDown += new System.Windows.Forms.KeyEventHandler(this.textBox1_KeyDown);
            // 
            // label1
            // 
            this.label1.AutoSize = true;
            this.label1.Location = new System.Drawing.Point(12, 9);
            this.label1.Name = "label1";
            this.label1.Size = new System.Drawing.Size(162, 12);
            this.label1.TabIndex = 2;
            this.label1.Text = "Select Frame Number to Jump";
            // 
            // JumpToAppointedFrame
            // 
            this.AutoScaleDimensions = new System.Drawing.SizeF(6F, 12F);
            this.AutoScaleMode = System.Windows.Forms.AutoScaleMode.Font;
            this.ClientSize = new System.Drawing.Size(235, 68);
            this.Controls.Add(this.label1);
            this.Controls.Add(this.textBox1);
            this.Controls.Add(this.buttonCancel);
            this.Controls.Add(this.buttonOK);
            this.FormBorderStyle = System.Windows.Forms.FormBorderStyle.FixedDialog;
            this.MaximizeBox = false;
            this.MinimizeBox = false;
            this.Name = "JumpToAppointedFrame";
            this.ShowIcon = false;
            this.ShowInTaskbar = false;
            this.Text = "Jump to Selected Image";
            this.ResumeLayout(false);
            this.PerformLayout();

		}

		#endregion

		private System.Windows.Forms.Button buttonOK;
		private System.Windows.Forms.Button buttonCancel;
		private System.Windows.Forms.Label label1;
		internal System.Windows.Forms.TextBox textBox1;
	}
}
