# Supplementary material for: Cofilin-induced unidirectional cooperative conformational changes in actin filaments revealed by high-speed atomic force microscopy
Source: eLife. 2015 Feb 2;4:e04806. doi: 10.7554/eLife.04806 (PMC4337605; doi:10.7554/eLife.04806)
Supplement: Source code 1. — The Kodec4.4.7.39 for HS-AFM image viewing and analysis software is coded in Visual C# (Visual Studio 2010, Microsoft, USA). DOI: http://dx.doi.org/10.7554/eLife.04806.031 [file elife04806s001.zip › Kodec 4.4.7.39/Kodec/Dialog/Rescale.cs]

using System;
using System.Collections.Generic;
using System.ComponentModel;
using System.Data;
using System.Drawing;
using System.Text;
using System.Windows.Forms;
using System.Drawing.Imaging;
using System.Runtime.InteropServices;

namespace Kodec
{
    public partial class Rescale : Form
    {
        public Rescale(int topValue, int bottomValue)
        {
            InitializeComponent();

            zr = new Rectangle((ClientSize.Width - 28) / 2, 55, 28, 256);
            this.topRescaleValue = topValue;//カラースケールバーの配色上限値
            this.bottomRescaleValue = bottomValue;//カラースケールバーの配色下限値
            rmax = topValue;
            rmin = bottomValue;
        }
        private Rectangle zr;
        private int topRescaleValue = 255, bottomRescaleValue = 0;//スケールバーの最大値と最小値の初期化？
        private Color[] cmap = new Color[256];//ARGB (アルファ、赤、緑、青) カラーを表します。

        /// <summary>
        /// 初期のリスケール値。キャンセルしたときの復帰用
        /// </summary>
        private int rmax, rmin;

        /// <summary>
        /// 三角形の幅
        /// </summary>
        const int tw = 18;
        /// <summary>
        /// 三角形の高さ
        /// </summary>
        const int th = 12;
        private enum Rescaling
        {
            None,
            Top,
            Bottom,
            Both
        }
        private Rescaling rescaleFlag = Rescaling.None;
        private int previousYPosi = 0;//カーソルの移動値の初期化

        protected override void OnPaint(PaintEventArgs e)
        {
            base.OnPaint(e);
            e.Graphics.SmoothingMode = System.Drawing.Drawing2D.SmoothingMode.AntiAlias;

            DrawZScaleBar(e.Graphics, zr);
            DrawRescaleTriangle(e.Graphics, TopPosition, true);
            DrawRescaleTriangle(e.Graphics, BottomPosition, false);
        }

        #region Zのスケールバーを表示
        /// <summary>
        /// Zのスケールバーを表示
        /// </summary>
        /// <param name="g">描画先のグラフィックスオブジェクト</param>
        /// <param name="DstRct">描画先のRectangle構造体</param>
        private void DrawZScaleBar(Graphics g, Rectangle DstRct)
        {
            //描画先サイズにゼロがあればリターン
            if (DstRct.Height == 0)
            {
                return;
            }

            int dpp = Screen.FromRectangle(DstRct).BitsPerPixel;

            int h = DstRct.Height;
            //4バイト境界調整演算
            int w = (DstRct.Width + 3) & ~3;
            if (dpp == 32)
                w = DstRct.Width;

            int stride = w * dpp / 8;

            int i, j;

            byte val;

            if (dpp == 32)
            {
                byte[] zsbuf = new byte[h * w * 4];
                int wi;
                for (i = 0; i < h; i++)
                {
                    val = (byte)(255 * i / (h - 1));
                    for (j = 0; j < DstRct.Width; j++)
                    {
                        wi = j * 4;
                        zsbuf[(h - 1 - i) * stride + wi] = val;
                        zsbuf[(h - 1 - i) * stride + wi + 1] = val;
                        zsbuf[(h - 1 - i) * stride + wi + 2] = val;
                        zsbuf[(h - 1 - i) * stride + wi + 3] = 255;
                    }
                }
                using (Bitmap bmp = new Bitmap(DstRct.Width, h, stride, System.Drawing.Imaging.PixelFormat.Format32bppArgb, Marshal.UnsafeAddrOfPinnedArrayElement(zsbuf, 0)))
                {
                    g.DrawImageUnscaled(bmp, DstRct);

                }
            }
            else if (dpp == 16)
            {
                //ビットデータ計算
                byte[] zsbuf = new byte[h * w];
                for (i = 0; i < h; i++)
                {
                    val = (byte)(255.0 * i / (h - 1));
                    for (j = 0; j < DstRct.Width; j++)
                    {
                        zsbuf[i * w + j] = (byte)(255 - val);
                    }
                }

                using (Bitmap bmp = new Bitmap(w, h, w, System.Drawing.Imaging.PixelFormat.Format8bppIndexed, Marshal.UnsafeAddrOfPinnedArrayElement(zsbuf, 0)))
                {
                    ColorPalette cp = bmp.Palette;
                    //カラーテーブル
                    for (i = 0; i < 256; i++)
                    {
                        cp.Entries[i] = Color.FromArgb(i, i, i);
                    }
                    bmp.Palette = cp;

                    g.DrawImageUnscaled(bmp, DstRct);
                }
            }
            //囲いの四角
            g.DrawRectangle(Pens.Black, DstRct.X - 1, DstRct.Y - 1, DstRct.Width + 1, DstRct.Height + 1);
        }
        #endregion

        /// <summary>
        /// 三角形を描画
        /// </summary>
        /// <param name="g"></param>
        /// <param name="posi"></param>
        /// <param name="isTopTriangle"></param>
        private void DrawRescaleTriangle(Graphics g, int posi, bool isTopTriangle)
        {
            using (SolidBrush b = new SolidBrush(Color.FromArgb(0, 128, 255)))
            {
                if (isTopTriangle)
                {
                    if (rescaleFlag == Rescaling.Top || rescaleFlag == Rescaling.Both)
                        b.Color = Color.Blue;
                    g.FillPolygon(b,
                        new PointF[] { new PointF(zr.Left - tw, posi - th / 2), new PointF(zr.Left - 3, posi), new PointF(zr.Left - tw, posi + th / 2) });
                }
                else
                {
                    if (rescaleFlag == Rescaling.Bottom || rescaleFlag == Rescaling.Both)
                        b.Color = Color.Blue;
                    g.FillPolygon(b,
                        new PointF[] { new PointF(zr.Right + tw, posi - th / 2), new PointF(zr.Right + 3, posi), new PointF(zr.Right + tw, posi + th / 2) });
                }
            }
        }


        private int TopPosition
        {
            get { return 255 - topRescaleValue + zr.Top; }
            set
            {
                topRescaleValue = 255 + zr.Top - value;
                if (topRescaleValue > 255)
                    topRescaleValue = 255;
                else if (topRescaleValue < 0)
                    topRescaleValue = 0;
            }
        }
        private int BottomPosition
        {
            get { return zr.Bottom - bottomRescaleValue; }
            set
            {
                bottomRescaleValue = zr.Bottom - value;
                if (bottomRescaleValue > 255)
                    bottomRescaleValue = 255;
                else if (bottomRescaleValue < 0)
                    bottomRescaleValue = 0;
            }
        }

        protected override void OnMouseMove(MouseEventArgs e)
        {
            base.OnMouseMove(e);
            if (rescaleFlag != Rescaling.None)
            {
                switch (rescaleFlag)
                {
                    case Rescaling.Top:
                        TopPosition = e.Y;
                        if (BottomPosition <= TopPosition)
                            BottomPosition = e.Y;
                        break;
                    case Rescaling.Bottom:
                        BottomPosition = e.Y;
                        if (BottomPosition <= TopPosition)
                            TopPosition = e.Y;
                        break;
                    case Rescaling.Both:
                        //前のY座標と現在のY座標の差（マウス操作による移動量）
                        int Ysub = e.Y - previousYPosi;
                        //加算するスケール移動量
                        int addValue;
                        if (Ysub < 0)
                        {
                            //移動できる量と、マウス操作による移動量のうち、小さいほうが加算スケール移動量。(大きいほうをとると0～255のレベルに収まらない)
                            addValue = -Math.Min(255 - topRescaleValue, -Ysub);
                        }
                        else
                        {
                            addValue = Math.Min(bottomRescaleValue, Ysub);
                        }
                        BottomPosition += addValue;//マウスムーブの最終的な値を加算
                        TopPosition += addValue;
                        previousYPosi = e.Y;
                        break;
                }

                Refresh();
                MainForm.Mf.ActiveImg.ScaleLevelMax = topRescaleValue;//メインフォームのカラースケールの上限値を変更
                MainForm.Mf.ActiveImg.ScaleLevelMin = bottomRescaleValue;//メインフォームのカラースケールの下限値を変更
                General.GetAllColorMapFromColorPoint(ref cmap, MainForm.Mf.ActiveImg.ColorPoints, topRescaleValue, bottomRescaleValue);

                MainForm.Mf.ActiveImg.ColorMap = cmap;//配色設定カラー配列を設定
                MainForm.Mf.ActiveViewer.ReDraw();

                labelBottomLvValue.Text = bottomRescaleValue.ToString();
                labelTopLvValue.Text = topRescaleValue.ToString();
            }
        }

        protected override void OnClosing(CancelEventArgs e)
        {
            base.OnClosing(e);//Rescaleウィンドウをキャンセルで閉じる場合の挙動(バーを動かさずにOKボタンを押した場合も追加)
            //if (this.DialogResult == DialogResult.Cancel)//バーを動かさずにOKボタンを押した場合の画面暗転バグ回避のためにifの中に「||(top～rmin)」追加したものが下の文。
            if (this.DialogResult == DialogResult.Cancel || (topRescaleValue == rmax && bottomRescaleValue == rmin))
            {
                MainForm.Mf.ActiveImg.ScaleLevelMax = rmax;//メインフォームのActiveなコントロールのAFMImageのScaleLevelMaxをtopRescaleValueにする。(初期値に戻す)
                MainForm.Mf.ActiveImg.ScaleLevelMin = rmin;//メインフォームのActiveなコントロールのAFMImageのScaleLevelMinをbottomRescaleValueにする。(初期値に戻す)
                General.GetAllColorMapFromColorPoint(ref cmap, MainForm.Mf.ActiveImg.ColorPoints, rmax, rmin);
            }
            MainForm.Mf.ActiveImg.ColorMap = (Color[])cmap.Clone();
        }

        protected override void OnMouseDown(MouseEventArgs e)
		{
			base.OnMouseDown(e);

			if (General.IsEnterRectangle(zr.Left - tw / 2, TopPosition, e.Location, 20))
			{
				rescaleFlag = Rescaling.Top;
			}
			else if (General.IsEnterRectangle(zr.Right + tw / 2, BottomPosition, e.Location, 20))
			{
				rescaleFlag = Rescaling.Bottom;
			}
			else if (zr.Contains(e.Location) && TopPosition < e.Y && BottomPosition > e.Y)
			{
				rescaleFlag = Rescaling.Both;
				previousYPosi = e.Y;
			}
            if(rescaleFlag == Rescaling.None)
            {
                Capture = true;
            }
            else
            {
                Refresh();
            }
		}

        protected override void OnMouseUp(MouseEventArgs e)
        {
            base.OnMouseUp(e);
            Capture = false;
            rescaleFlag = Rescaling.None;
            Refresh();
        }
    }
}
