# Supplementary material for: Cofilin-induced unidirectional cooperative conformational changes in actin filaments revealed by high-speed atomic force microscopy
Source: eLife. 2015 Feb 2;4:e04806. doi: 10.7554/eLife.04806 (PMC4337605; doi:10.7554/eLife.04806)
Supplement: Source code 1. — The Kodec4.4.7.39 for HS-AFM image viewing and analysis software is coded in Visual C# (Visual Studio 2010, Microsoft, USA). DOI: http://dx.doi.org/10.7554/eLife.04806.031 [file elife04806s001.zip › Kodec 4.4.7.39/Kodec/Dialog/SaveDialog.cs]

using System;
using System.Collections.Generic;
using System.ComponentModel;
using System.Data;
using System.Drawing;
using System.Text;
using System.Windows.Forms;
using System.IO;
using System.Drawing.Imaging;

namespace Kodec
{
	public partial class SaveDialog : Form
	{
		/// <summary>
		/// 保存ダイアログ
		/// </summary>
		/// <param name="startFrame">保存開始フレームインデックス</param>
		/// <param name="endFrame">保存終了フレームインデックス</param>
		public SaveDialog(int startFrame, int endFrame)
		{
			InitializeComponent();

			toolStripProgressBar1.Maximum = 100;

			filePath = MainForm.Mf.ActiveImg.FileName;
			textBoxTgtPath.Text = Path.GetDirectoryName(filePath);
			stf = startFrame;
			endf = endFrame;

			error = new List<ErrorReport>(endf - stf + 1);

			filename_NonIncPathExt = Path.GetFileNameWithoutExtension(filePath);
			//ロードしているファイルに2chデータがない時はCH2の保存チェックボックスを無効化
			if (MainForm.Mf.ActiveImg.AfmFile.DataType2ch == AFMFileHeader.DataType.None)
				checkBoxCh2.Enabled = false;
		}

		private int stf, endf;
		/// <summary>
		/// 保存フォーマット
		/// </summary>
		private SaveFormat savefmt = SaveFormat.Bitmap_8bit;
		private List<AFMImage.Channel> saveCh = new List<AFMImage.Channel>(2);
		/// <summary>
		/// 保存対象の、拡張子とパスを含まないファイル名。
		/// </summary>
		private string filename_NonIncPathExt;
		/// <summary>
		/// 保存元ファイルパス
		/// </summary>
		private string filePath;

		private enum SaveFormat
		{
			Kodec1,
			Kodec2,
			Bitmap_8bit,
			Bitmap_IncOfs,
			SPIP_bcr
		}
		List<ErrorReport> error;

		/// <summary>
		/// エラーレポート構造体
		/// </summary>
		public struct ErrorReport
		{
			private int errorFrameNo;
			/// <summary>
			/// エラーが起きたフレーム番号
			/// </summary>
			public int ErrorFrameNo
			{
				get { return errorFrameNo; }
				set { errorFrameNo = value; }
			}
			private string errorMsg;
			/// <summary>
			/// エラーメッセージ
			/// </summary>
			public string ErrorMsg
			{
				get { return errorMsg; }
				set { errorMsg = value; }
			}
			public ErrorReport(int frame, string msg)
			{
				errorFrameNo = frame;
				errorMsg = msg;
			}
		}


		private void btnBrowseFolder_Click(object sender, EventArgs e)
		{
			using (FolderBrowserDialog fd = new FolderBrowserDialog())
			{
				fd.SelectedPath = textBoxTgtPath.Text;
				if (fd.ShowDialog() == DialogResult.OK)
				{
					textBoxTgtPath.Text = fd.SelectedPath;
				}
			}
		}

		private void buttonSave_Click(object sender, EventArgs e)
		{
			toolStripStatusLabel1.Text = string.Empty;
			toolStripProgressBar1.Value = 0;
			if (CheckSaveFolder())
			{
				ControlEnableChange(true);

				if (radioButtonBmpColor.Checked)
					savefmt = SaveFormat.Bitmap_8bit;
				else if (radioButtonBmpIncOfs.Checked)
					savefmt = SaveFormat.Bitmap_IncOfs;
				else if (radioButtonKodec1.Checked)
					savefmt = SaveFormat.Kodec1;
				else if (radioButtonKodec2.Checked)
					savefmt = SaveFormat.Kodec2;
				else if (radioButtonSPIP.Checked)
					savefmt = SaveFormat.SPIP_bcr;

				saveCh.Clear();
				if (checkBoxCh1.Checked)
					saveCh.Add(AFMImage.Channel.CH1);
				if (checkBoxCh2.Checked)
					saveCh.Add(AFMImage.Channel.CH2);

				backgroundWorker1.RunWorkerAsync(/*MainForm.Mf.AFMViewers[(int)saveCh[0]].AFMimg.Clone()*/);
			}
		}

		private void ControlEnableChange(bool issaving)
		{
			btnSaveAbort.Enabled = issaving;
			btnCancel.Enabled = !issaving;
			btnBrowseFolder.Enabled = !issaving;
			btnSave.Enabled = !issaving;
			textBoxTgtPath.Enabled = !issaving;

			groupBox1.Enabled = !issaving;
			groupBox2.Enabled = !issaving;
		}

		/// <summary>
		/// 保存中止
		/// </summary>
		/// <param name="sender"></param>
		/// <param name="e"></param>
		private void btnSaveAbort_Click(object sender, EventArgs e)
		{
			backgroundWorker1.CancelAsync();
		}

		private void backgroundWorker1_DoWork(object sender, DoWorkEventArgs e)
		{
			e.Result = true;
			AFMImage ai/* = (AFMImage)e.Argument*/;

			FileStream fso = null;
			BinaryWriter bw = null;

			int progress = 0;

			//オフセットを含んだBMP保存に使う、保存対象フレームをとおした最大の移動量＋ピクセルサイズ
			Size IncOfsSize = Size.Empty;
			int xMoveMin_nm = 0, yMoveMin_nm = 0;
			float max, min;

            //チャンネルの保存数でループ
			foreach (AFMImage.Channel ch in saveCh)
			{
				ai = (AFMImage)MainForm.Mf.AFMViewers[(int)ch].AFMimg.Clone();
				if(savefmt == SaveFormat.Kodec2)
				{
					//ストリーム作成、ファイルヘッダを書き込み
					fso = new FileStream(CreateSaveFrameName(ai)+".esd", FileMode.Create, FileAccess.Write);
					bw = new BinaryWriter(fso);

                    //ファイルヘッダの書込
					ai.WriteKodec2FileHeader(fso, bw, endf - stf + 1);
				}

				//オフセット分を事前に求めておく必要あり
				if (savefmt == SaveFormat.Bitmap_IncOfs)
				{
					GetTotalSizeIncludeOffsetMove(out IncOfsSize, out xMoveMin_nm, out yMoveMin_nm);
				}

				for (int i = stf; i < endf + 1; i++)
				{
					//フレームロード
					ai.ChangeFrame(i);
					foreach (AFMImage.ImageOperations op in ai.ImgOperations)
					{
						//画像に処理を適用
						op((int)ch, ai);
					}
					General.MaxMin(ai.ImageData, out max, out min);
					ai.AfmFrame.HeightMax = max;
					ai.AfmFrame.HeightMin = min;
					//main.ImageOperation((int)ai.LoadChannel, ai);
					try
					{
						switch (savefmt)
						{
							case SaveFormat.Bitmap_8bit:
								ai.CreateBitmapImage(8).Save(CreateSaveFrameName(ai) + ".bmp", ImageFormat.Bmp);
								break;
							case SaveFormat.Bitmap_IncOfs:
								AFMImage.SaveAsBMP_IncludeRange(IncOfsSize, xMoveMin_nm, yMoveMin_nm, ai, CreateSaveFrameName(ai));
								break;
							case SaveFormat.Kodec1:
								AFMImage.SaveAsKodec1(CreateSaveFrameName(ai), ai);
								break;
							case SaveFormat.Kodec2:
								//フレームヘッダとデータを書き込み
								ai.WriteKodec2FrameHeader(bw);
								foreach (float d in ai.ImageData)
								{
									bw.Write(ai.GetBinaryValue(d));
								}
								break;
							case SaveFormat.SPIP_bcr:
								AFMImage.SaveAsSPIP_bcrFormat(CreateSaveFrameName(ai), ai);
								break;
						}
					}
					catch(Exception ex)
					{
						error.Add(new ErrorReport(i, ex.Message));
						e.Result = false;
					}
					progress++;
					backgroundWorker1.ReportProgress(progress * 100 / (endf - stf +1) / saveCh.Count);
				}
				//Kodec2形式のときはStreamClose
				if (savefmt == SaveFormat.Kodec2)
				{
					if(bw != null)
						bw.Close();
					if(fso != null)
						fso.Close();
				}
			}
		}

		private void backgroundWorker1_ProgressChanged(object sender, ProgressChangedEventArgs e)
		{
			toolStripProgressBar1.Value = e.ProgressPercentage;
		}

		private void backgroundWorker1_RunWorkerCompleted(object sender, RunWorkerCompletedEventArgs e)
		{
			ControlEnableChange(false);
			toolStripStatusLabel1.Text = "完了";

			if (!(bool)e.Result)
			{
				MessageBox.Show("保存中にエラーが発生しました。");
			}
		}

        /// <summary>
        /// 複数フレームにわたる、オフセット移動分を含んだイメージピクセルサイズとオフセット最小値を取得します
        /// </summary>
        /// <param name="ofsMoveSize">オフセットを含んだイメージのサイズ[pixel]</param>
        /// <param name="xMoveMin_nm">Xオフセット最小値</param>
        /// <param name="yMoveMin_nm">Yオフセット最小値</param>
		private void GetTotalSizeIncludeOffsetMove(out Size ofsMoveSize, out int xMoveMin_nm, out int yMoveMin_nm)
		{
			AFMImage ai = new AFMImage();

			//オフセットを一時的に格納する配列
			Point[] orp = new Point[endf - stf + 1];

			//フレームヘッダを読み取る
			for (int j = stf; j < endf + 1; j++)
			{
				    AFMImage.ReadFrameHeaderFromFile(filePath, (uint)j, ai);
				orp[j - stf] = ai.AfmFrame.Origin;
			}
			int minx = orp[0].X;
			int maxx = minx;
			int maxy = orp[0].Y;
			int miny = maxy;
			//移動分の最大最小を計算
			foreach (Point p in orp)
			{
				if (maxx < p.X)
					maxx = p.X;
				else if (minx > p.X)
					minx = p.X;

				if (maxy < p.Y)
					maxy = p.Y;
				else if (miny > p.Y)
					miny = p.Y;
			}
			//トータルのサイズは、オフセット移動分にもともとのイメージサイズを加算したものになる
			ofsMoveSize = new Size((maxx - minx) * ai.AfmFile.Pixel.X / ai.AfmFile.Range.Width + ai.AfmFile.Pixel.X,
				(maxy - miny) * ai.AfmFile.Pixel.Y / ai.AfmFile.Range.Height + ai.AfmFile.Pixel.Y);

			xMoveMin_nm = minx;
			yMoveMin_nm = miny;
		}

		/// <summary>
		/// 単一フレームデータの保存ファイルパス(拡張子なし)を生成します。
		/// </summary>
		/// <param name="ai"></param>
		/// <returns></returns>
		private string CreateSaveFrameName(AFMImage ai)
		{
			StringBuilder filenameBuilder = new StringBuilder(64);
			filenameBuilder.Append(textBoxTgtPath.Text);
			filenameBuilder.Append(filename_NonIncPathExt);
			filenameBuilder.Append("_");
			filenameBuilder.AppendFormat("{0:0000}", ai.AfmFrame.FrameNum);
			if (savefmt == SaveFormat.Kodec2)
			{
				filenameBuilder.AppendFormat("{0:-0000}", ai.AfmFrame.FrameNum+(endf-stf));
			}
			if (ai.AfmFile.DataType2ch != AFMFileHeader.DataType.None)
			{
				filenameBuilder.Append(ai.LoadChannel);
				filenameBuilder.Append("_");
			}
			return  filenameBuilder.ToString();
		}

		private bool CheckSaveFolder()
		{
			if (!textBoxTgtPath.Text.EndsWith("\\"))
				textBoxTgtPath.Text += "\\";
			if (!Directory.Exists(textBoxTgtPath.Text))
			{
				MessageBox.Show("指定フォルダが存在しません。");
				return false;
			}
			return true;
		}

		private void SaveDialog_FormClosing(object sender, FormClosingEventArgs e)
		{
			if (backgroundWorker1.IsBusy)
			{
				DialogResult ret = MessageBox.Show("保存処理中です。処理を中断してダイアログを閉じますか？", "警告", MessageBoxButtons.YesNo);
				if (ret == DialogResult.Yes)
				{
					backgroundWorker1.CancelAsync();
				}
				else
				{
					e.Cancel = true;
				}
			}
		}

        private void btnCancel_Click(object sender, EventArgs e)
        {

        }
	}
}
