# Supplementary material for: Cofilin-induced unidirectional cooperative conformational changes in actin filaments revealed by high-speed atomic force microscopy
Source: eLife. 2015 Feb 2;4:e04806. doi: 10.7554/eLife.04806 (PMC4337605; doi:10.7554/eLife.04806)
Supplement: Source code 1. — The Kodec4.4.7.39 for HS-AFM image viewing and analysis software is coded in Visual C# (Visual Studio 2010, Microsoft, USA). DOI: http://dx.doi.org/10.7554/eLife.04806.031 [file elife04806s001.zip › Kodec 4.4.7.39/Kodec/Dialog/SaveDialog.Designer.cs]

namespace Kodec
{
	partial class SaveDialog
	{
		/// <summary>
		/// Required designer variable.
		/// </summary>
		private System.ComponentModel.IContainer components = null;

		/// <summary>
		/// Clean up any resources being used.
		/// </summary>
		/// <param name="disposing">true if managed resources should be disposed; otherwise, false.</param>
		protected override void Dispose(bool disposing)
		{
			if (disposing && (components != null))
			{
				components.Dispose();
			}
			base.Dispose(disposing);
		}

		#region Windows Form Designer generated code

		/// <summary>
		/// Required method for Designer support - do not modify
		/// the contents of this method with the code editor.
		/// </summary>
		private void InitializeComponent()
		{
            this.textBoxTgtPath = new System.Windows.Forms.TextBox();
            this.btnBrowseFolder = new System.Windows.Forms.Button();
            this.label1 = new System.Windows.Forms.Label();
            this.btnSave = new System.Windows.Forms.Button();
            this.btnCancel = new System.Windows.Forms.Button();
            this.btnSaveAbort = new System.Windows.Forms.Button();
            this.groupBox1 = new System.Windows.Forms.GroupBox();
            this.radioButtonBmpIncOfs = new System.Windows.Forms.RadioButton();
            this.radioButtonKodec2 = new System.Windows.Forms.RadioButton();
            this.radioButtonKodec1 = new System.Windows.Forms.RadioButton();
            this.radioButtonSPIP = new System.Windows.Forms.RadioButton();
            this.radioButtonBmpColor = new System.Windows.Forms.RadioButton();
            this.groupBox2 = new System.Windows.Forms.GroupBox();
            this.checkBoxCh2 = new System.Windows.Forms.CheckBox();
            this.checkBoxCh1 = new System.Windows.Forms.CheckBox();
            this.statusStrip1 = new System.Windows.Forms.StatusStrip();
            this.toolStripStatusLabel1 = new System.Windows.Forms.ToolStripStatusLabel();
            this.toolStripProgressBar1 = new System.Windows.Forms.ToolStripProgressBar();
            this.backgroundWorker1 = new System.ComponentModel.BackgroundWorker();
            this.groupBox1.SuspendLayout();
            this.groupBox2.SuspendLayout();
            this.statusStrip1.SuspendLayout();
            this.SuspendLayout();
            // 
            // textBoxTgtPath
            // 
            this.textBoxTgtPath.Anchor = ((System.Windows.Forms.AnchorStyles)(((System.Windows.Forms.AnchorStyles.Bottom | System.Windows.Forms.AnchorStyles.Left)
                        | System.Windows.Forms.AnchorStyles.Right)));
            this.textBoxTgtPath.Location = new System.Drawing.Point(62, 117);
            this.textBoxTgtPath.Name = "textBoxTgtPath";
            this.textBoxTgtPath.Size = new System.Drawing.Size(374, 19);
            this.textBoxTgtPath.TabIndex = 0;
            // 
            // btnBrowseFolder
            // 
            this.btnBrowseFolder.Anchor = ((System.Windows.Forms.AnchorStyles)((System.Windows.Forms.AnchorStyles.Bottom | System.Windows.Forms.AnchorStyles.Right)));
            this.btnBrowseFolder.Location = new System.Drawing.Point(352, 142);
            this.btnBrowseFolder.Name = "btnBrowseFolder";
            this.btnBrowseFolder.Size = new System.Drawing.Size(84, 23);
            this.btnBrowseFolder.TabIndex = 1;
            this.btnBrowseFolder.Text = "Browse";
            this.btnBrowseFolder.UseVisualStyleBackColor = true;
            this.btnBrowseFolder.Click += new System.EventHandler(this.btnBrowseFolder_Click);
            // 
            // label1
            // 
            this.label1.Anchor = ((System.Windows.Forms.AnchorStyles)((System.Windows.Forms.AnchorStyles.Bottom | System.Windows.Forms.AnchorStyles.Left)));
            this.label1.AutoSize = true;
            this.label1.Location = new System.Drawing.Point(9, 120);
            this.label1.Name = "label1";
            this.label1.Size = new System.Drawing.Size(53, 12);
            this.label1.TabIndex = 2;
            this.label1.Text = "Direction:";
            // 
            // btnSave
            // 
            this.btnSave.Anchor = ((System.Windows.Forms.AnchorStyles)((System.Windows.Forms.AnchorStyles.Bottom | System.Windows.Forms.AnchorStyles.Left)));
            this.btnSave.Location = new System.Drawing.Point(110, 174);
            this.btnSave.Name = "btnSave";
            this.btnSave.Size = new System.Drawing.Size(75, 23);
            this.btnSave.TabIndex = 3;
            this.btnSave.Text = "Save";
            this.btnSave.UseVisualStyleBackColor = true;
            this.btnSave.Click += new System.EventHandler(this.buttonSave_Click);
            // 
            // btnCancel
            // 
            this.btnCancel.Anchor = ((System.Windows.Forms.AnchorStyles)((System.Windows.Forms.AnchorStyles.Bottom | System.Windows.Forms.AnchorStyles.Left)));
            this.btnCancel.DialogResult = System.Windows.Forms.DialogResult.Cancel;
            this.btnCancel.Location = new System.Drawing.Point(191, 174);
            this.btnCancel.Name = "btnCancel";
            this.btnCancel.Size = new System.Drawing.Size(75, 23);
            this.btnCancel.TabIndex = 3;
            this.btnCancel.Text = "Cancel";
            this.btnCancel.UseVisualStyleBackColor = true;
            this.btnCancel.Click += new System.EventHandler(this.btnCancel_Click);
            // 
            // btnSaveAbort
            // 
            this.btnSaveAbort.Anchor = ((System.Windows.Forms.AnchorStyles)((System.Windows.Forms.AnchorStyles.Bottom | System.Windows.Forms.AnchorStyles.Left)));
            this.btnSaveAbort.Enabled = false;
            this.btnSaveAbort.Location = new System.Drawing.Point(272, 174);
            this.btnSaveAbort.Name = "btnSaveAbort";
            this.btnSaveAbort.Size = new System.Drawing.Size(75, 23);
            this.btnSaveAbort.TabIndex = 3;
            this.btnSaveAbort.Text = "Stop Saving";
            this.btnSaveAbort.UseVisualStyleBackColor = true;
            this.btnSaveAbort.Click += new System.EventHandler(this.btnSaveAbort_Click);
            // 
            // groupBox1
            // 
            this.groupBox1.Controls.Add(this.radioButtonBmpIncOfs);
            this.groupBox1.Controls.Add(this.radioButtonKodec2);
            this.groupBox1.Controls.Add(this.radioButtonKodec1);
            this.groupBox1.Controls.Add(this.radioButtonSPIP);
            this.groupBox1.Controls.Add(this.radioButtonBmpColor);
            this.groupBox1.Location = new System.Drawing.Point(12, 12);
            this.groupBox1.Name = "groupBox1";
            this.groupBox1.Size = new System.Drawing.Size(321, 89);
            this.groupBox1.TabIndex = 4;
            this.groupBox1.TabStop = false;
            this.groupBox1.Text = "Format";
            // 
            // radioButtonBmpIncOfs
            // 
            this.radioButtonBmpIncOfs.AutoSize = true;
            this.radioButtonBmpIncOfs.Location = new System.Drawing.Point(6, 40);
            this.radioButtonBmpIncOfs.Name = "radioButtonBmpIncOfs";
            this.radioButtonBmpIncOfs.Size = new System.Drawing.Size(126, 16);
            this.radioButtonBmpIncOfs.TabIndex = 0;
            this.radioButtonBmpIncOfs.Text = "Bitmap (with offset)";
            this.radioButtonBmpIncOfs.UseVisualStyleBackColor = true;
            // 
            // radioButtonKodec2
            // 
            this.radioButtonKodec2.AutoSize = true;
            this.radioButtonKodec2.Location = new System.Drawing.Point(164, 18);
            this.radioButtonKodec2.Name = "radioButtonKodec2";
            this.radioButtonKodec2.Size = new System.Drawing.Size(132, 16);
            this.radioButtonKodec2.TabIndex = 0;
            this.radioButtonKodec2.Text = "Multi-frame (Kodec2)";
            this.radioButtonKodec2.UseVisualStyleBackColor = true;
            // 
            // radioButtonKodec1
            // 
            this.radioButtonKodec1.AutoSize = true;
            this.radioButtonKodec1.Location = new System.Drawing.Point(164, 41);
            this.radioButtonKodec1.Name = "radioButtonKodec1";
            this.radioButtonKodec1.Size = new System.Drawing.Size(138, 16);
            this.radioButtonKodec1.TabIndex = 0;
            this.radioButtonKodec1.Text = "Single-frame (Kodec1)";
            this.radioButtonKodec1.UseVisualStyleBackColor = true;
            // 
            // radioButtonSPIP
            // 
            this.radioButtonSPIP.AutoSize = true;
            this.radioButtonSPIP.Location = new System.Drawing.Point(164, 63);
            this.radioButtonSPIP.Name = "radioButtonSPIP";
            this.radioButtonSPIP.Size = new System.Drawing.Size(71, 16);
            this.radioButtonSPIP.TabIndex = 0;
            this.radioButtonSPIP.Text = "SPIP(bcr)";
            this.radioButtonSPIP.UseVisualStyleBackColor = true;
            // 
            // radioButtonBmpColor
            // 
            this.radioButtonBmpColor.AutoSize = true;
            this.radioButtonBmpColor.Checked = true;
            this.radioButtonBmpColor.Location = new System.Drawing.Point(6, 18);
            this.radioButtonBmpColor.Name = "radioButtonBmpColor";
            this.radioButtonBmpColor.Size = new System.Drawing.Size(123, 16);
            this.radioButtonBmpColor.TabIndex = 0;
            this.radioButtonBmpColor.TabStop = true;
            this.radioButtonBmpColor.Text = "Bitmap (8 bit color)";
            this.radioButtonBmpColor.UseVisualStyleBackColor = true;
            // 
            // groupBox2
            // 
            this.groupBox2.Controls.Add(this.checkBoxCh2);
            this.groupBox2.Controls.Add(this.checkBoxCh1);
            this.groupBox2.Location = new System.Drawing.Point(339, 12);
            this.groupBox2.Name = "groupBox2";
            this.groupBox2.Size = new System.Drawing.Size(97, 89);
            this.groupBox2.TabIndex = 5;
            this.groupBox2.TabStop = false;
            this.groupBox2.Text = "Channel for Saving";
            // 
            // checkBoxCh2
            // 
            this.checkBoxCh2.AutoSize = true;
            this.checkBoxCh2.Location = new System.Drawing.Point(13, 54);
            this.checkBoxCh2.Name = "checkBoxCh2";
            this.checkBoxCh2.Size = new System.Drawing.Size(46, 16);
            this.checkBoxCh2.TabIndex = 0;
            this.checkBoxCh2.Text = "CH2";
            this.checkBoxCh2.UseVisualStyleBackColor = true;
            // 
            // checkBoxCh1
            // 
            this.checkBoxCh1.AutoSize = true;
            this.checkBoxCh1.Checked = true;
            this.checkBoxCh1.CheckState = System.Windows.Forms.CheckState.Checked;
            this.checkBoxCh1.Location = new System.Drawing.Point(13, 32);
            this.checkBoxCh1.Name = "checkBoxCh1";
            this.checkBoxCh1.Size = new System.Drawing.Size(46, 16);
            this.checkBoxCh1.TabIndex = 0;
            this.checkBoxCh1.Text = "CH1";
            this.checkBoxCh1.UseVisualStyleBackColor = true;
            // 
            // statusStrip1
            // 
            this.statusStrip1.Items.AddRange(new System.Windows.Forms.ToolStripItem[] {
            this.toolStripStatusLabel1,
            this.toolStripProgressBar1});
            this.statusStrip1.Location = new System.Drawing.Point(0, 203);
            this.statusStrip1.Name = "statusStrip1";
            this.statusStrip1.Size = new System.Drawing.Size(448, 23);
            this.statusStrip1.SizingGrip = false;
            this.statusStrip1.TabIndex = 6;
            this.statusStrip1.Text = "statusStrip1";
            // 
            // toolStripStatusLabel1
            // 
            this.toolStripStatusLabel1.Name = "toolStripStatusLabel1";
            this.toolStripStatusLabel1.Size = new System.Drawing.Size(181, 18);
            this.toolStripStatusLabel1.Spring = true;
            // 
            // toolStripProgressBar1
            // 
            this.toolStripProgressBar1.Name = "toolStripProgressBar1";
            this.toolStripProgressBar1.Size = new System.Drawing.Size(250, 17);
            // 
            // backgroundWorker1
            // 
            this.backgroundWorker1.WorkerReportsProgress = true;
            this.backgroundWorker1.WorkerSupportsCancellation = true;
            this.backgroundWorker1.DoWork += new System.ComponentModel.DoWorkEventHandler(this.backgroundWorker1_DoWork);
            this.backgroundWorker1.ProgressChanged += new System.ComponentModel.ProgressChangedEventHandler(this.backgroundWorker1_ProgressChanged);
            this.backgroundWorker1.RunWorkerCompleted += new System.ComponentModel.RunWorkerCompletedEventHandler(this.backgroundWorker1_RunWorkerCompleted);
            // 
            // SaveDialog
            // 
            this.AutoScaleDimensions = new System.Drawing.SizeF(6F, 12F);
            this.AutoScaleMode = System.Windows.Forms.AutoScaleMode.Font;
            this.CancelButton = this.btnCancel;
            this.ClientSize = new System.Drawing.Size(448, 226);
            this.Controls.Add(this.statusStrip1);
            this.Controls.Add(this.groupBox2);
            this.Controls.Add(this.groupBox1);
            this.Controls.Add(this.btnSaveAbort);
            this.Controls.Add(this.btnCancel);
            this.Controls.Add(this.btnSave);
            this.Controls.Add(this.label1);
            this.Controls.Add(this.btnBrowseFolder);
            this.Controls.Add(this.textBoxTgtPath);
            this.FormBorderStyle = System.Windows.Forms.FormBorderStyle.FixedDialog;
            this.MaximizeBox = false;
            this.MinimizeBox = false;
            this.Name = "SaveDialog";
            this.ShowIcon = false;
            this.ShowInTaskbar = false;
            this.Text = "Save As";
            this.FormClosing += new System.Windows.Forms.FormClosingEventHandler(this.SaveDialog_FormClosing);
            this.groupBox1.ResumeLayout(false);
            this.groupBox1.PerformLayout();
            this.groupBox2.ResumeLayout(false);
            this.groupBox2.PerformLayout();
            this.statusStrip1.ResumeLayout(false);
            this.statusStrip1.PerformLayout();
            this.ResumeLayout(false);
            this.PerformLayout();

		}

		#endregion

		private System.Windows.Forms.TextBox textBoxTgtPath;
		private System.Windows.Forms.Button btnBrowseFolder;
		private System.Windows.Forms.Label label1;
		private System.Windows.Forms.Button btnSave;
		private System.Windows.Forms.Button btnCancel;
		private System.Windows.Forms.Button btnSaveAbort;
		private System.Windows.Forms.GroupBox groupBox1;
		private System.Windows.Forms.GroupBox groupBox2;
		private System.Windows.Forms.StatusStrip statusStrip1;
		private System.Windows.Forms.ToolStripStatusLabel toolStripStatusLabel1;
		private System.Windows.Forms.ToolStripProgressBar toolStripProgressBar1;
		private System.Windows.Forms.RadioButton radioButtonBmpIncOfs;
		private System.Windows.Forms.RadioButton radioButtonKodec2;
		private System.Windows.Forms.RadioButton radioButtonKodec1;
		private System.Windows.Forms.RadioButton radioButtonSPIP;
		private System.Windows.Forms.RadioButton radioButtonBmpColor;
		private System.Windows.Forms.CheckBox checkBoxCh2;
		private System.Windows.Forms.CheckBox checkBoxCh1;
		private System.ComponentModel.BackgroundWorker backgroundWorker1;
	}
}
