# Supplementary material for: Cofilin-induced unidirectional cooperative conformational changes in actin filaments revealed by high-speed atomic force microscopy
Source: eLife. 2015 Feb 2;4:e04806. doi: 10.7554/eLife.04806 (PMC4337605; doi:10.7554/eLife.04806)
Supplement: Source code 1. — The Kodec4.4.7.39 for HS-AFM image viewing and analysis software is coded in Visual C# (Visual Studio 2010, Microsoft, USA). DOI: http://dx.doi.org/10.7554/eLife.04806.031 [file elife04806s001.zip › Kodec 4.4.7.39/Kodec/Dialog/ScaleLock.cs]

using System;
using System.Collections.Generic;
using System.ComponentModel;
using System.Data;
using System.Drawing;
using System.Text;
using System.Windows.Forms;

namespace Kodec
{
	public partial class ScaleLock : Form
	{
		public ScaleLock()
		{
			InitializeComponent();

			//NumericUpDownの値をここで変えるとValueChangeが発生してActiveImageのScaleLockの値が書き換わってしまう。
			//今の場合はBottomのほうがTopより後で設定されるので値がValueChangeで書き変わる。
			//というわけで一度ValueChangeを外しておく
			numericUpDownTop.ValueChanged -= new EventHandler(numericUpDownSL_ValueChanged);

			numericUpDownTop.Value = (decimal)MainForm.Mf.ActiveImg.ScaleLockMax;
			numericUpDownBottom.Value = (decimal)MainForm.Mf.ActiveImg.ScaleLockMin;

			//ここでValueChangeを設定
			numericUpDownTop.ValueChanged += new EventHandler(numericUpDownSL_ValueChanged);

			//キャンセル時の復帰用バックアップ
			topscale = numericUpDownTop.Value;
			bottomscale = numericUpDownBottom.Value;
		}

		/// <summary>
		/// キャンセル時の復帰用
		/// </summary>
		private readonly decimal topscale, bottomscale;

		private void numericUpDownSL_ValueChanged(object sender, EventArgs e)
		{
			MainForm.Mf.ActiveImg.ScaleLockMax = (float)numericUpDownTop.Value;
			MainForm.Mf.ActiveImg.ScaleLockMin = (float)numericUpDownBottom.Value;
			MainForm.Mf.ActiveViewer.ReDraw();
		}

		/// <summary>
		/// スケールロックのMax,Minを現在のイメージから取ってくる
		/// </summary>
		/// <param name="sender"></param>
		/// <param name="e"></param>
		private void ScaleLockCopy_Click(object sender, EventArgs e)
		{
			numericUpDownTop.Value = (decimal)MainForm.Mf.ActiveImg.AfmFrame.HeightMax;
			numericUpDownBottom.Value = (decimal)MainForm.Mf.ActiveImg.AfmFrame.HeightMin;
		}

		/// <summary>
		/// キャンセル時の復帰処理
		/// </summary>
		/// <param name="e"></param>
		protected override void OnClosing(CancelEventArgs e)
		{
			base.OnClosing(e);
			//キャンセル時はバックアップから元の値を復帰
			if (this.DialogResult == DialogResult.Cancel)
			{
				MainForm.Mf.ActiveImg.ScaleLockMax = (float)topscale;
				MainForm.Mf.ActiveImg.ScaleLockMin = (float)bottomscale;
			}
		}

        private void ScaleLock_Load(object sender, EventArgs e)
        {

        }
	}
}
