# Supplementary material for: Cofilin-induced unidirectional cooperative conformational changes in actin filaments revealed by high-speed atomic force microscopy
Source: eLife. 2015 Feb 2;4:e04806. doi: 10.7554/eLife.04806 (PMC4337605; doi:10.7554/eLife.04806)
Supplement: Source code 1. — The Kodec4.4.7.39 for HS-AFM image viewing and analysis software is coded in Visual C# (Visual Studio 2010, Microsoft, USA). DOI: http://dx.doi.org/10.7554/eLife.04806.031 [file elife04806s001.zip › Kodec 4.4.7.39/Kodec/Dialog/ScaleLock.Designer.cs]

namespace Kodec
{
	partial class ScaleLock
	{
		/// <summary>
		/// Required designer variable.
		/// </summary>
		private System.ComponentModel.IContainer components = null;

		/// <summary>
		/// Clean up any resources being used.
		/// </summary>
		/// <param name="disposing">true if managed resources should be disposed; otherwise, false.</param>
		protected override void Dispose(bool disposing)
		{
			if (disposing && (components != null))
			{
				components.Dispose();
			}
			base.Dispose(disposing);
		}

		#region Windows Form Designer generated code

		/// <summary>
		/// Required method for Designer support - do not modify
		/// the contents of this method with the code editor.
		/// </summary>
		private void InitializeComponent()
		{
            this.numericUpDownTop = new System.Windows.Forms.NumericUpDown();
            this.numericUpDownBottom = new System.Windows.Forms.NumericUpDown();
            this.label1 = new System.Windows.Forms.Label();
            this.label2 = new System.Windows.Forms.Label();
            this.buttonCancel = new System.Windows.Forms.Button();
            this.buttonOK = new System.Windows.Forms.Button();
            this.buttonCopyValue = new System.Windows.Forms.Button();
            ((System.ComponentModel.ISupportInitialize)(this.numericUpDownTop)).BeginInit();
            ((System.ComponentModel.ISupportInitialize)(this.numericUpDownBottom)).BeginInit();
            this.SuspendLayout();
            // 
            // numericUpDownTop
            // 
            this.numericUpDownTop.DecimalPlaces = 1;
            this.numericUpDownTop.Increment = new decimal(new int[] {
            1,
            0,
            0,
            65536});
            this.numericUpDownTop.Location = new System.Drawing.Point(104, 11);
            this.numericUpDownTop.Maximum = new decimal(new int[] {
            200,
            0,
            0,
            0});
            this.numericUpDownTop.Minimum = new decimal(new int[] {
            200,
            0,
            0,
            -2147483648});
            this.numericUpDownTop.Name = "numericUpDownTop";
            this.numericUpDownTop.Size = new System.Drawing.Size(67, 19);
            this.numericUpDownTop.TabIndex = 0;
            this.numericUpDownTop.TextAlign = System.Windows.Forms.HorizontalAlignment.Right;
            this.numericUpDownTop.ValueChanged += new System.EventHandler(this.numericUpDownSL_ValueChanged);
            // 
            // numericUpDownBottom
            // 
            this.numericUpDownBottom.DecimalPlaces = 1;
            this.numericUpDownBottom.Increment = new decimal(new int[] {
            5,
            0,
            0,
            65536});
            this.numericUpDownBottom.Location = new System.Drawing.Point(104, 36);
            this.numericUpDownBottom.Maximum = new decimal(new int[] {
            200,
            0,
            0,
            0});
            this.numericUpDownBottom.Minimum = new decimal(new int[] {
            200,
            0,
            0,
            -2147483648});
            this.numericUpDownBottom.Name = "numericUpDownBottom";
            this.numericUpDownBottom.Size = new System.Drawing.Size(67, 19);
            this.numericUpDownBottom.TabIndex = 1;
            this.numericUpDownBottom.TextAlign = System.Windows.Forms.HorizontalAlignment.Right;
            this.numericUpDownBottom.ValueChanged += new System.EventHandler(this.numericUpDownSL_ValueChanged);
            // 
            // label1
            // 
            this.label1.AutoSize = true;
            this.label1.Location = new System.Drawing.Point(40, 14);
            this.label1.Name = "label1";
            this.label1.Size = new System.Drawing.Size(61, 12);
            this.label1.TabIndex = 1;
            this.label1.Text = "Max height";
            // 
            // label2
            // 
            this.label2.AutoSize = true;
            this.label2.Location = new System.Drawing.Point(40, 39);
            this.label2.Name = "label2";
            this.label2.Size = new System.Drawing.Size(58, 12);
            this.label2.TabIndex = 1;
            this.label2.Text = "Min height";
            // 
            // buttonCancel
            // 
            this.buttonCancel.Anchor = ((System.Windows.Forms.AnchorStyles)((System.Windows.Forms.AnchorStyles.Bottom | System.Windows.Forms.AnchorStyles.Left)));
            this.buttonCancel.DialogResult = System.Windows.Forms.DialogResult.Cancel;
            this.buttonCancel.Location = new System.Drawing.Point(115, 119);
            this.buttonCancel.Name = "buttonCancel";
            this.buttonCancel.Size = new System.Drawing.Size(75, 23);
            this.buttonCancel.TabIndex = 4;
            this.buttonCancel.Text = "Cancel";
            this.buttonCancel.UseVisualStyleBackColor = true;
            // 
            // buttonOK
            // 
            this.buttonOK.Anchor = ((System.Windows.Forms.AnchorStyles)((System.Windows.Forms.AnchorStyles.Bottom | System.Windows.Forms.AnchorStyles.Left)));
            this.buttonOK.DialogResult = System.Windows.Forms.DialogResult.OK;
            this.buttonOK.Location = new System.Drawing.Point(34, 119);
            this.buttonOK.Name = "buttonOK";
            this.buttonOK.Size = new System.Drawing.Size(75, 23);
            this.buttonOK.TabIndex = 3;
            this.buttonOK.Text = "OK";
            this.buttonOK.UseVisualStyleBackColor = true;
            // 
            // buttonCopyValue
            // 
            this.buttonCopyValue.Location = new System.Drawing.Point(12, 71);
            this.buttonCopyValue.Name = "buttonCopyValue";
            this.buttonCopyValue.Size = new System.Drawing.Size(207, 42);
            this.buttonCopyValue.TabIndex = 2;
            this.buttonCopyValue.Text = "Take the Max and Min heights from the current frame";
            this.buttonCopyValue.UseVisualStyleBackColor = true;
            this.buttonCopyValue.Click += new System.EventHandler(this.ScaleLockCopy_Click);
            // 
            // ScaleLock
            // 
            this.AcceptButton = this.buttonOK;
            this.AutoScaleDimensions = new System.Drawing.SizeF(6F, 12F);
            this.AutoScaleMode = System.Windows.Forms.AutoScaleMode.Font;
            this.CancelButton = this.buttonCancel;
            this.ClientSize = new System.Drawing.Size(231, 151);
            this.Controls.Add(this.buttonCopyValue);
            this.Controls.Add(this.buttonOK);
            this.Controls.Add(this.buttonCancel);
            this.Controls.Add(this.label2);
            this.Controls.Add(this.label1);
            this.Controls.Add(this.numericUpDownBottom);
            this.Controls.Add(this.numericUpDownTop);
            this.FormBorderStyle = System.Windows.Forms.FormBorderStyle.FixedDialog;
            this.MaximizeBox = false;
            this.MinimizeBox = false;
            this.Name = "ScaleLock";
            this.ShowIcon = false;
            this.ShowInTaskbar = false;
            this.StartPosition = System.Windows.Forms.FormStartPosition.Manual;
            this.Text = "ScaleLock";
            this.Load += new System.EventHandler(this.ScaleLock_Load);
            ((System.ComponentModel.ISupportInitialize)(this.numericUpDownTop)).EndInit();
            ((System.ComponentModel.ISupportInitialize)(this.numericUpDownBottom)).EndInit();
            this.ResumeLayout(false);
            this.PerformLayout();

		}

		#endregion

		private System.Windows.Forms.NumericUpDown numericUpDownTop;
		private System.Windows.Forms.NumericUpDown numericUpDownBottom;
		private System.Windows.Forms.Label label1;
		private System.Windows.Forms.Label label2;
		private System.Windows.Forms.Button buttonCancel;
		private System.Windows.Forms.Button buttonOK;
		private System.Windows.Forms.Button buttonCopyValue;
	}
}
