# Supplementary material for: Cofilin-induced unidirectional cooperative conformational changes in actin filaments revealed by high-speed atomic force microscopy
Source: eLife. 2015 Feb 2;4:e04806. doi: 10.7554/eLife.04806 (PMC4337605; doi:10.7554/eLife.04806)
Supplement: Source code 1. — The Kodec4.4.7.39 for HS-AFM image viewing and analysis software is coded in Visual C# (Visual Studio 2010, Microsoft, USA). DOI: http://dx.doi.org/10.7554/eLife.04806.031 [file elife04806s001.zip › Kodec 4.4.7.39/Kodec/Dialog/VersionInfomation.Designer.cs]

namespace Kodec
{
    partial class VersionInfomation
    {
        /// <summary>
        /// 必要なデザイナ変数です。
        /// </summary>
        private System.ComponentModel.IContainer components = null;

        /// <summary>
        /// 使用中のリソースをすべてクリーンアップします。
        /// </summary>
        protected override void Dispose(bool disposing)
        {
            if (disposing && (components != null))
            {
                components.Dispose();
            }
            base.Dispose(disposing);
        }

        #region Windows フォーム デザイナで生成されたコード

        /// <summary>
        /// デザイナ サポートに必要なメソッドです。このメソッドの内容を
        /// コード エディタで変更しないでください。
        /// </summary>
        private void InitializeComponent()
        {
            System.ComponentModel.ComponentResourceManager resources = new System.ComponentModel.ComponentResourceManager(typeof(VersionInfomation));
            this.tableLayoutPanel = new System.Windows.Forms.TableLayoutPanel();
            this.logoPictureBox = new System.Windows.Forms.PictureBox();
            this.labelProductName = new System.Windows.Forms.Label();
            this.labelVersion = new System.Windows.Forms.Label();
            this.labelCopyright = new System.Windows.Forms.Label();
            this.labelCompanyName = new System.Windows.Forms.Label();
            this.textBoxDescription = new System.Windows.Forms.TextBox();
            this.okButton = new System.Windows.Forms.Button();
            this.tableLayoutPanel.SuspendLayout();
            ((System.ComponentModel.ISupportInitialize)(this.logoPictureBox)).BeginInit();
            this.SuspendLayout();
            // 
            // tableLayoutPanel
            // 
            this.tableLayoutPanel.ColumnCount = 2;
            this.tableLayoutPanel.ColumnStyles.Add(new System.Windows.Forms.ColumnStyle(System.Windows.Forms.SizeType.Percent, 33F));
            this.tableLayoutPanel.ColumnStyles.Add(new System.Windows.Forms.ColumnStyle(System.Windows.Forms.SizeType.Percent, 67F));
            this.tableLayoutPanel.Controls.Add(this.logoPictureBox, 0, 0);
            this.tableLayoutPanel.Controls.Add(this.labelProductName, 1, 0);
            this.tableLayoutPanel.Controls.Add(this.labelVersion, 1, 1);
            this.tableLayoutPanel.Controls.Add(this.labelCopyright, 1, 2);
            this.tableLayoutPanel.Controls.Add(this.labelCompanyName, 1, 3);
            this.tableLayoutPanel.Controls.Add(this.textBoxDescription, 1, 4);
            this.tableLayoutPanel.Controls.Add(this.okButton, 1, 5);
            this.tableLayoutPanel.Dock = System.Windows.Forms.DockStyle.Fill;
            this.tableLayoutPanel.Location = new System.Drawing.Point(9, 8);
            this.tableLayoutPanel.Name = "tableLayoutPanel";
            this.tableLayoutPanel.RowCount = 6;
            this.tableLayoutPanel.RowStyles.Add(new System.Windows.Forms.RowStyle(System.Windows.Forms.SizeType.Percent, 10F));
            this.tableLayoutPanel.RowStyles.Add(new System.Windows.Forms.RowStyle(System.Windows.Forms.SizeType.Percent, 10F));
            this.tableLayoutPanel.RowStyles.Add(new System.Windows.Forms.RowStyle(System.Windows.Forms.SizeType.Percent, 10F));
            this.tableLayoutPanel.RowStyles.Add(new System.Windows.Forms.RowStyle(System.Windows.Forms.SizeType.Percent, 10F));
            this.tableLayoutPanel.RowStyles.Add(new System.Windows.Forms.RowStyle(System.Windows.Forms.SizeType.Percent, 50F));
            this.tableLayoutPanel.RowStyles.Add(new System.Windows.Forms.RowStyle(System.Windows.Forms.SizeType.Percent, 10F));
            this.tableLayoutPanel.Size = new System.Drawing.Size(417, 245);
            this.tableLayoutPanel.TabIndex = 0;
            // 
            // logoPictureBox
            // 
            this.logoPictureBox.Dock = System.Windows.Forms.DockStyle.Fill;
            this.logoPictureBox.Image = ((System.Drawing.Image)(resources.GetObject("logoPictureBox.Image")));
            this.logoPictureBox.Location = new System.Drawing.Point(3, 3);
            this.logoPictureBox.Name = "logoPictureBox";
            this.tableLayoutPanel.SetRowSpan(this.logoPictureBox, 6);
            this.logoPictureBox.Size = new System.Drawing.Size(131, 239);
            this.logoPictureBox.SizeMode = System.Windows.Forms.PictureBoxSizeMode.StretchImage;
            this.logoPictureBox.TabIndex = 12;
            this.logoPictureBox.TabStop = false;
            // 
            // labelProductName
            // 
            this.labelProductName.Dock = System.Windows.Forms.DockStyle.Fill;
            this.labelProductName.Location = new System.Drawing.Point(143, 0);
            this.labelProductName.Margin = new System.Windows.Forms.Padding(6, 0, 3, 0);
            this.labelProductName.MaximumSize = new System.Drawing.Size(0, 16);
            this.labelProductName.Name = "labelProductName";
            this.labelProductName.Size = new System.Drawing.Size(271, 16);
            this.labelProductName.TabIndex = 19;
            this.labelProductName.Text = "Software Name: Kodec";
            this.labelProductName.TextAlign = System.Drawing.ContentAlignment.MiddleLeft;
            // 
            // labelVersion
            // 
            this.labelVersion.Dock = System.Windows.Forms.DockStyle.Fill;
            this.labelVersion.Location = new System.Drawing.Point(143, 24);
            this.labelVersion.Margin = new System.Windows.Forms.Padding(6, 0, 3, 0);
            this.labelVersion.MaximumSize = new System.Drawing.Size(0, 16);
            this.labelVersion.Name = "labelVersion";
            this.labelVersion.Size = new System.Drawing.Size(271, 16);
            this.labelVersion.TabIndex = 0;
            this.labelVersion.Text = "Version";
            this.labelVersion.TextAlign = System.Drawing.ContentAlignment.MiddleLeft;
            // 
            // labelCopyright
            // 
            this.labelCopyright.Dock = System.Windows.Forms.DockStyle.Fill;
            this.labelCopyright.Location = new System.Drawing.Point(143, 48);
            this.labelCopyright.Margin = new System.Windows.Forms.Padding(6, 0, 3, 0);
            this.labelCopyright.MaximumSize = new System.Drawing.Size(0, 16);
            this.labelCopyright.Name = "labelCopyright";
            this.labelCopyright.Size = new System.Drawing.Size(271, 16);
            this.labelCopyright.TabIndex = 21;
            this.labelCopyright.Text = "Copyright : N.Kodera, M.Sakashita";
            this.labelCopyright.TextAlign = System.Drawing.ContentAlignment.MiddleLeft;
            // 
            // labelCompanyName
            // 
            this.labelCompanyName.Dock = System.Windows.Forms.DockStyle.Fill;
            this.labelCompanyName.Location = new System.Drawing.Point(143, 72);
            this.labelCompanyName.Margin = new System.Windows.Forms.Padding(6, 0, 3, 0);
            this.labelCompanyName.MaximumSize = new System.Drawing.Size(0, 16);
            this.labelCompanyName.Name = "labelCompanyName";
            this.labelCompanyName.Size = new System.Drawing.Size(271, 16);
            this.labelCompanyName.TabIndex = 22;
            this.labelCompanyName.Text = "Developed in The Toshio Ando’s Lab, Kanazawa University";
            this.labelCompanyName.TextAlign = System.Drawing.ContentAlignment.MiddleLeft;
            // 
            // textBoxDescription
            // 
            this.textBoxDescription.Dock = System.Windows.Forms.DockStyle.Fill;
            this.textBoxDescription.Location = new System.Drawing.Point(143, 99);
            this.textBoxDescription.Margin = new System.Windows.Forms.Padding(6, 3, 3, 3);
            this.textBoxDescription.Multiline = true;
            this.textBoxDescription.Name = "textBoxDescription";
            this.textBoxDescription.ReadOnly = true;
            this.textBoxDescription.ScrollBars = System.Windows.Forms.ScrollBars.Both;
            this.textBoxDescription.Size = new System.Drawing.Size(271, 116);
            this.textBoxDescription.TabIndex = 23;
            this.textBoxDescription.TabStop = false;
            this.textBoxDescription.Text = "Description: Viewer, Processor and Analyzer for High-speed AFM images";
            // 
            // okButton
            // 
            this.okButton.Anchor = ((System.Windows.Forms.AnchorStyles)((System.Windows.Forms.AnchorStyles.Bottom | System.Windows.Forms.AnchorStyles.Right)));
            this.okButton.DialogResult = System.Windows.Forms.DialogResult.Cancel;
            this.okButton.Location = new System.Drawing.Point(339, 221);
            this.okButton.Name = "okButton";
            this.okButton.Size = new System.Drawing.Size(75, 21);
            this.okButton.TabIndex = 24;
            this.okButton.Text = "OK(&O)";
            // 
            // VersionInfomation
            // 
            this.AcceptButton = this.okButton;
            this.AutoScaleDimensions = new System.Drawing.SizeF(6F, 12F);
            this.AutoScaleMode = System.Windows.Forms.AutoScaleMode.Font;
            this.ClientSize = new System.Drawing.Size(435, 261);
            this.Controls.Add(this.tableLayoutPanel);
            this.FormBorderStyle = System.Windows.Forms.FormBorderStyle.FixedDialog;
            this.MaximizeBox = false;
            this.MinimizeBox = false;
            this.Name = "VersionInfomation";
            this.Padding = new System.Windows.Forms.Padding(9, 8, 9, 8);
            this.ShowIcon = false;
            this.ShowInTaskbar = false;
            this.StartPosition = System.Windows.Forms.FormStartPosition.CenterParent;
            this.Text = "VersionInfomation";
            this.tableLayoutPanel.ResumeLayout(false);
            this.tableLayoutPanel.PerformLayout();
            ((System.ComponentModel.ISupportInitialize)(this.logoPictureBox)).EndInit();
            this.ResumeLayout(false);

        }

        #endregion

        private System.Windows.Forms.TableLayoutPanel tableLayoutPanel;
        private System.Windows.Forms.PictureBox logoPictureBox;
        private System.Windows.Forms.Label labelProductName;
        private System.Windows.Forms.Label labelVersion;
        private System.Windows.Forms.Label labelCopyright;
        private System.Windows.Forms.Label labelCompanyName;
        private System.Windows.Forms.TextBox textBoxDescription;
        private System.Windows.Forms.Button okButton;
    }
}
