# Supplementary material for: Cofilin-induced unidirectional cooperative conformational changes in actin filaments revealed by high-speed atomic force microscopy
Source: eLife. 2015 Feb 2;4:e04806. doi: 10.7554/eLife.04806 (PMC4337605; doi:10.7554/eLife.04806)
Supplement: Source code 1. — The Kodec4.4.7.39 for HS-AFM image viewing and analysis software is coded in Visual C# (Visual Studio 2010, Microsoft, USA). DOI: http://dx.doi.org/10.7554/eLife.04806.031 [file elife04806s001.zip › Kodec 4.4.7.39/Kodec/Dialog/VersionInfomation.resx]

<?xml version="1.0" encoding="utf-8"?>
<root>
  <!-- 
    Microsoft ResX Schema 
    
    Version 2.0
    
    The primary goals of this format is to allow a simple XML format 
    that is mostly human readable. The generation and parsing of the 
    various data types are done through the TypeConverter classes 
    associated with the data types.
    
    Example:
    
    ... ado.net/XML headers & schema ...
    <resheader name="resmimetype">text/microsoft-resx</resheader>
    <resheader name="version">2.0</resheader>
    <resheader name="reader">System.Resources.ResXResourceReader, System.Windows.Forms, ...</resheader>
    <resheader name="writer">System.Resources.ResXResourceWriter, System.Windows.Forms, ...</resheader>
    <data name="Name1"><value>this is my long string</value><comment>this is a comment</comment></data>
    <data name="Color1" type="System.Drawing.Color, System.Drawing">Blue</data>
    <data name="Bitmap1" mimetype="application/x-microsoft.net.object.binary.base64">
        <value>[base64 mime encoded serialized .NET Framework object]</value>
    </data>
    <data name="Icon1" type="System.Drawing.Icon, System.Drawing" mimetype="application/x-microsoft.net.object.bytearray.base64">
        <value>[base64 mime encoded string representing a byte array form of the .NET Framework object]</value>
        <comment>This is a comment</comment>
    </data>
                
    There are any number of "resheader" rows that contain simple 
    name/value pairs.
    
    Each data row contains a name, and value. The row also contains a 
    type or mimetype. Type corresponds to a .NET class that support 
    text/value conversion through the TypeConverter architecture. 
    Classes that don't support this are serialized and stored with the 
    mimetype set.
    
    The mimetype is used for serialized objects, and tells the 
    ResXResourceReader how to depersist the object. This is currently not 
    extensible. For a given mimetype the value must be set accordingly:
    
    Note - application/x-microsoft.net.object.binary.base64 is the format 
    that the ResXResourceWriter will generate, however the reader can 
    read any of the formats listed below.
    
    mimetype: application/x-microsoft.net.object.binary.base64
    value   : The object must be serialized with 
            : System.Runtime.Serialization.Formatters.Binary.BinaryFormatter
            : and then encoded with base64 encoding.
    
    mimetype: application/x-microsoft.net.object.soap.base64
    value   : The object must be serialized with 
            : System.Runtime.Serialization.Formatters.Soap.SoapFormatter
            : and then encoded with base64 encoding.

    mimetype: application/x-microsoft.net.object.bytearray.base64
    value   : The object must be serialized into a byte array 
            : using a System.ComponentModel.TypeConverter
            : and then encoded with base64 encoding.
    -->
  <xsd:schema id="root" xmlns="" xmlns:xsd="http://www.w3.org/2001/XMLSchema" xmlns:msdata="urn:schemas-microsoft-com:xml-msdata">
    <xsd:import namespace="http://www.w3.org/XML/1998/namespace" />
    <xsd:element name="root" msdata:IsDataSet="true">
      <xsd:complexType>
        <xsd:choice maxOccurs="unbounded">
          <xsd:element name="metadata">
            <xsd:complexType>
              <xsd:sequence>
                <xsd:element name="value" type="xsd:string" minOccurs="0" />
              </xsd:sequence>
              <xsd:attribute name="name" use="required" type="xsd:string" />
              <xsd:attribute name="type" type="xsd:string" />
              <xsd:attribute name="mimetype" type="xsd:string" />
              <xsd:attribute ref="xml:space" />
            </xsd:complexType>
          </xsd:element>
          <xsd:element name="assembly">
            <xsd:complexType>
              <xsd:attribute name="alias" type="xsd:string" />
              <xsd:attribute name="name" type="xsd:string" />
            </xsd:complexType>
          </xsd:element>
          <xsd:element name="data">
            <xsd:complexType>
              <xsd:sequence>
                <xsd:element name="value" type="xsd:string" minOccurs="0" msdata:Ordinal="1" />
                <xsd:element name="comment" type="xsd:string" minOccurs="0" msdata:Ordinal="2" />
              </xsd:sequence>
              <xsd:attribute name="name" type="xsd:string" use="required" msdata:Ordinal="1" />
              <xsd:attribute name="type" type="xsd:string" msdata:Ordinal="3" />
              <xsd:attribute name="mimetype" type="xsd:string" msdata:Ordinal="4" />
              <xsd:attribute ref="xml:space" />
            </xsd:complexType>
          </xsd:element>
          <xsd:element name="resheader">
            <xsd:complexType>
              <xsd:sequence>
                <xsd:element name="value" type="xsd:string" minOccurs="0" msdata:Ordinal="1" />
              </xsd:sequence>
              <xsd:attribute name="name" type="xsd:string" use="required" />
            </xsd:complexType>
          </xsd:element>
        </xsd:choice>
      </xsd:complexType>
    </xsd:element>
  </xsd:schema>
  <resheader name="resmimetype">
    <value>text/microsoft-resx</value>
  </resheader>
  <resheader name="version">
    <value>2.0</value>
  </resheader>
  <resheader name="reader">
    <value>System.Resources.ResXResourceReader, System.Windows.Forms, Version=2.0.0.0, Culture=neutral, PublicKeyToken=b77a5c561934e089</value>
  </resheader>
  <resheader name="writer">
    <value>System.Resources.ResXResourceWriter, System.Windows.Forms, Version=2.0.0.0, Culture=neutral, PublicKeyToken=b77a5c561934e089</value>
  </resheader>
  <assembly alias="System.Drawing" name="System.Drawing, Version=2.0.0.0, Culture=neutral, PublicKeyToken=b03f5f7f11d50a3a" />
  <data name="logoPictureBox.Image" type="System.Drawing.Bitmap, System.Drawing" mimetype="application/x-microsoft.net.object.bytearray.base64">
    <value>
        iVBORw0KGgoAAAANSUhEUgAAAHgAAAEGCAIAAAAhWcaAAAAAAXNSR0IArs4c6QAAAARnQU1BAACxjwv8
        YQUAAAAgY0hSTQAAeiYAAICEAAD6AAAAgOgAAHUwAADqYAAAOpgAABdwnLpRPAAAcQNJREFUeF7tfQdc
        lFfa/ez/K/tlExUVmN7ovQ1D74Kg2BWs2CvYEVEEG0VALHTpAip2xd57jzHGmF5MsokxdbPV/XY13//c
        9xleX2YAMTGJZnfy/PiNiATOnDn3POXe+xtZpew3v/mNCP/9v9/85j9+g4+i/xDhyf/7z//HnvzXb0T/
        yf7InuOvfiNij/8TiR6KRN+L/u/h/7EnDwTPv2fP2Sf/T/T9599///r3D28/nDFsRp8+fezt7f8f98D/
        zuiBb8l+hl/3A0DLK+WKKoWyWqmsUapqVeqNanW9WrNJo23SardptTu1VnusrA9YWx+2tj5qbXPCxuYU
        Fydt8Nz6GPd5/G2ztdUuK6vtVlZbray2WFk1WllttLKqs9LkalSjVXJ3eW5u7htvvPHnP//5r3/96/37
        9//3f//3H//4xz//+c8HDx48fPjwe+7xf7/ehwgoy6sMQKtqVAzoWrWmTqOp12gbtNpGrdVmDrhtVlY7
        raz3Wlvvs7Y+aG19xJpBzEcL1ta7ra12tMJaW6vV1mjV2WrlcKXMSVZSUvLJJ5/8C8LNgCY6M5RrWlCu
        02g3alnUa60aOHpusmKIN7UgvodDHEQ+xIGOANZ4AfDJvdZ4SYS8ZlhXa7VVWvVStXKQUmYl27x58x//
        +Md/KbhFQFlRbQAaXFbXMTo/QrneyooPHnEQHPpAHOcRB8oIQE9YQ0bwBS0aYsC6Uqut0KrmqxSRiqSk
        pBMnTvBw//3vf/91i4lIUalQVilV1RydazjR2GgA+hHERnAbIQ5d3sWpSjOHMgVhjb/CmwDvho1WBqwr
        tNoNWm2JVjVFJfeRr1q16t133xXCDeE20u5fh26LFGUKRQXDmqFcq0Fo67QsNmrbBtqU4CQp4PgOK2i0
        AXGADugh2bQ8GmFdrtWWaTWZGuUwpcxW1tTU9Ic//AFw/+Uvf/nb3/4Gdv/61kmRYo1CuV6pKlWpylXq
        SrWmWqOpYVgzzyAMIakfS3BICiEOYeGXR7we9QJel2m1pRy156oUYYrFixffuHEDcP/pT39qz5Y819QW
        KXIVijyFMk+pWqNSF6o1pRpNuUYLMa1ibgH+rFOIQ0xMFRz2A5ICoKEhvBVpaI11iVZbrNXkaZQjmSdp
        bGz85ptvvvvuO4JbKNzPuwUUKbIVyhylapVKladSr1YjNGs12vWMa0xMgTgMA2xDbec4bgQ3RAPSAROC
        ANb88lhnxb4t9Bq8xv+oSKsp1KjmqRThiiVLlty+ffvbb7/llcR0kXweqS1SZCqUWUpVjgpYq3PV6jy1
        Jl+jKeACiBdyb3AB4p3iuBBukm/ATSFIZ1phXajVrNeoc9TKOKXMTrZ79+6vv/66TSV5TqktUq5QqjJV
        qiwVcgr8nppVGuRyDGsebkK8iGMfONh5gpvCDUYT1rwVEfAapMb/SLNGo0pUyf3lq1ev/uyzz6Ak5Emw
        SD7X1OaAXqlSZ6pZZKk1ORoWBHceB/fqFoKv0QALI0l5DMGNtJvYTcFjXdOiIRDr9Qas1UvUiliFVCa9
        dOnSV199ZUrt5y5xFwFlHmhNlsYQ2QK4TQm+joMbBG9R8CeDm/Id0hDe9pFe81hz2oUiicxRtm3bti++
        +OJ5pzYD+hGdeaDpCcHdHsGhJ8VPoidG7AbKIDVhTbYPLxuwxsIIXuPdQ1hDRvzk69evv3fvnpDapl77
        GV8hRYqpClU6w/oRnY3gxh87hru1fD+e3aicUPEEKFOYYr3uEdbqRWpFFDPab7311pdffskbEr4E+FzI
        iCggIEBqJ5UHyxXDFKqZqo7gFuqJkXzz7O6MmAipTaVBfDTFGgsjmZ8CDRYP5WClVCk9f/48qA1DAq9t
        tEI+425E1NDQUFRUlJKSMmLECD8/P7mnXBmrVE1WaZa26LURwTtgN2k30mvAjSUO1tso32kvpQTKFJTO
        8BoiwNog2fayffv2ff7558+djIi2b9++c+fOXdwD7rWgoGD69OlRUVFyN7myjxKlH82KthA3hbuFfcyZ
        kPXujBEkC0hKgsATI702wnoy6yEggYTzwwpJMkIp+zNeihLt37//wIEDBw8ePHToEJ7gAco0NzeD5jNn
        zmSIe8lRRFbNMlEVXklMrfcaY9/dKWoT4o/FeiYr+5WVlX366aeQEXIjqEaZSvYztTyKUBQ+efLkKe6B
        J8ePHz927NiRI0cId4AOjk+cOFGmkSlCFaqxJpLSgXCTkoDaXNnkMUk8L9yENZVVSUOQNLaYEIMVmaeS
        B8rXrFmDZk3Hkv3sYC26zD2uXLmCj8gOLly4cO7cuTNnzgB3vAY86DCzqEIMGDCAEXyYUr1A4FKMXKAw
        q/wB1CYxwccOsVYvVOOFz87O/vjjj4WSLUwgn6nlUfTaa6/dunULH2/evPnqq6++8sor169fv3r1KnAH
        6FjlATqYDsSPHj0Kmq9bt27s2LEyZ5myvxIVzlYJTnuOW0ht0/qUUQGWqE3BY13Kqk6teL1ao05TKyIU
        K1as+Oijj+7evQvnxyeQvMt+drAWocHxXsvj7bfffvPNN9GrBvTAHQXil19+GaCD6UD87NmzoDm0BYhX
        V1djzZTZy5hFmcPBDV53RrV5Q9JBvbs9rJHI8EsungDrdDW6YkuXLr1z5w6/PPIlVn55fBZa7KLftzyg
        d3gb4if+8MMPgfw777zDgw6mg+bXrl0DzXnEwXGs/rNmzWJw91Oq56kfYd0etcmQtFSmOlohQXOCG0+I
        1/hX4LUQaxRh8jXqDJbOZGRk4Cen5ZG3IsLs8RfHWgSThDcdbCme4KeE3oEaAJ9A/+CDDwA6Mf3111/n
        ESeOQ1Wg45s2bUKnVeYiUw5Rqhe3lKWMsOZrgbyMtGn+2uzjcNxnyymwLtFqkDTyvOaxjlQsW7YMFMFP
        zlsRah08I7wWQdeQZcEh4SOewy0BdEDPgw6mQwSJ5oQ4hIUQxxJ68eJFLJ6QlNra2smTJ8u95aoxnJII
        jbZRWYrSSOQ1cCOPlWyCnpvFeYQ1b645oBmvoSERiszMTDBDiDVs3zOCtQgvO/9AUguBMwKdmE40FyIO
        KccSCh2HpBDBT58+XVxcHB8fj0aJaoaqI6x5N9KmZLfHa+rLcE10VrkmXvNYY20MVeTl5QFr3vaRxX4W
        sBbRD4EHyup4DtsPhwTo8fPxoEP1UF4gmhPipCpYSIWSAoKTnqxcuZIJ9yAlysqstE0ZjUmBm7VvqNb6
        WJdNpOZnFvBuQJGPN9c81ilqeYC8sLDw/ffff9awFqH0RQ+MweHRJuhgOtGcEOc5TjoOSUFdDY0+GBXS
        E/hCpPUzZsxAo4SVTdrHGotbq+Wx49a7EGtKZHixJvOer4HjlOvlVVVVHWBNnu9nzmVEtBzTAz8BHm2C
        TjQXIg4pB8FhYIng+MWg4KQnPNww3TJrmXKgEhraHq+fAOuWl4EpO/QdkyG8CWkhNcN6hgqFmq1btxph
        LVwbf36sRUYvrBB0nulCmgNxXlWweBLB4VVgraDg0BMjuFFFgQVUBHKq3Y6GPDHWEGtK0GH4eBPCY52n
        UU1UocN7+PBhHmsqifyCWBsDLcTdlOY84pByIcHxa5CCG8FNYgL3jYIJmlKqESqDWJs2JGH7hBa7PQ0R
        kpo3fPzC2CIg6Hbi/4X6NXTsGcG6I6B50NtEnBZPnuCk4KQnQrih3fCCyDBRLUHuruijYF6bB1rY/O0M
        1oIXwDDMBxOCTiMtjAJS43+hHKCcO3culmve8+EnpLyRGup8a+Zn0OtOAW2KOOm4EcHJpeCX4dlN2o2l
        EskOqihwgampqTAGqiSO2tSmEWLNr41GPkRo+EyxhgnhF0Ye61yNeoVa0UuRlZVlijVfe/rZsH4yoAlx
        IcF5rwKOkJ4Q3CQm0G5aKskI0jqJ8qbMTaYap2JAt4c19NeoQcNjLVQVEmujhZFePHxnYL1AjeI1TAhe
        bORceKthRaHaE2FNWw5+hgT9hwAtJLjQqJAZ5+GGmABu/GJwJjCC+D2xTkJJkOOgf8bcSJzyEdBCXqMk
        Qv5aOIfWDqlZxkiVED6LEZCabeyYppI5yNDfwP+dak9U54OD4vsyP4MJ+VFAGxGc1xOCm8wJORPKdGBL
        YLqJ2ugqjB8/HrVWvMENAiKYjTLkMlyObpiyNEoXOyPWHKkZ1lgYpVJoF2GNFx5rCXhAfRkqhvzUWD8F
        oNuDm18qeeGGkiBhA7VRGgS1kdfMnj1b0VvBEkgjsaYcHeLL1Z4Y1qZ5ecdiTd+QMtJVGizC6enpWCog
        Yni98ZPg5Rcavp9arJ8a0DzcJCb8Ugm4SbhJSYyoDf+HgQ3URtSpJlij9kSdMH56uAOsTZ01CUgLqfH9
        5b7yyspKvMB4V0HKhEW+n8GEPGWghXCbKgkYBCXB25anNt7LYBm6JIoghSpZ1cZwJbCG/rZH6pYaiKEM
        wjtrcnutSa2aqsLuApTRkb7y5poMn9HC+FO4vZ8EaKEz4eEmJcESBGqTasMDkCHBb45diMz2zeew5scq
        ARYMHxZGXqz5bkBbJsTgrKnkRGUQntRcvUU5VIk0Fb4e64TQhPwMC+NPBbSRcJOS8Iskr9pkSGiFRPbI
        ilDAGkALRlgNE8PV3DiOsPPSHtbk9ig1JwFpUWr1crUiRAF/idWYNyH8wkiFzJ9IrH9aoNtUEl61hTKC
        5A1Wl2ENXkNDhKQmseYFRNhRNMVa2B/gBYSUmiM1pibh9jC4gvYF1mSjhZEX66de3vs5gBYqCU9tkhFK
        bSAjlNeAZfn5+YpgBQYbW/VhKWMkZ82T2khGhGUQ6g/w6aKA1GhHYFwCnWWkTrQwUuXaSKyfutv7mYBu
        k9qU2pCMIK+B0QbWYBmmNZgPQWWVLzfD7VGXAAICQPnZD+re8u0uozoqantUb+JXRY7U6mVqrL1r165F
        6kTZOVaLnzqL+VmBJmrzJW8IolBG8KtSUoPlERMEimgFGybmsebdHjkQfn6sTax5AUG9SbgqUgsih0sX
        bWQYyIK/FGYx5Kx/CgH5uYFuT0Yoh8S6xC+PycnJKL8JSW0oW1dyqyI/HUljTSa8NjgQvjnAr4oc0ExA
        +ivnz5+PsiJlMbyzFrq9pyggvwDQRjJCboR3fuSy8WuDa9OmTcOZCK1I3ZIuGkhNA6hCsTZKFyHrqIEI
        V8UWUrMUxkteU1OD1JycNdYJKjn9FG7vFwPaSEaEzo9cNrBGqxe1J7RLDFgDL6yKcCC0KgJffti3Lawf
        FazJVpuQGntkRo8ejeYAnDU8D5Wc8Er/FALySwJtKtlUisLvyWMNHyZzl7GpM37rI+3koFWRDrfged2m
        gMBWC1dFWL0W9cBmdNhq5EoQELi9n1RAfmGgO4M15vzkQXKDCeFJTbYaukGbM4yw5gWEXxWFuSJ5aih1
        tobl5RqWl8PtGQkIPxDyVFKYXx5ofnkUJutGvMYIErYdMlIDaH53KU9qfseRcGE0stVYFXmrJyR1tgb2
        BoUtoYBgQeZre8LmwI+pgTwTQJtaEdg+IdZQT0yJQFJp47Rh9wZPauHurvYcCHUGeKsnJPUsFcZ9MIhi
        5EAohXlaBetnBeiOsYYPwdAwjj9QzVYxoGlJ5KrVTKlpyyICMtIxqakAQolii3pgUhDTsHPmzMEcIRwI
        1ZtoVUT9i59QoI7XDyb1MwS0Kdb82kj+ur6+nmXnyGLQL8eSyCflEGja/Ny+WBvmQIxITZOYWRrMHGO0
        Hic9YRic6k1UA0F5gGz1j+/CPFtAt4c1mAWswTLMQaPUyYBGRs63BSAXRtueeQERrooogJS3DDeZknqg
        MjExEU2fjlfFH0zqZw5o07URvEYGgTwCOTrKQMxZJ6kMQHOlaqYeEA06T4s/psIE61akJk8tUA91MiM1
        Rusx7sPbatNV8Qfnis8i0EZYU95IOToyNwzVwe3h/W7Y+M8viXQqCLCmcxNMV0Wa+gWpTZWa27SKjB+k
        RpZEqyJf2KNcka9W/zBSP6NAm+aNhDWcAJJGtFlV8SoGdMvOUcOSKDx7RYi10OpRUk6JIu/zOKCZUjvI
        tmzZgkEfKuyZ5oo/uF/+7AItxJrqIVRTxQIFbwBE8GZnQHM7B1iZCchyJ5UZzl5p04EQqYWeGvaDy1xo
        exn2PmGKDHsYMF0vzBWFBZAfZj+eaaCNsKaaKrDGwoh0EXuEHm09p9IHAY3zm/jz9tpTaiqfUkeRlJoD
        GscO4KDJPXv2mFo9vgDyw0j9rAPNY02tGeHCiNoeysqM0ZBpjCSg0AHvwZ12yLDmD8oywtqU1AKggTXG
        9dLS0mDbyerxBZAfSernAGgjrHmxxqwTmrlgJe2nM3gPOlaSP2yvPaXGP6HqB+/zWtQDWxRwCDP2sMLq
        GeUvP4bUzwfQhDUVQ3ixRjkC1FMlqOjEISbTSAuhHnR+Jx0iSYejtklqlPRQOTFZEkFqvH5oXT5dUj9P
        QFMPjBpgqIQgi4HnlXvIkSsaJsdIpun4ZToclU7rbFOpN7ROXlpkmin1CNXIkSOfLqmfG6DbE2t0ctGF
        eQQ0J9OG81GBNU/q1qVqw7Av+TwT9UAPHskLdk4SqU3txw/w1M8T0EKsKYuBaGK9QrFJvVJtmEQgoOmw
        ZQQEpD1SY34MyQtfO229JCr7Mp8HUsN+8J6aTxSF1Y9OlpmeM6B5sRYKCPRUGa80AM3l4uwIWqC8nxOQ
        DkgNcRcuiUL1mMYmfXG8AHlqPlGkpiL1BJ7I5z2XQPPTqnB7SBfx1sY7HV6YOTxKW7Ae0hH5wLo9UpPP
        w5JIWSIVTlu8B1sSfdlpkth9TYkiNRWNSnqdT16eP6CNBIRSGCg12gKGdi0BjQOs6ZB23PJApDapfjCl
        xpLIlz5aA40y4bhx49DlouoH6lnUKUdti+rU1HzpZJnpuQTaVEBQ24T90K7lrn4g40FA0y0PROo2fR5a
        t3yWSOl4y6lo2ISLdiI6L9jjDntDozaoU/PzY9R86SSpn2OgeQGhFIZ56ikqQ2GaHB7drgGs93Gkxmtg
        SmosiSh98OohAJpliYHsxAScBQNSU52ab74YJS+PXRKfV6BNSY2TQzCJypZE3koD6KPcHSZ4AlKjfMod
        QSac1aONRoatzlShFsg0aoSjRo3C5BhOEjDNyJ9oSXy+gTZaFXFgiCpFZQz0cY7XUGpUP0yTF1oSeUPd
        2uSxwqlGhqMBTX2esMvVGfV4joE2XRXR9EOblc5gZ9IBdT7GrkKyBtYHudth2lsSST0oc2mtHkjHoR5Y
        EuHz+CWRpk+fSD2eb6CBNZ+XY2nC749GF7yaodxBQOOqqVM2TEPgqWlJbFM9KHOhqqnglFB4D+ysxv59
        4ZJIE5HoQnS+8/LcA01zwHyxCexD+c1wZwakGUDjWq8z3LVeB7gl0bTLRerBZy5GMj2TZS7YD4olkVq3
        1HkxyhIfqx7PPdDCVRGkBu8wZG69jbt9hwf6HMOaKTWWxDbVA96DMpc21cNTjoNHkCWi9MFniW0a6g68
        x68EaCGpUXjD9OIjoE/b2JznAqSGz2tPPZC5UNXURKZxGC6OacXhipQlokcuNNS8enScufwagDYiNY6v
        RZGaJd+4MA3ScdrG9ryt/Xl7RupDLephtLMc6lHJHRbZlkzjfIB+/fqhz8Aban6aiUb0qMbUsXqwo34e
        a7af/S8QKjXe3ShTMOOBVAVAn7GxO2/ndMEJcDNP3Z56GJk8gZvGyLpMy7rjP0Y9fiVAE6mprwh+IcuA
        S2OifJwBDTq7XnQF1mB3R+rBm7zW6yEVmHJyckg9aMLmSdVDBGV59gnbmZ+QSE3lU6xd2CdAJtrmnA0g
        9rjk4X7RnZGa1ENo8gSncrYr0/2U6AWTeph6D34+rwP1YED/OtSDPDX5PJQmMA7JLm6FieaA9rzk6X3Z
        2/mCs0E92qx7VAlkunXaoprAOrbYfiBUDxTzTDOX9sBk5979aoCmBi5NJfTt2xclUGgF/AZ0Ayj7XfED
        3GxJRDrenskT5uKCtEWdopaqpDgWijIXTK2js4MtkZS5UCuAr5q2+f4TUUW1M+/NZ/9rhEsiinlAh1ZC
        t4tuvld8g64GAWvoNUvHjUwerx5CmW59iwSumcAOaqgHqldQD9NWAFVN21MIUQd/9+wja/oT8qQG+5A9
        QzeALATa/6p/2MthoddCATrUgw00mcg0OzUIbprSFpP1EIM18+bNw1n81AowrZp2bPIY0L8y9aAlEe9r
        tAJsDjOB9rrkBTr3ut4r8nokqM28xx5rVp42OaeJuWkUPdpKW1RxKtygApnmq6ZooWHi1DRFbFOKRU/U
        j3kuOM4viUOGDLEtt4VA6y/rweU+1/v0e6UfnjDvgRSxTZmGm6at+ib5IcbPwsLCMJbHmzz0XIxkmu/Y
        mgIleqJ+zHMBNK8emO61WWRDugE6D7gxYMirQ6KvRwN6ZvIg08KGCy/TtB6ijNfaeOBcRKyHuB6XN3k0
        MCbs2HYg0+z86I6Xy+cCXOEPyRtqgKIdoYXfgG4AX6A8/LXhg24MgnowmW7PTXewHrqx69F+mEyLOlkT
        eb7gJvWAMVD5qwAr5KLvK33jbsYl3EoA1vgjZJoNjD12PWxtPODNYWaEMk3zHiTTwj6AqUyL+JoIfrJf
        maHGG1kql/ru9o14OQK6MfrW6Em3J417fRzEGp6P9QG4m9CM+wBYD1HGI+PRGmi0b9At27t3Ly/TnXfT
        Ijpn71e2JPIyjeaIvkQPZIfdHDbh9oTENxOnvzl96KtDmclDHwDrocm5hWgCMONBhWlBaYkNP45WDR48
        GDeKkZumaTHTokebqYmImoy/viWR1GP58uVeaV6g86hbo6a9OW3+2/MRY18fy2T6cDvrIZoAMB7k8IyA
        nq4KCQnB7W1ouPBumm+4CJE0TVtEP2zu5tmXbCrm4RBUt3FuoPP418fPfmv24ncXp72XBlKHvxyOehPr
        i3dgPEwcHu6NcnV13bFjB2Sab9di2AOHBfHnT7SXtoh+2NzNcwE0EjG0rh16O4DOU96YkvJOyor3V2R+
        kJn8djIMNbJzlh+2CTS1tUwcHho3aP7iLJX20hZ+PTTNAUWoPwmPAun8MNkzjjWZPBR9tG7acTfHzXxz
        Jric+2FuwZ2CjPcy4ECwHrZtPHA3Bjk8U6BRmHZjt84ZrYfY54KjxvhBU1rwjJyFqM1hsl9HmYlkGteO
        JhxPAIvB5fUfrS/9uDT3Tu7E2xNZ2gLjYeTwKG3hKx6tcxbadYGDtbAe4u4CmqqhJgBfxiO7bLoeivjD
        yH7MTphnk90k04MGDUrYlpD+Xjq4XPn7ytrPaks+Lpn15izk5SwRN3J4BDSGxPjSkpGVjlBgQB3roTA/
        5Cd66eQJ2g9gRFYR706Ei+avQ0DI5OEswZFlI3M+zCn7pGzT3U3b722v+6wu7d00pC0sEW/T4cFKtwM0
        WWmMmArzQ+GkB2/hjIGmRZM6BeSpf8AGjWeW0QAa7/S47Lh1H60Dvrvu7Trw5YEd93YAdyTlaMG0a6Xb
        y1nilMOHDyfjQd0WzIl1xniI+BP2nu7xFM8I9KBVSUnJwAUDK35fsfXzrYe/Onzym5MHvzxY+FHh4FcH
        M4eH0lIHOYtJcohBBoweYOyRNx40UkNtLd5WmBafRXREp/DUt18TqQE0Skt9J/et/6x+35f7Tn97+vJ3
        l/Gx5tMaZOSs4tEm0LXcIG9bWTjmzXr16gWgYTz4tlZnCtPsztmf4niKZ4TRkGnU6SPiIyAXx78+DpQp
        wO7Jtyej/8JyFpOD1jE0zYZp2gQ6SYUr69G+ERamaSdzxw5PhD7YT3po0y+LOIBGIzWwTyDk4uIfLvJA
        g90wHuhysWJpW0CzmUdk4SbSoZ6r9vLywpkhvMOjIbE2G7VCKy1Sqdzw+gg3Pf+aVkX8qrAE3kHeJBp8
        QKlT30nF9AFLDk2vDkDzsD2gF6pdXFwIaGGj9rGlJZGr63SUuPCyGB3aROXTZ62qB+Ae+zBqAiCVcPVy
        FaKM52D38veXY6SGTae3CTT6LFRXau2jcXWznZ0dgG7TSguHpo1yFlFQUKODQxxuVjI6uPonOgtViALe
        OlhGMPuDsTZMJuLSWNwWglcdKQYWHH9/f3d3d3t7e41Go1QqZdwDT/BHfBJ/hS+IiIgYOHAg/glO7oeN
        Q/sDF+Ci3AMrhd8ZKyEe+L/YOdpd+sMlYQBrpOMY82BZeFuXYbDNFm0BrVmq0Wq1WGDbrOHxzo3vafG/
        L4De5OdXaGPTCyk87cUVnvr2tI6NxPeBB4IlwvWZOEw4Li4OMLk5OfYODUoYMmD+5HE5C+ZsyFq6rajg
        aF355R2Ntw/tunP64L3LJ//4yvn7r1/9x5vXH779CgJP8Ed8En+FL7jd3HS5ofxoce62zEUbkqdnTx41
        L67fmMjg3t4ebnbWSL7xP8LEbY+ePfI25TVcaDjxyYmL31xk8e3FNR+u0V/UM0bzJ4kJdgK0C/QKjUql
        AtDt5SxGxdJWQANrnW65Wu2FoiK1DExPvufvlOrk4oZWJN4i4BcOUIPDt7HSRoUETRsVvypl7ua1ueea
        agHTP958+ft3bvzYuH3p+1dOPbx08OHpnQ+PbX64v+bhzpKHm1f/vXr5B7mzz6aMbZwwYG6A0/hgt1AX
        rUohjhgUMW7BuKUblqY0p+hP6bXbufMnEEZXcGHzYZuMztTI5XIAbVosBUFpG0CbySEYvZmLTR4e8xQK
        Wwh8myffd+aEPbyYGJcCZ6dMmWKt1faLjFgwZUJl9vIzm2s/u3DsxwLawUvy1svf3zz3/bVjD883Pzy+
        9eHB2oe7GNYPalc+qEh7UJx8d1H8/VXj72eO/nDBgKMTwksG6mcFO0Y4y83Ev+0S2aXnqJ7ShVJVsYqu
        dGYb6Gqt2C5PsneZXAiUGgoGrTNNDoVbEPmqtJDRTUFBWwhuF5fJuL8K8078NSWPPfkeSxPc4YYNGzBs
        6exgP3JAP3B2X2Xxh6cO/oTImoL+9vXvb138/vqJhxcPMGofrn+4p/zh1rUP6nMeVC29u2zc/TXTOKxH
        3V867G9LBv4tNfZP8yOujnOtitXM9RNH2He1sPzvLmFdzMeayzJkOA0LPlqdp1ZnqzUrW7AmxFGS5oCm
        5JCfeQQ72yz/PwI6OHhrUNAjrB0dR2FFavPke+E1JVgq8f/Azhz8X/tHRiyfk7i3fP1HZw7/rOAawf3m
        te9fO9+C9Q6GdXPFwx1FDzfl381Nul82//66xPt5k+5nj7m/LP5v6YP/lNL73hzfuzM8705xvTvJ6XK8
        bWmUYqrOXG/14n+a/Uf3vt3FE8XKJezONBYrWTDQVzLpgCTCE1MWThtb2gOat9IiAC3Aeou/f5W9/WAc
        88uffE8rKRVRQXB8d7TcHexsxw0bVLpiybXdm39JcAlrQAw6v3oWKH9/5cjDC/sNen2g9mHzhgfbCz9f
        l3K/Jv3+hpT7hbPvF0xl1F458i/pA+8lh9yd5XN3Oof1RMdPJjjcGe/w/lj7plj1Qj/LSNuu3Xv+d7eQ
        bpajLZWLlLgshyG+VI3FEAc+Amg+C8emWqNyh2lDC0BvE2DNqO3nV2JnF4v7q1CUotMMgTXakVjW7Gxt
        xg8bUpm97PWDux68xZzAT44yFkzG05MGBM/ueXh6x8MTWx8e28Li6KaHRxsfHmlg/EUc2vjwYN1Dhm/V
        w70bHu4qfbij+J9Na+6tT7m/cfn9qsX3y5PvF81mMpI74S8rR3yRFnUXWM/2vztDd3eKG3jNsB7n8G6C
        /dtj7N8cZbc7VrPYTxxl07V79/82CzcTjxfDR8Nf4jharIfIWfi5Ayp3dFBXEqGra4J1k4/PWhubKJzJ
        jj4CblMXi8WDo6NWL06G8frra5f/fht+6+V/tliup4D1q2fZOgbUgE5TwYO6TLaIlSQ/WDvrwerpD3In
        P8ie8CBz7IOVCQ9WjGaxfBT3ZMyDzIQHWeMe5ExgX5M39UFBIvsn6+c8KJrH/nnpwgfli/5RmnovawqD
        uHT+/eK59wtn3V834/7qKX/JSfhiWb/PFwPrMIZ1kv7uNI+7k5w/neAIXr+XYP/WKLvbI+1ujbB9dbjt
        5hjVHG8Lf+1L//nSf1haWq5atQq7dOHwKDmkdI8vd9AhE0YFPFFY2P42sXZzy7K01Fur1bPGjd66Pv/T
        c0e/uHzy25fP/OnVC3+7deV/fwTWzIqBdI25D0pTHuROebBsxD8XDfzn3N7/nBXxv4mhf5ke8sdpwd9M
        DfpqatC9KUH3JgfenRT42aTATycF/n4iCzzBHxGfTw7E3345JejrqUF/mBaMf/XXGSF/Twz5Z1LoP2dH
        sG+4IBbf+f7CQV8kRd5fFnd/xYj7WWPu5yTczxmL+EvWyHvLYj9Pi/48NfJucujdOQF3Z/owrKe4fDbR
        8aOxDh+MMWD92gjbG8NtX463vRZnWxQmG2PT01NhiWIp3uJ8+Z8f8MC7n59LF7ZoRRERxzisdxOvAwO3
        eHvXubiUuziXujhlaJSBq1PnvXVkN1wEsP7yyqk/XD/755sXeaxJQDrWEMbW7YWMX1njOEwjAQdwAUbA
        6+OJAXfGB7w/zv/dsf5vj/V/c6z/Gwn+txP8X0/wuzXG77UxfjfbCnwef4uvQeCL8a8Q+OfvjfP/YLz/
        nQkB+Lb45nglPh/v+0Gc03fT/f6a6P+3pKC/zQn/W3LU3xb2/VNqn88Xht5dEMYYPT/k7twgxmtgzSTb
        7e4Ep0/GMazfHW1PvAbWAPrKEJsrsbbHBriuDLDpaycLDw9PSUnBukXlf3J4lLPwDS1aDwH0SQ7rA4GB
        O3S6OgeHYne3Ch/vmiC/BoTeM8taHZKfMvfto3vunD702XmG9XfXzz0Ga6B/bPODmmUPciYyZGeG/3l6
        CMEKCIApAQqAhFC+Otrvxwf/qtDLgNfs5nCvKwMc3hzr/e54/QcT9B9P9Lk72ffLKX5fT9PfneIE/jIW
        Q6MhHRR4znjNsP79WMc7CQ7AGnptwHqozbX+dreGe96M97gR71ka7pDgprKRWi5YsADlaagH5vDoKHWs
        h8JzlwD06dDQoz4+u11cNuo8N/rp64P9N7VEY7B/o94zx1Ybnj1v5jtH93505tDdC8e+unqasEY2TBpC
        vH5wZjeT1+wJeM/+IzEUb2e864XI4jfnGfrjMe3kd7gy1P1Mf/vro7wQN0brbo7RvZ6ge2Os9xtjPV4Z
        Y3trjN2bY+zfG2sPXYZiYD28O9mFoTzZ7e5El7vjnT4bx7B+fzSTkddH2r06zPbVQQ5vDPd8nWHt+epw
        r1fiPRuinWforD3UMpSM0BpHmQX5Id2aw9/FIPLzO+TpsdNXvyckcH9Y0N7QwB3B/puNsPbV5dtZRWck
        TXn3WDOw/vzicSHWf99T8fd1s/938eB/zAwDuJBOgIu38FucCPDgdhKXp/5lFwe5nhngeG2kF8XLo1gA
        9CujXE8Ptz4XZ30x3ubKcJvrI21vjrJ7A1qRYP/hOAfoxqfjHIEygnj9wWj7tyEjcXa3Bzu9M9LrzRFe
        r4/wwtvlRjyw9ro+XLc91m2ur63eSgHtxvLIV+Xo5i2Rn8+BsOBjvcKOR4QeDQ85FB7cHBq4MyRgS2u4
        N/npC+1tBiRPTHi1eSth/WVjwbdZk7+b1+eP04IYuOMBrh8Dd+wvD67w1To/wPncIGceaP7JhREux+Ot
        jg21OjHU6uRQqzPDrM9zoF8bYXt9hO2tkbZvjLKDaABfoIz4cAzD+p14+3fjXO6M9npvlO7tUbrbI3S3
        Rni9Olz3ynDdy8O9rw333tnfY66fvY+1EudpwfNBrOFAQG1Rr7BTXJzsFXYiIvRYeMjh8OB9YUG7QwKa
        jLAO8K10shs+pW/EmdlxH86I+ni8/7vjfN9I8Hl9tM/N0b43mcL63mDhh3jqxPzB3/BsP8cLQ1xMgT43
        3PnYMKtjQ1piqNVxDvHTQ63PDrO+MNTmSpwNnAa8HRQDugHQWcTZ3xnu+kmC7s4Y3fujvYH1W6N0r4/U
        3RzhfWOEN8N6hP7KCP22fh4zfe3ctYri4mIkIpARHmjC+iSwjgg9Eh4MGQHW2zisOSXxawjWVQd7bHBR
        DZN16VnTy/F8nO5CnPfFeO9Lw70vj9BfG+lzbaTv9VG+r7B4hrA+1df+4jA3U6DPDndqBTSP+BCr40Os
        Tg62OjXY+uxg6wuwGcNs4DeAONbD20Ps7gx3+zRB9/sE748T9B+O8X5vjPfbo73fGKW/NUp/Y6T+5RH6
        qyP0l4frL43Qb+zjPlFnZ6uSw3QLgeapDRk5Eh5ykJPsnSG+DcFeVcHuZUFupYFupQGupS6aCXIzzQp/
        qyODvU4O052J051ncON/AKx9TLEmjvPBvRIs8JUvj2RxdaTvlRE+l0f4XBzO4jwiXo84F68/G6c/Iwj8
        EYHP0xfgK/H1l7h/i++AVxrfDd+25Wdgb6/j0TaX4z2ujvRCCOE+M9yhbaAHWx0dxOLYIKvjgxjip4WI
        D7B5O97tzmjdR2O8P0nQf5zgfSdB/0GC/t0xPm+N5t7co3yuj9RfYz+Snn6XwkjXoW7WAPo0Jx30USgj
        R8P994Z5bwn13BjkXhXgVh7gWubvWkrhbjNXbe6Z5K48MNDz+BDd6WG6c/Fgt/7KcIY1Ufv6KL9XRvsJ
        McXnAQf97wHW6Tj9iTjvY8O8Dw/VHRis28/FvsFewmge5GUURl9A/wr//NAQ3dGh7LudjPPGa4OXgb1s
        8boDUVYXh3teGuF5eYTnFS4I9JPx9keHCqSjhdFHCeiBhgDcPOJnBluf62uFMXashO+M8oJ03Bnj/VGC
        /qOxPh+O9Xl/rO/bCb63x/i+NtoHvzVwwMt/gSMNfk0CunWEnuoVcKiXT3OE984w3fYQz81BHhsD3asD
        3Db4uZb7uZZxUertsMJG0iveTlId6XR0iO4UqB3vfSFefwlwM51iFLs8whd0I1hPxemFmAIvQnBvS+wZ
        6LWbi12dCPpK/BME/x3oG9IrQejv7efWFGF1ZKj7sWHuJ+Pcz8R7nBvucXEEw/14nM2RIdojg7VHh1hR
        kF4bAS1EHAQ/Ea29OsTtRpzHa/Geb4wE3N7vj/H+MMHnzljfO+N8Pxjn926C31sJvrfG+N5gWPsS1vj1
        WwMNiP0P9/LZF6FvDvcGnfeEee8K0e0I9moK8mwI9Kjzd6v0bw23o2qErKt8hb81ZOTEUC/AfWoowhsf
        jw9lVD04xGvfIF0z98sTrAQooblzgOeOAZ7bBbGtvyfFVpPg/wpPhP8E3wGBb0Xfk14AQn9rtFNDhNWu
        ga6IPQPdmge7HRzifnSo+4k49+YhVvsGaQ4M0h4arD08WID4YKsjAkbzQLMn/a2OR1tfHup+daj7y3Es
        YXlthNcbI73fGe39XoLPh+N8Pxzn9+E4ZKdwX36vj2HuAFIGrEG1Fo02hhgoI5pDdXtDdbtDvHaEeG0P
        8twU6FEf4F4jgJsR3M16jtpcN9FZ3hDjuneAx66BHrA47NfGc/bL4wnCaycHKwFkwLGf59anGNzLw78A
        BH19L7uNkbbbBrhuH8hiB4c4YsdA54b+qi2xqu391Lv6q5sHavYN1BwcxCE+SHtkIMKKohXQ/axOxNhe
        GuIOrK8M87g2zON6vOdNOLyR3m+O0r+bAPVgQH843h/Z7zssjWD1A6gosOaAJqHQ7+VYzCIUoWNAU/Bw
        c9RuBLUfwe0GrMu9nXJtZP0tXuqxUK9t6OPaGOu2ua/75lj3LbHum/t5NPXzYB9jPZv6sXia4Hbw3bg3
        RGWIVV1v+839XZoQA1wRWznQN/W3r+6rrIlR1sYo6/ooN/VVbY1liO8doNk3QHNwgPbQAO0RCiHisVan
        +tgxoBnWHleGelyN83w53uvGCN1rI/W3R+nfGuP77li/98f5od7yPuwvV2lAMgysRb18m3sxiKESLAhi
        PhjKLRGi2xOi2xXMqN0U6NEQ4F7n51bj51bl61rp41qBcNYmKXp6xNlJ80MdqqJda2LcNsa4NfRxb+zr
        vqmvx+ZYjy2xBrh/Hqzxohb6yOtiHBtiXRr7uWzq5wLEt3Cg18XabIhRVvRWVkYrq6JbI95XvStWvaef
        Zl8/zcH+2sNCuPtYnY51aAX0MM+rcV4vI2EZ4X2TOTyfN8ZgSfR7lwmIgdfAGoUXUbj3rjDv3YhQoKyj
        aIV1C9D7Qr0RzYA7WLczyGtbgOcWf48GP8DtXuvrVu0LxN2qdE4F1rLBFi9JprmpKnu7Vke71sW41ce4
        NzK4GdaIn43ajTGuJQEqoCwMQryyr7Y0WlEWpSjvrdzQ24B4NRCPVtT0Vm6MVqIAvb2PGoX/5n6aA/0N
        BD8crT3T3+niEHdOPTygHleHeV6L87oWz9LCV0bqXx2ph+WA8Xgzwe/tsX5gNOCGhgBrUahue6j3Tggx
        F62wDtHtRTxiNFD23hesQ+wN8tod6Lkj0HObv8dmP/dGX7eNvm6A2xCuNgvVlkGRavNUH2tQuzYa1HZv
        k9o/qZLURTqWh2iNgKY/lkari3srSiIV6BMieMQreyuqohTVXNRGKRujVU0xql191XtiGcEPRGnODnC+
        MNgNQF8a6nF5mOcVDuiX43XXh3tfH6G/Mcrn1VEsT4bruD3Gj4OblSoRomCvLSHwcLodobpdPNacSjCU
        DeHdDHCDdfgIlPcHGaI50Gt3gOeOAAb3Fj/3TX7uDb5u9RzoG31caxzUU2TdXQbbSDID7Wqi3UypDSXZ
        HOtZHOWWFeacEuAwTW8/ysNmgItVLweNv63K00rlpFbYKOVquUyBHrBUisAT/BGfxF/hC/Bl+GL8E/xD
        /HN8E3yrkii3LZx2V4XZVobbmAJdH+tcHK0silQU9WJRHPkI8XJwPFJREamojFRUI6IUNVHK+mjllhjV
        jhj1nnD1qQEu5wa5XRhiwPpKHJMOMJqAfmWkz42RPjAbwPq10b5UpwWdUQISYWWDnQj22gZrAaxD4DEY
        yoZg5NXtCfJiwT1vDtLtA9DB3gcQHOIM7kCvnRzcTRzBgXgjhbdzka1ipKSbdoSDLC/EAdReHea80N9h
        ks5ugIs20FbloFI4OztjaikmJgZTRRMnTsRw16JFi9A/w7HvGBHBIANua6qrq8NwDx5o1uEyicrKSoyX
        Yw42KysLnWJsKsEkCcZ0cLxPYGAghhAdVYogO3WoovsYN+XCQNuCXg5CuGv62hf1VvBAE9wIEJxFL3lZ
        L3l5L8WGXgzuqha463opt4ZrD/dzOTHA9cwgt/OD3S8SqQE0V1HigYaDfnUUwxqWgy+Li+CLA9xr4SWC
        PbdioQvR7eSw3h1swHc3oRzIRRDDGsFjfTDYG0GI7w302tVCcCAOBd/McPfY4uaQp5IO6fI7qaKnmaWF
        OTaf4iSNqVOnoteOOTRs2wN2GzduBIiAEp18PFAcwAPjE+iB0gNzhaYPtKLxMP18eXl5cnKyhcQCc0k+
        4T4WEnN3rSTGSTlRp80ItlsfZdUm0AzuCEVxhBxYl0TIyyJawx2maAiz2tnHaV+s85H+ricHuZ1lWHte
        jvO6Gq8D1gD6+kgfRmoOaPAahTBgTc0gEXI8+LMA92p45CDPLaB2kNeOIK9dUGEKjrAGoNvB+lCwN4IQ
        J4Lv8vXY7u2+1dOtyc21yd19u5fXThcXbAsZZWFhN3ToUOwcrqioqKqqAsRgKyBGA59HFsABPkyoYBoI
        D/RAMVGIB7rO9MAQeJsP/gvwxajB+/fyz67PRmTVZc3JmTN69ujecb09AjwU8hf1Ni8Nde0+39eysIXO
        Bl5HKIrC5YhiLgB3aQvcFSGKhnCbbTGOO2Kcd/d1PtDP9dhAt9ODPc4zrHVXh7PSHQN6FAOaYc0BTVgj
        CGgEsupKf/daf49NAZ5bsdAFee0EXlwQ1o/gbuE1ZIQ05FCI/jAi2Puwv+6Q3nO/p3uzp2ezTrdfrz/g
        53cwIOCQvz+LgIDDXl4bbG0nisUumALFwSUgMlhM/AW+ABewEpSYmkAvDt1PPDDsgH4zHujK0wN9fqMH
        /1f0lTihNG5q3Oqtq1c3rc7fkp+3OQ9zjrmNuasaVmlSNWZDzV4MePF/bP7HRvFCpH3Xad7m+WEyjtEM
        ZRZhLAhrA7sDFQ297JqiHZFtbu/jtLOvy95+LocHup0c7HF2qNeleO8rwJqRGksiAxoVY2FpV+TrUuzr
        WuLrUuqDcC33davxd28M8NgCzYUOtId1C7UZ1kHeB/y8Dvh4HfLyPKzTnfD1PR0QcCY4+GxQ0GlEYODJ
        wMDjiIAA9hERFHTCx2eTg8MchSIgMjISJ0JBPQAxcRb4EqxowWEOCPNQeGASF9O9aOzjgV4RHjhR0ehB
        n6evwRf7+vqmrEkp3FO4fvf6dbvWrdu5bu2OtQXbC+bWz5XlysSpYvFcsXi2uOeInl0jur7g/IJK9j8R
        dl2neZkXhD4C+hHcQNxP3hDpsKm34+Zop60xwNoZWO+OdT0wwP3YYM8zQ71QMb4ynJWLoR6M11xpHs9h
        BFETF/m4FOudi31cSvSGKOMc8UbIaztYP6K2v9devcceT/e9XgDa5yiH74Xg4EshIZe5uBQcfDE4+Hxw
        8LngYPwVC0IfT0JCzgQGHnZ3z7KyGmxhocJFHHTYGXgKZAlWQInD9TFzhS3dOJgLQ4HYqYouET2w+4Z/
        8J/EF+DLsH56+XuVHypHlB0sKz1QiijZX1LcXDy0dqg0VypNk0oWSCTzuZgrYYiP6tk1tOsLdi/YSl/o
        Z2+W7GNJKBsiRF4eqK6PcmiIIqydt8Y4b+vrsjPWdXc/t+b+HkcGe6K8g3IxKtGokV4f5QNDcn6gy9He
        1qdiHS8MchfpnYsQ3s7FCD1AZ3CX6l0qYIrhH2AkADdMhZDaAV67fTx2e7nvdnPdBX3w8zsSGHgiMPAU
        ByLQPA+IQ0KuhGLLJIurXDDcEaGhF1riYmgo4lJY2BVf33onp3kqVQgRnC6pAl6EJgau0MzHEDAeGJ/A
        hhGMBmJgxeiBT+KBv8XXwLcMmzSs7kxd3em62lO1NSdrqk9WV5+orjxWGVATIM+XY5JRtlgmXSSVpkql
        KVJJMgf3DLHlRMsesT1e0r3Upft/+ahfGufWIz9EBqwLA+Ubgq3qIh02Rjo29HZsjHbaEuO8tY/L9ljX
        nf3c9vR3R5Hn4GDPE0N1UJITA5yP9rE/GmN7pr/zxSEwf74IAF3ozQJYs2jBGnCX+bgi36sXUtvfc5e3
        xy4Pt12QYOivvz9YfAxBmsCpBOAGWxnWwDcMZ82FvRIefoP7iLiOwCfDcYyDICIiXunV60Z4+BW9foOj
        4wyl0h9GDasZ5BuoAT403zDchsEJjLliPzAeGOLGA+19/kGfwV4SPLBnIL04velq05YrW7Zc3rL58ubG
        i40YRK86W2VfZ69Yo5CvlMuXyuUZclk6Q1y2SCZNlkoSJeLJYsx9iceKLUZYmIWaveDwgq3shcGO3dO9
        xJWhNrW9HDZGOdZHMaAbo50Z1n1dd8S67ezvDiVpirLfFG7dFKZtjnY41t/9/FDvS3E+V+J9rsb7MKBt
        FcO8nddzYQr3I2r7uDfp3La6uW7T6Zp9fbG+AWIKBjRhDfHlgikD5AJYh4VdBbIREa9GRLwWEXGrVy8+
        XouMvBkZiY+PIirqVlTU6717v9mr13U/v1onp8kaTTBOQEtKSoJrxuQ1htswGosH5lRwNhceGJjHFhWj
        BwRdF6ADvrtf273r5q6dN3fufHXnjhs7tl3ftvDkQnWDWrlWqVilUGQpFJkKxQqFfDlH8FSZdKZUmiiV
        TJZIJkrEEwyI9+jb4yWXl2Qv/vcwB1mmvw2yTWDd0JsBDWpv7GVXG25TFaypCdY0hNtu7e20K9Zz3wCv
        o4N0p4Z4nxumvxjnc5nDWtT9f16wksZ4OqxqC24m3F7OZe7Olc5OtZ6e23x9m/39mYsICDjCBQM6MJBn
        NEh9Ijj4ZHDwKU6Fz0EcoAyEda9er0dGvhEV9VZU1NsUvXtTvMUFnrwTHf1uTAzivZiYDyIjryECAzd5
        ei61sxuhVHrGxsZCWOALId/oeGKiEGNBeGDOHoNY9BEP3FGWMCvhwDsH9r+zf9/b+1i8tW/vG3v33t47
        6OggVb1KWaRUrlYq85XKPKVylVKZo1SsVMjT5LJ5MtlMmXS6VDpVKp3CIT5JIpkgsYyyRFaFoSRrcc9B
        ttIMb9WGYG1ZgKrET7khSFMTZtsQ6dTUx2NbH4/tsZ47Yz139/Pc28/r0EDvE4O9zw7VX4jzAbVFWUF2
        fa0sVRYBrjapLVgb2O3pVOTqWORgX+TqWqnT1ev1W319d/r5AWuIBsM6MPAohzLRmWf0yZCQU1ycDgk5
        GxZ2Pjz8UkTENYgD+AvCEqDR0e8DTUSfPh9ycYeLj7j4uE+fT3r3vt279xsxMW/FxLzTp8970dE3Q0K2
        +/hku7pOsLYOlkhkMHDQYqSOWD8hLJgPwgOTK0gR8xrzjn549Oido/h45IMjiEPvHTr47kHvQ97qjWpV
        qUpVqFKtU6nWqhjiq5WKHIV8iVy+QC6fK5fPkgNuWaJMNl0mmSKxmGDRzbMbdmIh4XzxxRe7d+8p7fJi
        fyvLlb5Wdb2c6qNcGqNdG6PdtsS4M6z7eu4wYO21p7/uwADv44O9zwDrYXpRYbjzmjDH4fYyqZmjo2Yq
        Ye3ltN7VYZ2D/ToXlzJPzypM43GxUa/f7Ou7zc9vj7///oCAg4GBwPpYUBCCoRwcTHQ2AB0aihmo02Fh
        hPXFiIgr0ISoqFeBYHT02zEx73PIftK37+/79v20b9+7sbF3+/VDfN6v3z0Eod+378f9+n3cv//HAwf+
        fvDg38fFfTpixKejRn02dOjF2NimiIhVfn7T3dxira3d9Xo9Bg8HDBjghSzr9u6D7x089MGhIx8eYXAj
        PjqadytPc1ADoNXlanWJWlWkUhYqFesUstUyaZbUcpGlxTyLnjN7dp/Wvdvkbi+Nf+nFhBd/N/p3L45+
        6X/kv/Pw8O/TZ/jIkYnTp6ePHTs3LKyfg1Q8xkVTGAoNcd0U47Ypxn1LH/etfT2B9XbA3c9rd3+G9b4B
        uqODvCEjotJeLoURDOupbirLLlIb+TBXh7WO9mtdXIo9PDbodOBylU5Xg2iBu8HHZ6uf305//2YO68NB
        QUeDg49zAYgpThHKBHR4OOJcePiFiIhLkZFXo6Je6d37tejoNyERQLNv3084iO/17/9l//5fDxjw9cCB
        Xw8ahI+fDRp0d8iQz4cO/Twu7t7w4fdGjvxizJgvxo37YsKELyZP/nLGjC9nzfpq/vyvUlO/Sku7t2DB
        zVmzjvj4jBiXPHnfOweb3zmw9619e95s3nV7987Xd+64tSPqYNRL1S+9uPrFF3NefDGTxUsrX+qyskuX
        ZV26LurWdW7XrrPMzBJ7dE/s2WOmhXmSpUWSRDxTZjFc2r27eVJSRmLisqSk5bNmZc6dmz1/fu7kyQsj
        Ivrr1fIkL9v6aAb05j7A2gNYb4313B7rBax3cXA399cdHugtquztUhbJsF4b5jTaRfXb//xPS8tejo4r
        vbwqEC1AM6y9vWv1+jq9Hryu9/Fp9PPb5u+/OzBwf1DQ4eDgoyEhx0NCToSGngwNBcqnwsIA8RkKDuiz
        ERHnIiLOR0Rc7NXrclTUNcAdHf1aTMybkIXY2DuxsZ9yWDOIhwz5Ji7um/j4L4YP/2LUKID7ZULCl+PH
        fzVp0tdTpnw9Y8bXSUlfz579TXLyN4sWfZOR8c2KFd+uWvWHgoI/5Od/IldZlx2qOfHp+RO/P3fi03Mn
        Pzt38u65U1x4ndartmmV1VplhVZZzkJRqlGUaOTr1PJstWypSpamlC1USlOU0gVK6XwFQjJPYREpCQqK
        Abhz5uTMm5ezYMHqhQsLFi1au2RJ8bJlZSjYhIT0jbZTLwtw3NzHA8GwjvVC8Fhvi/Fs6uUlQm0eWOeG
        Og1z1drIxBC4/v37S6V6e/s5Xl6VFCC1tzfCgLWPz0Yfn3pfX2C9JSBgZ2Bgc3DwwZCQI8AaQIeFEcqn
        w8MBsRBlAH2uV6/zXFyMjLzcwu6bMTFv9Onzbt++d/r1+7R//y8GDvwGWMfHfzV69FcJCd9MmPDN5Mnf
        Tp36bVLSt3Pnfpec/F1q6ndpad8tW/bHrKw/5uX9ae3aP5WU/Lmy8i9z5mwZMCbu1N0Lpz6/cPrehTP3
        Lp794uJZfLx3ceVbOepjVqrNLUAD6w0c1iUaxTqNPEstX66Spatki1WyRSpZqopHvKeHOC5u6oIFeSkp
        q1NT1y5eXJieXrJsWXlmZlVOzsa8vMaCgi0TJiTbymQJ7jblka5b+no0QUBivTZFe9ZHeG4M86wL9agP
        dRehTDzfzz7YRgnviZIjrgzAFiDszerZU21lNdzDYz1HagPWen2NXl/r41MHrDmgEZv8/bHdCOPVGLI+
        HBqKCeAT4eGnwsMZ0BERIDIFQ5kHOjLyAhcM7qioK717v9y7942YmNf79Hm7b98PYmM/6d//cwjIsGHf
        jBz57dixf5g8+Q/Tpn03e/Yfk5P/uGjRH9PT/7hixZ9WrfrTmjV/Li7+S0XFX2pr/7ply99iYqZl1uSd
        /eLS2S8vnfvq8nkuzuH5l5cGXBui3melarRS1Vqpqrio1CIYqdcQ0Gr5kpZIMyAunarsKRODzosWrU9L
        K8rIAIvLV6yozsmpy8/ftGbN1vXrdxYV7Sktbc7Orhk2bFKItTrZ27E23KM6hEVViHt1sFttCMJVNNrD
        2kYhw04sXECwdu1aeKO8vDxsHcCCHh0drVCEOjkt9Pau5BhdpddXA2sfn1pf3zqkc35+Df7+AHpzQMAW
        jFcHB+8NCTkQiimn8OPh4Ri7Ph0RQViDyBRE50fRgji0G4hf7d37enT0q4R4bOwH/fr9HgQfNAjs/jYh
        gcGdlPTdvHkMa9A5O5sBXVr6l6qqvzY0/DU7+2xgVMSh908wlL80oExY7/v8oPM5d/VOK1U9B3Q1Fwxr
        K2WpVpGvUWSpFSvU8gwu0rngQJcMUISGxi5ZUgQWL11atnx5ZXZ2bW5uQ0FBU2HhzpKSZlieysojWVmH
        Z8w4MGTIAU/PTPOXJIOstPm+zpVBrlXBhqgB0Dh8GiX20tJSJAXYkI1aOxDHA5UHfH7ChAmWljY2NqO9
        vAr1egBd5eMDoGt8fWv9/Db6+dX7+zOsOaAR2Gu0IySkOTT0YFjY0fDwExERp3r1OtOr11ku2oUb0Lfm
        OEO8heNvgeP9+oHj9yApcXGM4FOmfDdz5ncLFjBqA+61a/9cVvaXwYPT5+Sknrl36UxrRgPoWbfnqY9Z
        q5qsVHVWqhouOKyZWBdpFasAtEaxQqNYSvEIcUu9bPToWRyLKzIzQeSN+fmNa9ZsKyjYnZ6+b/r0g3Fx
        h2NioJmHoZ/+/jvw/gZQKtVwvUQ+39WuMsilKtilMph9FKFbgQeyABhSPFAyx6OMewB9PNDsgGdSqUJd
        XFJ8fKp9fYEyCz+/OmAdEFAfENAQEACssSUUG0OBNfbTEdwHwsOPcjsKTOE2prYJzaEql6AqLTSHjt8W
        0Pwe0RygT53KJGXKlFccPfT1F3ee/OzSqbuXTn1+6TSP+JeXAy+FqputVJtMgMaSuE6ryOWAXq5RLBPE
        Uo1shspCLsW6l55ekZxcPWNG7ZgxdYMHN8bEbAsN3QUXEBCwJyAAT2DA4As2A2UoKvemr7C1naXoJh5l
        qwXKFCIUuvCgNgdq8PQRZWL+I30SO+UlEitb23idLh/5McLfv44LhnVgYENgYGNg4GbwugXrbSEhO0JD
        92LTRlgYExMO8dMt1O4IaB50Ac0fgd7C9Df79mV2pV+/zyAvrq7ZCfNmHv7o0pGPLh39+NLRTy4d+/2l
        459eOvHppZVvrJYfsZFuspJWa2WVWlkFCzk+lmtkRRrpKo00SyNdrpFmqCXpLMRL1JZpaovFarMouZ3d
        wJCQ4oCAUhRhdDoKJqEQT2CKJYpk09/fEPgMFBV/i7e+i8tKqTSmt0qVo3dkQBOg1EZC9Z36RsIGB3oc
        KBbjgYYIenoqlY+z83Q/vyp//9qAAKDMB4Mbh1JgWzlH7S20fTE4eDt2IoWF7QsPP4zNMq3hbkO1TXW8
        TdxbNB2r6CuhoYfVNi4lBxoOfnj+4IcXDrG4aIg7F0NPDejRpO1RoelRrOlRqOlRpOlZyKLHGk33HI1Z
        htosTW2WojZboO6WrBKE8gVbsZXVNDe3bDe3HC7yPDxWe3mt9/Yu9fau4MQTQAPibQEB2wMCdnAfEU2g
        tq8vsg2YtA1q9WhvsSzFzU4EiNGjQ3cODQ7qbqCvgdI7dTGo+o6PeOCPqBdjwUQvytq6t4dHakBAHRcb
        AwOBMgWjNoe1QUla4CaCN4Pg4eFHIiJ+CMHbW0sdHOYPT5x88IOzBz84Z4gPzx3kovB2rXy/Q/dalVmJ
        ymy9ymydymwti25rlN1ylV2XKbqmKbouVHSdTyHn46U46W9/a+7ktMTZOd3FZamr6wp39xwPj3xPz3Xe
        3uV6faWv70Z//ybgC+kICtoTFLQXXoB7Ar+7HX/FsRtpR5WtbaKVmVjEQ4zuEZpGQBPVL7QqUHHHA0Vh
        VNxRTafSOz6DKhr+Fvtq5XIre/shOt1KgjswEHC3hziEu0mA+C4O8YOcgrMF80klRYg4fk+VtXNhcy0H
        tHHEnI4z26o026AwK1SYrVeYrVOYrWXRbbW8W5a8a5qsa6qs6wJZ1/nG8TtfsUzW18lpcQvQmW5uqzw9
        C3S6IkgwpxubAgO3cb52H9IILpM4wHnc/cHBe+DBOGoj26jGO8DRcb4ImkAsBmfR10BTA4Ci3I6N5Ci0
        46wlqrLjI0rD+CPK8KjH4wUA5RcuXKhUOmOfvl6f28JuHnQjgpOe8HBDUsBxJikCxJ9YxIG4nd2cUbOm
        tolyzVvb1QeczTYqzUo5oFtQNluj6JYr77aMA3phGyh3mSL9rdTc2nqak1Oas3OGi8tyV9csd3fQGbpR
        BpLC1+KosMBAbDreFxICiJFAHOHiMAc02A1eY7M3pLxcp1vn5ZUnQo8OgoDuEXgK2gJi4AtYsV0f9XUU
        0VFZRyEYDzzBZ/B54A7QCXEoODy4SuXu5DRGr88LCIBwUzwR4jsFqsLrOHxh2+6bZzRoZePiWXa4sU2g
        B59N6L5dZVapMCsyoXO2vOsSjs4pbQD9Ym+JuXmQk9MiSAd0w8VlBejMCXQhZBdrHdZAQd5wGF4WEHNx
        ICQEAgLVRipX7eeHL4agF+p0a0QgJrQCmgB9QMcIrSBACXxx5CDK6lT2xQP7FPEcJXaU2wlxVCZBcBAf
        /xCraGJiokrl4eg4xtt7lQDuxyMuVBWsnKGhewQ0N5Jy48XT2nrqpEVz2kR549s7tQddzeqVZmVt0Xl5
        u3SGjPyPnYVaPapFN5a5upJurNHpijl1RuoAMdwJC0sulsN3D+0+RgGd87vQFphgiAwcC4AuEEEu0KAj
        IgM7QIwWBiAGuCii49wIqvPSA1sVUWgH4oAbHOfhBrshJpjN4OB2cXCAC1zRGm4DzVtLeXsrJxOW1qBj
        /RQynaU/eBd7BYfUX9zVLp13tEPnHHnXdFnXRW3T+aXBUjMzL6KzszPoDN3IdnfP45ZBoMb8BvIGZGdc
        ggaZRgWCFn/QHJ9vxLsZlszPDy9JuY9PCYDW69eJoMiACVKAjhyoCgQJYsCKQ3qx1RYndWCzHB54gk2K
        2OgM9PEF4DixG308iAleJ7xa+G5YXTGjhVOD7O0HeHgsbAtuIeimUm5kV8gjQtAhL3DlpOkMd6Vy2PzV
        S9tEufLNJqbObdI5T95tRQudk9vQjRc8LeXygRyd01xcYDkA9EpYDk/PfJ1urbc3FsNSIAgcIQ6cu6Uc
        gn4R/BHCUu3vj7+tQLRgXSTCex+KDLDAUCgDGkLAERADVuyOw2ZE7GmmB3Yl4o+EOODGAeD4YvwTdPDw
        PsDrBNmB+EC4ofXwMChR4Q5Aa+twHK3n67uufcSZvAgcC35uY6a3XkUZ7o6OyVHDBu175+SBD87wcfCD
        M1ycjTk9rPt2ZbeKttS5YzqPlPy2W08YMvgE/C8cHVOcnFKdnRe7uqa7uy/z8MjR6VaDoRAEDmusijX+
        /jWCXw3PWXBY428Z3L6+G3x9y0QgIxQAckEHoIDIoC3t98Secdpeiwee0IOHG1+GvhGJCaQGmk5KgjcH
        CTcUCQssqlToOUG+cbqep2dah3C3Ky8t3txgz/F7yjW2OZvWH/jgtGmsfq1Uvs/OrE7erUzWbb2s21pD
        dC2Qdc2VdV0h65Im7ZIq7ZIs7TKfQtJlniF+52cuFofa2U23s0u0t5+JKR/A7ey80NV1iZvbcg+PLPgH
        b+81Pj7AuoTDugLkBawcvrwR4LE2UBtYs4O6oQDQAUBGR/qAyHSGI38yGN0mjwdd6oq/whfgKDt8MbiP
        14ZXErwt8ObAdAAZQQg3wY0kHnqCyVsrqxBn5wne3tmdQLxN98JyIo1mxNj50w98cKrNCD4ebbZF1q1C
        2q1I2m2dtNtaabc1LLqulnbNknZZIumySNJlwSNweZRfGiv+rUV3fHNb26nA2t4eWM92dJzr7LzA1XWx
        m9tSd3f0Q1ZhZdPr13NAb+CAJpSFQOMnN6a2CCiDktABkgvauEwQA1n+PhE6qJJOzSeswXdSEug4ryS0
        TvLCbQQ3TCQqghhKQrJjYxPp4jLVxKLwpGj3ibNzil9kRMPlnQfeP2UaC64tNd+rMquVdSuRdlsvRFnS
        dZWk63JJl8XiLgvFXeaLu8wzjhcCe1pY+NvYTLK1nUxYOzgkcUCnuLgwoMFonQ6MXtuiHgDalM7Cn9xA
        bZ0uWwSU6cw1Xi5MUebPFCOshdRuU0lIuI3gpvQSCRHcJHJ9tBdw1zEQt7aOAMdxwmFnOI7f0EKqzqhY
        1SbK+KTrYV+zTdJu5dJuha3pnCfpminpkibukirusqANlF8ab/lbiZlKNdTGZqKNDYCeBkY7OMzCCJWL
        C6QDGr3C05M0GnQuhuxydEbNx0g3HgGNXwq/GlYp/JoiXpSN5IIo3OYVmEZwg9q8kuAF412gEG6ICWk3
        lko4E+TxsJWooiAvBeI4XBSqotH4Qcfd3ef5+KxpD3S8r0fPndIeysPPT+i+S2ZWzYmGkM75HJ2XdUjn
        oJ7m5n7W1kB5oq3tFE46QOc50A0Xl0UcnTO9vHIh0BydSTd4Oj/SDfzw+BXwi+DXwS+F6XocUYNaP7sr
        SyjKQrno4HRMI6zpkmgoCb4VucA24aalEs6EjCCyJMg3CI7sH2UsdBtwjihGBhQKG0i5o+NID4/5Pj4F
        POggV3Cf6PZEY/2tCtV+B7MGabey1nQukHbNlXRd2YJym3Qea0TnqRydZ3J0TsFK6O6+nKNzPhyxXs/T
        2QA0fkj8qPiB8WPjh+/duzfKnJgB52vOqNyJsKYJD0rp/O3VvGoLlaQDuPkcB5knDCV8N1ZL0hMiOBSc
        CoRw4mhd4mhIuEO5XKXR+MKS29kNV9vYZTesaY/OgcejzLZKu1WarIGgc7akS4a4yyJxl5Q2RANi/YI/
        1DlAQGfoBug828kpmaNzBkfnVd7ehmXQ2zvf3X2hs/Mke/v++PHwQ2I8E+9LOFq0SoSVZyRxVBw13NBp
        tPR18qRXfFmbcJNwG7EbppuWShhB8t1UMyGCkz+BggsRR6kLlXE01ebMmePk5JS4IrH5nebmd/fve/fg
        vvcO73/v6P73ju1//8SB909OvJTUfY/crEbarZQTDZgNg9OQMDrza2ByG0C/OMrit+ZmGk18izpjGZxB
        dKZl0MVlnqPjNEfHBBubQVptuFLpLpOpgoKCsEEEd4+gA4VKPV/TJ2QJXNoRQsV9drnvD0ZZuEi2t07y
        cMN0w9uQEYTv5ldLnuC8ggsRh6qA48jsR88aferzU4gTn5049vtjRz46cujOoQMfHNj33r7Cm0WafVZd
        Npp1KTXrsq5HlzU9u64x71pggeiSa9El07LLEssuqZZdUixbOw38kcX/6MzMzfVqNdp1fVWqKKUSa1eg
        TKaXSt0lEjtLSyV6pjqdDpzFLAYmLqEJoK1wUwi/74bfbkPg8rsXwBh2Lzgdz9bm0td5aneS3ZTBU5pD
        JSoiONw3FBy5JSQFiPMch6pg61X00OhtL28788WZM/dYnL53+lF8fjrqYpS0WWpZb2m+wbxnSc8ehT3M
        1pmZrTXrmt+1S3aXlzJeejH1xd8t+N3v5v7ud7Nbx5zfvTDwhf966b9w/re1tTXeNJ6enjh1GvOMWCpg
        iiBfmAbAQYt4V6FzjT4q7bvhd4RQNV+46Ybft0D7Qmi0Hsu+iET5x6PcMbt5Z0K+m9IcwA09QWmFEEey
        Y4o49M470LtkX8nZL84iGNZ8cKBPvTlVcVwh3y6XbZTJqmWySpmsQibbIJOWSaXFUmmBVJIlkayQSJZK
        JOksxOniR5Em7qnviZ132CIGTGfMmIHVGDKFHV3AF2dQwRFh+AKrNE7sQQsbnVVADP6SJhBnhchSc4oH
        l3aE0L4F0dNFuQO4yZnACPIFE75ERYjzksIjjp/Sxt4mszrz3Ffnzn3J4uyXZ1lwoCPWvrvW6bSTYrdC
        3iiX18rlVfJHQJdKpeukkhwJA3q5AWXCmg+LIRbQBOgspAkQo7COsWC4MezLw0H2QBn1A6AMoQCR8ZIT
        xLTdBnV8PIiz1PYDbYEsHvymENoOQpsWGNBPpA9P9MVGSyWfVdJqCcNDJSoQHArOSwohDu0GBMn5yee/
        Ps/iq/MMbgoO9MOfHw68GKg8oFQ0KRR1CkWNAkDLK+XyCrmsXCYrkrEx0WypFM3oZVJphnFIZkl6OveE
        7GILKVgMiHFIILYZYK8YGnWwPfyOUhAZSxz1VAlcIIvFg9/FRJuXQFtq+MFKEbh8iwpphOiJgPthX8zD
        bZRV8gSnBZMkhUd8yZIl09OmX/jmAouvWRgQ50BHDH55sPqYWrVDpWxQKmuVimqFokqhqFTIN8jlpXL5
        WrksRybDAdfLZbKlMulSqSFaEMd4OW2ZgVDggbYc/o+40AFLAkSZJzKGA+hEf0AMfEFbUgMsHli0+S1M
        wr02sFIwVPxeEGz4wHv05wC6PT0Rlk1IUnjEwSZM7WO62XD3wTcXDYi3gJ50O8nqjJV6t1q1WaWqU6lq
        VcpqpbJKqaxUKsoVikKFPE8uz5Fjr4psmYzF0lYhGS8xV5lDLkBhyDH8LxQZRg2zcNjMi3UPs0TQCnSO
        0KujnjXhC84SYbFi0xYm1HOwhgNZ0JZ22WClIXBpCwhWILxHf1agCfE2Cc4XqoA4fsm4yXF7X9976dtL
        CNwwYQi6cOKbiznv57icc9Hs06ib1NiTQkCrqlkAaGWJUrlGqchVKLINW1Tky+TCwNYgsa8YxVuoBPAF
        iwExzgPEq4sLRmAtMFEEraDD5QExNBfkBb6kBgSrcPMS31lFtZnfWQNw4axgZ7ECQRV/AaDbJDifXuI3
        HDhmIMzco2tTOLh50Os/rfe97Ks9qNVs12gauQn+WrW6hoWqUqUqV6nWq9jmlBylMlOJvUAslrcKyUAJ
        5jcBLpY74AsWA2LSClgLpMuQY7oKixrWuAQK+AJcLBsgLLEVrpRgJc4iFyNksaoDWQIXzgp2Fms+VPGX
        BNoUcahhvxH9Nl3YdPkPlxFGt9Tgj7hYrNe1XlbHrbQ7tZotOJpco9mo0dSyUFer1RVqdbFatVqlylUp
        s5XKFW2EfIpcbCuGYkCIYSogFOTe8DaCQabjt2HRqJUKiCG4IC/wRTES4PJSQFuVaIcSYEUuxiOLlQbg
        YtWhLiDWfKjiMwE0IQ4excbHNpxrIJSNgkAfdGOQ9Slrqz1W2iattlGrrddqN2q1dVqGdaVGXapWrVGp
        8lWqVSpVlkq10jhwOYI0UIorNoEvHhAK1NUw1AmtICLzt/ZCKIjFaBsBX9JZkgIeU9qbRLAKkcVKQ+BS
        /48aVc8K0EixwOWG8w1Gl1oJ4R5za4z1WWurfVbaba1QZrfiVWs05RpcQqherVbnsms91JmtQpXJQJcP
        lOOqeowm40EQQytAZBhk/i5ImgmgsQtIBA0EkBTwsFLPmm9bt4ks3wXEmo/HMwE0ftVBCYOYYgguaDN6
        PvWNqbhg2nq/NbsYDzfy0n3e3HVAWtxNj3uPizS4KJZdnpJjjDKBrpyklFpLYZChxQQxEZncG13WC0WG
        naDrleAZwGLwl6QW4JIOEFuFhCXOGiHLV5Ao9/7lgcavHT8lHttaO0B5zltzHC84Wh/kUMZ1vHTHNI9y
        pZZdBNTOdbx0KZB6gVrmI8PwMSDGMDidaoOFl64X41GGY4NLo0usoL901TfwpZI91ZOFmFLnmjhLbVW6
        CY0vbDy6h+WH5SBP5V/hF8CKNHbO2OY3mjtAGTfUszu8ceMxLhAzRblKq8XF9Dh0ha62yja+GI+AlkfL
        sTEHEFPJgmZo6aJNpCEwcMiV+Qs0aSAAQkG3HRPEPKAdw9pepv2LMRrLCzKFxIzEYx8d6wDlRe8uMkYZ
        okFcxr1W1Vp2K/1aJhptXkxPKCvjlVKplI5nosIQncNCt2wCZSR4dEcvz2WgTK1quhNBWEmmPOBJa0S/
        DNBY0B1cHFLXpHYAMf4KKLtddLM+LOCyKcq4hZdEw+RWekJZNUUlc5DBLPMVZEKZv5BQqMvCa++e7r2Z
        vwDQcKn+4f659bkdo2xQDKCMux2bOF1uWQANXC7nruDtWJrnqeV6OeoY/BFZUAxCGYk1qkKoBMEs89cb
        w8DxV07T4ia8S+XHCObPCjTegFiL+o/qX3mksmOUsfo9UozWKOPuQaYYG7TawsctgBlqRYQCtWYeZVr9
        6IY8lN9Qu4BfRrECNQrhhd104URnbhbsPPQ/H9DIrFDnnZQyae+tvR2jPO2NacxjCFc/3swBZc7Msct3
        icsm18Lydw8q+7Fb6fl9UKjD0fV4VIcjaTa6QZruqnm6okEvxs8ENOoGOn9dRkkGsruOUU64lYBbpJmT
        4z3GD0JZFa+SKqXIrYXSDJtBtx+jPI/EBEWiNi8UfLqi8TMBDclDsot8ZMOhDR1DfOKbE4NfHYxL0Q1Z
        CTm59lBu857Slns0VWNVMjvDAgigycwJpRnVZKR/dMcuakPI/R57RWbnVaLNr/xpGY23J9zFnMw5OJSk
        Y5Qb7zZGXo+0OW1jvU+QlbR4DKbLQsXo0DKrpqnkrnKUQIULoJE0wzUb3RqNksVPJBoGRm8oXfFTRG52
        8tDBvcP7h+Y0ZJ387HjHsex2uvspV9k+sXSzWFJnKam0lFRYSsotJWUsxCUW4kIL8VoL8SoLy5XmlsvN
        LZeaWy4xt0xrI8wn9uju1DUyMiBh9MCxYwaOGzt4wrghkycOmzIpfsa0EbOSxsydPT5l/qRFC6dlLElc
        sXR2Tub8/FULCvJT169JK1qfXlKYUVq0tKx4WXnJ8qcLy0/CaJQO3HRu87LnPZbIoDkMBi5Ctz5ibb3b
        2mqrSR2DshJ+9euQy2qYOX85+iY8l/kFEBkgSTNcM6SZbpunSVq6Q+xpXczdnsKIhK9bRdlKisryzJbI
        qtqAyEZUVyByqitzaipXIWqrcg1RnVfHIn9jTX56WlJ0dPDAhP7rd609dfeEcXx+4pQgDn66v//lWOVx
        uWynVNYokdVJZFUSWaVEViGRbWAhLRNLi8XSdWJpnliSJZasFEuWiyUZYkm6WEqR8SgksyzNfXr2iek1
        d87UeXOnzZ83IyU5KXXhrCVpc5dmLMhcsSg3J31NwcriotyK8jV1NUWbN23YvrV6z676/c1bDh/cfuzo
        rhPH95w+2Xzm9IFzZw5cOHfowrnDF88fuXjhyKULRy9dPHb50vEriMsnrl4+ee3KqWtXT7189fTL185c
        f/nsKy+fe+X6uRuvnH/1lQuv3rh488bF11699NrNy7duXrn12pXXb119/da1p8Zo1G3RrYgcGJlVm4VG
        aseKjL8t/bgUJ9+1Icp8tYjPsPmspH0np16kVoQrMFrImzksgHyeTbkJFkDMsvKuGQUNFD+NpPlppSem
        vH4KjF6dt3jUiP6u3s4zVyRuv7G1DSLz1G6h85QbkxxO2smaJbImiXSjRFrTQmSey6ViaZFYulYsybWU
        ZFkauJzOuEwhZLRknqV5YM+IiOC5s6fMnQ06T0+en7hwQVLaojnpS5JXLFuYk52Wn7e8cH1WWUl+deW6
        ho2lTZsrdu2o27u74eD+piOHth/n6Xxq/9kzB86fPfhsMRqVARQ5PXw8Zi6fufXa1seyGF+w9fOtA24M
        sDlvw5wycmsTUWYGA1xG5RM1OaoW0UXogivQhc/Vi9WKXoqEhAQUjHjLTGYOSwWfAZLNoKuhhQUNvmzU
        yXnlH2zyfiCjczKTRw7vZ+9iO37+2MpjGzpisUCpZ91Mcj3tLN8vlW2VSOvF0hqxtFIirZBIOUVmUS6R
        loilhWLparEkm+PyCkvJMkueyEaMlsxlXA4PC5g9a/Kc2VOhzkyaFyQuSoU0z1uWkZKVuTgvd+m6NStL
        inIrNxTUQpoby7cxad64b++mQwe2Hj28A3Q+eXzPqVPNZ07tgzqfO3vwmWA0SjDoH/sE+cxeOXvLpS2d
        YTG+BjYZRLY9b4vE2uAuNrfOR/iyJwwGVfE7rHyyWn4K02VMJROXhYkJVTNoUoBKoEKb8VPnJm0nLJ10
        HUXrMhKnjw4P8/Pv5Ts7a2bjpfpTd4+3hIm7aO03JrwyjinyPk6RDUQWSyvE0g1iKSiMgMGAKMNgrBVL
        c2EwIMqWkuWWkqXgMsUjdTY8T7Q01/eIjAyZPXMy0Xn+3OkLkmcsTJkJaV4Gm7EydVV2+prVKwrXZ28o
        y6+pWt9YX9K0uXLndibNB/ZtPnJo29HD208cY3SG2Th9qvns6f2/JKPhOtGWt7W3RcMpf1P+yd+f7CSL
        8WWrPlzFrMXZ1oosTKxRwheK8roWUW6/V8JKzDNV8MuY/xR6DJpAJC6jZkQNQPzwKIFSnk1b/IQ2g6qg
        nd/k8IMFmhWV2mP0soyZSK78fT38wn2mp08pP1J68u5xYXTM6JL3iqIvRqmOKWS7JbItsBZiaTUUuYXI
        jMssJLxTNhZlnsvGjBaPs+jp0j02NnJm0iTQmbMZUxfMn56aMnPxotkZ6fNXLIfNWLI6f+n6tbAZeVWV
        a+s3FsM179hWvXvnxv3Nmzmnse3YkZ2g86kTe06d2At1PnN638/KaJQNYSQgfAERAdMWTSveW3z23tnO
        UxhfuevertG3RrPOyDFr6+aWwgX1rQWtawOR0fEra6ksI+vLa7dRYmiXjGV1DMwkGnEZHsOIy1TOB5dR
        aCbLTNtVhd2pn4fLj2od2ZnzUAeI7Rvm5mrvG+o9bl5C3uZV+99pNhQoWhOZJ7Upo7d93DTq2gjIMfMV
        2yTSRrG0ViytEhCZYzEjcqmlpMRSsl4sKWjtLh6JchuMthxg3kNlFh/Xf2bSxFkzJ0Ga586Zkjxv+sKU
        RMblJfNWLk/Jzlycn7d03drM0uJVlVwGuKmhbFtT1c4ddc17IM1IArfCOB87suPk8d2I0yf3smzwZ2A0
        NsJ5+HrETYpLK0zbeGbjY+vFbbJ77xd7J92epLussznJFTlRSoZBFvqKlnzvUVO1vKV4/zinzAxGhhpV
        fNSX0foT1jEo9yO/TAOfNCpnxGXTTuvPyWUDo1GUaH5rT0fVtQ4ZXfF++ZArgxxO2Mn2S2TbxYzFda1Z
        3CLHBiIXg8iWkgJLsdAmZxjxt9UfxTMszf17BAbop0waxXF54pxZk+cxLk9buCBxcSq4PHfFMuJyxlpY
        5uKcivKC2ur1jSwDrIQ0t7hmRmc4jeNHeXWG3/i5GP1E+iv84oI7BZiEY509aDGKyB2yuJUiUxeqE0Sm
        Hja6q3zfjzbqoPWHphS1Syj3w9gnHTzSJpf5ytxT3Bn1pA5E9NhisZHZ2PHRtmmvTPE56y0/KpXuFku3
        iKX1ltJaS6bFZI0pWuSYERlyDCKvs5SsBpEtxJkW4hWWYuR7HRIZ9tkCoqwxGzQwOmnG+KTE8QYuz52S
        PH86ShmLU2cxLi9Nyc5q4XJRzoay1bXVqGaUbNm8YXtT1a6dTJoP7t986ACchoHOYDTUmfMbzySj8+7k
        DX11qMclD5tTzBezBG8bNzoER8FbY4EWG+QYnREqXNAABqxFh7ULwwQXsr5oBaZeeFGmm5747TqoL2Ns
        ATU5dLJpyIg/eER4JMazwGWDRj+W0flv5Q7DxcGnXGRHJIzCTWJJvSX6INIqS2mFpXQDF+WI1iwmX1Fo
        KVljKcmzZCxeCSJbiJdZiDMsxEssERKEIfFr9cRytHlPt+4RYQHTpiYkzRhn4PLsSfPAZYPHmJWRPo/p
        ctai/NwMrpSRXVEOLq+tryvewgrNVbt21DbvbtjfvAl0PnyQjDMzG/DOXDb4bDD6zLdnVt9ZDTvsf8Wf
        VdqOClTYlMKtWfxIjuErULXAVBw/F9DOMBFfjWPuYrBSZivDoDjvlIWijMEXMhjUxkZ9mT9zi06DotzP
        dJrrSSe4nlSCH/v1rTS69L3i6TemRpwPtT9hKzvcwt8GS0mtpaS6pZW3gevmMQpzUdbyBIwu4+S4iJPj
        fF6OLcTLLcRLwWJhtMFoy/HmPb17BAR4j00YNmN6QuL0sTOZLk+YM3vy/DlTFyQj90tasnj20vR5K1cs
        XJW9eHUecr8VJUWrKjasrmG6DC7DMleCy3t31+/b23CA0RlOo+noYVbWOH4UhTrmN34ZRpd9Ujb3rbnw
        D75XfNkA8nFrpr97uYwOXrhN/oLC7bEYtbeSljoyZXooJbcz4dmKyEOVmJDDcUBEZOE2YMr6+IMQ6axJ
        MhiYMKJZcTpzy/R4l6e+L/ixzG23Zyg7LJbuEUthgdGBJvJWCcjbwl9isSG45jTjMp6UWhi0eC2nxQZT
        0cLidCMi8398xGjLBPOeuu5+vl6jRw6ePm0MuAxdnpk0fs6siVziNy1lwYzFqTOXpM1ZvjQ5c+XCVTlp
        BfnLCtdxud+G/NoqA5e3bqnYuZ1Z5uY9aANuOrBv0+EDTVweuJXU+RdmdBvMpYqEaXDDsnywPgg5ChQr
        YI1JizvNYiooI9+T2cjopj1TItO5qej4wSnTHjQ6CBGz4uhhYyKfihg0yGx65tZPuin4SaktkoCzbdLW
        hMI0ZcGVKSwkRRaSdRaSAjZrwRwFAkJMjqJdFgvYnWZpMbhnD0ez4CCfcQnDGJGnjeFEedxsiPIsZjAW
        zJ+WujAxbREzGCuXL8jOhMFIX1uwvGh9ZlkJ2iXMLzfWF29phC6jAQguo9BMBQ20TrYgjjA6Q50NfuOX
        ZnSb5DVVYeqAEIVhJ3gh5h1F+209o3Yfkj1FiALnNGAzpZG14O/p5ImM8gV/bip/ECJEuTMnmz0p6X7S
        rxe1El9iMTG3JdigULGFuIibFVptIc4xF2dyAVNMdqIzFOYsh+Vk854h3buLu8VEh06dMmra1NHgciJE
        OXHcrMTxs2dOnDdncvL8qakpMxalzkyHKC9LzlqxMJeJcgZnMJD45VZXFtTVol1CHqNiJ6sy13BchjQz
        OpNxZt75GWW0qQTTZEUFy+vYMDKvwjQs2wk78chXzOPk2F6GPX7Yd8bLsfA8dlgLOiycTrIWHgAsPDe1
        Y1F+pnRZ+BYRteJvqaWBvDTrlm9hucrcMtOcTbytMBcvNxcvMxdnmIvTzcVp5q19cXvuwsIy0dy8d4/u
        Vt0CA71HjhwwdTKIPGr61NEzpo9J4pwyRHnunEnJ86YsTJ6+aGFSetrs5UvhlBesyl6Un7dkbcEyTpRz
        KpjBQOJXuKmhuGlz+fat8BhI/2ogzc170DdBEth4YF8jV9Zg3vnZYzSJL09eWAjoL/Xu+NIE2eHH5XVG
        WoxJOOUApcxZhjNzsLuPWCy8nJo/ZATJHgbjcEIDv72dTrLmiUzlC6NzU5/KaVA/qS63YrR4nYUY5iHP
        wjKHYy5HXjaxSUObGeaW6YahTcZiYbTK9Fox2mJiz57h3buru/n7ecUN6ztl0oipk0dOmzJqBog8LSFx
        BucuZk2YByLPn7pwwfRFqSDyrGUZczOXp+Rkpebnpq0pWFq4bmVpcVZFWW5V5eqNNej7FW5uQBubcXnH
        tiroMknzvj1IAuvBZU6dmUA/o4w2MJfMAy++IO/j0rk2R4dUk1WYG5JZyXAAKXrnbbIYdWT0RIR3N/AX
        C9D2a9rhzh9NKyQybakUdq+fWVE2eq+IGG155raQt83R4w4YbTnb3HxAj+7u3RwcrCPC/MeMHDR50nCe
        yFDkRCjyjLGzZ46bM3vivLmTFoDIKTPSQOQls5dlcIqctTAvJ23t6qXr1y0vKcoqL82pgihXr9lYC7Nc
        tKWxdOuW8u1N4DJKGQabwei8t37/XqgzzMazz+gfxFyezhivV/ZlQoxrnnDsE09hOrCMv+GFDtQiFtOt
        AuiJ0GkjGCOioxroHAHyyGQt+NoFT2S0SJ6d8sUT6buoTfI+ltEWU3v27NO9u2u3bt26BAV6DxvaZ9L4
        +MkT4idPHDFl8ohpU0bCWsyYNjpxxphZSePmzBo/b/ak+XOnLFwwbdHCGUsWJ2UsYdYia0XyqmxekZcX
        F2aWl6J8kVdTVVBXs7YRotxY0rSJuIypjMpd25k079lFrhk1DczPPUeMbmdKs00JhpHAbidFoEKmYefI
        4igiYWpHFKZ7oCDE8MX8PUX8PTp0szpqb5hTFsoxqha0yZ0/R0B4JPvzS2Se9Z1itMXEHoy/7t3MLLt6
        eTpHRwWPGTVw4vi4iRPiJk2IY3I8eThYPGMaY3FSYsKspLGzZ42fO3vi/LmTU5KnpKZMX7KIM8gZc1cu
        n5+dmZKbvWh13pJ1azIK1yHfA5FzKjesqq5YXVe9pmHj+s0NRVs2FYPL25qIyxXg8q4dVXsYnVFrRvyK
        GK1OVavGqZR9lHJPOXp3dA4ynckJ/SUJ5o+SpTMjicL8yXB0chnm7FE+RiuEtBiFNzIVqL1h3z3JMfkK
        tEXoKIE297k/kSA+g1/citEWST3Nh3fvGWEG8TUTd3VysgkM0PXvFzF+7JAJ44ZOHD904oRhkybGTWmh
        8PSpjMUQ4pkzwGJOi+dMTJ43KSV56qKF09NSEzl3PHvl8nlZK5Hppa7OXbxmdfq6NUuL168oLc6sKAOR
        c2sqV9fVrKmv40SZ4/LWzdDlsu1N5eDyTtB5R9Vu5jSqn29Gwzao4pj5ZcxVSR97DjJ/LCfPX8rroMLo
        SROF6XA4OryMvw0KrRA6+cmIxXQJCX9DhtGBDc8gN3/YjySytVZ7ejiFhuj79wtPGDVwPLcxz0Be8HcC
        +BsPCZ46efj0qSOmc14iCRROTIApxp69eXMmcBRmjmJxKuco0mcuXzoHLM5mLF64OndRQX4aJ8fLS4tW
        lpdkbSjDHi9Yi3yOyOsaN8IpF25phFkuAZe3NTEub99aDi7v3A6nAeP8q2A06md0ayR/wjR/fSR/Wq/w
        HGQ69pRO5qTDDenkSFJhnsK8EMMXo1JBh2uRNeav0hG6Y35O+XnJ9J6U16KJE4ZOmjAMe0snM/GNnzqJ
        kXfaFJCX09/p4O9ojr9j58waN2/O+OR5ExfMIy8xLS11evriRFAYQrxi2dyslfNzshbk5izMz11csDpt
        XUFG0bplJUWQ45UbSjF3AV+RV1sFRS6or2WivKl+/SaIcmNR02ZwmdGZuLxjK5zGhl8bo5GzQW07fw4y
        HXuKiU3iL2psdP4emni8CmO+gg405C/covO1yFHwV+n86lncqno3Y9rIxOmIUTNxunsSErmEObPGzp09
        bh7pL6tLTF64APydmrZo+pLFM9KXJC1Ln7Vi6ZxM5iXm5WQlrwKFV6UW5IHCS9avzShav7S4cHlpCViM
        2hvkGNts2b7auurVIHJD3dqGjevA5c2NnC4zj1GydUvpNhYGdf51Mhpu94nOQUaNGEUJHPJE50eSBJOR
        4I/gEx4VKRTiX6uj6Ixei+bPhW2YsGD+xJTkSakLJi9aOGXxwhbypiUuTZ+1fOmsFctmZy6fmw3+ZoK/
        KXmrmJdYw1Q4bf2a9MJ18MXLSgpXlBGLyxmLq9l+cShy3sYaVJMLGurWwF1sqmdc3tSwnuNyURPSP1Ln
        fwVGP+k5yMKjeukISTo/kr+TT6jC/8oUNq5HL12SuCwjaXnGzBVLZ61chiwO4suRF+KbvSA3OyU/d+Hq
        vNQ1+YvWrl7MqfAS7DksXr+0tGh5WTF88coNZVmV5YgcdvZBRW4NTj2AItfk19fCXTAuI4jLmxsQqMmR
        Ov+LMfpJz0EW6q/QRfAdvH8pL9EZdTbMR+OomLyc5LxVC3AQy+rchQV58A+pHHmhv0yCib/FhcvKikHh
        FeXsxBqc6YEDPcBi7hwPw/EdhlM7DFyuM3C5cSOKGLDM//KMplt7O38OstGxp8IDTzv/8v4LfqVoHaNt
        WuHaJYiidenF6zOKuXOFuGAsxulCTIhL6ViarMoNWZwWG86hYUfRCE6gYR6jFn65oP7fjDY6geZJz0H+
        xUfnn9N3g6ikcCmCKMyRlwU2iLecr0SHKzFf0Zkzlf7N6HbPVGrveOlfaxXtl3pDiHgKC1j8w08J+zej
        f/JTwn4ppjwv/98feKZSe+fe/ZvR/2b0L0z9fzP65zrd4Bd+of9l/vf/ZvS/Gf3rIvu/Gf1vRv+6GP3/
        AZ+4Ui+mkTlKAAAAAElFTkSuQmCC
</value>
  </data>
</root>
