# Supplementary material for: Cofilin-induced unidirectional cooperative conformational changes in actin filaments revealed by high-speed atomic force microscopy
Source: eLife. 2015 Feb 2;4:e04806. doi: 10.7554/eLife.04806 (PMC4337605; doi:10.7554/eLife.04806)
Supplement: Source code 1. — The Kodec4.4.7.39 for HS-AFM image viewing and analysis software is coded in Visual C# (Visual Studio 2010, Microsoft, USA). DOI: http://dx.doi.org/10.7554/eLife.04806.031 [file elife04806s001.zip › Kodec 4.4.7.39/Kodec/GravityMesuarment.cs]

using System;
using System.Collections.Generic;
using System.ComponentModel;
using System.Data;
using System.Drawing;
using System.Text;
using System.Windows.Forms;

namespace Kodec
{
    public partial class GravityMeasurment : Form
    {
        public GravityMeasurment()
        {
            InitializeComponent();
        }

        private void GravityMesuarment_Load(object sender, EventArgs e)
        {

        }

        /*
        private void button1_Click_1(object sender, EventArgs e)
        {
            if (MainForm.Mf.Num != 0)
            {
                MainForm.Mf.TracePoint.RemoveAt(MainForm.Mf.Num - 1);
                MainForm.Mf.Result.RemoveAt(MainForm.Mf.Num - 1);
                MainForm.Mf.Num--;
                richTextBox1.Clear();
                int i;

                for (i = 0; i < MainForm.Mf.Num; i++)
                {
                    richTextBox1.Text += MainForm.Mf.Result[i];
                }

                MainForm.Mf.ActiveViewer.ReDraw();
            }
        }
         */
    }
}
