# Supplementary material for: Cofilin-induced unidirectional cooperative conformational changes in actin filaments revealed by high-speed atomic force microscopy
Source: eLife. 2015 Feb 2;4:e04806. doi: 10.7554/eLife.04806 (PMC4337605; doi:10.7554/eLife.04806)
Supplement: Source code 1. — The Kodec4.4.7.39 for HS-AFM image viewing and analysis software is coded in Visual C# (Visual Studio 2010, Microsoft, USA). DOI: http://dx.doi.org/10.7554/eLife.04806.031 [file elife04806s001.zip › Kodec 4.4.7.39/Kodec/GravityMesuarment.Designer.cs]

namespace Kodec
{
    partial class GravityMeasurment
    {
        /// <summary>
        /// Required designer variable.
        /// </summary>
        private System.ComponentModel.IContainer components = null;

        /// <summary>
        /// Clean up any resources being used.
        /// </summary>
        /// <param name="disposing">true if managed resources should be disposed; otherwise, false.</param>
        protected override void Dispose(bool disposing)
        {
            if (disposing && (components != null))
            {
                components.Dispose();
            }
            base.Dispose(disposing);
        }

        #region Windows Form Designer generated code

        /// <summary>
        /// Required method for Designer support - do not modify
        /// the contents of this method with the code editor.
        /// </summary>
        private void InitializeComponent()
        {
            this.Frame = new System.Windows.Forms.Label();
            this.richTextBox_Frame = new System.Windows.Forms.RichTextBox();
            this.richTextBox_COM_X = new System.Windows.Forms.RichTextBox();
            this.richTextBox_COM_Y = new System.Windows.Forms.RichTextBox();
            this.label1 = new System.Windows.Forms.Label();
            this.label2 = new System.Windows.Forms.Label();
            this.saveFileDialog2 = new System.Windows.Forms.SaveFileDialog();
            this.label3 = new System.Windows.Forms.Label();
            this.richTextBox_COM_Z = new System.Windows.Forms.RichTextBox();
            this.richTextBox_AP_Z = new System.Windows.Forms.RichTextBox();
            this.label4 = new System.Windows.Forms.Label();
            this.richTextBox_HP_X = new System.Windows.Forms.RichTextBox();
            this.richTextBox_HP_Y = new System.Windows.Forms.RichTextBox();
            this.richTextBox_HP_Z = new System.Windows.Forms.RichTextBox();
            this.label8 = new System.Windows.Forms.Label();
            this.label5 = new System.Windows.Forms.Label();
            this.label6 = new System.Windows.Forms.Label();
            this.label7 = new System.Windows.Forms.Label();
            this.label9 = new System.Windows.Forms.Label();
            this.label10 = new System.Windows.Forms.Label();
            this.label11 = new System.Windows.Forms.Label();
            this.label12 = new System.Windows.Forms.Label();
            this.label13 = new System.Windows.Forms.Label();
            this.richTextBox_CP_Z = new System.Windows.Forms.RichTextBox();
            this.richTextBox_CP_Y = new System.Windows.Forms.RichTextBox();
            this.richTextBox_CP_X = new System.Windows.Forms.RichTextBox();
            this.SuspendLayout();
            // 
            // Frame
            // 
            this.Frame.AutoSize = true;
            this.Frame.Location = new System.Drawing.Point(12, 23);
            this.Frame.Name = "Frame";
            this.Frame.Size = new System.Drawing.Size(37, 12);
            this.Frame.TabIndex = 0;
            this.Frame.Text = "Frame";
            // 
            // richTextBox_Frame
            // 
            this.richTextBox_Frame.Location = new System.Drawing.Point(12, 40);
            this.richTextBox_Frame.Name = "richTextBox_Frame";
            this.richTextBox_Frame.Size = new System.Drawing.Size(50, 700);
            this.richTextBox_Frame.TabIndex = 1;
            this.richTextBox_Frame.Text = "";
            // 
            // richTextBox_COM_X
            // 
            this.richTextBox_COM_X.Location = new System.Drawing.Point(448, 40);
            this.richTextBox_COM_X.Name = "richTextBox_COM_X";
            this.richTextBox_COM_X.Size = new System.Drawing.Size(50, 700);
            this.richTextBox_COM_X.TabIndex = 2;
            this.richTextBox_COM_X.Text = "";
            // 
            // richTextBox_COM_Y
            // 
            this.richTextBox_COM_Y.Location = new System.Drawing.Point(504, 40);
            this.richTextBox_COM_Y.Name = "richTextBox_COM_Y";
            this.richTextBox_COM_Y.Size = new System.Drawing.Size(50, 700);
            this.richTextBox_COM_Y.TabIndex = 3;
            this.richTextBox_COM_Y.Text = "";
            // 
            // label1
            // 
            this.label1.AutoSize = true;
            this.label1.Location = new System.Drawing.Point(469, 23);
            this.label1.Name = "label1";
            this.label1.Size = new System.Drawing.Size(11, 12);
            this.label1.TabIndex = 4;
            this.label1.Text = "x";
            // 
            // label2
            // 
            this.label2.AutoSize = true;
            this.label2.Location = new System.Drawing.Point(580, 23);
            this.label2.Name = "label2";
            this.label2.Size = new System.Drawing.Size(10, 12);
            this.label2.TabIndex = 5;
            this.label2.Text = "z";
            // 
            // label3
            // 
            this.label3.AutoSize = true;
            this.label3.Location = new System.Drawing.Point(524, 23);
            this.label3.Name = "label3";
            this.label3.Size = new System.Drawing.Size(11, 12);
            this.label3.TabIndex = 6;
            this.label3.Text = "y";
            // 
            // richTextBox_COM_Z
            // 
            this.richTextBox_COM_Z.Location = new System.Drawing.Point(560, 40);
            this.richTextBox_COM_Z.Name = "richTextBox_COM_Z";
            this.richTextBox_COM_Z.Size = new System.Drawing.Size(50, 700);
            this.richTextBox_COM_Z.TabIndex = 7;
            this.richTextBox_COM_Z.Text = "";
            // 
            // richTextBox_AP_Z
            // 
            this.richTextBox_AP_Z.Location = new System.Drawing.Point(637, 40);
            this.richTextBox_AP_Z.Name = "richTextBox_AP_Z";
            this.richTextBox_AP_Z.Size = new System.Drawing.Size(50, 700);
            this.richTextBox_AP_Z.TabIndex = 8;
            this.richTextBox_AP_Z.Text = "";
            // 
            // label4
            // 
            this.label4.AutoSize = true;
            this.label4.Location = new System.Drawing.Point(618, 23);
            this.label4.Name = "label4";
            this.label4.Size = new System.Drawing.Size(93, 12);
            this.label4.TabIndex = 9;
            this.label4.Text = "Average point (z)";
            // 
            // richTextBox_HP_X
            // 
            this.richTextBox_HP_X.Location = new System.Drawing.Point(261, 40);
            this.richTextBox_HP_X.Name = "richTextBox_HP_X";
            this.richTextBox_HP_X.Size = new System.Drawing.Size(50, 700);
            this.richTextBox_HP_X.TabIndex = 10;
            this.richTextBox_HP_X.Text = "";
            // 
            // richTextBox_HP_Y
            // 
            this.richTextBox_HP_Y.Location = new System.Drawing.Point(317, 40);
            this.richTextBox_HP_Y.Name = "richTextBox_HP_Y";
            this.richTextBox_HP_Y.Size = new System.Drawing.Size(50, 700);
            this.richTextBox_HP_Y.TabIndex = 12;
            this.richTextBox_HP_Y.Text = "";
            // 
            // richTextBox_HP_Z
            // 
            this.richTextBox_HP_Z.Location = new System.Drawing.Point(373, 40);
            this.richTextBox_HP_Z.Name = "richTextBox_HP_Z";
            this.richTextBox_HP_Z.Size = new System.Drawing.Size(50, 700);
            this.richTextBox_HP_Z.TabIndex = 13;
            this.richTextBox_HP_Z.Text = "";
            // 
            // label8
            // 
            this.label8.AutoSize = true;
            this.label8.Location = new System.Drawing.Point(489, 9);
            this.label8.Name = "label8";
            this.label8.Size = new System.Drawing.Size(84, 12);
            this.label8.TabIndex = 18;
            this.label8.Text = "Center of Mass";
            // 
            // label5
            // 
            this.label5.AutoSize = true;
            this.label5.Location = new System.Drawing.Point(302, 9);
            this.label5.Name = "label5";
            this.label5.Size = new System.Drawing.Size(74, 12);
            this.label5.TabIndex = 22;
            this.label5.Text = "Highest Point";
            // 
            // label6
            // 
            this.label6.AutoSize = true;
            this.label6.Location = new System.Drawing.Point(337, 23);
            this.label6.Name = "label6";
            this.label6.Size = new System.Drawing.Size(11, 12);
            this.label6.TabIndex = 21;
            this.label6.Text = "y";
            // 
            // label7
            // 
            this.label7.AutoSize = true;
            this.label7.Location = new System.Drawing.Point(393, 23);
            this.label7.Name = "label7";
            this.label7.Size = new System.Drawing.Size(10, 12);
            this.label7.TabIndex = 20;
            this.label7.Text = "z";
            // 
            // label9
            // 
            this.label9.AutoSize = true;
            this.label9.Location = new System.Drawing.Point(282, 23);
            this.label9.Name = "label9";
            this.label9.Size = new System.Drawing.Size(11, 12);
            this.label9.TabIndex = 19;
            this.label9.Text = "x";
            // 
            // label10
            // 
            this.label10.AutoSize = true;
            this.label10.Location = new System.Drawing.Point(119, 9);
            this.label10.Name = "label10";
            this.label10.Size = new System.Drawing.Size(73, 12);
            this.label10.TabIndex = 29;
            this.label10.Text = "Clicked Point";
            // 
            // label11
            // 
            this.label11.AutoSize = true;
            this.label11.Location = new System.Drawing.Point(154, 23);
            this.label11.Name = "label11";
            this.label11.Size = new System.Drawing.Size(11, 12);
            this.label11.TabIndex = 28;
            this.label11.Text = "y";
            // 
            // label12
            // 
            this.label12.AutoSize = true;
            this.label12.Location = new System.Drawing.Point(210, 23);
            this.label12.Name = "label12";
            this.label12.Size = new System.Drawing.Size(10, 12);
            this.label12.TabIndex = 27;
            this.label12.Text = "z";
            // 
            // label13
            // 
            this.label13.AutoSize = true;
            this.label13.Location = new System.Drawing.Point(99, 23);
            this.label13.Name = "label13";
            this.label13.Size = new System.Drawing.Size(11, 12);
            this.label13.TabIndex = 26;
            this.label13.Text = "x";
            // 
            // richTextBox_CP_Z
            // 
            this.richTextBox_CP_Z.Location = new System.Drawing.Point(190, 40);
            this.richTextBox_CP_Z.Name = "richTextBox_CP_Z";
            this.richTextBox_CP_Z.Size = new System.Drawing.Size(50, 700);
            this.richTextBox_CP_Z.TabIndex = 25;
            this.richTextBox_CP_Z.Text = "";
            // 
            // richTextBox_CP_Y
            // 
            this.richTextBox_CP_Y.Location = new System.Drawing.Point(134, 40);
            this.richTextBox_CP_Y.Name = "richTextBox_CP_Y";
            this.richTextBox_CP_Y.Size = new System.Drawing.Size(50, 700);
            this.richTextBox_CP_Y.TabIndex = 24;
            this.richTextBox_CP_Y.Text = "";
            // 
            // richTextBox_CP_X
            // 
            this.richTextBox_CP_X.Location = new System.Drawing.Point(78, 40);
            this.richTextBox_CP_X.Name = "richTextBox_CP_X";
            this.richTextBox_CP_X.Size = new System.Drawing.Size(50, 700);
            this.richTextBox_CP_X.TabIndex = 23;
            this.richTextBox_CP_X.Text = "";
            // 
            // GravityMeasurment
            // 
            this.AutoScaleDimensions = new System.Drawing.SizeF(6F, 12F);
            this.AutoScaleMode = System.Windows.Forms.AutoScaleMode.Font;
            this.AutoSize = true;
            this.AutoSizeMode = System.Windows.Forms.AutoSizeMode.GrowAndShrink;
            this.AutoValidate = System.Windows.Forms.AutoValidate.EnableAllowFocusChange;
            this.ClientSize = new System.Drawing.Size(718, 756);
            this.Controls.Add(this.label10);
            this.Controls.Add(this.label11);
            this.Controls.Add(this.label12);
            this.Controls.Add(this.label13);
            this.Controls.Add(this.richTextBox_CP_Z);
            this.Controls.Add(this.richTextBox_CP_Y);
            this.Controls.Add(this.richTextBox_CP_X);
            this.Controls.Add(this.label5);
            this.Controls.Add(this.label6);
            this.Controls.Add(this.label7);
            this.Controls.Add(this.label9);
            this.Controls.Add(this.label8);
            this.Controls.Add(this.richTextBox_HP_Z);
            this.Controls.Add(this.richTextBox_HP_Y);
            this.Controls.Add(this.richTextBox_HP_X);
            this.Controls.Add(this.label4);
            this.Controls.Add(this.richTextBox_AP_Z);
            this.Controls.Add(this.richTextBox_COM_Z);
            this.Controls.Add(this.label3);
            this.Controls.Add(this.label2);
            this.Controls.Add(this.label1);
            this.Controls.Add(this.richTextBox_COM_Y);
            this.Controls.Add(this.richTextBox_COM_X);
            this.Controls.Add(this.richTextBox_Frame);
            this.Controls.Add(this.Frame);
            this.Name = "GravityMeasurment";
            this.Text = "Gravity Measurment";
            this.ResumeLayout(false);
            this.PerformLayout();

        }

        #endregion

        private System.Windows.Forms.Label Frame;
        private System.Windows.Forms.Label label1;
        private System.Windows.Forms.Label label2;
        public System.Windows.Forms.RichTextBox richTextBox_Frame;
        public System.Windows.Forms.RichTextBox richTextBox_COM_X;
        public System.Windows.Forms.RichTextBox richTextBox_COM_Y;
        public System.Windows.Forms.SaveFileDialog saveFileDialog2;
        private System.Windows.Forms.Label label3;
        public System.Windows.Forms.RichTextBox richTextBox_COM_Z;
        public System.Windows.Forms.RichTextBox richTextBox_AP_Z;
        private System.Windows.Forms.Label label4;
        public System.Windows.Forms.RichTextBox richTextBox_HP_X;
        public System.Windows.Forms.RichTextBox richTextBox_HP_Y;
        public System.Windows.Forms.RichTextBox richTextBox_HP_Z;
        private System.Windows.Forms.Label label8;
        private System.Windows.Forms.Label label5;
        private System.Windows.Forms.Label label6;
        private System.Windows.Forms.Label label7;
        private System.Windows.Forms.Label label9;
        private System.Windows.Forms.Label label10;
        private System.Windows.Forms.Label label11;
        private System.Windows.Forms.Label label12;
        private System.Windows.Forms.Label label13;
        public System.Windows.Forms.RichTextBox richTextBox_CP_Z;
        public System.Windows.Forms.RichTextBox richTextBox_CP_Y;
        public System.Windows.Forms.RichTextBox richTextBox_CP_X;

    }
}
