# Supplementary material for: Cofilin-induced unidirectional cooperative conformational changes in actin filaments revealed by high-speed atomic force microscopy
Source: eLife. 2015 Feb 2;4:e04806. doi: 10.7554/eLife.04806 (PMC4337605; doi:10.7554/eLife.04806)
Supplement: Source code 1. — The Kodec4.4.7.39 for HS-AFM image viewing and analysis software is coded in Visual C# (Visual Studio 2010, Microsoft, USA). DOI: http://dx.doi.org/10.7554/eLife.04806.031 [file elife04806s001.zip › Kodec 4.4.7.39/Kodec/ImageEdit/Filter.cs]

using System;
using System.Collections.Generic;
using System.Text;

namespace Kodec
{
    class Filter
    {
        #region 3×3単純平滑化フィルタ
        /// <summary>
        /// 3x3単純平滑化フィルタ
        /// </summary>
        /// <param name="vindex"></param>
        /// <param name="img"></param>
        public static void Normalize(int vindex, AFMImage img)
        {
            int xp = img.AfmFile.Pixel.X;
            int yp = img.AfmFile.Pixel.Y;

            int tm1, tp1;
            int xOnPixel;
            float tmp;
            for (int i = 1; i < yp - 1; i++)
            {
                xOnPixel = i * xp;
                tm1 = (i - 1) * xp;
                tp1 = (i + 1) * xp;
                for (int j = 1; j < xp - 1; j++)
                {
                    tmp = img.ImageData[tm1 + j - 1];
                    tmp += img.ImageData[tm1 + j];
                    tmp += img.ImageData[tm1 + j + 1];
                    tmp += img.ImageData[xOnPixel + j - 1];
                    tmp += img.ImageData[xOnPixel + j];
                    tmp += img.ImageData[xOnPixel + j + 1];
                    tmp += img.ImageData[tp1 + j - 1];
                    tmp += img.ImageData[tp1 + j];
                    tmp += img.ImageData[tp1 + j + 1];

                    img.ImageData[xOnPixel + j] = tmp;
                }
            }
        }
        #endregion

        #region 共振除去フィルタ
        /// <summary>
        /// 縦の筋を消します。画像によっては逆に汚くなります。
        /// 次のバージョンではこのメソッドは消そう。
        /// あんまり綺麗なロジックじゃないし。
        /// </summary>
        /// <param name="vindex"></param>
        /// <param name="img"></param>
        public static void ResonanceFilter(int vindex, AFMImage img)
        {
            int wid = img.AfmFile.Pixel.X;
            int hei = img.AfmFile.Pixel.Y;

            float[] line = new float[wid];
            float[] lineG = new float[hei];
            float del = (float)(Math.PI / wid);

            for (int i = 0; i < wid; i++)
            {
                for (int j = 0; j < hei; j++)
                    lineG[j] = img.ImageData[j * wid + i];
                
                Array.Sort<float>(lineG);
                int hei1_11 = (hei) / 11;
                int hei5_11 = (hei * 5) / 11;
                int heiwi = hei5_11 - hei1_11;
                float[] line2 = new float[wid];
                for (int j = hei1_11; j < hei5_11; j++)
                {
                    //sumと二乗sum
                    line2[i] += lineG[j] * lineG[j];
                    line[i] += lineG[j];
                }
               
                //標準偏差×2
                double stdev = Math.Sqrt((heiwi * line2[i] - line[i] * line[i]) / (heiwi * (heiwi - 1))) * 2.5;

                //標準偏差×3
                double stdev2 = Math.Sqrt((heiwi * line2[i] - line[i] * line[i]) / (heiwi * (heiwi - 1))) * 2.5;
                
                line[i] /= heiwi;//平均化

                int upcutcount = 0;
                int ducutcount = 0;

                for (int j = 0; j < hei; j++)
                {
                    if (lineG[j] - line[i] > stdev) upcutcount++;
                    else if (lineG[j] - line[i] < -stdev2) ducutcount++;
                }

                hei5_11 = hei - upcutcount;
                hei1_11 = ducutcount;
                heiwi = hei5_11 - hei1_11;
                if (heiwi == 0)
                {
                    heiwi = hei;
                    hei5_11 = hei;
                    hei1_11 = 0;
                }
                line[i] = 0;
                for (int j = hei1_11; j < hei5_11; j++)line[i] += lineG[j];
               
                line[i] = line[i] / heiwi;//凸を切り出し2/3を取り出し平均
            }

            
            for (int i = 0; i < wid; i++)
                for (int colorIndex = 0; colorIndex < hei; colorIndex++)
                    img.ImageData[colorIndex * wid + i] -= line[i];
                  
            //最小値を0にする。
            General.MinValueToZero(img.ImageData);
        }
        #endregion
    }
}
