# Supplementary material for: Cofilin-induced unidirectional cooperative conformational changes in actin filaments revealed by high-speed atomic force microscopy
Source: eLife. 2015 Feb 2;4:e04806. doi: 10.7554/eLife.04806 (PMC4337605; doi:10.7554/eLife.04806)
Supplement: Source code 1. — The Kodec4.4.7.39 for HS-AFM image viewing and analysis software is coded in Visual C# (Visual Studio 2010, Microsoft, USA). DOI: http://dx.doi.org/10.7554/eLife.04806.031 [file elife04806s001.zip › Kodec 4.4.7.39/Kodec/ImageEdit/Filter.cs.bak]

using System;
using System.Collections.Generic;
using System.Text;

namespace Kodec
{
	class Filter
	{
		/// <summary>
		/// 3x3単純平滑化フィルタ
		/// </summary>
		/// <param name="vindex"></param>
		/// <param name="img"></param>
		public static void Normalize(int vindex, AFMImage img)
		{
			int xp = img.AfmFile.Pixel.X;
			int yp = img.AfmFile.Pixel.Y;

			int tm1, tp1;
			int xOnPixel;
			float tmp;
			for (int i = 1; i < yp - 1; i++)
			{
				xOnPixel = i * xp;
				tm1 = (i - 1) * xp;
				tp1 = (i + 1) * xp;
				for (int j = 1; j < xp - 1; j++)
				{
					tmp = img.ImageData[tm1 + j - 1];
					tmp += img.ImageData[tm1 + j];
					tmp += img.ImageData[tm1 + j + 1];
					tmp += img.ImageData[xOnPixel + j - 1];
					tmp += img.ImageData[xOnPixel + j];
					tmp += img.ImageData[xOnPixel + j + 1];
					tmp += img.ImageData[tp1 + j - 1];
					tmp += img.ImageData[tp1 + j];
					tmp += img.ImageData[tp1 + j + 1];

					img.ImageData[xOnPixel + j] = tmp;
				}
			}
		}

        public static void ResonanceFilter(int vindex, AFMImage img)
        {
            int wid = img.AfmFile.Pixel.X;
            int hei = img.AfmFile.Pixel.Y;

            float[] line = new float[wid];
            float[] lineG = new float[hei];
            float del = (float)(Math.PI / wid);

            for (int i = 0; i < wid; i++)
            {
                for (int j = 0; j < hei; j++)
                {
                    lineG[j] = img.ImageData[j * wid + i];
                }
                Array.Sort<float>(lineG);
                int hei19 = (hei) / 11;
                int hei69 = (hei * 5) / 11;
                int heiwi = hei69 - hei19;
                float[] line2 = new float[wid];
                for (int j = hei19; j < hei69; j++)
                {//sumと二乗sum
                    line2[i] += lineG[j] * lineG[j];
                    line[i] += lineG[j];
                }
                double stdev;
                double stdev2;
                stdev = Math.Sqrt((heiwi * line2[i] - line[i] * line[i]) / (heiwi * (heiwi - 1))) * 2;//標準偏差×2.5
                stdev2 = Math.Sqrt((heiwi * line2[i] - line[i] * line[i]) / (heiwi * (heiwi - 1))) * 3;//標準偏差×2.5
                line[i] /= heiwi;//平均化
                int upcutcount = 0;
                int ducutcount = 0;
                for (int j = 0; j < hei; j++)
                {
                    if (lineG[j] - line[i] > stdev) upcutcount++;
                    else if (lineG[j] - line[i] < -stdev2) ducutcount++;
                }
                hei69 = hei - upcutcount;
                hei19 = ducutcount;
                heiwi = hei69 - hei19;
                line[i] = 0;
                for (int j = hei19; j < hei69; j++)
                {
                    line[i] += lineG[j];
                }
                line[i] = line[i] / heiwi;//凸を切り出し2/3を取り出し平均
            }
           
			//double max = img.afmFrame.HeightMin;
			//double min = img.afmFrame.HeightMax;
			for (int i = 0; i < wid; i++)
			{
				for (int colorIndex = 0; colorIndex < hei; colorIndex++)
				{
					img.ImageData[colorIndex * wid + i] -= line[i];
					//double G = (img.ImageData[colorIndex * wid + i] - line[i]);
					//max = Math.Max(max, G);
					//min = Math.Min(min, G);
				}
			}
        }
	}
}
