# Supplementary material for: Cofilin-induced unidirectional cooperative conformational changes in actin filaments revealed by high-speed atomic force microscopy
Source: eLife. 2015 Feb 2;4:e04806. doi: 10.7554/eLife.04806 (PMC4337605; doi:10.7554/eLife.04806)
Supplement: Source code 1. — The Kodec4.4.7.39 for HS-AFM image viewing and analysis software is coded in Visual C# (Visual Studio 2010, Microsoft, USA). DOI: http://dx.doi.org/10.7554/eLife.04806.031 [file elife04806s001.zip › Kodec 4.4.7.39/Kodec/ImageEdit/GaussFilter.cs]

using System;
using System.Collections.Generic;
using System.ComponentModel;
using System.Data;
using System.Drawing;
using System.Text;
using System.Windows.Forms;

namespace Kodec
{
    public partial class GaussFilter : Form
    {
        /// <summary>
        /// ガウシアンフィルタコンストラクタ
        /// </summary>
        /// <param name="viewerNum">AFMImageオブジェクト保有数</param>
        public GaussFilter(int viewerNum)
        {
            InitializeComponent();
			sigma3x3 = new List<float>(viewerNum);

			for (int i = 0; i < viewerNum; i++)
			{
                sigma3x3.Add(_defaultsigma);
			}
		}

		int currentViewerIndex = -1;
		const float _defaultsigma = 0.5f;


		/// <summary>
		/// テンポラリのAFMImage
		/// </summary>
		AFMImage tmp;
		/// <summary>
		/// キャンセル時復帰のバックアップ用
		/// </summary>
		float _parambk;

		/// <summary>
		/// Sigmaのパラメータリスト
		/// </summary>
		private List<float> sigma3x3;
		/// <summary>
		/// Sigmaのパラメータリスト
		/// </summary>
        public List<float> Sigma3x3
        {
            get { return sigma3x3; }
        }
      
        /// <summary>設定ダイアログを出すためには引数がないShowDialog()を使わないでください。
        /// </summary>
        /// <param name="viewerindex"></param>
        /// <returns></returns>
		public DialogResult ShowDialog(int viewerindex)
		{
			currentViewerIndex = viewerindex;
			//テンポラリにコピー
			tmp = (AFMImage)MainForm.Mf.AFMViewers[viewerindex].AFMimg.Clone();
			//イメージ調整されていないものが必要なのでここで1度だけファイルから読み込み
			tmp.ChangeFrame(tmp.FrameIndexNumber);

			//バックアップ用
			_parambk = Sigma3x3[viewerindex];

            numericUpDownSigma.Value = (decimal)Sigma3x3[viewerindex];
			return ShowDialog();
		}


        private void trackBar1_ValueChanged(object sender, EventArgs e)
        {
			if (numericUpDownSigma.Value <= 0)
				numericUpDownSigma.Value = (decimal)_defaultsigma;

            sigma3x3[currentViewerIndex] = (float)numericUpDownSigma.Value;
			MainForm.Mf.ShowImage(tmp, currentViewerIndex);
		}

		#region フィルタパラメータ設定
		/// <summary>
		/// フィルタカーネルを計算する
		/// </summary>
		private static float[] CalcurateFilterKernel(float sigma)
		{
			//フィルタ用行列定義
			float cross, center;
			cross = center = 0.0f;
			float div = 1;

			//ガウシアンのExpの部分(上下左右のところ)
			cross = (float)Math.Exp(-0.5f / sigma / sigma);
			//規格化定数
			div = cross * 2 + 1;
			//規格化する
			cross = cross / div;
			center = 1.0f / div;

			return new float[]{ cross, center, cross};
		}
        private static float[] CalcurateFilterKernel_Edge(float sigma)
        {
			//フィルタ用行列定義
			float cross, center;
			cross = center = 0.0f;
			float div = 1;

			//ガウシアンのExpの部分(上下左右のところ)
			cross = (float)Math.Exp(-0.5f / sigma / sigma);
			//規格化定数
			div = cross + 1;
			//規格化する
			cross = cross / div;
			center = 1.0f / div;
            return new float[] {center, cross }; 
        }
		#endregion

		#region ガウスフィルタ
		/// <summary>
		/// 3x3ガウスフィルタ
		/// </summary>
		/// <param name="viewerIndex"></param>
		/// <param name="img"></param>
		public void GaussFilter3x3(int viewerIndex, AFMImage img)
		{
			//フィルタ適用
			float tmp = 0f;
			int xOnPixel;
			int filterx = img.AfmFile.Pixel.X - 1;
			int filtery = img.AfmFile.Pixel.Y - 1;
			int xp = img.AfmFile.Pixel.X;
			int yp = img.AfmFile.Pixel.Y;

            float[] tmpData = new float[img.ImageData.Length];
           // img.ImageData.CopyTo(tmpData, 0);
           


			//ガウシアンカーネル
            float[] kernel = CalcurateFilterKernel(Sigma3x3[viewerIndex]);
			//画像の端の適用するカーネル
            float[] edgeK = CalcurateFilterKernel_Edge(Sigma3x3[viewerIndex]);

			//ガウシアンは変数分離型のフィルタなのでX,Yを独立に適用することが可能。
			//独立に適用するのでカーネルも1行3列と、3行1列でよい。
			//X方向
			for (int i = 0; i < yp; i++)
			{
				xOnPixel = i * xp;
				for (int j = 1; j < filterx; j++)
				{
                    tmp = img.ImageData[xOnPixel + j - 1] * kernel[0];
                    tmp += img.ImageData[xOnPixel + j] * kernel[1];
                    tmp += img.ImageData[xOnPixel + j + 1] * kernel[2];

                    tmpData[xOnPixel + j] = tmp;
				}
                tmp = img.ImageData[xOnPixel] * edgeK[0];
                tmp += img.ImageData[xOnPixel + 1] * edgeK[1];
                tmpData[xOnPixel] = tmp;
                tmp = img.ImageData[xOnPixel + xp - 2] * edgeK[1];
                tmp += img.ImageData[xOnPixel + xp - 1] * edgeK[0];
                tmpData[xOnPixel - 1 + xp] = tmp;
			}

            //Y方向
			for (int i = 0; i < xp; i++)
			{
				for (int j = 1; j < filtery; j++)
				{
                    tmp = tmpData[(j - 1)*xp + i] * kernel[0];
                    tmp += tmpData[j * xp + i] * kernel[1];
                    tmp += tmpData[(j + 1) * xp + i] * kernel[2];

                    img.ImageData[j * xp + i] = tmp;
				}
                tmp = tmpData[i] * edgeK[0];
                tmp += tmpData[i + xp] * edgeK[1];
                img.ImageData[i] = tmp;
                tmp = tmpData[(yp - 2) * xp + i] * edgeK[1];
                tmp += tmpData[(yp - 1) * xp + i] * edgeK[0];
                img.ImageData[(yp - 1) * xp + i] = tmp;
			}

            //最小値を0にする。
            General.MinValueToZero(img.ImageData);
		}
		#endregion

        /// <summary>
        /// ダイアログクローズした後のイベント
        /// </summary>
        /// <param name="e"></param>
		protected override void OnClosed(EventArgs e)
		{
			base.OnClosed(e);
			currentViewerIndex = -1;
		}
        /// <summary>
        /// ダイアログクローズする前のイベント
        /// </summary>
        /// <param name="e"></param>
		protected override void OnClosing(CancelEventArgs e)
		{
			base.OnClosing(e);
			if (DialogResult == DialogResult.Cancel)
				sigma3x3[currentViewerIndex] = _parambk;
			tmp = null;
		}

        private void GaussFilter_Load(object sender, EventArgs e)
        {

        }
	}
}
