# Supplementary material for: Cofilin-induced unidirectional cooperative conformational changes in actin filaments revealed by high-speed atomic force microscopy
Source: eLife. 2015 Feb 2;4:e04806. doi: 10.7554/eLife.04806 (PMC4337605; doi:10.7554/eLife.04806)
Supplement: Source code 1. — The Kodec4.4.7.39 for HS-AFM image viewing and analysis software is coded in Visual C# (Visual Studio 2010, Microsoft, USA). DOI: http://dx.doi.org/10.7554/eLife.04806.031 [file elife04806s001.zip › Kodec 4.4.7.39/Kodec/ImageEdit/GaussFilter.designer.cs]

namespace Kodec
{
    partial class GaussFilter
    {
        /// <summary>
        /// Required designer variable.
        /// </summary>
        private System.ComponentModel.IContainer components = null;

        /// <summary>
        /// Clean up any resources being used.
        /// </summary>
        /// <param name="disposing">true if managed resources should be disposed; otherwise, false.</param>
        protected override void Dispose(bool disposing)
        {
            if (disposing && (components != null))
            {
                components.Dispose();
            }
            base.Dispose(disposing);
        }

        #region Windows Form Designer generated code

        /// <summary>
        /// Required method for Designer support - do not modify
        /// the contents of this method with the code editor.
        /// </summary>
        private void InitializeComponent()
        {
            this.label1 = new System.Windows.Forms.Label();
            this.buttonOK = new System.Windows.Forms.Button();
            this.buttonCancel = new System.Windows.Forms.Button();
            this.numericUpDownSigma = new System.Windows.Forms.NumericUpDown();
            ((System.ComponentModel.ISupportInitialize)(this.numericUpDownSigma)).BeginInit();
            this.SuspendLayout();
            // 
            // label1
            // 
            this.label1.AutoSize = true;
            this.label1.Location = new System.Drawing.Point(39, 14);
            this.label1.Name = "label1";
            this.label1.Size = new System.Drawing.Size(23, 12);
            this.label1.TabIndex = 1;
            this.label1.Text = "σ：";
            // 
            // buttonOK
            // 
            this.buttonOK.Anchor = ((System.Windows.Forms.AnchorStyles)((System.Windows.Forms.AnchorStyles.Bottom | System.Windows.Forms.AnchorStyles.Left)));
            this.buttonOK.DialogResult = System.Windows.Forms.DialogResult.OK;
            this.buttonOK.Location = new System.Drawing.Point(12, 44);
            this.buttonOK.Name = "buttonOK";
            this.buttonOK.Size = new System.Drawing.Size(75, 23);
            this.buttonOK.TabIndex = 1;
            this.buttonOK.Text = "OK";
            this.buttonOK.UseVisualStyleBackColor = true;
            // 
            // buttonCancel
            // 
            this.buttonCancel.Anchor = ((System.Windows.Forms.AnchorStyles)((System.Windows.Forms.AnchorStyles.Bottom | System.Windows.Forms.AnchorStyles.Left)));
            this.buttonCancel.DialogResult = System.Windows.Forms.DialogResult.Cancel;
            this.buttonCancel.Location = new System.Drawing.Point(93, 44);
            this.buttonCancel.Name = "buttonCancel";
            this.buttonCancel.Size = new System.Drawing.Size(75, 23);
            this.buttonCancel.TabIndex = 2;
            this.buttonCancel.Text = "Cancel";
            this.buttonCancel.UseVisualStyleBackColor = true;
            // 
            // numericUpDownSigma
            // 
            this.numericUpDownSigma.DecimalPlaces = 1;
            this.numericUpDownSigma.Increment = new decimal(new int[] {
            1,
            0,
            0,
            65536});
            this.numericUpDownSigma.Location = new System.Drawing.Point(68, 12);
            this.numericUpDownSigma.Maximum = new decimal(new int[] {
            20,
            0,
            0,
            0});
            this.numericUpDownSigma.Minimum = new decimal(new int[] {
            1,
            0,
            0,
            65536});
            this.numericUpDownSigma.Name = "numericUpDownSigma";
            this.numericUpDownSigma.Size = new System.Drawing.Size(73, 19);
            this.numericUpDownSigma.TabIndex = 0;
            this.numericUpDownSigma.TextAlign = System.Windows.Forms.HorizontalAlignment.Right;
            this.numericUpDownSigma.Value = new decimal(new int[] {
            1,
            0,
            0,
            65536});
            this.numericUpDownSigma.ValueChanged += new System.EventHandler(this.trackBar1_ValueChanged);
            // 
            // GaussFilter
            // 
            this.AcceptButton = this.buttonOK;
            this.AutoScaleDimensions = new System.Drawing.SizeF(6F, 12F);
            this.AutoScaleMode = System.Windows.Forms.AutoScaleMode.Font;
            this.CancelButton = this.buttonCancel;
            this.ClientSize = new System.Drawing.Size(186, 77);
            this.Controls.Add(this.numericUpDownSigma);
            this.Controls.Add(this.buttonCancel);
            this.Controls.Add(this.buttonOK);
            this.Controls.Add(this.label1);
            this.FormBorderStyle = System.Windows.Forms.FormBorderStyle.FixedDialog;
            this.MaximizeBox = false;
            this.MinimizeBox = false;
            this.Name = "GaussFilter";
            this.ShowIcon = false;
            this.ShowInTaskbar = false;
            this.StartPosition = System.Windows.Forms.FormStartPosition.Manual;
            this.Text = "GaussFilter Sigma";
            this.Load += new System.EventHandler(this.GaussFilter_Load);
            ((System.ComponentModel.ISupportInitialize)(this.numericUpDownSigma)).EndInit();
            this.ResumeLayout(false);
            this.PerformLayout();

        }

        #endregion

		private System.Windows.Forms.Label label1;
		private System.Windows.Forms.Button buttonOK;
		private System.Windows.Forms.Button buttonCancel;
		private System.Windows.Forms.NumericUpDown numericUpDownSigma;
    }
}
