# Supplementary material for: Cofilin-induced unidirectional cooperative conformational changes in actin filaments revealed by high-speed atomic force microscopy
Source: eLife. 2015 Feb 2;4:e04806. doi: 10.7554/eLife.04806 (PMC4337605; doi:10.7554/eLife.04806)
Supplement: Source code 1. — The Kodec4.4.7.39 for HS-AFM image viewing and analysis software is coded in Visual C# (Visual Studio 2010, Microsoft, USA). DOI: http://dx.doi.org/10.7554/eLife.04806.031 [file elife04806s001.zip › Kodec 4.4.7.39/Kodec/ImageEdit/ManualTilt.cs]

using System;
using System.Collections.Generic;
using System.ComponentModel;
using System.Data;
using System.Drawing;
using System.Text;
using System.Windows.Forms;

namespace Kodec
{
	/// <summary>
	/// è®ÅTilt·é_CAOB
	/// </summary>
	public partial class ManualTilt : Form
    {
        #region RXgN^
        /// <summary>
		/// RXgN^
		/// </summary>
		public ManualTilt(int viewerNum)
		{
			InitializeComponent();
			manualTiltParams = new List<ManualTiltParameters>(viewerNum);
			for (int i = 0; i < viewerNum; i++)
			{
				manualTiltParams.Add(new ManualTiltParameters(0, 0, trackBarMulFactor.Value * MULTIPLIERFACTOR));
			}
        }
        #endregion

        #region }jA`g\¢Ì
        /// <summary>
        /// }jA`gp[^\¢Ì
        /// </summary>
		public struct ManualTiltParameters
		{
			/// <summary>
			/// `g¼p[^
			/// </summary>
			private float tiltVParam;

			/// <summary>
			/// `g¼p[^
			/// </summary>
			public float TiltVParam
			{
				get { return tiltVParam; }
				set { tiltVParam = value; }
			}

			/// <summary>
			/// `g½p[^
			/// </summary>
			private float tiltHParam;

			/// <summary>
			/// `g½p[^
			/// </summary>
			public float TiltHParam
			{
				get { return tiltHParam; }
				set { tiltHParam = value; }
			}
			private float mulFactor;

			/// <summary>
			/// Kp·é©Ç¤©
			/// </summary>
			public float MulFactor
			{
				get { return mulFactor; }
				set { mulFactor = value; }
			}
            /// <summary>
            /// RXgN^
            /// </summary>
            /// <param name="vp"></param>
            /// <param name="hp"></param>
            /// <param name="mul"></param>
			public ManualTiltParameters(float vp, float hp, float mul)
			{
				tiltHParam = hp;
				tiltVParam = vp;
				mulFactor = mul;
			}
		}
		#endregion
     
        #region Ï
        /// <summary>e|ÌC[WIuWFNgBTilt²®ÌÄ`æÅC[Wðt@C©çÇÝ¾·ÌÅÍÈ­A±Ìe|ÉÛµÄ¨¢½àÌðRs[µÄg¤B
		/// </summary>
		AFMImage tmp;

		private ManualTiltParameters _mParam;
		private int currentViewerIndex = -1;

        private List<ManualTiltParameters> manualTiltParams;


        /// <summary>}jA`gÌp^ðÚ²ÆÉÛ¶·é½ßÌXg
        /// </summary>
        public List<ManualTiltParameters> ManualTiltParams
        {
            get { return manualTiltParams; }
        }
        private ManualTiltParameters tempParam;

        /// <summary>è®TiltÌæÌæ(å«¢ÙÇ½¥¼p[^PTickÉÎ·éÏ»ªå«­Èé)
        /// </summary>
        private const float MULTIPLIERFACTOR = 0.001f;
        
        #endregion

        /// <summary>Ýè_CAOðo·½ßÉÍøªÈ¢ShowDialog()ðgíÈ¢Å­¾³¢B
        /// </summary>
        /// <param name="viewerIndex">ÎÛÌAFMImageIuWFNg¯ÊCfbNX</param>
        public DialogResult ShowDialog(int viewerIndex)
        {
            currentViewerIndex = viewerIndex;
            //e|ÉRs[
            tmp = (AFMImage)MainForm.Mf.AFMViewers[viewerIndex].AFMimg.Clone();
            //C[W²®³êÄ¢È¢àÌªKvÈÌÅ±±Å1x¾¯t@C©çÇÝÝ
            tmp.ChangeFrame(tmp.FrameIndexNumber);
            this.Location = MainForm.Mf.GetDialogLocation(this.Size);

            //LZÌAp
            _mParam = manualTiltParams[viewerIndex];
            trackBarMulFactor.Value = (int)(_mParam.MulFactor / MULTIPLIERFACTOR);
            trackBarTiltH.Value = (int)(_mParam.TiltHParam / _mParam.MulFactor);
            trackBarTiltV.Value = (int)(_mParam.TiltVParam / _mParam.MulFactor);

            return ShowDialog();
        }

		private void trackBarTilt_ValueChanged(object sender, EventArgs e)
		{
			UpdateParams(currentViewerIndex);
			MainForm.Mf.ShowImage(tmp, currentViewerIndex);
		}

        /// <summary>`gÌp[^ðXV·é
        /// </summary>
        /// <param name="viewerID">r[AID</param>
		private void UpdateParams(int viewerID)
		{
			tempParam.MulFactor = trackBarMulFactor.Value * MULTIPLIERFACTOR;
			tempParam.TiltHParam = trackBarTiltH.Value * tempParam.MulFactor;
			tempParam.TiltVParam = trackBarTiltV.Value * tempParam.MulFactor;

			ManualTiltParams[viewerID] = tempParam;
        }
   
        #region veNg\bh
        /// <summary>
        /// tH[ðÂ¶½Æ«ÉÄÎêé
        /// </summary>
        /// <param name="e"></param>
        protected override void OnClosed(EventArgs e)
        {
            base.OnClosed(e);
            currentViewerIndex = -1;
        }

        /// <summary>
        /// tH[ðÂ¶æ¤Æ·éÆ«ÉÄÎêé
        /// </summary>
        /// <param name="e"></param>
		protected override void OnClosing(CancelEventArgs e)
		{
			base.OnClosing(e);
			if(DialogResult == DialogResult.Cancel)
				manualTiltParams[currentViewerIndex] = _mParam;
        }
        #endregion
        
        #region pxÌè®â³
        /// <summary>
		/// pxÌè®â³
		/// </summary>
		public void Tilt_Manual(int viewerID, AFMImage img)
		{
			int i, j;
			int xp = img.AfmFile.Pixel.X;
			int yp = img.AfmFile.Pixel.Y;
			float tval;

			//ÜÁ½X«EØÐEÅº_ÅX,YûüÌX«â³
			for (i = 0; i < yp; i++)
			{
				tval = ManualTiltParams[viewerID].TiltVParam * i;// -BasePoint;
				for (j = 0; j < xp; j++)
				{
					//¬_3ÊÈºÍë·ÆµÄØé
					img.ImageData[j + i * xp] = (float)Math.Round(img.ImageData[j + i * xp] - tval - ManualTiltParams[viewerID].TiltHParam * j, 3);
				}
			}
			//Å¬lð[Éêã°
			General.MinValueToZero(img.ImageData);
		}
		#endregion

        private void ManualTilt_Load(object sender, EventArgs e)
        {

        }
	}
}
