# Supplementary material for: Cofilin-induced unidirectional cooperative conformational changes in actin filaments revealed by high-speed atomic force microscopy
Source: eLife. 2015 Feb 2;4:e04806. doi: 10.7554/eLife.04806 (PMC4337605; doi:10.7554/eLife.04806)
Supplement: Source code 1. — The Kodec4.4.7.39 for HS-AFM image viewing and analysis software is coded in Visual C# (Visual Studio 2010, Microsoft, USA). DOI: http://dx.doi.org/10.7554/eLife.04806.031 [file elife04806s001.zip › Kodec 4.4.7.39/Kodec/ImageEdit/ManualTilt.designer.cs]

namespace Kodec
{
	partial class ManualTilt
	{
		/// <summary>
		/// 必要なデザイナ変数です。
		/// </summary>
		private System.ComponentModel.IContainer components = null;

		/// <summary>
		/// 使用中のリソースをすべてクリーンアップします。
		/// </summary>
		/// <param name="disposing">マネージ リソースが破棄される場合 true、破棄されない場合は false です。</param>
		protected override void Dispose(bool disposing)
		{
			if (disposing && (components != null))
			{
				components.Dispose();
			}
			base.Dispose(disposing);
		}

		#region Windows フォーム デザイナで生成されたコード

		/// <summary>
		/// デザイナ サポートに必要なメソッドです。このメソッドの内容を
		/// コード エディタで変更しないでください。
		/// </summary>
		private void InitializeComponent()
		{
            this.label1 = new System.Windows.Forms.Label();
            this.label2 = new System.Windows.Forms.Label();
            this.trackBarTiltV = new System.Windows.Forms.TrackBar();
            this.trackBarTiltH = new System.Windows.Forms.TrackBar();
            this.buttonOK = new System.Windows.Forms.Button();
            this.buttonCancel = new System.Windows.Forms.Button();
            this.label3 = new System.Windows.Forms.Label();
            this.trackBarMulFactor = new System.Windows.Forms.TrackBar();
            ((System.ComponentModel.ISupportInitialize)(this.trackBarTiltV)).BeginInit();
            ((System.ComponentModel.ISupportInitialize)(this.trackBarTiltH)).BeginInit();
            ((System.ComponentModel.ISupportInitialize)(this.trackBarMulFactor)).BeginInit();
            this.SuspendLayout();
            // 
            // label1
            // 
            this.label1.Anchor = ((System.Windows.Forms.AnchorStyles)(((System.Windows.Forms.AnchorStyles.Top | System.Windows.Forms.AnchorStyles.Left)
                        | System.Windows.Forms.AnchorStyles.Right)));
            this.label1.AutoSize = true;
            this.label1.Font = new System.Drawing.Font("MS UI Gothic", 9.75F, System.Drawing.FontStyle.Regular, System.Drawing.GraphicsUnit.Point, ((byte)(128)));
            this.label1.Location = new System.Drawing.Point(12, 9);
            this.label1.Name = "label1";
            this.label1.Size = new System.Drawing.Size(51, 13);
            this.label1.TabIndex = 5;
            this.label1.Text = "Vertical";
            // 
            // label2
            // 
            this.label2.Anchor = ((System.Windows.Forms.AnchorStyles)(((System.Windows.Forms.AnchorStyles.Top | System.Windows.Forms.AnchorStyles.Left)
                        | System.Windows.Forms.AnchorStyles.Right)));
            this.label2.AutoSize = true;
            this.label2.Font = new System.Drawing.Font("MS UI Gothic", 9.75F, System.Drawing.FontStyle.Regular, System.Drawing.GraphicsUnit.Point, ((byte)(128)));
            this.label2.Location = new System.Drawing.Point(12, 39);
            this.label2.Name = "label2";
            this.label2.Size = new System.Drawing.Size(64, 13);
            this.label2.TabIndex = 6;
            this.label2.Text = "Horizontal";
            // 
            // trackBarTiltV
            // 
            this.trackBarTiltV.Anchor = ((System.Windows.Forms.AnchorStyles)(((System.Windows.Forms.AnchorStyles.Top | System.Windows.Forms.AnchorStyles.Left)
                        | System.Windows.Forms.AnchorStyles.Right)));
            this.trackBarTiltV.Location = new System.Drawing.Point(122, 7);
            this.trackBarTiltV.Maximum = 30;
            this.trackBarTiltV.Minimum = -30;
            this.trackBarTiltV.Name = "trackBarTiltV";
            this.trackBarTiltV.Size = new System.Drawing.Size(325, 45);
            this.trackBarTiltV.TabIndex = 2;
            this.trackBarTiltV.TickStyle = System.Windows.Forms.TickStyle.None;
            this.trackBarTiltV.ValueChanged += new System.EventHandler(this.trackBarTilt_ValueChanged);
            // 
            // trackBarTiltH
            // 
            this.trackBarTiltH.Anchor = ((System.Windows.Forms.AnchorStyles)(((System.Windows.Forms.AnchorStyles.Top | System.Windows.Forms.AnchorStyles.Left)
                        | System.Windows.Forms.AnchorStyles.Right)));
            this.trackBarTiltH.Location = new System.Drawing.Point(122, 36);
            this.trackBarTiltH.Maximum = 30;
            this.trackBarTiltH.Minimum = -30;
            this.trackBarTiltH.Name = "trackBarTiltH";
            this.trackBarTiltH.Size = new System.Drawing.Size(325, 45);
            this.trackBarTiltH.TabIndex = 3;
            this.trackBarTiltH.TickStyle = System.Windows.Forms.TickStyle.None;
            this.trackBarTiltH.ValueChanged += new System.EventHandler(this.trackBarTilt_ValueChanged);
            // 
            // buttonOK
            // 
            this.buttonOK.DialogResult = System.Windows.Forms.DialogResult.OK;
            this.buttonOK.Location = new System.Drawing.Point(144, 103);
            this.buttonOK.Name = "buttonOK";
            this.buttonOK.Size = new System.Drawing.Size(75, 23);
            this.buttonOK.TabIndex = 0;
            this.buttonOK.Text = "OK";
            this.buttonOK.UseVisualStyleBackColor = true;
            // 
            // buttonCancel
            // 
            this.buttonCancel.DialogResult = System.Windows.Forms.DialogResult.Cancel;
            this.buttonCancel.Location = new System.Drawing.Point(225, 103);
            this.buttonCancel.Name = "buttonCancel";
            this.buttonCancel.Size = new System.Drawing.Size(75, 23);
            this.buttonCancel.TabIndex = 1;
            this.buttonCancel.Text = "Cancel";
            this.buttonCancel.UseVisualStyleBackColor = true;
            // 
            // label3
            // 
            this.label3.Anchor = ((System.Windows.Forms.AnchorStyles)(((System.Windows.Forms.AnchorStyles.Top | System.Windows.Forms.AnchorStyles.Left)
                        | System.Windows.Forms.AnchorStyles.Right)));
            this.label3.AutoSize = true;
            this.label3.Font = new System.Drawing.Font("MS UI Gothic", 9.75F, System.Drawing.FontStyle.Regular, System.Drawing.GraphicsUnit.Point, ((byte)(128)));
            this.label3.Location = new System.Drawing.Point(12, 68);
            this.label3.Name = "label3";
            this.label3.Size = new System.Drawing.Size(96, 13);
            this.label3.TabIndex = 7;
            this.label3.Text = "MultiplierFactor";
            // 
            // trackBarMulFactor
            // 
            this.trackBarMulFactor.Anchor = ((System.Windows.Forms.AnchorStyles)(((System.Windows.Forms.AnchorStyles.Top | System.Windows.Forms.AnchorStyles.Left)
                        | System.Windows.Forms.AnchorStyles.Right)));
            this.trackBarMulFactor.Location = new System.Drawing.Point(122, 65);
            this.trackBarMulFactor.Maximum = 50;
            this.trackBarMulFactor.Minimum = 1;
            this.trackBarMulFactor.Name = "trackBarMulFactor";
            this.trackBarMulFactor.Size = new System.Drawing.Size(325, 45);
            this.trackBarMulFactor.TabIndex = 4;
            this.trackBarMulFactor.TickStyle = System.Windows.Forms.TickStyle.None;
            this.trackBarMulFactor.Value = 5;
            this.trackBarMulFactor.ValueChanged += new System.EventHandler(this.trackBarTilt_ValueChanged);
            // 
            // ManualTilt
            // 
            this.AcceptButton = this.buttonOK;
            this.AutoScaleDimensions = new System.Drawing.SizeF(6F, 12F);
            this.AutoScaleMode = System.Windows.Forms.AutoScaleMode.Font;
            this.CancelButton = this.buttonCancel;
            this.ClientSize = new System.Drawing.Size(459, 137);
            this.Controls.Add(this.buttonCancel);
            this.Controls.Add(this.buttonOK);
            this.Controls.Add(this.trackBarMulFactor);
            this.Controls.Add(this.trackBarTiltH);
            this.Controls.Add(this.label3);
            this.Controls.Add(this.trackBarTiltV);
            this.Controls.Add(this.label2);
            this.Controls.Add(this.label1);
            this.FormBorderStyle = System.Windows.Forms.FormBorderStyle.FixedDialog;
            this.MaximizeBox = false;
            this.MinimizeBox = false;
            this.Name = "ManualTilt";
            this.ShowIcon = false;
            this.ShowInTaskbar = false;
            this.StartPosition = System.Windows.Forms.FormStartPosition.Manual;
            this.Text = "ManualTilt";
            this.Load += new System.EventHandler(this.ManualTilt_Load);
            ((System.ComponentModel.ISupportInitialize)(this.trackBarTiltV)).EndInit();
            ((System.ComponentModel.ISupportInitialize)(this.trackBarTiltH)).EndInit();
            ((System.ComponentModel.ISupportInitialize)(this.trackBarMulFactor)).EndInit();
            this.ResumeLayout(false);
            this.PerformLayout();

		}

		#endregion

		private System.Windows.Forms.Label label1;
		private System.Windows.Forms.Label label2;
		private System.Windows.Forms.TrackBar trackBarTiltV;
		private System.Windows.Forms.TrackBar trackBarTiltH;
		private System.Windows.Forms.Button buttonOK;
		private System.Windows.Forms.Button buttonCancel;
		private System.Windows.Forms.Label label3;
		private System.Windows.Forms.TrackBar trackBarMulFactor;
	}
}
