# Supplementary material for: Cofilin-induced unidirectional cooperative conformational changes in actin filaments revealed by high-speed atomic force microscopy
Source: eLife. 2015 Feb 2;4:e04806. doi: 10.7554/eLife.04806 (PMC4337605; doi:10.7554/eLife.04806)
Supplement: Source code 1. — The Kodec4.4.7.39 for HS-AFM image viewing and analysis software is coded in Visual C# (Visual Studio 2010, Microsoft, USA). DOI: http://dx.doi.org/10.7554/eLife.04806.031 [file elife04806s001.zip › Kodec 4.4.7.39/Kodec/ImageEdit/Tilt.cs]

using System;
using System.Collections;
using System.Collections.Generic;
using System.ComponentModel;
using System.Data;
using System.Drawing;
using System.Drawing.Imaging;
using System.IO;
using System.Runtime.InteropServices;
using System.Text;
using System.Threading;
using System.Windows.Forms;

namespace Kodec
{
    //プロパティ

    /// <summary>
    /// Tilt関係クラス
    /// </summary>
    public class Tilt
    {
        #region コンストラクタ
        /// <summary>
        /// Tiltクラスコンストラクタ
        /// </summary>
        /// <param name="viewerNum">AFMImageオブジェクト保有数</param>
        public Tilt(int viewerNum)
        {
            autoTiltParam = new List<TiltParameters>(viewerNum);
            for (int i = 0; i < viewerNum; i++)
            {
                autoTiltParam.Add(new TiltParameters());
            }
        }
        #endregion

        #region AutoTiltパラメータ構造体
        /// <summary>
        /// AutoTiltパラメータ構造体
        /// </summary>
        public struct TiltParameters
        {
            private float xGradient;

            /// <summary>
            /// X 傾き
            /// </summary>
            public float XGradient
            {
                get { return xGradient; }
                set { xGradient = value; }
            }
            private float yGradient;

            /// <summary>
            /// Y 傾き
            /// </summary>
            public float YGradient
            {
                get { return yGradient; }
                set { yGradient = value; }
            }
            private float xSegment;

            /// <summary>
            /// X 切片
            /// </summary>
            public float XSegment
            {
                get { return xSegment; }
                set { xSegment = value; }
            }
            private float ySegment;

            /// <summary>
            /// Y 切片
            /// </summary>
            public float YSegment
            {
                get { return ySegment; }
                set { ySegment = value; }
            }
        }
        #endregion

        #region 変数
        private List<TiltParameters> autoTiltParam;
        /// <summary>
        /// AutoTiltパラメータリスト
        /// </summary>
        public List<TiltParameters> AutoTiltParam
        {
            get { return autoTiltParam; }
            //set { autoTiltParam = value; }
        }
        private TiltParameters tempParam;
        #endregion

        #region 角度の自動補正
        /// <summary>
        /// 角度の自動補正
        /// </summary>
        /// <param name="viewerID">オブジェクト識別インデックス</param>
        /// <param name="AFMimg">処理を加えるAFMImageオブジェクト</param>
        public void AutoTilt(int viewerID, AFMImage AFMimg)
        {
            int i, j;
            int xp = AFMimg.AfmFile.Pixel.X;
            int yp = AFMimg.AfmFile.Pixel.Y;

            float XX, X, XY, Y, YY;
            float FittingConst_A, FittingConst_B;
            float[] xd = new float[xp];

            //X方向の傾き・切片の平均値を求める。
            FittingConst_A = FittingConst_B = 0;

            for (j = 0; j < yp; j++)
            {
                XX = 0f;
                X = 0f;
                XY = 0f;
                YY = 0f;
                Y = 0f;
                for (i = 0; i < xp; i++)
                {
                    XX += i * i;
                    X += i;
                    XY += i * AFMimg.ImageData[j * xp + i];
                    Y += AFMimg.ImageData[j * xp + i];
                    YY += AFMimg.ImageData[j * xp + i] * AFMimg.ImageData[j * xp + i];
                }
                FittingConst_A += (XY * xp - Y * X) / (xp * XX - X * X);
                FittingConst_B += (Y * XX - XY * X) / (xp * XX - X * X);
            }
            //ここで傾き・切片の平均値を求める
            FittingConst_A /= yp;
            FittingConst_B /= yp;

            tempParam.XGradient = FittingConst_A;
            tempParam.XSegment = FittingConst_B;

            //Xの補正値をテーブルとして持つ。補正計算ループで毎回演算するより、配列参照のほうが早いんじゃね？(未確認)
            for (i = 0; i < xp; i++)
            {
                xd[i] = (FittingConst_A * i + FittingConst_B);
            }

            //求まった傾き・切片・最下点でX方向の傾き補正
            for (j = 0; j < yp; j++)
            {
                for (i = 0; i < xp; i++)
                {
                    AFMimg.ImageData[j * xp + i] -= xd[i];
                }
            }

            //Y方向の傾き・切片の平均値を求める。
            FittingConst_A = FittingConst_B = 0;
            for (i = 0; i < xp; i++)
            {
                XX = 0;
                X = 0;
                XY = 0;
                YY = 0;
                Y = 0;
                for (j = 0; j < yp; j++)
                {
                    XX += j * j;
                    X += j;
                    XY += j * AFMimg.ImageData[j * xp + i];
                    Y += AFMimg.ImageData[j * xp + i];
                    YY += AFMimg.ImageData[j * xp + i] * AFMimg.ImageData[j * xp + i];
                }
                FittingConst_A += (XY * yp - Y * X) / (yp * XX - X * X);
                FittingConst_B += (Y * XX - XY * X) / (yp * XX - X * X);
            }

            //ここで傾き・切片の平均値を求める
            FittingConst_A /= xp;
            FittingConst_B /= xp;

            tempParam.YGradient = FittingConst_A;
            tempParam.YSegment = FittingConst_B;

            //求まった傾き・切片・最下点でY方向の傾き補正
            float yd;
            for (i = 0; i < yp; i++)
            {
                yd = (FittingConst_A * i + FittingConst_B);
                for (j = 0; j < xp; j++)
                {
                    AFMimg.ImageData[i * xp + j] -= yd;
                }
            }
            //最小値ゼロ補正
            Kodec.General.MinValueToZero(AFMimg.ImageData);
            autoTiltParam[viewerID] = tempParam;
        }
        #endregion

        #region 角度の自動TiltLock補正
        /// <summary>
        /// 角度の自動TiltLock補正
        /// </summary>
        /// <param name="viewerID">処理対象のAFMImageオブジェクト識別インデックス</param>
        /// <param name="AFMimg">処理対象のAFMImageオブジェクト</param>
        public void FixedAutoTilt(int viewerID, AFMImage AFMimg)
        {
            int i, j;

            int xp = AFMimg.AfmFile.Pixel.X;
            int yp = AFMimg.AfmFile.Pixel.Y;

            float[] xd = new float[xp];
            float yd;

            //データテーブル
            for (i = 0; i < xp; i++)
            {
                xd[i] = (autoTiltParam[viewerID].XGradient * i + autoTiltParam[viewerID].XSegment);
            }

            //傾き・切片でX方向の傾き補正
            for (j = 0; j < yp; j++)
            {
                for (i = 0; i < xp; i++)
                {
                    AFMimg.ImageData[j * xp + i] -= xd[i];
                }
            }

            //Y方向
            for (i = 0; i < yp; i++)
            {
                yd = (autoTiltParam[viewerID].YGradient * i + autoTiltParam[viewerID].YSegment);
                for (j = 0; j < xp; j++)
                {
                    AFMimg.ImageData[i * xp + j] -= yd;
                }
            }
            //最小値ゼロ補正
            General.MinValueToZero(AFMimg.ImageData);
        }
        #endregion

        #region XラインTilt
        /// <summary>
        /// X方向1ラインごとにTiltをかけます
        /// </summary>
        /// <param name="viewerIndex">ダミー</param>
        /// <param name="img">ダミー</param>
        public static void XLineTilt(int viewerIndex, AFMImage img)
        {
            int xp = img.AfmFile.Pixel.X;
            int yp = img.AfmFile.Pixel.Y;

            //20120821追加
            float correct;
            correct = float.Parse(MainForm.Mf.toolStripComboBox_Criterion.Text);
            int i, j;
            float Xbase0 = 0;
            float xbase = 0;//1Xラインでの基準点
            float xbasetotal = 0;
            float ybase = 0;//全ラインでの基準点
            float ybasetotal = 0;
            float[] hrt1 = new float[xp];//xラインごとの1ピクセルの高さのための配列
            float[] hrt2 = new float[xp];//xライン自体ごとの高さのための配列

            //1ループ目
            #region {各Xラインのデータの格納}
            for (j = 0; j < yp; j++)
            {
                xbasetotal = 0;//初期化
                //1つのXラインに関しての高さのデータを配列に入れる
                for (i = 0; i < xp; i++)
                {
                    hrt1[i] = img.ImageData[j * xp + i];
                }

                //配列を昇順に並べる
                Array.Sort(hrt1);
                
                //高すぎるのと低すぎるのを抜いて基準を作る
                int xpmin = (int)(xp / 4);
                int xpmax = (int)(xp * 0.75);
                for (i = xpmin; i < xpmax; i++)
                {
                    xbasetotal += hrt1[i];
                }

                Xbase0 = (float)(xpmax - xpmin);
                xbase = (float)(xbasetotal / Xbase0);

                //1つのXラインに関するソートを元に戻す
                for (i = 0; i < xp; i++)
                {
                    hrt1[i] = img.ImageData[j * xp + i];
                }

                //作った基準に合わない高さのものを基準点に戻す。
                xbasetotal = 0;//再利用のための初期化
                for (i = 0; i < xp; i++)
                {
                    if (Math.Abs(hrt1[i] - xbase) > correct)
                    {
                        xbasetotal += xbase;
                    }
                    else
                    {
                        xbasetotal += hrt1[i];
                    }
                }

                //基準を当てはめたその1Xラインの高さを配列に入れる
                hrt2[j] = xbasetotal / xp;
            }
            #endregion

            //上のループで各Xラインの高さのデータが全て配列に格納される

            //出て来た配列を昇順に並び替える
            Array.Sort(hrt2);
            //高すぎるのと低すぎるのを抜いて基準を作る
            int ypmin = (int)(yp / 4);
            int ypmax = (int)(yp * 0.75);
            for (i = ypmin; i < ypmax; i++)
            {
                ybasetotal += hrt2[i];
            }
            ybase = ybasetotal / (ypmax - ypmin);

            //2ループ目
            #region {各Xラインのデータの格納}
            for (j = 0; j < yp; j++)
            {
                xbasetotal = 0;
                //1つのXラインに関しての高さのデータを配列に入れる
                for (i = 0; i < xp; i++)
                {
                    hrt1[i] = img.ImageData[j * xp + i];
                }

                //配列を昇順に並べる
                Array.Sort(hrt1);
                
                //高すぎるのと低すぎるのを抜いて基準を作る
                int xpmin = (int)(xp / 4);
                int xpmax = (int)(xp * 0.75);
                for (i = xpmin; i < xpmax; i++)
                {
                    xbasetotal += hrt1[i];
                }
                xbase = xbasetotal / (xpmax - xpmin);
                
                //1つのXラインに関するソートを元に戻す
                for (i = 0; i < xp; i++)
                {
                    hrt1[i] = img.ImageData[j * xp + i];
                }

                //作った基準に合わない高さのものを基準点に戻す。
                xbasetotal = 0;//再利用のための初期化
                for (i = 0; i < xp; i++)
                {
                    if (Math.Abs(hrt1[i] - xbase) > correct)
                    {
                        xbasetotal += xbase;
                    }
                    else
                    {
                        xbasetotal += hrt1[i];
                    }
                }

                //基準を当てはめたその1Xラインの高さを配列に入れる
                hrt2[j] = xbasetotal / xp;
            }
            #endregion

            //MessageBox.Show(xbase.ToString());

            //出て来た基準に各ラインごと照らし合わせ、底上げしてやる
            for (j = 0; j < yp; j++)
            { 
                for (i = 0; i < xp; i++)
                {
                    img.ImageData[j * xp + i] -= hrt2[j] - ybase;//基準からずれている分底上げする(やりすぎ？？)
                }
            }
            //最小データをゼロに。
            General.MinValueToZero(img.ImageData);
        }
        #endregion
    }
}
