# Supplementary material for: Cofilin-induced unidirectional cooperative conformational changes in actin filaments revealed by high-speed atomic force microscopy
Source: eLife. 2015 Feb 2;4:e04806. doi: 10.7554/eLife.04806 (PMC4337605; doi:10.7554/eLife.04806)
Supplement: Source code 1. — The Kodec4.4.7.39 for HS-AFM image viewing and analysis software is coded in Visual C# (Visual Studio 2010, Microsoft, USA). DOI: http://dx.doi.org/10.7554/eLife.04806.031 [file elife04806s001.zip › Kodec 4.4.7.39/Kodec/ImageEdit/Zoom.cs]

using System;
using System.Collections.Generic;
using System.Text;
using System.Drawing;

namespace Kodec
{
	class Zoom
	{
		public Zoom(int viewerNum)
		{
			zoomParam = new List<Rectangle>(viewerNum);
			for (int i = 0; i < viewerNum; i++)
			{
				zoomParam.Add(new Rectangle());
			}
		}

		/// <summary>
		/// 拡大限界ピクセル。これ未満のピクセルの場合は拡大できない。
		/// </summary>
		public const int ZOOMLIMIT = 15;

		private List<Rectangle> zoomParam;
		/// <summary>
		/// 拡大開始ピクセルと幅と高さの情報リスト。（Rectangle型は左上が原点ですが、Zoomの情報の場合はデカルト系[左下原点]で考えます。）
		/// したがって、Topプロパティは四角形の下部座標、Yプロパティは左下隅を表します。
		/// </summary>
		public List<Rectangle> ZoomParam
		{
			get { return zoomParam; }
			set { zoomParam = value; }
		}

        /// <summary>
        /// 拡大描画を行なう
        /// </summary>
        /// <param name="vindex"></param>
        /// <param name="img"></param>
		public void ZoomImage(int vindex, AFMImage img)
		{
			//拡大処理
			int oldx = img.AfmFile.Pixel.X;
			int oldy = img.AfmFile.Pixel.Y;
			int w = ZoomParam[vindex].Width;
			int h = ZoomParam[vindex].Height;

			float[] tmp = new float[w * h];
			for (int j = 0; j < h; j++)
                for (int i = 0; i < w; i++)
                    tmp[j * w + i] = img.ImageData[(j + ZoomParam[vindex].Y) * oldx + i + ZoomParam[vindex].X];
				
			
			//Originの計算はPixelの更新前に行わないとダメ。理由はOriginの計算関数内でPixel（AFMImageが内部でもつデータ）を使うから。
			//Pixelが更新された後にOrigin計算すると内部データが書き換わってしまい、おかしくなる。
			img.AfmFrame.Origin = img.GetPositionOnImage(ZoomParam[vindex].Location);
			img.AfmFile.Range = new Size(img.AfmFile.Range.Width * w / oldx, img.AfmFile.Range.Height * h / oldy);
			img.AfmFile.Pixel = new AFMFileHeader.Pixels(w, h);
			img.ImageData = (float[])tmp.Clone();
		}
	}
}
