# Supplementary material for: Cofilin-induced unidirectional cooperative conformational changes in actin filaments revealed by high-speed atomic force microscopy
Source: eLife. 2015 Feb 2;4:e04806. doi: 10.7554/eLife.04806 (PMC4337605; doi:10.7554/eLife.04806)
Supplement: Source code 1. — The Kodec4.4.7.39 for HS-AFM image viewing and analysis software is coded in Visual C# (Visual Studio 2010, Microsoft, USA). DOI: http://dx.doi.org/10.7554/eLife.04806.031 [file elife04806s001.zip › Kodec 4.4.7.39/Kodec/Kodec.csproj]

<?xml version="1.0" encoding="utf-8"?>
<Project DefaultTargets="Build" xmlns="http://schemas.microsoft.com/developer/msbuild/2003" ToolsVersion="4.0">
  <PropertyGroup>
    <Configuration Condition=" '$(Configuration)' == '' ">Debug</Configuration>
    <Platform Condition=" '$(Platform)' == '' ">AnyCPU</Platform>
    <ProductVersion>9.0.21022</ProductVersion>
    <SchemaVersion>2.0</SchemaVersion>
    <ProjectGuid>{070E1170-19B9-4AE2-805B-686397D56E8E}</ProjectGuid>
    <OutputType>WinExe</OutputType>
    <AppDesignerFolder>Properties</AppDesignerFolder>
    <RootNamespace>Kodec</RootNamespace>
    <AssemblyName>Kodec</AssemblyName>
    <StartupObject>
    </StartupObject>
    <ApplicationIcon>KodecIcon.ico</ApplicationIcon>
    <FileUpgradeFlags>
    </FileUpgradeFlags>
    <UpgradeBackupLocation>
    </UpgradeBackupLocation>
    <OldToolsVersion>3.5</OldToolsVersion>
    <IsWebBootstrapper>false</IsWebBootstrapper>
    <TargetFrameworkVersion>v2.0</TargetFrameworkVersion>
    <PublishUrl>publish\</PublishUrl>
    <Install>true</Install>
    <InstallFrom>Disk</InstallFrom>
    <UpdateEnabled>false</UpdateEnabled>
    <UpdateMode>Foreground</UpdateMode>
    <UpdateInterval>7</UpdateInterval>
    <UpdateIntervalUnits>Days</UpdateIntervalUnits>
    <UpdatePeriodically>false</UpdatePeriodically>
    <UpdateRequired>false</UpdateRequired>
    <MapFileExtensions>true</MapFileExtensions>
    <MinimumRequiredVersion>1.0.0.0</MinimumRequiredVersion>
    <ApplicationRevision>0</ApplicationRevision>
    <ApplicationVersion>1.0.0.%2a</ApplicationVersion>
    <UseApplicationTrust>false</UseApplicationTrust>
    <BootstrapperEnabled>true</BootstrapperEnabled>
  </PropertyGroup>
  <PropertyGroup Condition=" '$(Configuration)|$(Platform)' == 'Debug|AnyCPU' ">
    <DebugSymbols>true</DebugSymbols>
    <DebugType>full</DebugType>
    <Optimize>false</Optimize>
    <OutputPath>bin\Debug\</OutputPath>
    <DefineConstants>DEBUG;TRACE</DefineConstants>
    <ErrorReport>prompt</ErrorReport>
    <WarningLevel>4</WarningLevel>
    <AllowUnsafeBlocks>true</AllowUnsafeBlocks>
  </PropertyGroup>
  <PropertyGroup Condition=" '$(Configuration)|$(Platform)' == 'Release|AnyCPU' ">
    <DebugType>pdbonly</DebugType>
    <Optimize>true</Optimize>
    <OutputPath>bin\Release\</OutputPath>
    <DefineConstants>TRACE</DefineConstants>
    <ErrorReport>prompt</ErrorReport>
    <WarningLevel>4</WarningLevel>
    <AllowUnsafeBlocks>true</AllowUnsafeBlocks>
    <DocumentationFile>bin\Release\Kodec.XML</DocumentationFile>
    <GenerateSerializationAssemblies>Auto</GenerateSerializationAssemblies>
  </PropertyGroup>
  <Import Project="$(MSBuildBinPath)\Microsoft.CSharp.targets" />
  <!-- To modify your build process, add your task inside one of the targets below and uncomment it. 
       Other similar extension points exist, see Microsoft.Common.targets.
  <Target Name="BeforeBuild">
  </Target>
  <Target Name="AfterBuild">
  </Target>
  -->
  <ItemGroup>
    <Compile Include="Dialog\CommentRewriter.cs">
      <SubType>Form</SubType>
    </Compile>
    <Compile Include="Dialog\CommentRewriter.designer.cs">
      <DependentUpon>CommentRewriter.cs</DependentUpon>
    </Compile>
    <Compile Include="GravityMesuarment.cs">
      <SubType>Form</SubType>
    </Compile>
    <Compile Include="GravityMesuarment.Designer.cs">
      <DependentUpon>GravityMesuarment.cs</DependentUpon>
    </Compile>
    <Compile Include="LengthMeasurement.cs">
      <SubType>Form</SubType>
    </Compile>
    <Compile Include="LengthMeasurement.Designer.cs">
      <DependentUpon>LengthMeasurement.cs</DependentUpon>
    </Compile>
    <Compile Include="Velocity Measurement.cs">
      <SubType>Form</SubType>
    </Compile>
    <Compile Include="Velocity Measurement.Designer.cs">
      <DependentUpon>Velocity Measurement.cs</DependentUpon>
    </Compile>
    <Compile Include="Properties\AssemblyInfo.cs" />
    <Compile Include="Dialog\AppliedCompensation.cs">
      <SubType>Form</SubType>
    </Compile>
    <Compile Include="Dialog\AppliedCompensation.designer.cs">
      <DependentUpon>AppliedCompensation.cs</DependentUpon>
    </Compile>
    <Compile Include="Dialog\ColorMappinng.cs">
      <SubType>Form</SubType>
    </Compile>
    <Compile Include="Dialog\ColorMappinng.designer.cs">
      <DependentUpon>ColorMappinng.cs</DependentUpon>
    </Compile>
    <Compile Include="Dialog\Config.cs">
      <SubType>Form</SubType>
    </Compile>
    <Compile Include="Dialog\Config.designer.cs">
      <DependentUpon>Config.cs</DependentUpon>
    </Compile>
    <Compile Include="Dialog\CrossSection.cs">
      <SubType>Form</SubType>
    </Compile>
    <Compile Include="Dialog\CrossSection.designer.cs">
      <DependentUpon>CrossSection.cs</DependentUpon>
    </Compile>
    <Compile Include="LocalResource\FileHeaderViewer.cs">
      <SubType>Form</SubType>
    </Compile>
    <Compile Include="LocalResource\FileHeaderViewer.designer.cs">
      <DependentUpon>FileHeaderViewer.cs</DependentUpon>
    </Compile>
    <Compile Include="Dialog\FrameIntegration.cs">
      <SubType>Form</SubType>
    </Compile>
    <Compile Include="Dialog\FrameIntegration.designer.cs">
      <DependentUpon>FrameIntegration.cs</DependentUpon>
    </Compile>
    <Compile Include="Dialog\JumpToAppointedFrame.cs">
      <SubType>Form</SubType>
    </Compile>
    <Compile Include="Dialog\JumpToAppointedFrame.Designer.cs">
      <DependentUpon>JumpToAppointedFrame.cs</DependentUpon>
    </Compile>
    <Compile Include="Dialog\Rescale.cs">
      <SubType>Form</SubType>
    </Compile>
    <Compile Include="Dialog\Rescale.Designer.cs">
      <DependentUpon>Rescale.cs</DependentUpon>
    </Compile>
    <Compile Include="Dialog\SaveDialog.cs">
      <SubType>Form</SubType>
    </Compile>
    <Compile Include="Dialog\SaveDialog.Designer.cs">
      <DependentUpon>SaveDialog.cs</DependentUpon>
    </Compile>
    <Compile Include="Dialog\ScaleLock.cs">
      <SubType>Form</SubType>
    </Compile>
    <Compile Include="Dialog\ScaleLock.Designer.cs">
      <DependentUpon>ScaleLock.cs</DependentUpon>
    </Compile>
    <Compile Include="Dialog\VersionInfomation.cs">
      <SubType>Form</SubType>
    </Compile>
    <Compile Include="Dialog\VersionInfomation.Designer.cs">
      <DependentUpon>VersionInfomation.cs</DependentUpon>
    </Compile>
    <Compile Include="ImageEdit\Filter.cs" />
    <Compile Include="ImageEdit\GaussFilter.cs">
      <SubType>Form</SubType>
    </Compile>
    <Compile Include="ImageEdit\GaussFilter.designer.cs">
      <DependentUpon>GaussFilter.cs</DependentUpon>
    </Compile>
    <Compile Include="ImageEdit\ManualTilt.cs">
      <SubType>Form</SubType>
    </Compile>
    <Compile Include="ImageEdit\ManualTilt.designer.cs">
      <DependentUpon>ManualTilt.cs</DependentUpon>
    </Compile>
    <Compile Include="ImageEdit\Tilt.cs" />
    <Compile Include="ImageEdit\Zoom.cs" />
    <Compile Include="MainForm.cs">
      <SubType>Form</SubType>
    </Compile>
    <Compile Include="MainForm.designer.cs">
      <DependentUpon>MainForm.cs</DependentUpon>
    </Compile>
    <Compile Include="Program.cs" />
    <Compile Include="Properties\Settings.Designer.cs">
      <AutoGen>True</AutoGen>
      <DesignTimeSharedInput>True</DesignTimeSharedInput>
      <DependentUpon>Settings.settings</DependentUpon>
    </Compile>
    <Compile Include="Properties\Resources.Designer.cs">
      <AutoGen>True</AutoGen>
      <DesignTime>True</DesignTime>
      <DependentUpon>Resources.resx</DependentUpon>
    </Compile>
  </ItemGroup>
  <ItemGroup>
    <EmbeddedResource Include="Dialog\AppliedCompensation.resx">
      <DependentUpon>AppliedCompensation.cs</DependentUpon>
      <SubType>Designer</SubType>
    </EmbeddedResource>
    <EmbeddedResource Include="Dialog\ColorMappinng.resx">
      <DependentUpon>ColorMappinng.cs</DependentUpon>
      <SubType>Designer</SubType>
    </EmbeddedResource>
    <EmbeddedResource Include="Dialog\CommentRewriter.resx">
      <DependentUpon>CommentRewriter.cs</DependentUpon>
      <SubType>Designer</SubType>
    </EmbeddedResource>
    <EmbeddedResource Include="Dialog\Config.resx">
      <DependentUpon>Config.cs</DependentUpon>
      <SubType>Designer</SubType>
    </EmbeddedResource>
    <EmbeddedResource Include="Dialog\CrossSection.resx">
      <DependentUpon>CrossSection.cs</DependentUpon>
      <SubType>Designer</SubType>
    </EmbeddedResource>
    <EmbeddedResource Include="GravityMesuarment.resx">
      <DependentUpon>GravityMesuarment.cs</DependentUpon>
    </EmbeddedResource>
    <EmbeddedResource Include="LengthMeasurement.resx">
      <DependentUpon>LengthMeasurement.cs</DependentUpon>
    </EmbeddedResource>
    <EmbeddedResource Include="Velocity Measurement.resx">
      <DependentUpon>Velocity Measurement.cs</DependentUpon>
    </EmbeddedResource>
    <EmbeddedResource Include="LocalResource\FileHeaderViewer.resx">
      <DependentUpon>FileHeaderViewer.cs</DependentUpon>
      <SubType>Designer</SubType>
    </EmbeddedResource>
    <EmbeddedResource Include="Dialog\FrameIntegration.resx">
      <DependentUpon>FrameIntegration.cs</DependentUpon>
      <SubType>Designer</SubType>
    </EmbeddedResource>
    <EmbeddedResource Include="Dialog\JumpToAppointedFrame.resx">
      <SubType>Designer</SubType>
      <DependentUpon>JumpToAppointedFrame.cs</DependentUpon>
    </EmbeddedResource>
    <EmbeddedResource Include="Dialog\Rescale.resx">
      <SubType>Designer</SubType>
      <DependentUpon>Rescale.cs</DependentUpon>
    </EmbeddedResource>
    <EmbeddedResource Include="Dialog\SaveDialog.resx">
      <SubType>Designer</SubType>
      <DependentUpon>SaveDialog.cs</DependentUpon>
    </EmbeddedResource>
    <EmbeddedResource Include="Dialog\ScaleLock.resx">
      <SubType>Designer</SubType>
      <DependentUpon>ScaleLock.cs</DependentUpon>
    </EmbeddedResource>
    <EmbeddedResource Include="Dialog\VersionInfomation.resx">
      <SubType>Designer</SubType>
      <DependentUpon>VersionInfomation.cs</DependentUpon>
    </EmbeddedResource>
    <EmbeddedResource Include="ImageEdit\GaussFilter.resx">
      <DependentUpon>GaussFilter.cs</DependentUpon>
      <SubType>Designer</SubType>
    </EmbeddedResource>
    <EmbeddedResource Include="ImageEdit\ManualTilt.resx">
      <DependentUpon>ManualTilt.cs</DependentUpon>
      <SubType>Designer</SubType>
    </EmbeddedResource>
    <EmbeddedResource Include="MainForm.resx">
      <DependentUpon>MainForm.cs</DependentUpon>
      <SubType>Designer</SubType>
    </EmbeddedResource>
    <EmbeddedResource Include="Properties\Resources.resx">
      <SubType>Designer</SubType>
      <Generator>ResXFileCodeGenerator</Generator>
      <LastGenOutput>Resources.Designer.cs</LastGenOutput>
    </EmbeddedResource>
  </ItemGroup>
  <ItemGroup>
    <Reference Include="AFMImage, Version=4.3.6.13, Culture=neutral, processorArchitecture=MSIL">
      <SpecificVersion>False</SpecificVersion>
      <HintPath>..\AFMImageView\bin\Release\AFMImage.dll</HintPath>
    </Reference>
    <Reference Include="Microsoft.VisualStudio.DebuggerVisualizers, Version=8.0.0.0, Culture=neutral, PublicKeyToken=b03f5f7f11d50a3a, processorArchitecture=MSIL" />
    <Reference Include="System" />
    <Reference Include="System.Data" />
    <Reference Include="System.Deployment" />
    <Reference Include="System.Drawing" />
    <Reference Include="System.Windows.Forms" />
    <Reference Include="System.XML" />
  </ItemGroup>
  <ItemGroup>
    <ProjectReference Include="..\AFMImageView\AFMImageView.csproj">
      <Project>{9F871D48-0C14-4A5B-9262-3B98FC5F0106}</Project>
      <Name>AFMImageView</Name>
    </ProjectReference>
    <ProjectReference Include="..\General\General.csproj">
      <Project>{590A02A2-624F-4E95-AC4B-8DE6ED66BD1A}</Project>
      <Name>General</Name>
    </ProjectReference>
    <ProjectReference Include="..\RangeSelectTrackBar\RangeSelectTrackBar.csproj">
      <Project>{56FEE5E2-521F-4593-A158-4E38EF46BB5B}</Project>
      <Name>RangeSelectTrackBar</Name>
    </ProjectReference>
  </ItemGroup>
  <ItemGroup>
    <Content Include="KodecIcon.ico" />
    <Content Include="LocalResource\applications-system.png" />
    <Content Include="LocalResource\AutoTilt.bmp" />
    <Content Include="LocalResource\BackToTop.png" />
    <Content Include="LocalResource\BaseLock.png" />
    <Content Include="LocalResource\ClipEnd.png" />
    <Content Include="LocalResource\ClipStart.png" />
    <Content Include="LocalResource\close_sq-010.png" />
    <Content Include="LocalResource\ColorMap.png" />
    <Content Include="LocalResource\ColorMap_Bar.png" />
    <Content Include="LocalResource\cs.png" />
    <Content Include="LocalResource\default.png" />
    <Content Include="LocalResource\document-properties.png" />
    <None Include="ClassDiagram2.cd" />
    <None Include="Resources\1345656119543.gif" />
    <None Include="ClassDiagram1.cd" />
    <None Include="LocalResource\eracer.png" />
    <None Include="LocalResource\eracer%28point%29.png" />
    <None Include="LocalResource\eracer%28Value%29.png" />
    <Content Include="LocalResource\Filter.png" />
    <Content Include="LocalResource\Gauss.png" />
    <Content Include="LocalResource\Grid.png" />
    <Content Include="LocalResource\Histogram.png" />
    <Content Include="LocalResource\Integration.png" />
    <Content Include="LocalResource\LineTilt.png" />
    <Content Include="LocalResource\magnifier.png" />
    <Content Include="LocalResource\ManualTilt.png" />
    <Content Include="LocalResource\ManualTiltDialog.png" />
    <Content Include="LocalResource\OpenFile.png" />
    <Content Include="LocalResource\OpenFolder.png" />
    <Content Include="LocalResource\PauseHS.png" />
    <Content Include="LocalResource\PlayFastHS.PNG" />
    <Content Include="LocalResource\PlayHS.png" />
    <Content Include="LocalResource\PlaySlowHS.png" />
    <Content Include="LocalResource\Point.png" />
    <Content Include="LocalResource\rainbow.png" />
    <Content Include="LocalResource\Rescale.png" />
    <Content Include="LocalResource\Save.png" />
    <Content Include="LocalResource\scaleLock.png" />
    <Content Include="LocalResource\Size.png" />
    <Content Include="LocalResource\Tilt.png" />
    <Content Include="LocalResource\TiltLock.png" />
    <Content Include="LocalResource\TiltOFF.bmp" />
    <Content Include="LocalResource\X.png" />
    <Content Include="LocalResource\Zoom.bmp" />
    <Content Include="LocalResource\ZoomLock.png" />
  </ItemGroup>
  <ItemGroup>
    <None Include="Properties\Settings.settings">
      <Generator>SettingsSingleFileGenerator</Generator>
      <LastGenOutput>Settings.Designer.cs</LastGenOutput>
      <SubType>
      </SubType>
    </None>
  </ItemGroup>
  <ItemGroup>
    <BootstrapperPackage Include="Microsoft.Net.Client.3.5">
      <Visible>False</Visible>
      <ProductName>.NET Framework 3.5 SP1 Client Profile</ProductName>
      <Install>false</Install>
    </BootstrapperPackage>
    <BootstrapperPackage Include="Microsoft.Net.Framework.2.0">
      <Visible>False</Visible>
      <ProductName>.NET Framework 2.0 %28x86%29</ProductName>
      <Install>true</Install>
    </BootstrapperPackage>
    <BootstrapperPackage Include="Microsoft.Net.Framework.3.0">
      <Visible>False</Visible>
      <ProductName>.NET Framework 3.0 %28x86%29</ProductName>
      <Install>false</Install>
    </BootstrapperPackage>
    <BootstrapperPackage Include="Microsoft.Net.Framework.3.5">
      <Visible>False</Visible>
      <ProductName>.NET Framework 3.5</ProductName>
      <Install>false</Install>
    </BootstrapperPackage>
    <BootstrapperPackage Include="Microsoft.Net.Framework.3.5.SP1">
      <Visible>False</Visible>
      <ProductName>.NET Framework 3.5 SP1</ProductName>
      <Install>false</Install>
    </BootstrapperPackage>
  </ItemGroup>
  <PropertyGroup>
    <PreBuildEvent>
    </PreBuildEvent>
  </PropertyGroup>
</Project>
