# Supplementary material for: Cofilin-induced unidirectional cooperative conformational changes in actin filaments revealed by high-speed atomic force microscopy
Source: eLife. 2015 Feb 2;4:e04806. doi: 10.7554/eLife.04806 (PMC4337605; doi:10.7554/eLife.04806)
Supplement: Source code 1. — The Kodec4.4.7.39 for HS-AFM image viewing and analysis software is coded in Visual C# (Visual Studio 2010, Microsoft, USA). DOI: http://dx.doi.org/10.7554/eLife.04806.031 [file elife04806s001.zip › Kodec 4.4.7.39/Kodec/Kodec.csproj.user]

<?xml version="1.0" encoding="utf-8"?>
<Project xmlns="http://schemas.microsoft.com/developer/msbuild/2003">
  <PropertyGroup>
    <PublishUrlHistory>publish\</PublishUrlHistory>
    <InstallUrlHistory>
    </InstallUrlHistory>
    <SupportUrlHistory>
    </SupportUrlHistory>
    <UpdateUrlHistory>
    </UpdateUrlHistory>
    <BootstrapperUrlHistory>
    </BootstrapperUrlHistory>
    <FallbackCulture>ja-JP</FallbackCulture>
    <VerifyUploadedFiles>false</VerifyUploadedFiles>
    <ProjectView>ShowAllFiles</ProjectView>
    <ErrorReportUrlHistory />
  </PropertyGroup>
</Project>
