# Supplementary material for: Cofilin-induced unidirectional cooperative conformational changes in actin filaments revealed by high-speed atomic force microscopy
Source: eLife. 2015 Feb 2;4:e04806. doi: 10.7554/eLife.04806 (PMC4337605; doi:10.7554/eLife.04806)
Supplement: Source code 1. — The Kodec4.4.7.39 for HS-AFM image viewing and analysis software is coded in Visual C# (Visual Studio 2010, Microsoft, USA). DOI: http://dx.doi.org/10.7554/eLife.04806.031 [file elife04806s001.zip › Kodec 4.4.7.39/Kodec/LengthMeasurement.cs]

using System;
using System.Collections.Generic;
using System.ComponentModel;
using System.Data;
using System.Drawing;
using System.Text;
using System.Windows.Forms;

namespace Kodec
{
    public partial class LengthMeasurement : Form
    {
        public LengthMeasurement()
        {
            InitializeComponent();
        }

        SaveFileDialog saveFileDialog1 = new SaveFileDialog();

        private void LengthMeasurement_Load(object sender, EventArgs e)
        {

        }

        double AllLength = 0;
        int i = 1;
        public int j = 1;

        /// <summary>
        /// button1_Click
        /// </summary>
        /// <param name="sender"></param>
        /// <param name="e"></param>
        public void button1_Click(object sender, EventArgs e)
        {
            //例外処理
            if (textBox1.Text == "" || textBox2.Text == "")
            { }
            else
            {
                int sX = int.Parse(textBox1.Text);
                int sY = int.Parse(textBox3.Text);
                int eX = int.Parse(textBox2.Text);
                int eY = int.Parse(textBox4.Text);
                double[] LengthMeasurement = new double[i];

                double heniX = 0;
                double heniY = 0;
                double HLength = 0;
                double Length = 0;
                //
                heniX = Math.Pow((eX - sX), 2);
                heniY = Math.Pow((eY - sY), 2);
                HLength = Math.Pow((heniX + heniY), 0.5);
                Length = Math.Round(HLength, 2);
                //
                richTextBox1.Text += string.Format("{0:###0.00}", Length) + "\n";

                LengthMeasurement[i-1] = Length;             

                AllLength = AllLength + LengthMeasurement[i - 1];
                textBox5.Text = "";
                textBox5.Text += string.Format("{0:###0.00}", AllLength);

                i = i + 1;

                textBox1.Text = textBox2.Text;
                textBox2.Text = "";
                textBox3.Text = textBox4.Text;
                textBox4.Text = "";
            }
        }

        private void richTextBox1_TextChanged(object sender, EventArgs e)
        {

        }

        private void button2_Click(object sender, EventArgs e)
        {
            textBox1.Text = textBox2.Text;
            textBox2.Text = "";
            textBox3.Text = textBox4.Text;
            textBox4.Text = "";
        }

        private void checkBox1_CheckedChanged(object sender, EventArgs e)
        {

        }

        private void checkBox1_checked(object sender, EventArgs e)
        {
            if (textBox2.Text == "")
            {
            }
            else
            {
            textBox1.Text = textBox2.Text;
            textBox2.Text = "";
            textBox3.Text = textBox4.Text;
            textBox4.Text = "";
            }
        }

        private void button3_Click(object sender, EventArgs e)
        {
 
            {
                textBox1.Text = "";
                textBox2.Text = "";
                textBox3.Text = "";
                textBox4.Text = "";
                textBox5.Text = "";
                richTextBox1.Text = "";
                i = 1;
                AllLength = 0;
                j = 0;
            }
        }

        private void richTextBox2_TextChanged(object sender, EventArgs e)
        {

        }

        private void button4_Click(object sender, EventArgs e)
        {
            richTextBox2.Text += textBox5.Text + "\n";
        }

        private void button5_Click(object sender, EventArgs e)
        {
            saveFileDialog1.InitialDirectory = @"DATA";
            saveFileDialog1.Filter =
                "CSVファイル(*.csv)|*.csv";

            if (saveFileDialog1.ShowDialog() == DialogResult.OK)
            {
                System.IO.File.WriteAllText
                    (saveFileDialog1.FileName, "Length" + "\n" + richTextBox2.Text, Encoding.Default);
            }
        }

        private void LengthMeasurement_FormClosing(object sender, FormClosingEventArgs e)
        {
            // どのボタンを選択したかを判断する
            if (MessageBox.Show("データを保存しますか?", "保存", MessageBoxButtons.YesNo,MessageBoxIcon.Question) == DialogResult.Yes)
            {
                saveFileDialog1.InitialDirectory = @"DATA";
                saveFileDialog1.Filter =
                    "CSVファイル(*.csv)|*.csv";

                if (saveFileDialog1.ShowDialog() == DialogResult.OK)
                {
                    System.IO.File.WriteAllText
                        (saveFileDialog1.FileName, "Length" + "\n" + richTextBox2.Text, Encoding.Default);
                }
                MessageBox.Show("データを保存しました");
            }
            else
            {
 
            }


        }
    }
}
