# Supplementary material for: Cofilin-induced unidirectional cooperative conformational changes in actin filaments revealed by high-speed atomic force microscopy
Source: eLife. 2015 Feb 2;4:e04806. doi: 10.7554/eLife.04806 (PMC4337605; doi:10.7554/eLife.04806)
Supplement: Source code 1. — The Kodec4.4.7.39 for HS-AFM image viewing and analysis software is coded in Visual C# (Visual Studio 2010, Microsoft, USA). DOI: http://dx.doi.org/10.7554/eLife.04806.031 [file elife04806s001.zip › Kodec 4.4.7.39/Kodec/LengthMeasurement.Designer.cs]

namespace Kodec
{
    partial class LengthMeasurement
    {
        /// <summary>
        /// Required designer variable.
        /// </summary>
        private System.ComponentModel.IContainer components = null;

        /// <summary>
        /// Clean up any resources being used.
        /// </summary>
        /// <param name="disposing">true if managed resources should be disposed; otherwise, false.</param>
        protected override void Dispose(bool disposing)
        {
            if (disposing && (components != null))
            {
                components.Dispose();
            }
            base.Dispose(disposing);
        }

        #region Windows Form Designer generated code

        /// <summary>
        /// Required method for Designer support - do not modify
        /// the contents of this method with the code editor.
        /// </summary>
        private void InitializeComponent()
        {
            this.textBox1 = new System.Windows.Forms.TextBox();
            this.textBox2 = new System.Windows.Forms.TextBox();
            this.textBox3 = new System.Windows.Forms.TextBox();
            this.textBox4 = new System.Windows.Forms.TextBox();
            this.label1 = new System.Windows.Forms.Label();
            this.label2 = new System.Windows.Forms.Label();
            this.button1 = new System.Windows.Forms.Button();
            this.richTextBox1 = new System.Windows.Forms.RichTextBox();
            this.button2 = new System.Windows.Forms.Button();
            this.label3 = new System.Windows.Forms.Label();
            this.textBox5 = new System.Windows.Forms.TextBox();
            this.checkBox1 = new System.Windows.Forms.CheckBox();
            this.button3 = new System.Windows.Forms.Button();
            this.richTextBox2 = new System.Windows.Forms.RichTextBox();
            this.label4 = new System.Windows.Forms.Label();
            this.label5 = new System.Windows.Forms.Label();
            this.button4 = new System.Windows.Forms.Button();
            this.button5 = new System.Windows.Forms.Button();
            this.pictureBox1 = new System.Windows.Forms.PictureBox();
            ((System.ComponentModel.ISupportInitialize)(this.pictureBox1)).BeginInit();
            this.SuspendLayout();
            // 
            // textBox1
            // 
            this.textBox1.Location = new System.Drawing.Point(154, 35);
            this.textBox1.Name = "textBox1";
            this.textBox1.Size = new System.Drawing.Size(50, 19);
            this.textBox1.TabIndex = 0;
            // 
            // textBox2
            // 
            this.textBox2.Location = new System.Drawing.Point(154, 60);
            this.textBox2.Name = "textBox2";
            this.textBox2.Size = new System.Drawing.Size(50, 19);
            this.textBox2.TabIndex = 1;
            // 
            // textBox3
            // 
            this.textBox3.Location = new System.Drawing.Point(219, 35);
            this.textBox3.Name = "textBox3";
            this.textBox3.Size = new System.Drawing.Size(50, 19);
            this.textBox3.TabIndex = 2;
            // 
            // textBox4
            // 
            this.textBox4.Location = new System.Drawing.Point(219, 60);
            this.textBox4.Name = "textBox4";
            this.textBox4.Size = new System.Drawing.Size(50, 19);
            this.textBox4.TabIndex = 3;
            // 
            // label1
            // 
            this.label1.AutoSize = true;
            this.label1.Font = new System.Drawing.Font("MS UI Gothic", 11F);
            this.label1.Location = new System.Drawing.Point(28, 39);
            this.label1.Name = "label1";
            this.label1.Size = new System.Drawing.Size(76, 15);
            this.label1.TabIndex = 4;
            this.label1.Text = "Start Point";
            // 
            // label2
            // 
            this.label2.AutoSize = true;
            this.label2.Font = new System.Drawing.Font("MS UI Gothic", 11F);
            this.label2.Location = new System.Drawing.Point(28, 64);
            this.label2.Name = "label2";
            this.label2.Size = new System.Drawing.Size(68, 15);
            this.label2.TabIndex = 5;
            this.label2.Text = "End Point";
            // 
            // button1
            // 
            this.button1.Location = new System.Drawing.Point(4, 103);
            this.button1.Name = "button1";
            this.button1.Size = new System.Drawing.Size(65, 23);
            this.button1.TabIndex = 6;
            this.button1.Text = "Measure";
            this.button1.UseVisualStyleBackColor = true;
            this.button1.Click += new System.EventHandler(this.button1_Click);
            // 
            // richTextBox1
            // 
            this.richTextBox1.Location = new System.Drawing.Point(146, 105);
            this.richTextBox1.Name = "richTextBox1";
            this.richTextBox1.Size = new System.Drawing.Size(67, 129);
            this.richTextBox1.TabIndex = 7;
            this.richTextBox1.Text = "";
            this.richTextBox1.TextChanged += new System.EventHandler(this.richTextBox1_TextChanged);
            // 
            // button2
            // 
            this.button2.Location = new System.Drawing.Point(4, 142);
            this.button2.Name = "button2";
            this.button2.Size = new System.Drawing.Size(65, 23);
            this.button2.TabIndex = 8;
            this.button2.Text = "Return";
            this.button2.UseVisualStyleBackColor = true;
            this.button2.Click += new System.EventHandler(this.button2_Click);
            // 
            // label3
            // 
            this.label3.AutoSize = true;
            this.label3.Font = new System.Drawing.Font("MS UI Gothic", 11F);
            this.label3.Location = new System.Drawing.Point(28, 10);
            this.label3.Name = "label3";
            this.label3.Size = new System.Drawing.Size(71, 15);
            this.label3.TabIndex = 9;
            this.label3.Text = "All Length";
            // 
            // textBox5
            // 
            this.textBox5.Location = new System.Drawing.Point(154, 10);
            this.textBox5.Name = "textBox5";
            this.textBox5.Size = new System.Drawing.Size(115, 19);
            this.textBox5.TabIndex = 10;
            // 
            // checkBox1
            // 
            this.checkBox1.AutoSize = true;
            this.checkBox1.Location = new System.Drawing.Point(4, 218);
            this.checkBox1.Name = "checkBox1";
            this.checkBox1.Size = new System.Drawing.Size(79, 16);
            this.checkBox1.TabIndex = 12;
            this.checkBox1.Text = "Auto Mode";
            this.checkBox1.UseVisualStyleBackColor = true;
            this.checkBox1.CheckedChanged += new System.EventHandler(this.checkBox1_CheckedChanged);
            // 
            // button3
            // 
            this.button3.Location = new System.Drawing.Point(75, 103);
            this.button3.Name = "button3";
            this.button3.Size = new System.Drawing.Size(65, 23);
            this.button3.TabIndex = 13;
            this.button3.Text = "All Reset";
            this.button3.UseVisualStyleBackColor = true;
            this.button3.Click += new System.EventHandler(this.button3_Click);
            // 
            // richTextBox2
            // 
            this.richTextBox2.Location = new System.Drawing.Point(219, 105);
            this.richTextBox2.Name = "richTextBox2";
            this.richTextBox2.Size = new System.Drawing.Size(50, 129);
            this.richTextBox2.TabIndex = 14;
            this.richTextBox2.Text = "";
            this.richTextBox2.TextChanged += new System.EventHandler(this.richTextBox2_TextChanged);
            // 
            // label4
            // 
            this.label4.AutoSize = true;
            this.label4.BackColor = System.Drawing.SystemColors.GradientInactiveCaption;
            this.label4.Font = new System.Drawing.Font("MS UI Gothic", 11F);
            this.label4.Location = new System.Drawing.Point(153, 84);
            this.label4.Name = "label4";
            this.label4.Size = new System.Drawing.Size(51, 15);
            this.label4.TabIndex = 15;
            this.label4.Text = "Length";
            // 
            // label5
            // 
            this.label5.AutoSize = true;
            this.label5.BackColor = System.Drawing.SystemColors.GradientInactiveCaption;
            this.label5.Font = new System.Drawing.Font("MS UI Gothic", 11F);
            this.label5.Location = new System.Drawing.Point(216, 84);
            this.label5.Name = "label5";
            this.label5.Size = new System.Drawing.Size(51, 15);
            this.label5.TabIndex = 16;
            this.label5.Text = "last AL";
            // 
            // button4
            // 
            this.button4.Location = new System.Drawing.Point(75, 142);
            this.button4.Name = "button4";
            this.button4.Size = new System.Drawing.Size(65, 23);
            this.button4.TabIndex = 17;
            this.button4.Text = "Next";
            this.button4.UseVisualStyleBackColor = true;
            this.button4.Click += new System.EventHandler(this.button4_Click);
            // 
            // button5
            // 
            this.button5.Location = new System.Drawing.Point(39, 181);
            this.button5.Name = "button5";
            this.button5.Size = new System.Drawing.Size(65, 23);
            this.button5.TabIndex = 18;
            this.button5.Text = "SAVE";
            this.button5.UseVisualStyleBackColor = true;
            this.button5.Click += new System.EventHandler(this.button5_Click);
            // 
            // pictureBox1
            // 
            this.pictureBox1.Location = new System.Drawing.Point(-5, 235);
            this.pictureBox1.Name = "pictureBox1";
            this.pictureBox1.Size = new System.Drawing.Size(10, 10);
            this.pictureBox1.TabIndex = 19;
            this.pictureBox1.TabStop = false;
            // 
            // LengthMeasurement
            // 
            this.AutoScaleDimensions = new System.Drawing.SizeF(6F, 12F);
            this.AutoScaleMode = System.Windows.Forms.AutoScaleMode.Font;
            this.ClientSize = new System.Drawing.Size(278, 241);
            this.Controls.Add(this.pictureBox1);
            this.Controls.Add(this.button5);
            this.Controls.Add(this.button4);
            this.Controls.Add(this.label5);
            this.Controls.Add(this.label4);
            this.Controls.Add(this.richTextBox2);
            this.Controls.Add(this.button3);
            this.Controls.Add(this.checkBox1);
            this.Controls.Add(this.textBox5);
            this.Controls.Add(this.label3);
            this.Controls.Add(this.button2);
            this.Controls.Add(this.richTextBox1);
            this.Controls.Add(this.button1);
            this.Controls.Add(this.label2);
            this.Controls.Add(this.label1);
            this.Controls.Add(this.textBox4);
            this.Controls.Add(this.textBox3);
            this.Controls.Add(this.textBox2);
            this.Controls.Add(this.textBox1);
            this.Name = "LengthMeasurement";
            this.Text = "Length Measurement";
            this.FormClosing += new System.Windows.Forms.FormClosingEventHandler(this.LengthMeasurement_FormClosing);
            this.Load += new System.EventHandler(this.LengthMeasurement_Load);
            ((System.ComponentModel.ISupportInitialize)(this.pictureBox1)).EndInit();
            this.ResumeLayout(false);
            this.PerformLayout();

        }

        #endregion

        public System.Windows.Forms.TextBox textBox1;
        public System.Windows.Forms.TextBox textBox2;
        public System.Windows.Forms.TextBox textBox3;
        public System.Windows.Forms.TextBox textBox4;
        private System.Windows.Forms.Label label1;
        private System.Windows.Forms.Label label2;
        private System.Windows.Forms.Button button1;
        private System.Windows.Forms.Button button2;
        private System.Windows.Forms.Label label3;
        public System.Windows.Forms.CheckBox checkBox1;
        public System.Windows.Forms.TextBox textBox5;
        public System.Windows.Forms.RichTextBox richTextBox1;
        private System.Windows.Forms.Button button3;
        private System.Windows.Forms.RichTextBox richTextBox2;
        private System.Windows.Forms.Label label4;
        private System.Windows.Forms.Label label5;
        private System.Windows.Forms.Button button4;
        private System.Windows.Forms.Button button5;
        public System.Windows.Forms.PictureBox pictureBox1;
    }
}
