# Supplementary material for: Cofilin-induced unidirectional cooperative conformational changes in actin filaments revealed by high-speed atomic force microscopy
Source: eLife. 2015 Feb 2;4:e04806. doi: 10.7554/eLife.04806 (PMC4337605; doi:10.7554/eLife.04806)
Supplement: Source code 1. — The Kodec4.4.7.39 for HS-AFM image viewing and analysis software is coded in Visual C# (Visual Studio 2010, Microsoft, USA). DOI: http://dx.doi.org/10.7554/eLife.04806.031 [file elife04806s001.zip › Kodec 4.4.7.39/Kodec/LocalResource/FileHeaderViewer.cs]

using System;
using System.Collections.Generic;
using System.ComponentModel;
using System.Data;
using System.Drawing;
using System.Text;
using System.Windows.Forms;
using System.Reflection;

namespace Kodec
{
    public partial class FileHeaderViewer : Form
    {
        public FileHeaderViewer()
        {
            InitializeComponent();
        }

		/// <summary>
		/// 表示ヘッダの数。
		/// </summary>
		private int headerNum = -1;

        /// <summary>
        /// ヘッダ情報を更新します
        /// </summary>
        /// <param name="img">更新対象のAFMImageオブジェクト</param>
        public void UpdateHeaderInfo(AFMImage img)
        {
			listViewFileHeaders.BeginUpdate();

            //ファイルヘッダの内容をListViewに登録
			int counter = 0;
            AddHeader(img.AfmFile, ref counter);
            AddHeader(img.AfmFrame, ref counter);

			headerNum = listViewFileHeaders.Items.Count;

			listViewFileHeaders.EndUpdate();
        }

        private void AddHeader(object target, ref int counter)
        {
			//リフレクションでプロパティメンバを取得
            PropertyInfo[] members = target.GetType().GetProperties();
			int alc = listViewFileHeaders.Items.Count;
			foreach (PropertyInfo m in members)
			{
				//プロパティメンバから値を得る
				string s = target.GetType().InvokeMember(m.Name, BindingFlags.GetProperty, null, (object)target, null).ToString();
				//Itemの追加/削除を最低限に抑えるために前の値と新しい値を比較、異なればListView項目を更新
				if (headerNum == alc)
				{
					if(listViewFileHeaders.Items[counter].SubItems[1].Text != s)
					{
						listViewFileHeaders.Items[counter].SubItems[1].Text = s;
					}
				}
				else
				{
					ListViewItem LI = new ListViewItem(m.Name);
					LI.SubItems.Add(s);
					listViewFileHeaders.Items.Add(LI);
				}
				counter++;
			}
        }

        protected override void OnActivated(EventArgs e)
        {
            base.OnActivated(e);
            this.Opacity = 1.0;
        }
        protected override void OnDeactivate(EventArgs e)
        {
            base.OnDeactivate(e);
            this.Opacity = MainForm.Mf.NonActiveModelessWindowOpacity;
        }

        protected override void OnClosing(CancelEventArgs e)
        {
            base.OnClosing(e);
            //Closingをオーバーライドして、フォームを閉じずに可視状態を変更する。
            e.Cancel = true;
            this.Visible = false;
        }
    }
}
