# Supplementary material for: Cofilin-induced unidirectional cooperative conformational changes in actin filaments revealed by high-speed atomic force microscopy
Source: eLife. 2015 Feb 2;4:e04806. doi: 10.7554/eLife.04806 (PMC4337605; doi:10.7554/eLife.04806)
Supplement: Source code 1. — The Kodec4.4.7.39 for HS-AFM image viewing and analysis software is coded in Visual C# (Visual Studio 2010, Microsoft, USA). DOI: http://dx.doi.org/10.7554/eLife.04806.031 [file elife04806s001.zip › Kodec 4.4.7.39/Kodec/LocalResource/FileHeaderViewer.Designer.cs]

namespace Kodec
{
    partial class FileHeaderViewer
    {
        /// <summary>
        /// Required designer variable.
        /// </summary>
        private System.ComponentModel.IContainer components = null;

        /// <summary>
        /// Clean up any resources being used.
        /// </summary>
        /// <param name="disposing">true if managed resources should be disposed; otherwise, false.</param>
        protected override void Dispose(bool disposing)
        {
            if (disposing && (components != null))
            {
                components.Dispose();
            }
            base.Dispose(disposing);
        }

        #region Windows Form Designer generated code

        /// <summary>
        /// Required method for Designer support - do not modify
        /// the contents of this method with the code editor.
        /// </summary>
        private void InitializeComponent()
        {
			this.listViewFileHeaders = new System.Windows.Forms.ListView();
			this.columnHeader1 = new System.Windows.Forms.ColumnHeader();
			this.columnHeader2 = new System.Windows.Forms.ColumnHeader();
			this.SuspendLayout();
			// 
			// listViewFileHeaders
			// 
			this.listViewFileHeaders.Columns.AddRange(new System.Windows.Forms.ColumnHeader[] {
            this.columnHeader1,
            this.columnHeader2});
			this.listViewFileHeaders.Dock = System.Windows.Forms.DockStyle.Fill;
			this.listViewFileHeaders.FullRowSelect = true;
			this.listViewFileHeaders.GridLines = true;
			this.listViewFileHeaders.Location = new System.Drawing.Point(0, 0);
			this.listViewFileHeaders.MultiSelect = false;
			this.listViewFileHeaders.Name = "listViewFileHeaders";
			this.listViewFileHeaders.Size = new System.Drawing.Size(356, 601);
			this.listViewFileHeaders.TabIndex = 0;
			this.listViewFileHeaders.UseCompatibleStateImageBehavior = false;
			this.listViewFileHeaders.View = System.Windows.Forms.View.Details;
			// 
			// columnHeader1
			// 
			this.columnHeader1.Text = "HeaderMember";
			this.columnHeader1.Width = 122;
			// 
			// columnHeader2
			// 
			this.columnHeader2.Text = "Value";
			this.columnHeader2.Width = 226;
			// 
			// FileHeaderViewer
			// 
			this.AutoScaleDimensions = new System.Drawing.SizeF(6F, 12F);
			this.AutoScaleMode = System.Windows.Forms.AutoScaleMode.Font;
			this.ClientSize = new System.Drawing.Size(356, 601);
			this.Controls.Add(this.listViewFileHeaders);
			this.DoubleBuffered = true;
			this.FormBorderStyle = System.Windows.Forms.FormBorderStyle.SizableToolWindow;
			this.MaximizeBox = false;
			this.MinimizeBox = false;
			this.MinimumSize = new System.Drawing.Size(70, 70);
			this.Name = "FileHeaderViewer";
			this.ShowIcon = false;
			this.ShowInTaskbar = false;
			this.StartPosition = System.Windows.Forms.FormStartPosition.Manual;
			this.Text = "FileHeaderViewer";
			this.ResumeLayout(false);

        }

        #endregion

        private System.Windows.Forms.ListView listViewFileHeaders;
        private System.Windows.Forms.ColumnHeader columnHeader1;
        private System.Windows.Forms.ColumnHeader columnHeader2;
    }
}
