# Supplementary material for: Cofilin-induced unidirectional cooperative conformational changes in actin filaments revealed by high-speed atomic force microscopy
Source: eLife. 2015 Feb 2;4:e04806. doi: 10.7554/eLife.04806 (PMC4337605; doi:10.7554/eLife.04806)
Supplement: Source code 1. — The Kodec4.4.7.39 for HS-AFM image viewing and analysis software is coded in Visual C# (Visual Studio 2010, Microsoft, USA). DOI: http://dx.doi.org/10.7554/eLife.04806.031 [file elife04806s001.zip › Kodec 4.4.7.39/Kodec/MainForm.cs]

using System;
using System.Collections.Generic;
using System.ComponentModel;
using System.Data;
using System.Drawing;
using System.Text;
using System.Windows.Forms;
using System.Runtime.InteropServices;
using System.IO;
using System.Collections;
using System.Threading;
using System.Drawing.Imaging;

namespace Kodec
{
    /// <summary>KodecÌCNX
    /// </summary>
    public partial class MainForm : Form
    {

        /// <summary>RXgN^ 
        /// </summary>
        public MainForm()
        {
            InitializeComponent(); 
            
            MainForm.mf = this;
            //Application.OpenForms["MainForm"].Visible = true;

            afmViewers.Add(afmImageView1);
            afmViewers.Add(afmImageView2);

            _loadedViewerWidth = afmImageView1.Width * afmViewers.Count;
            _loadedWindowWidth = this.Width;

            toolStripMenuItemActiveCh1.PerformClick();
            //N®ÍVOEBhEÉB
            toolStripMenuItemW1.PerformClick();

            ShowDirectoryDepth = (uint)Properties.Settings.Default.ShowPathDepth;
            //s§¾xÍp[ZgPÊÅÛµÄ¢éÌÅAtH[ÌvpeBÖãü·éÆ«Í1/100É·é
            NonActiveModelessWindowOpacity = (double)Properties.Settings.Default.NonActiveModelessWindowOpacity * 0.01;

            //R}hCøæ¾
            string[] cmd = Environment.GetCommandLineArgs();
            //vf0ÍN®vO¼ªüéÌÅAøÌª2ÈãÅÈ¢Æt@Cªn³ê½±ÆÉÍÈçÈ¢B
            if (cmd.Length > 1)
            {
                ControlEnableChange(true);

                //zñÉi[
                //vf0ÍN®vO¼ÈÌÅmÛÌæÍR}hCøÌ-1B
                fileNames = new string[cmd.Length - 1];
                int counter = 0;
                for (int i = 1; i < cmd.Length; i++)
                {
                    //T|[gµÄ¢ét@CÈçÇÁ
                    if (AFMImage.FormatCheck(cmd[i]) != AFMImage.FileFormats.NotSupport)
                    {
                        fileNames[counter] = cmd[i];
                        counter++;
                    }
                }
                //T|[gµÄ¢ét@Cªn³êÄ¢½ç»ÌãÌð±s
                if (counter > 0)
                {
                    //Xg{bNXÉt@CXgðÇÁ
                    AddAdjustedFileNameToList(ShowDirectoryDepth);

                    //gbvÌACei\¦ÌC[WjðIðóÔÉ·é
                    //±ÌÅCxgªÄÎêÄ`æ³êé
                    listBoxFileNames.SelectedIndex = 0;
                    rangeSelectTrackBar1.Select();
                }
                else
                {
                    fileNames = null;
                }
            }
        }

        //C[W²®NXÌCX^X
        public Tilt tilt = new Tilt(2);
        //public Class1 cla = new Class1();
        private ManualTilt manutilt = new ManualTilt(2);
        private GaussFilter gaussFilter = new GaussFilter(2);
        private Zoom zoom = new Zoom(2);
        //[hX_CAO
        private AppliedCompensation AppliedCompWindow = new AppliedCompensation();
        private FileHeaderViewer HeaderViewerWindow = new FileHeaderViewer();

        /* -- -- -- -- -- -- -- -private - -- -- -- -- -- -- --*/

        /// <summary>N®ÌTCY</summary>
        private int _loadedWindowWidth;

        private int _loadedViewerWidth;
        /// <summary> ñN®©Ç¤©ð¦·tOBñN®ÌÝÌìðÀ»·é½ßÉg¤ </summary>
        private bool FirstBootFlag = true;

        /// <summary>ANeBuÅÈ¢[hXEBhEÌs§¾xðwè·éBiMax=1j</summary>
        internal double NonActiveModelessWindowOpacity;

        /// <summary>t@CpXÌzñ</summary>
        private string[] fileNames;

        /// <summary>MainFormÌCX^X</summary>
        private static MainForm mf;

        /// <summary>ÅãÉÛ¶µ½t@CpX</summary>
        private string lastSavePath;

        /// <summary>ActiveÈImageViewer</summary>
        private AFMImageView activeViewer;

        /// <summary>ImageViewerÌRg[zñ </summary>
        private List<AFMImageView> afmViewers = new List<AFMImageView>();

        /// <summary>}EXìiCrossSection,ZoomjÅÌìJn_</summary>
        private MouseOperationPoint stPoint;

        /// <summary>}EXìiCrossSection,ZoomjÅÌìI¹_</summary>
        private MouseOperationPoint endPoint;

        /// <summary>}EXìÌóÔ </summary>
        private MouseFunctionState funcState = MouseFunctionState.Null;

        /// <summary>gåGAÌ²®AÇ±ÌnhðgÁÄ¢é©ð\·ñÌCX^X </summary>
        private ZoomResizePosi zoomAreaResizeHandle;

        /// <summary>\¦fBNgKwB0Åt@C¼ÌÝB</summary>
        private uint ShowDirectoryDepth;

        #region vpeBEñÌ
        /// <summary>MainFormCX^Xðæ¾µÜ·</summary>
        internal static MainForm Mf
        {
            get { return MainForm.mf; }
        }

        /// <summary>t@CpXzñ</summary>
        internal string FileName
        {
            get
            {
                if (listBoxFileNames.Items.Count > 0 && listBoxFileNames.SelectedIndex >= 0)
                {
                    try
                    {
                        return fileNames[listBoxFileNames.SelectedIndex];
                    }
                    catch
                    {
                        MessageBox.Show("à¤êxIðµÄº³¢B");
                        return string.Empty;
                    }
                }

                else
                    return string.Empty;

            }

        }

        /// <summary>}EXìÌóÔ</summary>
        private enum MouseFunctionState
        {
            Null,
            CrossSection_Drag,
            CrossSection_Fixed,
            Zoom_Drag,
            Zoom_Fixed,
            Zoom_Resize,
            Length_Click,
            Trace_Click,
        //  Trace_drag,
        }

        /// <summary>gåGAÌ²®AÇÌÊuÌnhðgÁÄ¢é©ð\·ñÌ </summary>
        enum ZoomResizePosi
        {
            Null,
            TopLeft,
            TopRight,
            BottomLeft,
            BottomRight,
            Top,
            Bottom,
            Left,
            Right
        }

        /// <summary>ANeBuÈC[W\¦Rg[</summary>
        internal AFMImageView ActiveViewer
        {
            get { return activeViewer; }
            set
            {
                if (value.AFMimg != null && value.HasAFMImage) activeViewer = value;
                else activeViewer = afmImageView1;

                //SÌImageViewerÌAIsActiveViewervpeBiANeBu©Ç¤©jðfalseÉB
                afmImageView1.IsActiveViewer = afmImageView2.IsActiveViewer = false;

                //activeÉÈÁ½àÌðtrueÉB
                activeViewer.IsActiveViewer = true;
                toolStripMenuItemActiveCh1.Checked = toolStripMenuItemActiveCh2.Checked = false;

                //ActiveViewerª1ch©2ch©Åc[j[Ì`FbNóÔÏX
                if (afmImageView1.IsActiveViewer) toolStripMenuItemActiveCh1.Checked = true;
                else toolStripMenuItemActiveCh2.Checked = true;

                //ActiveÈImageªnullÅÈ¢Æ«ÍÈºÌðs¤
                if (ActiveImg != null)
                {
                    //îñXV
                    ShowImageInfo();
                    //[hXEBhEXV
                    UpdateModelessDialogInfo();
                    //c[o[Ì`FbNóÔÏX
                    toolStripMenuItemGaussFilter.Checked = toolStripButtonGaussFilter.Checked = ActiveImg.ImgOperations.Contains(gaussFilter.GaussFilter3x3);
                    toolStripMenuItemRemoveResonanceError.Checked = ActiveImg.ImgOperations.Contains(Filter.ResonanceFilter);
                    for (int i = 0; i < toolStripSplitButtonTilt.DropDownItems.Count; i++)
                    {
                        ((ToolStripMenuItem)toolStripSplitButtonTilt.DropDownItems[i]).Checked = false;
                        ((ToolStripMenuItem)toolStripMenuItemTiltMenu.DropDownItems[i]).Checked = false;
                    }
                    if (ActiveImg.ImgOperations.Contains(tilt.AutoTilt))
                    {
                        toolStripSplitButtonTilt.Image = Properties.Resources.AutoTilt;
                        toolStripMenuItemAutoTilt.Checked = true;
                        toolStripMenuItemMAuto.Checked = true;
                    }
                    else if (ActiveImg.ImgOperations.Contains(Tilt.XLineTilt))
                    {
                        toolStripSplitButtonTilt.Image = Properties.Resources.LineTilt;
                        toolStripMenuItemXLineTilt.Checked = true;
                        toolStripMenuItemMXLine.Checked = true;
                    }
                    else if (ActiveImg.ImgOperations.Contains(manutilt.Tilt_Manual))
                    {
                        toolStripSplitButtonTilt.Image = Properties.Resources.ManualTilt;
                        toolStripMenuItemManualTilt.Checked = true;
                        toolStripMenuItemMManual.Checked = true;
                    }
                    else
                    {
                        toolStripSplitButtonTilt.Image = Properties.Resources.TiltOFF;
                        toolStripMenuItemTiltOff.Checked = true;
                        toolStripMenuItemMTiltOff.Checked = true;
                    }

                    toolStripMenuItemFixColorHeight.Checked = toolStripButtonScaleLock.Checked = ActiveImg.IsScaleLock;
                    toolStripMenuItemShowGrid.Checked = toolStripButtonGrid.Checked = ActiveViewer.IsShowGrid;
                    toolStripButtonZoomLock.Checked = ActiveImg.ImgOperations.Contains(zoom.ZoomImage);
                    toolStripButtonChangeDspType.Text = ActiveImg.DspType == AFMImage.DisplayType.nm_deg ? "nm" : "V";
                }
            }
        }

        /// <summary>ImageViewerðæ¾µÜ·B</summary>
        internal List<AFMImageView> AFMViewers
        {
            get { return afmViewers; }
        }

        /// <summary>ActiveViewerÌCfbNXðæ¾µÜ·B</summary>
        internal int ActiveViewerIndex
        {
            get { return AFMViewers.IndexOf(ActiveViewer); }
        }

        /// <summary>ActiveÈRg[ÌAFMImageðæ¾µÜ·B</summary>
        internal AFMImage ActiveImg
        {
            get { return ActiveViewer.AFMimg; }
        }
        #endregion

        #region JX^\¢Ì
        /// <summary>}EXÉæéÌæIðìÈÇÅ¾çê½ÀW\¢Ì</summary>
        public struct MouseOperationPoint
        {
            private Point onCtrl;

            /// <summary>Rg[ã(´_ª¶ã)ÌÀW</summary>
            public Point OnCtrl
            {
                get { return onCtrl; }
                set { onCtrl = value; }
            }

            private Point onImg;

            /// <summary>C[WãÌfJgnÀW</summary>
            public Point OnImg
            {
                get { return onImg; }
                set { onImg = value; }
            }
            /// <summary>RXgN^
            /// </summary>
            /// <param name="xonCtrl">Rg[ÀWãÌPCnÀW(X)</param>
            /// <param name="yonCtrl">Rg[ÀWãÌPCnÀW(Y)</param>
            /// <param name="xonImg">C[WãÌfJgnÀW(X)</param>
            /// <param name="yonImg">C[WãÌfJgnÀW(Y)</param>
            public MouseOperationPoint(int xonCtrl, int yonCtrl, int xonImg, int yonImg)
            {
                this.onCtrl = new Point(xonCtrl, yonCtrl);
                this.onImg = new Point(xonImg, yonCtrl);
            }

            /// <summary>RXgN^
            /// </summary>
            /// <param name="onCtrl"></param>
            /// <param name="onImg"></param>
            public MouseOperationPoint(Point onCtrl, Point onImg)
            {
                this.onCtrl = onCtrl;
                this.onImg = onImg;
            }
        }
        #endregion

        /*@----------------------\bh------------------------@*/

        #region VersionInfo

        private void toolStripMenuItemVersionInfo_Click(object sender, EventArgs e)
        {
            //@[WîñÌæ¾
            VersionInfomation vinfo = new VersionInfomation();
            vinfo.ShowDialog();
            vinfo.Dispose();
        }

        #endregion

        #region C[W\¦EBhEð1/2ØèÖ
        /// <summary>C[W\¦EBhEð1/2ØèÖ
        /// </summary>
        /// <param name="windowNum"></param>
        private void ChangeWindow(int windowNum)
        {
            switch (windowNum)
            {
                case 1:
                    tableLayoutPanelImage.ColumnCount = 1;
                    tableLayoutPanelImage.ColumnStyles[0].Width = 100;
                    tableLayoutPanelImage.ColumnStyles[1].Width = 0;
                    break;
                case 2:
                    tableLayoutPanelImage.ColumnCount = 2;
                    tableLayoutPanelImage.ColumnStyles[0].Width = 50;
                    tableLayoutPanelImage.ColumnStyles[1].Width = 50;
                    break;
                default:
                    goto case 1;
            }
        }
        #endregion

        /// <summary>Ið³êÄ¢ét@CðNbv{[hÉRs[·é
        /// </summary>
        public void FileClipboard()
        {
            //Ið³êÄ¢È¢êÍ±±ÅI¹
            if (listBoxFileNames.SelectedItems.Count == 0) return;

            System.Collections.Specialized.StringCollection fili = new System.Collections.Specialized.StringCollection();
            fili.Add(fileNames[listBoxFileNames.SelectedIndex]);
            Clipboard.SetFileDropList(fili);
        }

        private void MainForm_OpenFile_Click(object sender, System.EventArgs e)
        {
            //KodecÌt@CðJ­I
            OpenFile();
        }

        /// <summary> Rg[ÌEnableðØèÖ¦éiAFMImageª¶ÝµÄ¢êÎC[W²®ÈÇªgpÂ\ÉÈéÌÅA»Ì§äj
        /// </summary>
        /// <param name="isEnable"></param>
        private void ControlEnableChange(bool isEnable)
        {
            for (int i = 0; i < toolStrip1.Items.Count; i++)
                if (toolStrip1.Items[i] != toolStripButtonOpenFile || toolStrip1.Items[i] != toolStripButtonOpenFolder)
                    toolStrip1.Items[i].Enabled = isEnable;

            toolStripMenuItemTool.Enabled = isEnable;
            toolStripMenuItemEditImage.Enabled = isEnable;
            toolStripMenuItemView.Enabled = isEnable;
            toolStripMenuItemWindow.Enabled = isEnable;
            rangeSelectTrackBar1.Enabled = isEnable;
            toolStripMenuItemSave.Enabled = isEnable;
        }

        #region t@CpXÌfBNg\¦²®+ListBoxÉo^
        /// <summary>t@CpXÌfBNg\¦²®
        /// </summary>
        /// <param name="showFolderNum">\¦³¹½¢fBNgBtpX\¦µ½¢Æ«Íå«Èðn·B</param>
        private void AddAdjustedFileNameToList(uint showFolderNum)
        {
            if (fileNames == null || fileNames.Length <= 0)
                throw new ArgumentException("t@C¼ðæ¾Å«Ü¹ñB");

            listBoxFileNames.BeginUpdate();
            listBoxFileNames.Items.Clear();

            //t@CpXÉ éfBNgæØèLÌ(ãÊfBNgÌ)
            int masterYenNum = fileNames[0].Split('\\').Length - 1;
            //\¦³¹étH_æèpXÌfBNgª­È¢ÍtpX\¦
            if (masterYenNum <= showFolderNum)
                listBoxFileNames.Items.AddRange(fileNames);
            else
            {
                //\¦µÈ¢¶ðvZ
                int delNum = 0;

                for (int i = 0; i < (masterYenNum - showFolderNum); i++)
                    delNum = fileNames[0].IndexOf("\\", delNum) + 1;
                for (int i = 0; i < fileNames.Length; i++)
                    listBoxFileNames.Items.Add(fileNames[i].Remove(0, delNum));
            }

            listBoxFileNames.EndUpdate();
        }
        #endregion

        #region t@C_CAO{I[v
        private void OpenFile()
        {
            //J­t@CÌtB^
            openFileDialog1.Filter = "SÄÌAFMæt@C|*.dah;*.daf;*.dhh;*.dhf;*.drf;*.drh;*.dar;*.drr;*.dad;*.drd;*.rid;*.efd;*.adf;*.asd;*.esd;*.daa|RX^gtH[X|*.daf;*.drf|RX^gnCg|*.dah;*.drh|RX^gRMS|*.dar;*.drr|RX^gnCgRMS|*.dad;*.drd|pwafmv.data|*.dhf;|[AFMC[W|*.daa|Kodec2t@C|*.adf;*.asd|æãÌf[^|*.rid;*.efd;*.esd|·×ÄÌt@C|*.*";
            //¡t@CðJ¯éæ¤É
            openFileDialog1.Multiselect = true;

            if (!string.IsNullOrEmpty(FileName))
                //ÅÉ\¦·éÆ±ë
                openFileDialog1.InitialDirectory = Path.GetDirectoryName(FileName);
            else
            {
                string lastpath = Properties.Settings.Default.LastFolderPath;
                if (Properties.Settings.Default.IsMemoryLastDirectory && Directory.Exists(lastpath))
                    openFileDialog1.InitialDirectory = lastpath;
            }
            try
            {
                openFileDialog1.FileName = string.Empty;
                DialogResult ret = openFileDialog1.ShowDialog();
                if (ret == DialogResult.OK)
                {
                    //RgGfBbgð
                    // toolStripButtonEditComment.Checked = false;
                    textBoxComment.Modified = false;
                    textBoxComment.ReadOnly = true;

                    ControlEnableChange(true);

                    //zñÉi[
                    fileNames = new string[openFileDialog1.FileNames.Length];
                    openFileDialog1.FileNames.CopyTo(fileNames, 0);

                    //Xg{bNXÉt@CXgðÇÁ
                    AddAdjustedFileNameToList(ShowDirectoryDepth);

                    //gbvÌACei\¦ÌC[WjðIðóÔÉ·é
                    //±ÌÅCxgªÄÎêÄ`æ³êé
                    listBoxFileNames.SelectedIndex = 0;
                }
                else
                    //LZµ½Æ«
                    return;

                if (listBoxFileNames.Items.Count >= 1)
                    rangeSelectTrackBar1.Select();
                if (listBoxFileNames.Items.Count > 1)
                    listBoxFileNames.Select();
            }
            catch (InvalidOperationException)
            {
                DialogResult ret = MessageBox.Show("Ið³ê½t@Cª½·¬é½ßAOpenFileDialogÅÍJ¯Ü¹ñB\n±êçÌt@Cªi[³êÄ¢étH_É éA·×ÄÌÎt@CðJ«Ü·©H",
                    "??", MessageBoxButtons.YesNo, MessageBoxIcon.Warning);
            }
            catch (Exception ex)
            {
                MessageBox.Show(ex.GetType().FullName + "ÌáOª­¶µÜµ½B\n\n" + ex.Message);
                return;
            }
        }
        #endregion

        #region wètH_ÈºÌt@CðJ­(TutH_ÈºÍÜßÈ¢)
        /// <summary>
        /// wètH_ÈºÌt@CðJ­(TutH_ÈºÍÜßÈ¢)
        /// </summary>
        private void OpenFolder()
        {
            DialogResult ret;

            //RgªÏX³êÄ¢½çx
            if (textBoxComment.Modified)
            {
                ret = MessageBox.Show("RgªÏX³êÄ¢Ü·BÛ¶µÜ·©?", "Ç¤µÜ·©H",
                    MessageBoxButtons.YesNoCancel);

                if (ret == DialogResult.Yes)
                    toolStripMenuItemSave.PerformClick();
                else if (ret == DialogResult.No) { }
                else
                    return;
            }

            folderBrowserDialog1.Description = "J«½¢AFMC[Wª étH_ðwèµÄ­¾³¢B";
            folderBrowserDialog1.ShowNewFolderButton = false;

            if (!string.IsNullOrEmpty(FileName))
                folderBrowserDialog1.SelectedPath = Path.GetDirectoryName(FileName);
            else
            {
                string lastpath = Properties.Settings.Default.LastFolderPath;

                if (Properties.Settings.Default.IsMemoryLastDirectory && Directory.Exists(lastpath))
                    folderBrowserDialog1.SelectedPath = lastpath;
            }

            ret = folderBrowserDialog1.ShowDialog();
            if (ret == DialogResult.OK)
            {
                fileNames = null;

                //RgGfBbgð
                //toolStripButtonEditComment.Checked = false;
                textBoxComment.ReadOnly = true;
                textBoxComment.Modified = false;
            }
            else
                return;


            //t@CÌg£q
            string[] fe = { "*.dah", "*.daf", "*.dhh", "*.dhf", "*.drf", "*.drh", "*.dar", 
                             "*.drr", "*.dad", "*.drd", "*.rid", "*.efd", "*.adf", "*.asd", "*.esd", "*.daa" };

            List<string> fnameTmp = new List<string>();

            foreach (string i in fe)
                fnameTmp.AddRange(System.IO.Directory.GetFiles(folderBrowserDialog1.SelectedPath, i));

            fileNames = new string[fnameTmp.Count];
            fnameTmp.CopyTo(fileNames);

            if (fnameTmp.Count > 0)
            {
                ControlEnableChange(true);
                //ListÉt@Cðo^
                AddAdjustedFileNameToList(ShowDirectoryDepth);
                //gbvÌACei\¦ÌC[WjðIðóÔÉ·é
                listBoxFileNames.SelectedIndex = 0;
                //panelTraceArea.Invalidate(false);
            }

            else
            {
                MessageBox.Show("Iðµ½tH_ÉÇÝÝÂ\ÈAFMC[Wt@Cª èÜ¹ñB");
                return;
            }

            listBoxFileNames.Select();
        }
        #endregion

        private void toolStripMenuItemConfig_Click(object sender, EventArgs e)
        {
            using (Config cfg = new Config())
            {
                if (cfg.ShowDialog() == DialogResult.OK)
                {
                    ShowDirectoryDepth = (uint)Properties.Settings.Default.ShowPathDepth;
                    //s§¾xÍp[ZgPÊÅÛµÄ¢éÌÅAtH[Öãü·éÆ«Í1/100É·é
                    NonActiveModelessWindowOpacity = (double)Properties.Settings.Default.NonActiveModelessWindowOpacity * 0.01;
                    //t@CpXÌfBNg\¦²®
                    AddAdjustedFileNameToList(ShowDirectoryDepth);
                }
            }
        }

        private void MainForm_OpenFolder_Click(object sender, EventArgs e)
        {
            //tH_ðJ­
            OpenFolder();
            MessageBox.Show(richTextBox2.Text);
        }

        private void toolStripMenuItemExit_Click(object sender, EventArgs e)
        {
            this.Close();
        }

        #region J[\ªgåGAÌnhÊuÉ é©»èAJ[\ðTCYpÉÏX
        /// <summary>
        /// J[\ªgåGAÌnhÊuÉ é©»èAJ[\ðTCYpÉÏX
        /// </summary>
        /// <param name="pt">J[\Êu</param>
        private bool ZoomAreaResizeHandleCheck(Point pt)
        {
            Rectangle tr = General.RectFromPoint(stPoint.OnCtrl, endPoint.OnCtrl);

            int ww = 7;
            int s = ww / 2;
            ww *= 2;
            bool r = true;

            if (General.IsEnterRectangle(tr.X - s, tr.Y - s, pt, ww))
            {
                Cursor = Cursors.SizeNWSE;
                zoomAreaResizeHandle = ZoomResizePosi.TopLeft;
            }
            else if (General.IsEnterRectangle(tr.Right - s, tr.Y - s, pt, ww))
            {
                Cursor = Cursors.SizeNESW;
                zoomAreaResizeHandle = ZoomResizePosi.TopRight;
            }
            else if (General.IsEnterRectangle(tr.X - s, tr.Bottom - s, pt, ww))
            {
                Cursor = Cursors.SizeNESW;
                zoomAreaResizeHandle = ZoomResizePosi.BottomLeft;
            }
            else if (General.IsEnterRectangle(tr.Right - s, tr.Bottom - s, pt, ww))
            {
                Cursor = Cursors.SizeNWSE;
                zoomAreaResizeHandle = ZoomResizePosi.BottomRight;
            }
            else if (General.IsEnterRectangle((tr.Left + tr.Width / 2), tr.Top, pt, ww))
            {
                Cursor = Cursors.SizeNS;
                zoomAreaResizeHandle = ZoomResizePosi.Top;
            }
            else if (General.IsEnterRectangle((tr.Left + tr.Width / 2), tr.Bottom, pt, ww))
            {
                Cursor = Cursors.SizeNS;
                zoomAreaResizeHandle = ZoomResizePosi.Bottom;
            }
            else if (General.IsEnterRectangle(tr.Left, (tr.Top + tr.Height / 2), pt, ww))
            {
                Cursor = Cursors.SizeWE;
                zoomAreaResizeHandle = ZoomResizePosi.Left;
            }
            else if (General.IsEnterRectangle(tr.Right, (tr.Top + tr.Height / 2), pt, ww))
            {
                Cursor = Cursors.SizeWE;
                zoomAreaResizeHandle = ZoomResizePosi.Right;
            }
            else
            {
                Cursor = Cursors.Default;
                zoomAreaResizeHandle = ZoomResizePosi.Null;
                r = false;
            }
            return r;
        }
        #endregion

        void AImg_MouseMoveOnImage(object sender, AFMImageView.MouseOnImageEventArgs e)
        {
            toolStripStatusLabelPixelPosi.Text = string.Format("{0}, {1} : {2:###0.00}", e.PointOnImage.X + 1, e.PointOnImage.Y + 1, e.Height);
            if (funcState == MouseFunctionState.Zoom_Fixed)
                ZoomAreaResizeHandleCheck(e.Location);
        }

        #region |Cgªlp`ÌàÉüÁÄ¢È¯êÎàÉÈéæ¤²®
        /// <summary>wè³ê½|Cg\¢Ìªwè³ê½lp`ÌàÉüÁÄ¢È¯êÎàÉÈéæ¤²®·éB²®ãÌPoint\¢ÌªÔèÜ·
        /// </summary>
        /// <param name="pt"></param>
        /// <param name="rect"></param>
        /// <returns></returns>
        private Point PointAdjustIntoRect(Point pt, Rectangle rect)
        {
            int cmpx = pt.X, cmpy = pt.Y;
            if (!rect.Contains(pt))
            {
                if (pt.X < rect.X)
                    cmpx = rect.X;
                else if (pt.X >= rect.Right)
                    cmpx = rect.Right - 0;
                if (pt.Y < rect.Y)
                    cmpy = rect.Y;
                else if (pt.Y >= rect.Bottom)
                    cmpy = rect.Bottom - 0;
                return new Point(cmpx, cmpy);
            }
            else
                return pt;
        }
        #endregion

        /// <summary>C[WðViewerÉ\¦³¹Ü·Bt[ÏXÌêÌ
        /// </summary>
        /// <param name="frameindex">[h·éC[WÌCfbNX</param>
        private void ShowImage(int frameindex)
        {
            int lm = !toolStripMenuItemW2.Checked ? 1 : 2;
            for (int i = 0; i < lm; i++)
            {
                if (AFMViewers[i].AFMimg != null)
                {
                    AFMViewers[i].AFMimg.ChangeFrame(frameindex);
                    ImageOperation(i, AFMViewers[i].AFMimg);
                    AFMViewers[i].ReDraw();
                }

                else
                {
                    AFMImage timg = AFMImage.FromFile(FileName, frameindex, 1, (AFMImage.Channel)Enum.Parse(typeof(AFMImage.Channel), i.ToString()), AFMImage.DisplayType.nm_deg);
                    if (timg != null)
                        ImageOperation(i, timg);

                    AFMViewers[i].DrawNew(timg);
                }
            }
            //Rgð\¦³¹é
            textBoxComment.Text = ActiveImg.AfmFile.Comment;
            ShowImageInfo();
        }

        /// <summary>C[WðViewerÉ\¦³¹Ü·Bt@CÏXÌêÌ
        /// </summary>
        /// <param name="frameindex">[h·éC[WÌCfbN</param>
        /// <param name="AO"></param>
        private void ShowImage(int frameindex, List<AFMImage.ImageOperations>[] AO)
        {
            int lm = !toolStripMenuItemW2.Checked ? 1 : 2;
            for (int i = 0; i < lm; i++)
            {
                //øit@C¼At[ÔA½Ï»ñAPCH©QCH©AfBXvCÌ^Cvj
                AFMImage timg = AFMImage.FromFile(FileName, frameindex, 1, (AFMImage.Channel)Enum.Parse(typeof(AFMImage.Channel), i.ToString()), AFMImage.DisplayType.nm_deg);
                if (timg != null)
                {
                    if (AO.Length > 0)
                        foreach (AFMImage.ImageOperations op in AO[i])
                            timg.ImgOperations.Add(op);

                    //øiC[WÌIDAAFMimagej
                    ImageOperation(i, timg);
                    AFMViewers[i].DrawNew(timg);
                }

                else
                    AFMViewers[i].DrawNew(timg);

            }
            //Rgð\¦³¹é 
            textBoxComment.Text = ActiveImg.AfmFile.Comment;
            ShowImageInfo();
        }

        /// <summary>
        /// AFMImageÆ»ÌC[Wð\¦·éViewerIndexðwèµÄC[Wð`æµÜ·B
        /// MainForm©çÅÍÈ­AC[W²®pÌ_CAO©çÄÑo³êé±ÆðzèµÄ¢Ü·B
        /// </summary>
        /// <param name="img"></param>
        /// <param name="viewerIndex"></param>
        internal void ShowImage(AFMImage img, int viewerIndex)
        {
            AFMViewers[viewerIndex].AFMimg = (AFMImage)img.Clone();
            ImageOperation(viewerIndex, AFMViewers[viewerIndex].AFMimg);
            AFMViewers[viewerIndex].ReDraw();
            //Rgð\¦³¹é
            textBoxComment.Text = ActiveImg.AfmFile.Comment;
            ShowImageInfo();
        }

        /// <summary>Ä`æµÜ·B
        /// </summary>
        internal void ShowImage()
        {
            ShowImage(rangeSelectTrackBar1.Value);
            UpdateModelessDialogInfo();
        }

        /// <summary>C[WÉÎ·éðs¢Ü·
        /// </summary>
        /// <param name="viewerID"></param>
        /// <param name="img"></param>
        private void ImageOperation(int viewerID, AFMImage img)
        {
            //C[WÉÎ·éIy[VfQ[g
            foreach (AFMImage.ImageOperations ideleg in img.ImgOperations)
                ideleg(viewerID, img);
        }

        private void rangeSelectTrackBar1_ValueChange(object sender, EventArgs e)
        {
            ShowImage();//Ä`æµÜ·B
            //Y[bNª©©ÁÄ¢È¯êÎAgåGAðZbg
            if (!toolStripButtonZoomLock.Checked)
            {
                zoom.ZoomParam[ActiveViewerIndex] = new Rectangle(Point.Empty, ActiveImg.AfmFile.Pixel.Size);
                toolStripButtonZoom.Enabled = true;
            }
        }

        private void listBoxFileNames_SelectedIndexChanged(object sender, EventArgs e)
        {
            //tOðÜÁÄ¢é
            toolStripButtonCrossSection.Checked = toolStripButtonZoom.Checked = toolStripButtonZoomLock.Checked = false;
            toolStripButtonChangeDspType.Text = "nm";

            List<AFMImage.ImageOperations>[] tmpIO = new List<AFMImage.ImageOperations>[0];
            //   «ñN®©Ç¤©ð¦·tOBñN®ÌÝÌìðÀ»·é½ßÉg¤
            if (!FirstBootFlag)
            {
                tmpIO = new List<AFMImage.ImageOperations>[AFMViewers.Count];
                for (int i = 0; i < AFMViewers.Count; i++)
                {
                    tmpIO[i] = new List<AFMImage.ImageOperations>(16);
                    if (AFMViewers[i].AFMimg != null)
                        foreach (AFMImage.ImageOperations op in AFMViewers[i].AFMimg.ImgOperations)
                            tmpIO[i].Add(op);
                }
            }

            //ActiveViewerð1chÉ·éB
            ActiveViewer = afmImageView1;

            //ShowImage(0, tmpIO);
            ShowImage(0, tmpIO);

            //C[WOGA\¦plÌTCYðC[WOWÉí¹é
            AdjustForTotalImagingRange();

            if (rangeSelectTrackBar1.Value != 0)
                rangeSelectTrackBar1.Value = 0;

            //NbvÍÍðZbgi±±ÅNbvÍÍðÝèµÄµÜÁÄ¢éÁÛ¢j
            if (ActiveImg.AfmFile.IncludedFrame != 0)
                rangeSelectTrackBar1.ResetSelectRange(ActiveImg.AfmFile.IncludedFrame - 1, 0);
            else
            {
                ActiveImg.AfmFile.IncludedFrame = 1;
                rangeSelectTrackBar1.ResetSelectRange(0, 0);
            }
            bcStart.Text = "" + 1;
            bcEnd.Text = "" + (rangeSelectTrackBar1.Maximum + 1);

            //ñ[hÌftHg`góÔð½f
            if (FirstBootFlag)
            {
                //ftHgTiltÉÏX
                toolStripSplitButtonTilt.DropDownItems[Properties.Settings.Default.DefaultTiltStyleIndex].PerformClick();
                FirstBootFlag = false;
            }

            //^Cgo[XV
            Text = "Kodec - " + FileName;

            if (ActiveImg.AfmFile.FileVersion == 0)
                toolStripMenuItemComment.Enabled = false;
            else
                toolStripMenuItemComment.Enabled = true;
        }

        /// <summary>
        /// C[WOGA\¦ÌRg[(panel)TCYðWÌÅåTCYÌAXyNgäÉí¹Ü·B
        /// </summary>
        private void AdjustForTotalImagingRange()
        {
            if (ActiveImg != null && ActiveImg.AfmFile != null)
            {
                int SZ = 130;
                if (ActiveImg.AfmFile.XRangeMax > ActiveImg.AfmFile.YRangeMax)
                {
                    panelFrameOrigin.Width = SZ;
                    panelFrameOrigin.Height = (int)(SZ * ActiveImg.AfmFile.YRangeMax / ActiveImg.AfmFile.XRangeMax);
                }
                else
                {
                    panelFrameOrigin.Width = (int)(SZ * ActiveImg.AfmFile.XRangeMax / ActiveImg.AfmFile.YRangeMax);
                    panelFrameOrigin.Height = SZ;
                }
            }
            panelFrameOrigin.Refresh();
        }


        #region C[WÌîñ\¦
        /// <summary>
        /// C[WÌîñð\¦µÜ·iC[WOGAÌtbVà±±ÅBj
        /// </summary>
        public void ShowImageInfo()
        {
            List<string[]> infolist = new List<string[]>(64);
            //sNZ
            infolist.Add(new string[] { "Pixel", ActiveImg.AfmFile.Pixel.ToString() });
            //XLÍÍ
            infolist.Add(new string[] { "Range [nm]", ActiveImg.AfmFile.Range.Width.ToString("0~") + ActiveImg.AfmFile.Range.Height.ToString() });
            //XL¬x
            infolist.Add(new string[] { "ScanSpeed [ms/frame]", ActiveImg.AfmFile.FrameTime.ToString("#.00") });
            //ìÒÌ¼O
            infolist.Add(new string[] { "Operator", ActiveImg.AfmFile.OperatorName });
            //XLú
            infolist.Add(new string[] { "ScanDate", ActiveImg.AfmFile.ScanDate.ToString() });
            //t[
            infolist.Add(new string[] { "Frame", ActiveImg.AfmFrame.FrameNum.ToString("0\\/") + ActiveImg.AfmFile.GetFrame.ToString() });
            infolist.Add(new string[] { "Rounding [%]", "X: " + ActiveImg.AfmFile.XRounding.ToString() + "  Y: " + ActiveImg.AfmFile.YRounding.ToString() });
            infolist.Add(new string[] { "1ch", ActiveImg.AfmFile.DataType1ch.ToString() });
            infolist.Add(new string[] { "2ch", ActiveImg.AfmFile.DataType2ch.ToString() });
            infolist.Add(new string[] { "Sensor [nm/V]", ActiveImg.AfmFile.SensorSensitivity.ToString() });
            infolist.Add(new string[] { "Phase [deg/V]", ActiveImg.AfmFile.PhaseSensitivity.ToString() });
            infolist.Add(new string[] { "Origin", "X: " + ActiveImg.AfmFrame.Origin.X.ToString("0 Y: ") + ActiveImg.AfmFrame.Origin.Y.ToString() });
            //[U[ÌON OFF
            infolist.Add(new string[] { "CagedLaser", ActiveImg.AfmFrame.CagedLaserFlag.ToString() });
            //½Ï»Ìñ
            infolist.Add(new string[] { "AdAverageNum", ActiveImg.AfmFile.AdAverageNum.ToString() });
            //\¦·éC[WîñÌB
            int infoItemNum = listView1.Items.Count != 0 ? listView1.Items.Count : infolist.Count;

            listView1.BeginUpdate();
            //ListViewÉ·ÅÉÚª é2ñÚÈ~ÌXVAÈÌÅAÏXª Á½ÚÌÝXVB(ClearµÄÇÁ·éÆ¿çÂ«ªµ¢B)
            //±ÌÅà¿çÂ«ªCÉÈéÆ«ÍListViewðp³µ½NXÅDoubleBufferedðTrueÉ·éB(¼z»àg¦é©àµêÈ¢)
            if (listView1.Items.Count == infoItemNum)
            {
                for (int i = 0; i < infoItemNum; i++)
                    if (listView1.Items[i].SubItems[1].Text != infolist[i][1])
                        listView1.Items[i].SubItems[1].Text = infolist[i][1];
            }
            else//ñ=ListViewÉÚªÈ¢ÌB
            {
                foreach (string[] s in infolist)
                {
                    ListViewItem itm = new ListViewItem(s[0]);
                    itm.SubItems.Add(s[1]);
                    listView1.Items.Add(itm);
                    infoItemNum++;
                }
                //XgÌðÅKÉ²®
                listView1.AutoResizeColumn(1, ColumnHeaderAutoResizeStyle.ColumnContent);
                infoItemNum = listView1.Items.Count;
            }

            listView1.EndUpdate();
            panelFrameOrigin.Refresh();
            
        }

        private void panelFrameOrigin_Paint(object sender, PaintEventArgs e)
        {
            if (ActiveImg != null && ActiveImg.AfmFile != null)
            {
                using (Bitmap bmp = new Bitmap(panelFrameOrigin.ClientSize.Width, panelFrameOrigin.ClientSize.Height))
                {
                    using (Graphics g = Graphics.FromImage(bmp))
                    {
                        float rx = panelFrameOrigin.ClientSize.Width / ActiveImg.AfmFile.XRangeMax;
                        float ry = panelFrameOrigin.ClientSize.Height / ActiveImg.AfmFile.YRangeMax;

                        float h = ActiveImg.AfmFile.Range.Height * ry;
                        if (rx < float.MaxValue && ry < float.MaxValue)
                            g.DrawRectangle(Pens.White, ActiveImg.AfmFrame.Origin.X * rx,
                                panelFrameOrigin.ClientSize.Height - ActiveImg.AfmFrame.Origin.Y * ry - h,
                                ActiveImg.AfmFile.Range.Width * rx, h);
                    }

                    e.Graphics.DrawImageUnscaled(bmp, ClientRectangle.Location);
                }
            }
        }
        #endregion

        /// <summary>
        /// Obh\¦ON/OFF
        /// </summary>
        /// <param name="sender"></param>
        /// <param name="e"></param>
        private void toolStripButtonGrid_Click(object sender, EventArgs e)
        {
            toolStripButtonGrid.Checked = !toolStripButtonGrid.Checked;
            ActiveViewer.IsShowGrid = toolStripButtonGrid.Checked;
        }

        //Form1 f = new Form1();
        public List<Point> TracePoint = new List<Point>();
        public int Num = 0;
        public List<String> Result = new List<String>();
        /////
        //List<Point> TracePoint = new List<Point>();
        List<Point> AutoTracePoint = new List<Point>();

        List<Point> LengthPoint = new List<Point>();
        List<Point> AutoLengthPoint = new List<Point>();
        
        //List<Point> P1 = new List<Point>();
        //List<Point> P2 = new List<Point>();
  
        private float NinePointsAvarage(int XX, int YY)
       { 
            float cc = 0;
            int wid = ActiveImg.AfmFile.Pixel.X;

            for(int bb = 0; bb <= 2; bb++)
            {
                for(int aa = 0; aa <= 2; aa++)
                           {
                              cc +=  ActiveImg.ImageData[wid * (YY - 1 + bb) + XX - 1 + aa];                         
                           }
            }
                         float NPA = cc / 9;
                         return (NPA);

        }


        int M = 0; //Trace.count
        int L = 0;
        int K = 0; //Length.count
        int S = 0; //Save.count
        int XMax = 0;
        int YMax = 0;
        int XGra = 0;
        int YGra = 0;
        int rev = 0;
        double xGra = 0;
        double yGra = 0;

  //      double RH = double.Parse("ActiveImg.AfmFile.Range.Height.Tostring()");
  //      double P = double.Parse("ActiveImg.AfmFile.Pixel.Tostring()");


        int[,] Max = new int[3000, 2]; //Tracepzñ
        int[,] Gra = new int[3000, 2]; //Tracepzñ
        int[,] kiseki = new int[3000, 2]; //
        internal double[,] Save = new double[3000, 11];
        internal double[,] Save2 = new double[3000, 10];

        //{bNXàÉüêéÆ»ÌxÉú»³êéH

        //       double[,] Hairetu = new double[3000, 6];

          
        #region ViewerÌMouseDownOnImageCxg
        //LengthMeasurementpÖ
        double AllLength = 0;
        int i = 1;
        private void afmImageView1_MouseDownOnImage(object sender, AFMImageView.MouseOnImageEventArgs e)
        {
         //   int RH = double.Parse(ActiveImg.AfmFile.Range.Height.Tostring());
            int P1 = int.Parse(ActiveImg.AfmFile.Pixel.X.ToString());@//ñxèÔH
            int P2 = int.Parse(ActiveImg.AfmFile.Pixel.Y.ToString());
            int RH1 = int.Parse(ActiveImg.AfmFile.Range.Width.ToString());
            int RH2 = int.Parse(ActiveImg.AfmFile.Range.Height.ToString());
            double P1b = (double)(P1);
            double RH1b = (double)(RH1);
            double NM1 = (RH1b/P1b);
            double P2b = (double)(P2);
            double RH2b = (double)(RH2);
            double NM2 = (RH2b/P2b);
            int OX = int.Parse(ActiveImg.AfmFrame.Origin.X.ToString());//¸´_©çÌ£
            int OY = int.Parse(ActiveImg.AfmFrame.Origin.Y.ToString());
            int X = e.PointOnImage.X;
            int Y = e.PointOnImage.Y;

            //sNZ
        //    f.richTextBox3 += (new string[] { "Pixel", ActiveImg.AfmFile.Pixel.ToString() });
            //XLÍÍ
            //    f.richTextBox3 += (new string[] { "Range [nm]", ActiveImg.AfmFile.Range.Width.ToString("0~") + ActiveImg.AfmFile.Range.Height.ToString() });

                #region{VelocityMeasurement}
                if (e.Button == MouseButtons.Left)

                if (VelocityMeasurement.Checked)
                {
                    if (HighestPoint.Checked)
                    {
                        #region{Å_ÌðÍ}
                        int wid = ActiveImg.AfmFile.Pixel.X;
                        //int X = e.PointOnImage.X;
                        //int Y = e.PointOnImage.Y;
                        // X,YÍClickµ½êÌÀWBfor¶àÅÍÏ»µÈ¢B

                        float cc = 0;
                        double cMax = -200.00;

                        AArea = int.Parse(toolStripComboBox_SearchingArea.Text);

                        for (int b = 0; b < AArea; b++)
                        {
                            for (int a = 0; a < AArea; a++)
                            {
                                cc = ActiveImg.ImageData[wid * (Y - (AArea / 2) + b) + X - (AArea / 2) + a];
                                if (cMax < cc)
                                {
                                    cMax = cc;
                                    XMax = X - (AArea / 2 - 1) + a;
                                    YMax = Y - (AArea / 2 - 1) + b;
                                    Max[M, 0] = XMax;
                                    Max[M, 1] = YMax;
                                }
                                else
                                {
                                }
                            }
                        }

                        int Max1 = (int)(Max[M, 0] * NM1);
                        int Max2 = (int)(Max[M, 1] * NM2);

                        int rX = OX + Max1;
                        int rY = OY + Max2;

                        Save2[L, 0] = ActiveImg.AfmFrame.FrameNum;
                        Save2[L, 1] = e.PointOnImage.X + 1;
                        Save2[L, 2] = e.PointOnImage.Y + 1;
                        Save2[L, 3] = e.Height;
                        Save2[L, 4] = cMax;
                        Save2[L, 5] = Max[M, 0];
                        Save2[L, 6] = Max[M, 1];
                        Save2[L, 7] = rX;
                        Save2[L, 8] = rY;

                        f.richTextBox1.Text += string.Format("{0}, {1}", Save2[L, 1], Save2[L, 2]) + ",";
                        f.richTextBox1.Text += string.Format("{0:###0.00}", Save2[L, 3]) + "\n";
                        f.richTextBox2.Text += string.Format("{0:###0.00}", Save2[L, 4]) + ", " + "\n";
                        f.richTextBox3.Text += string.Format("{0}, {1}", Save2[L, 5], Save2[L, 6]) + "\n";
                        f.richTextBox4.Text += string.Format("{0}, {1}, {2} , {3:###0.00}, {4:###0.00}, {5}, {6}", Save2[L, 0], Save2[L, 1], Save2[L, 2], Save2[L, 3], Save2[L, 4], Save2[L, 5], Save2[L, 6]) + "\n";
                        f.richTextBox5.Text += string.Format("{0}", Save2[L, 0]) + "\n";
                        f.richTextBox6.Text += string.Format("{0},{1}", Save2[L, 7], Save2[L, 8]) + "\n";

                        richTextBox2.Text += string.Format("{0}, {1}, {2}", Save2[L, 0], Save2[L, 7], Save2[L, 8]) + "\n";

                        M = M + 1;
                        L = L + 1;


                        // ÈºÍÏ¦È¢  
                        stPoint = new MouseOperationPoint(e.Location, e.PointOnImage);
                        funcState = MouseFunctionState.Trace_Click;

                        TracePoint.Add(e.PointOnImage);
                        ActiveViewer.Refresh();
                        #endregion
                    }
                    else if (CenterOfMass.Checked)
                    {
                        #region{dS_ÌðÍiNbN_AÅ_ÌðÍàÜÞj}

                        AArea = int.Parse(toolStripComboBox_SearchingArea.Text);

                        int wid = ActiveImg.AfmFile.Pixel.X;

                        int Ava2 = AArea / 2;
                        int tai = AArea * AArea;

                        // X,YÍClickµ½êÌÀWB
                        float gx = 0;//dSÌxÀW
                        float gy = 0;//dSÌyÀW
                        float ht = 0;//³Ìv
                        float cc = 0;//»Ì_Ì³
                        float cx = 0;//xÀW~»Ì_Ì³Ìv
                        float cy = 0;//yÀW~»Ì_Ì³Ìv
                        double cMax = -200.00;

                        //ÅlÌ³
                        for (int b = 0; b < AArea; b++)
                        {
                            for (int a = 0; a < AArea; a++)
                            {
                                cc = ActiveImg.ImageData[wid * (Y - (AArea / 2) + b) + X - (AArea / 2) + a];
                                if (cMax < cc)
                                {
                                    cMax = cc;
                                    XMax = X - (AArea / 2 - 1) + a;
                                    YMax = Y - (AArea / 2 - 1) + b;
                                    Max[M, 0] = XMax;//êÔ¢Æ±ëÌxÀWði[·é
                                    Max[M, 1] = YMax;//êÔ¢Æ±ëÌyÀWði[·é
                                }
                                else
                                {
                                }
                            }
                        }

                        // dSÌvZ
                        for (int b = 0; b < AArea; b++)
                        {
                            for (int a = 0; a < AArea; a++)
                            {
                                cc = ActiveImg.ImageData[wid * (Max[M, 1] - (AArea / 2) + b) + Max[M, 0] - (AArea / 2) + a];
                                cx = cx + cc * (a + 1); //ÇñÇñ«µÄ¢­
                                cy = cy + cc * (b + 1); //ÇñÇñ«µÄ¢­
                                ht = ht + cc;
                            }
                        }

                        gx = cx / ht;//³ÌvÅé
                        gy = cy / ht;//dSÀWyÌvZ

                        double gxt = Math.Round(gx, MidpointRounding.AwayFromZero);//lÌÜü
                        int gxt2 = (int)gxt;
                        xGra = gx + Max[M, 0] - Ava2;//XN[ãÌxÀWÌdSÌÊu
                        XGra = gxt2 + Max[M, 0] - Ava2;//XN[ãÌxÀWÌdSÌÊu

                        double gyt = Math.Round(gy, MidpointRounding.AwayFromZero);//lÌÜü
                        int gyt2 = (int)gyt;
                        yGra = gy + Max[M, 1] - Ava2;//XN[ãÌxÀWÌdSÌÊu
                        YGra = gyt2 + Max[M, 1] - Ava2;//XN[ãÌyÀWÌdSÌÊu

                        Gra[M, 0] = XGra;
                        Gra[M, 1] = YGra;

                        int Gra1 = (int)(Gra[M, 0] * NM1);
                        int Gra2 = (int)(Gra[M, 1] * NM2);

                        int rX = OX + Gra1;
                        int rY = OY + Gra2;

                        float cGra = ActiveImg.ImageData[wid * YGra + XGra]; //©oOÌ´ö

                        //zñÉi[                        
                        Save[S, 0] = ActiveImg.AfmFrame.FrameNum;
                        Save[S, 1] = e.PointOnImage.X + 1;
                        Save[S, 2] = e.PointOnImage.Y + 1;
                        Save[S, 3] = e.Height;
                        Save[S, 4] = Max[M, 0];
                        Save[S, 5] = Max[M, 1];
                        Save[S, 6] = cMax;
                        Save[S, 7] = xGra;
                        Save[S, 8] = yGra;
                        Save[S, 9] = cGra;
                        Save[S, 10] = ht / tai;

                        g.richTextBox_Frame.Text += string.Format("{0}", Save[S, 0]) + "\n";//Frame Num
                        g.richTextBox_CP_X.Text += string.Format("{0}", Save[S, 1]) + "\n";//Clicked Point-x
                        g.richTextBox_CP_Y.Text += string.Format("{0}", Save[S, 2]) + "\n";//Clicked Point-y
                        g.richTextBox_CP_Z.Text += string.Format("{0:###0.00}", Save[S, 3]) + "\n";//Clicked Point-z
                        g.richTextBox_HP_X.Text += string.Format("{0}", Save[S, 4]) + "\n";//Max Height Point-x
                        g.richTextBox_HP_Y.Text += string.Format("{0}", Save[S, 5]) + "\n";//Max Height Point-y
                        g.richTextBox_HP_Z.Text += string.Format("{0:###0.00}", Save[S, 6]) + "\n";//Max Height
                        g.richTextBox_COM_X.Text += string.Format("{0:###0.00}", Save[S, 7]) + "\n";//Center Of Mass Point-x
                        g.richTextBox_COM_Y.Text += string.Format("{0:###0.00}", Save[S, 8]) + "\n";//Center Of Mass Point-y
                        g.richTextBox_COM_Z.Text += string.Format("{0:###0.00}", Save[S, 9]) + "\n";//Center Of Mass Point-z
                        g.richTextBox_AP_Z.Text += string.Format("{0:###0.00}", Save[S, 10]) + "\n";//Average Height


                        richTextBox2.Text += string.Format(
                            "{0}, {1:0}, {2:0}, {3:###0.00}, {4:0}, {5:0}, {6:###0.00}, {7:###0.00}, {8:###0.00}, {9:###0.00}, {10:###0.00}",
                            Save[S, 0], Save[S, 1], Save[S, 2], Save[S, 3], Save[S, 4], Save[S, 5], Save[S, 6], Save[S, 7], Save[S, 8], Save[S, 9], Save[S, 10]) + "\n";

                        M = M + 1;
                        S = S + 1;

                        ////
                        //Result.Add(string.Format("{0}", ActiveImg.AfmFrame.FrameNum.ToString("0\\")) + "\n");
                        //g.richTextBox1.Text += Result[Num];
                        ////

                        // ÈºÍÏ¦È¢  
                        stPoint = new MouseOperationPoint(e.Location, e.PointOnImage);
                        funcState = MouseFunctionState.Trace_Click;
                        TracePoint.Add(e.PointOnImage);
                        ActiveViewer.Refresh();
                        #endregion
                    }
                }
                #endregion

                //20130729_Ãª`FbNµ½©¬èA¿áñÆ®¢Ä¢È¢æ¤Å·B
                #region{LengthMeasurement}

                if (e.Button == MouseButtons.Left)

                if (LengthMeasurement.Checked)
            {
                double nX = 0;
                double nY = 0;
                nX = (e.PointOnImage.X + 1) * NM1;
                nY = (e.PointOnImage.Y + 1) * NM2;
                kiseki[K, 0] = e.PointOnImage.X + 1;
                kiseki[K, 1] = e.PointOnImage.Y + 1;
                K = K + 1;


                if (lmd.checkBox1.Checked)
                {
                    if (lmd.j == 0)
                    {
                        AllLength = 0;
                        i = 1;
                        //lmd.j = lmd.j - 1;
                        lmd.j = 1;
                    }
                    else
                    { }

                    if (lmd.textBox1.Text == "") //stPointüÍ
                    {
                        lmd.textBox1.Text += string.Format("{0}", Math.Round(nX,0));
                        lmd.textBox3.Text += string.Format("{0}", Math.Round(nY,0));

                        stPoint = new MouseOperationPoint(e.Location, e.PointOnImage);
                    }

                    else //endPointüÍ
                    {
                        if (lmd.textBox2.Text == "")
                        { }
                        else//OÌf[^ªcÁÄ¢êÎ
                        {
                            lmd.textBox1.Text = lmd.textBox2.Text;
                            lmd.textBox2.Text = "";
                            lmd.textBox3.Text = lmd.textBox4.Text;
                            lmd.textBox4.Text = "";
                        }
                        lmd.textBox2.Text += string.Format("{0}", Math.Round(nX,0));
                        lmd.textBox4.Text += string.Format("{0}", Math.Round(nY,0));
                        {
                            //áO
                            if (lmd.textBox1.Text == "" || lmd.textBox2.Text == "")
                            { }
                            else
                            {
                                int sX = int.Parse(lmd.textBox1.Text);
                                int sY = int.Parse(lmd.textBox3.Text);
                                int eX = int.Parse(lmd.textBox2.Text);
                                int eY = int.Parse(lmd.textBox4.Text);
                                double[] LengthMeasurement2 = new double[i];

                                double heniX = 0;
                                double heniY = 0;
                                double HLength = 0;
                                double Length = 0;
                                //
                                heniX = Math.Pow((eX - sX), 2);
                                heniY = Math.Pow((eY - sY), 2);
                                HLength = Math.Pow((heniX + heniY), 0.5);
                                Length = Math.Round(HLength, 2);
                                //
                                lmd.richTextBox1.Text += string.Format("{0:###0.00}", Length) + "\n";

                                LengthMeasurement2[i - 1] = Length;

                                AllLength = AllLength + LengthMeasurement2[i - 1];
                                lmd.textBox5.Text = "";
                                lmd.textBox5.Text += string.Format("{0:###0.00}", AllLength);

                                i = i + 1;
                            }
                        }
                        stPoint = new MouseOperationPoint(e.Location, e.PointOnImage);
                    }
                    funcState = MouseFunctionState.Length_Click;

                    LengthPoint.Add(e.PointOnImage);

                }
                else
                {

                if (lmd.textBox1.Text == "")
                {
                    lmd.textBox1.Text += string.Format("{0}", Math.Round(nX,0));
                    lmd.textBox3.Text += string.Format("{0}", Math.Round(nY,0));

                    stPoint = new MouseOperationPoint(e.Location, e.PointOnImage);
                }

                else
                {
                    lmd.textBox2.Text += string.Format("{0}", Math.Round(nX,0));
                    lmd.textBox4.Text += string.Format("{0}", Math.Round(nY,0));

                    stPoint = new MouseOperationPoint(e.Location, e.PointOnImage);
                }
                funcState = MouseFunctionState.Length_Click;

                LengthPoint.Add(e.PointOnImage);
                }
            }
            #endregion

            ActiveViewer.Capture = true;
            if (toolStripButtonCrossSection.Checked)
            {
                stPoint = new MouseOperationPoint(e.Location, e.PointOnImage);
                funcState = MouseFunctionState.CrossSection_Drag;
            }
            else if (toolStripButtonZoom.Checked)
            {
                if (funcState == MouseFunctionState.Null)
                {
                    endPoint = stPoint = new MouseOperationPoint(e.Location, e.PointOnImage);
                    funcState = MouseFunctionState.Zoom_Drag;
                }
                else if (funcState == MouseFunctionState.Zoom_Fixed && zoomAreaResizeHandle != ZoomResizePosi.Null)
                {
                    funcState = MouseFunctionState.Zoom_Resize;
                    #region gåGATCY
                    //TCY·éÊuÉí¹ÄJn_ÆI¹_ðð·Aàµ­ÍÀW²®µÄI¹_ÌÊuðÏX·éæ¤É·éB
                    //Jn_Í®©³È¢BMouseMoveÌà±êðOñÆµ½ðsÁÄ¢é
                    switch (zoomAreaResizeHandle)
                    {
                        case ZoomResizePosi.Left:
                            General.Swap<MouseOperationPoint>(ref stPoint, ref endPoint);
                            break;
                        case ZoomResizePosi.Top:
                            General.Swap<MouseOperationPoint>(ref stPoint, ref endPoint);
                            break;
                        case ZoomResizePosi.TopLeft:
                            General.Swap<MouseOperationPoint>(ref stPoint, ref endPoint);
                            break;
                        case ZoomResizePosi.TopRight:
                            stPoint.OnCtrl = new Point(stPoint.OnCtrl.X, endPoint.OnCtrl.Y);
                            endPoint.OnCtrl = new Point(endPoint.OnCtrl.X, stPoint.OnCtrl.Y);
                            break;
                        case ZoomResizePosi.BottomLeft:
                            stPoint.OnCtrl = new Point(endPoint.OnCtrl.X, stPoint.OnCtrl.Y);
                            endPoint.OnCtrl = new Point(stPoint.OnCtrl.X, endPoint.OnCtrl.Y);
                            break;
                        default: break;
                    }
                    stPoint.OnImg = ActiveViewer.GetPixelPosiOnImage(stPoint.OnCtrl);
                    endPoint.OnImg = ActiveViewer.GetPixelPosiOnImage(endPoint.OnCtrl);
                    #endregion
                }
            }
            
            }

        private void toolStripButton4_Click(object sender, EventArgs e)
        {
            if (HighestPoint.Checked)
            {
                saveFileDialog1.InitialDirectory = @"DATA";
                saveFileDialog1.Filter =
                    "CSVt@C(*.csv)|*.csv";

                if (saveFileDialog1.ShowDialog() == DialogResult.OK)
                {
                    //   int fKeta = ActiveImg.AfmFile.GetFrame.ToString().Length;
                    //   string fn = System.IO.Path.GetFileNameWithoutExtension(ActiveImg.FileName) + "-" + ActiveImg.AfmFrame.FrameNum.ToString().PadLeft(fKeta, '0') + ActiveImg.DataType.ToString() + ".bmp";

                    System.IO.File.WriteAllText
                          (saveFileDialog1.FileName, "Frame , (x) of Max(z) , (y) of Max(z)" + "\n" + richTextBox2.Text, Encoding.Default);

                }
            }

            else if (CenterOfMass.Checked)
            {
                saveFileDialog2.InitialDirectory = @"DATA";
                saveFileDialog2.Filter =
                    "CSVt@C(*.csv)|*.csv";

                if (saveFileDialog2.ShowDialog() == DialogResult.OK)
                {
                    //   int fKeta = ActiveImg.AfmFile.GetFrame.ToString().Length;
                    //   string fn = System.IO.Path.GetFileNameWithoutExtension(ActiveImg.FileName) + "-" + ActiveImg.AfmFrame.FrameNum.ToString().PadLeft(fKeta, '0') + ActiveImg.DataType.ToString() + ".bmp";

                    System.IO.File.WriteAllText
                          (saveFileDialog2.FileName,
                          "Frame, ClickPoint-x, ClickPoint-y, ClickPoint-z[nm], MaxPoint-x, MaxPoint-y, MaxPoint-z[nm], COM-x, COM-y, COM-z[nm], AverageHeight[nm]" + "\n" + richTextBox2.Text, Encoding.Default);

                }
            }
        }

        private void toolStripButton6_Click(object sender, EventArgs e)
        {
            if (L > 0)
            {
                if (HighestPoint.Checked)
                {
                    f.richTextBox1.Text = string.Format("");
                    f.richTextBox1.Text = string.Format("");
                    f.richTextBox2.Text = string.Format("");
                    f.richTextBox3.Text = string.Format("");
                    f.richTextBox4.Text = string.Format("");
                    f.richTextBox5.Text = string.Format("");
                    f.richTextBox6.Text = string.Format("");
                    richTextBox2.Text = string.Format("");
                    L = L - 1;
                    M = M - 1;
                    rev = rev + 1;
                    TracePoint.RemoveAt(L);
                    ActiveViewer.Refresh();
                    for (int d = 0; d < L; d++)
                    {
                        f.richTextBox1.Text += string.Format("{0}, {1}", Save2[L, 1], Save2[L, 2]) + ",";
                        f.richTextBox1.Text += string.Format("{0:###0.00}", Save2[L, 3]) + "\n";
                        f.richTextBox2.Text += string.Format("{0:###0.00}", Save2[L, 4]) + ", " + "\n";
                        f.richTextBox3.Text += string.Format("{0}, {1}", Save2[L, 5], Save2[L, 6]) + "\n";
                        f.richTextBox4.Text += string.Format("{0}, {1}, {2} , {3:###0.00}, {4:###0.00}, {5}, {6}", Save2[L, 0], Save2[L, 1], Save2[L, 2], Save2[L, 3], Save2[L, 4], Save2[L, 5], Save2[L, 6]) + "\n";
                        f.richTextBox5.Text += string.Format("{0}", Save2[L, 0]) + "\n";
                        f.richTextBox6.Text += string.Format("{0},{1}", Save2[L, 7], Save2[L, 8]) + "\n";

                        richTextBox2.Text += string.Format("{0}, {1}, {2}", Save2[L, 0], Save2[L, 7], Save2[L, 8]) + "\n";
                    }

                }
            }
            if (S > 0)
                if (CenterOfMass.Checked)
                {
                    g.richTextBox_Frame.Text = string.Format("");
                    g.richTextBox_CP_X.Text = string.Format("");
                    g.richTextBox_CP_Y.Text = string.Format("");
                    g.richTextBox_CP_Z.Text = string.Format("");
                    g.richTextBox_HP_X.Text = string.Format("");
                    g.richTextBox_HP_Y.Text = string.Format("");
                    g.richTextBox_HP_Z.Text = string.Format("");
                    g.richTextBox_COM_X.Text = string.Format("");
                    g.richTextBox_COM_Y.Text = string.Format("");
                    g.richTextBox_COM_Z.Text = string.Format("");
                    g.richTextBox_AP_Z.Text = string.Format("");
                    richTextBox2.Text = string.Format("");

                    S = S - 1;//êÂàÇ·
                    M = M - 1;
                    rev = rev + 1;
                    TracePoint.RemoveAt(S);
                    ActiveViewer.Refresh();
                    for (int d = 0; d < S; d++)
                    {
                        g.richTextBox_Frame.Text += string.Format("{0}", Save[d, 0]) + "\n";
                        g.richTextBox_CP_X.Text += string.Format("{0}", Save[d, 1]) + "\n";
                        g.richTextBox_CP_Y.Text += string.Format("{0}", Save[d, 2]) + "\n";
                        g.richTextBox_CP_Z.Text += string.Format("{0:###0.00}", Save[d, 3]) + "\n";
                        g.richTextBox_HP_X.Text += string.Format("{0}", Save[d, 4]) + "\n";
                        g.richTextBox_HP_Y.Text += string.Format("{0}", Save[d, 5]) + "\n";
                        g.richTextBox_HP_Z.Text += string.Format("{0:###0.00}", Save[d, 6]) + "\n";
                        g.richTextBox_COM_X.Text += string.Format("{0:###0.00}", Save[d, 7]) + "\n";
                        g.richTextBox_COM_Y.Text += string.Format("{0:###0.00}", Save[d, 8]) + "\n";
                        g.richTextBox_COM_Z.Text += string.Format("{0:###0.00}", Save[d, 9]) + "\n";
                        g.richTextBox_AP_Z.Text += string.Format("{0:###0.00}", Save[d, 10]) + "\n";


                        richTextBox2.Text += string.Format(
                            "{0}, {1:0}, {2:0}, {3:0:###0.00}, {4:0}, {5:0}, {6:###0.00}, {7:###0.00}, {8:###0.00}, {9:###0.00}, {10:###0.00}",
                            Save[d, 0], Save[d, 1], Save[d, 2], Save[d, 3], Save[d, 4], Save[d, 5], Save[d, 6], Save[d, 7], Save[d, 8], Save[d, 9], Save[d, 10]) + "\n";
                    }

                }
        }

 

        #endregion

        #region ViewerÌMouseMoveCxg
        private void afmImageView1_MouseMove(object sender, MouseEventArgs e)
        {
            if (funcState == MouseFunctionState.CrossSection_Drag)
            {
                //}EXìÌI¹|Cg
                endPoint.OnCtrl = PointAdjustIntoRect(e.Location, ActiveViewer.DrawRect);
                //C[WãÌfJgÀW
                endPoint.OnImg = ActiveViewer.GetPixelPosiOnImage(endPoint.OnCtrl);
                //Ä`æ
                ActiveViewer.Refresh();
            }
            else if (funcState == MouseFunctionState.Zoom_Drag || funcState == MouseFunctionState.Zoom_Resize)
            {
                if (zoomAreaResizeHandle != ZoomResizePosi.Null)
                {
                    int x, y;
                    #region gåo[ohÌTCYJ[\Ið
                    switch (zoomAreaResizeHandle)
                    {
                        case ZoomResizePosi.Left:
                            goto case ZoomResizePosi.Right;
                        case ZoomResizePosi.Right:
                            x = e.X;
                            y = endPoint.OnCtrl.Y; break;
                        case ZoomResizePosi.Top:
                            goto case ZoomResizePosi.Bottom;
                        case ZoomResizePosi.Bottom:
                            x = endPoint.OnCtrl.X;
                            y = e.Y; break;
                        default:
                            x = e.X;
                            y = e.Y; break;
                    }
                    #endregion
                    endPoint.OnCtrl = PointAdjustIntoRect(new Point(x, y), ActiveViewer.DrawRect);
                }
                else
                    endPoint.OnCtrl = PointAdjustIntoRect(e.Location, ActiveViewer.DrawRect);

                endPoint.OnImg = ActiveViewer.GetPixelPosiOnImage(endPoint.OnCtrl);

                //ShiftL[ºÅ³û`gåÌæÉ·é
                if ((Control.ModifierKeys & Keys.Shift) == Keys.Shift && Cursor != Cursors.SizeWE && Cursor != Cursors.SizeNS)
                {
                    int w = Math.Abs(stPoint.OnCtrl.X - endPoint.OnCtrl.X);
                    int h = Math.Abs(stPoint.OnCtrl.Y - endPoint.OnCtrl.Y);
                    if (w > h)
                        endPoint.OnCtrl = new Point(stPoint.OnCtrl.X + Math.Sign(endPoint.OnCtrl.X - stPoint.OnCtrl.X) * h, endPoint.OnCtrl.Y);
                    else
                        endPoint.OnCtrl = new Point(endPoint.OnCtrl.X, stPoint.OnCtrl.Y + Math.Sign(endPoint.OnCtrl.Y - stPoint.OnCtrl.Y) * w);
                    endPoint.OnImg = ActiveViewer.GetPixelPosiOnImage(endPoint.OnCtrl);
                }

                //Xe[^XÉgå\èsNZÌÍÍðo·
                toolStripStatusLabelSize.Text = String.Format("{0} x {1}", Math.Abs(endPoint.OnImg.X - stPoint.OnImg.X), Math.Abs(endPoint.OnImg.Y - stPoint.OnImg.Y));
                ActiveViewer.Refresh();
            }
        }
        #endregion

        #region ViewerÌMouseUpCxg
        private void afmImageView1_MouseUp(object sender, MouseEventArgs e)
        {
            if (e.Button == MouseButtons.Left)
            {
                ActiveViewer.Capture = false;
                //CrossSection_CAOðN®·é©`FbNi¯ê_¾Á½è·éÆNGj
                if (stPoint.OnImg == endPoint.OnImg)
                {
                    funcState = MouseFunctionState.Null;
                    zoomAreaResizeHandle = ZoomResizePosi.Null;
                    return;
                }


                if (toolStripButtonCrossSection.Checked)
                {
                    funcState = MouseFunctionState.CrossSection_Fixed;
                    ActiveViewer.Refresh();

                    //CrossSectionDialogN®
                    using (CrossSection csd = new CrossSection(ActiveImg, stPoint, endPoint))
                    {
                        if (csd.IsHasCrossSectionData)
                            csd.ShowDialog();

                        funcState = MouseFunctionState.Null;
                    }

                }


                else if (toolStripButtonZoom.Checked)
                {
                    zoomAreaResizeHandle = ZoomResizePosi.Null;
                    funcState = MouseFunctionState.Zoom_Fixed;

                    //¶ãðCrossSectionAZoomÌJn_Æ·éBigåo[ohÌGA²®Ì½ßB±ÌÙ¤ª Æ ÆÖBj
                    Rectangle tr = General.RectFromPoint(stPoint.OnCtrl, endPoint.OnCtrl);
                    //}EXìÌJnÊu
                    stPoint.OnCtrl = tr.Location;
                    endPoint.OnCtrl = new Point(tr.Right, tr.Bottom);
                    tr = General.RectFromPoint(stPoint.OnImg, endPoint.OnImg);
                    stPoint.OnImg = tr.Location;
                    endPoint.OnImg = new Point(tr.Right, tr.Bottom);
                }


                ActiveViewer.Refresh();

            }
        }
        #endregion


 


        #region ViewerÌPaintCxg
        /// <summary>
        /// ViewerÌPaintCxg
        /// </summary>
        /// <param name="sender"></param>
        /// <param name="e"></param>
        public void afmImageView1_Paint(object sender, PaintEventArgs e)
        {

            //CrossSection, Zoom
            switch (funcState)
            {
                case MouseFunctionState.CrossSection_Drag:
                    e.Graphics.DrawLine(Pens.Silver, stPoint.OnCtrl, endPoint.OnCtrl);
                    break;
                case MouseFunctionState.CrossSection_Fixed:
                    using (Pen p = new Pen(Color.Red, 2))
                    {
                        e.Graphics.DrawLine(p, stPoint.OnCtrl, endPoint.OnCtrl);
                    }
                    break;
                case MouseFunctionState.Zoom_Drag:
                    e.Graphics.DrawRectangle(Pens.Silver, General.RectFromPoint(stPoint.OnCtrl, endPoint.OnCtrl));
                    break;
                case MouseFunctionState.Zoom_Fixed:
                    e.Graphics.DrawRectangle(Pens.Silver, General.RectFromPoint(stPoint.OnCtrl, endPoint.OnCtrl));

                    Rectangle tr = General.RectFromPoint(stPoint.OnCtrl, endPoint.OnCtrl);
                    ShowRubberBandHandle(e.Graphics, tr);
                    break;
                case MouseFunctionState.Zoom_Resize:
                    e.Graphics.DrawRectangle(Pens.Silver, General.RectFromPoint(stPoint.OnCtrl, endPoint.OnCtrl));
                    break;


               
                case MouseFunctionState.Trace_Click:
                    //10/10/02 imai
                    float imagerateW = afmImageView1.DrawRect.Width / (float)ActiveImg.AfmFile.Pixel.X;
                    float imagerateH = afmImageView1.DrawRect.Height / (float)ActiveImg.AfmFile.Pixel.Y;

                    if (HighestPoint.Checked)
                    {
                        for (int i = 0, l = TracePoint.Count; i < l; i++)
                        {
                            float imgX = afmImageView1.DrawRect.Left + TracePoint[i].X * imagerateW;// - imagerateW / 2;
                            // float imgY = afmImageView1.DrawRect.Top + (ActiveImg.AfmFile.Pixel.Y - TracePoint[i].Y) * imagerateH - imagerateH;
                            float imgY = afmImageView1.DrawRect.Bottom - (TracePoint[i].Y + 1) * imagerateH;
                            //      float imgX = afmImageView1.DrawRect.Left + AutoTracePoint[i].X * imagerateW;// - imagerateW / 2;
                            //      float imgY = afmImageView1.DrawRect.Top + (ActiveImg.AfmFile.Pixel.Y - AutoTracePoint[i].Y) * imagerateH - imagerateH;
                            /*
                                                    float imgXMax = afmImageView1.DrawRect.Left + (XMax - 1) * imagerateW;// - imagerateW / 2;
                                                    float imgYMax = afmImageView1.DrawRect.Bottom - YMax * imagerateH;

                                                    e.Graphics.FillRectangle(Brushes.Tomato, imgXMax, imgYMax, imagerateW, imagerateH);
                              */
                            e.Graphics.FillRectangle(Brushes.DeepSkyBlue, imgX, imgY, imagerateW, imagerateH);

                        }

                        for (int i = 0; i < L; i++)
                        {
                            float imgXMax = afmImageView1.DrawRect.Left + (Max[i, 0] - 1) * imagerateW;// - imagerateW / 2;
                            float imgYMax = afmImageView1.DrawRect.Bottom - Max[i, 1] * imagerateH;

                            e.Graphics.FillRectangle(Brushes.Blue, imgXMax, imgYMax, imagerateW, imagerateH);
                        }
                    }

                    if (CenterOfMass.Checked)
                    {
                        if (ToolStripMenuItem.Checked)
                        {
                            for (int i = 0, l = TracePoint.Count; i < l; i++)
                            {
                                float imgX = afmImageView1.DrawRect.Left + TracePoint[i].X * imagerateW;// - imagerateW / 2;
                                float imgY = afmImageView1.DrawRect.Bottom - (TracePoint[i].Y + 1) * imagerateH;
                                e.Graphics.FillRectangle(Brushes.DeepSkyBlue, imgX, imgY, imagerateW, imagerateH);
                            }
                        }
                        else
                        { }

                        for (int i = 0; i < S; i++)
                        {
                            float imgXGra = afmImageView1.DrawRect.Left + (Max[i, 0] - 1) * imagerateW;// - imagerateW / 2;
                            float imgYGra = afmImageView1.DrawRect.Bottom - Max[i, 1] * imagerateH;

                            e.Graphics.FillRectangle(Brushes.Blue, imgXGra, imgYGra, imagerateW, imagerateH);
                        }
                    }
                    this.rangeSelectTrackBar1.Focus();
                    break;
                    
                //   e.Graphics.FillRectangle(Brushes.Blue, General.RectFromPoint(stPoint.OnCtrl, endPoint.OnCtrl));
                
                case MouseFunctionState.Length_Click:
                    float imagerateW2 = afmImageView1.DrawRect.Width / (float)ActiveImg.AfmFile.Pixel.X;
                    float imagerateH2 = afmImageView1.DrawRect.Height / (float)ActiveImg.AfmFile.Pixel.Y;

                    for (int i = 0, l = LengthPoint.Count; i < l; i++)
                    {
                        float imgX = afmImageView1.DrawRect.Left + LengthPoint[i].X * imagerateW2;// - imagerateW / 2;
                        float imgY = afmImageView1.DrawRect.Bottom - (LengthPoint[i].Y + 1) * imagerateH2;
                        e.Graphics.FillRectangle(Brushes.Blue, imgX, imgY, imagerateW2, imagerateH2);
                        if (i > 0)
                        {
                            float imgX2 = afmImageView1.DrawRect.Left + LengthPoint[i-1].X * imagerateW2;// - imagerateW / 2;
                            float imgY2 = afmImageView1.DrawRect.Bottom - (LengthPoint[i-1].Y + 1) * imagerateH2;
                            e.Graphics.DrawLine(Pens.DeepSkyBlue, imgX, imgY, imgX2, imgY2);
                        }
                    }
                    break;

                case MouseFunctionState.Null:
                    break;
            }
            // UpdateModelessDialogInfo();
        } 
        #endregion

        /// <summary>
        /// [hX_CAOÅ\¦³êéAFMC[WÌîñðXVµÜ·B
        /// »óAqXgOÌÝB
        /// </summary>
        private void UpdateModelessDialogInfo()
        {
            if (ActiveImg != null)
            {
                if (HeaderViewerWindow != null && HeaderViewerWindow.Visible)
                    HeaderViewerWindow.UpdateHeaderInfo(ActiveImg);
                if (AppliedCompWindow != null && AppliedCompWindow.Visible)
                    AppliedCompWindow.UpdateCompensation(ActiveImg.ImgOperations);
            }
        }

        /// <summary>
        /// [hX_CAOÌú»i\¦ÊuÆI[i[tH[ðÝèj
        /// </summary>
        /// <param name="fm">\¦ÊuÆI[i[ðwè·é[hX_CAO</param>
        private void ModelessDialogInitialize(Form fm)
        {
            fm.StartPosition = FormStartPosition.Manual;
            fm.Location = GetDialogLocation(fm.Size);
            fm.Owner = this;
        }
        /// <summary>
        /// _CAOÌ\¦Êuð©¦·B
        /// </summary>
        /// <param name="dialogSize">\¦·é_CAOEBhEÌTCY</param>
        /// <returns></returns>
        internal Point GetDialogLocation(Size dialogSize)
        {
            //_CAOÌEºªCEBhEÌEºÆ¯¶ÉÈéÊuð©¦·B
            return new Point(Right - dialogSize.Width, Bottom - dialogSize.Height);
        }

        #region o[ohÌÜíè8©ÉnhÌlpð`­
        /// <summary>
        /// o[ohtrÌÜíè8©ÉnhÌlpð`­
        /// </summary>
        /// <param name="g">GraphicsIuWFNg</param>
        /// <param name="tr">o[ohÌRectangle</param>
        /// <returns></returns>
        private static void ShowRubberBandHandle(Graphics g, Rectangle tr)
        {
            int ww = 7;//o[ohüèÌlpÌPÓÌ·³
            int s = ww / 2;
            ww -= 1;
            g.FillRectangle(Brushes.Cyan, new Rectangle(tr.X - s + 1, tr.Y - s + 1, ww, ww));
            g.FillRectangle(Brushes.Cyan, new Rectangle(tr.Right - s, tr.Y - s, ww, ww));
            g.FillRectangle(Brushes.Cyan, new Rectangle(tr.X - s, tr.Bottom - s, ww, ww));
            g.FillRectangle(Brushes.Cyan, new Rectangle(tr.Right - s, tr.Bottom - s, ww, ww));

            g.FillRectangle(Brushes.Cyan, new Rectangle((tr.X + tr.Width / 2) - s + 1, tr.Y - s + 1, ww, ww));
            g.FillRectangle(Brushes.Cyan, new Rectangle(tr.Right - s, (tr.Y + tr.Height / 2) - s, ww, ww));
            g.FillRectangle(Brushes.Cyan, new Rectangle(tr.X - s, (tr.Y + tr.Height / 2) - s, ww, ww));
            g.FillRectangle(Brushes.Cyan, new Rectangle((tr.X + tr.Width / 2) - s, (tr.Y + tr.Height) - s, ww, ww));
        }
        #endregion

        #region MainFormÌKeyDownCxgI[o[Ch
        /// <summary>MainFormÌKeyDownCxgI[o[Ch
        /// </summary>
        /// <param name="e"></param>
        protected override void OnKeyDown(KeyEventArgs e)
        {
            base.OnKeyDown(e);
            if (funcState == MouseFunctionState.Zoom_Fixed)
            {
                if (e.KeyCode == Keys.Escape)
                {
                    //gåLZ
                    funcState = MouseFunctionState.Null;
                    zoomAreaResizeHandle = ZoomResizePosi.Null;
                    Cursor = Cursors.Default;
                    ActiveViewer.Refresh();
                }
                else if (e.KeyCode == Keys.Enter && funcState == MouseFunctionState.Zoom_Fixed)
                {
                    funcState = MouseFunctionState.Null;
                    zoomAreaResizeHandle = ZoomResizePosi.Null;
                    Cursor = Cursors.Default;

                    //êÓÅàZOOMLIMITÈºÈçgåµÈ¢
                    int w = Math.Abs(stPoint.OnImg.X - endPoint.OnImg.X);
                    int h = Math.Abs(stPoint.OnImg.Y - endPoint.OnImg.Y);
                    if (w < Zoom.ZOOMLIMIT || h < Zoom.ZOOMLIMIT)
                    {
                        activeViewer.Invalidate();
                        return;
                    }
                    else
                    {
                        //gåp[^ÌXV
                        Point pt = zoom.ZoomParam[ActiveViewerIndex].Location;
                        pt.Offset(stPoint.OnImg);
                        zoom.ZoomParam[ActiveViewerIndex] = new Rectangle(pt, new Size(w, h));
                        //¢Ìf[^ÇÝÝ
                        ActiveImg.ChangeFrame(rangeSelectTrackBar1.Value);
                        //gå
                        zoom.ZoomImage(ActiveViewerIndex, ActiveImg);
                        //Ä`æ
                        ActiveViewer.ReDraw();
                        ShowImageInfo();
                        //Xe[^Xo[ÌeLXgZbg
                        toolStripStatusLabelSize.Text = string.Empty;
                    }
                }
            }
            if (IsAutoPlaying)
                switch (e.KeyData)
                {
                    case Keys.Escape:
                        IsAutoPlaying = false; break;
                    case Keys.Up:
                        autoPlayDelayScale++;
                        e.Handled = true; break;
                    case Keys.Down:
                        autoPlayDelayScale--;
                        e.Handled = true; break;
                    case Keys.Left:
                        goto case Keys.Right;
                    case Keys.Right:
                        e.Handled = true; break;
                }
        }

        #endregion

        #region t[ÌNbv
        private void buttonClipStart_Click(object sender, EventArgs e)
        {
            //X^[gÊuNbvZbg
            rangeSelectTrackBar1.SetStartClip();
            //t[IðgbNo[ðActiveÉ·é
            rangeSelectTrackBar1.Select();

            bcStart.Text = "" + (rangeSelectTrackBar1.Value + 1);
        }

        private void buttonClipEnd_Click(object sender, EventArgs e)
        {
            rangeSelectTrackBar1.SetEndClip();
            rangeSelectTrackBar1.Select();
            bcEnd.Text = "" + (rangeSelectTrackBar1.Value + 1);
        }
        #endregion

        #region \¦·éAFMImageViewerÌðÏX
        /// <summary>
        /// \¦·éAFMImageViewerÌðÏX
        /// </summary>
        /// <param name="sender"></param>
        /// <param name="e"></param>
        private void ShowChannelWindow_Change(object sender, EventArgs e)
        {
            toolStripMenuItemW1.Checked = toolStripMenuItemW2.Checked = false;
            if (sender == toolStripMenuItemW1)
            {
                ChangeWindow(1);
                toolStripMenuItemActiveCh2.Enabled = false;
                //1Â¾¯\¦·éÌÅANeBuC[WðÏX
                ActiveViewer = afmImageView1;
                //C[WEBhEªVO©fAÌÇ¿çÉ`FbNªÍ¢ÁÄ¢é©
                toolStripMenuItemW1.Checked = true;
                this.Width = _loadedWindowWidth;
                activeViewer.IsShowActiveViewerBar = false;
            }
            else
            {
                this.Width = _loadedWindowWidth + _loadedViewerWidth;
                ChangeWindow(2);
                toolStripMenuItemActiveCh2.Enabled = true;
                toolStripMenuItemW2.Checked = true;
                foreach (AFMImageView ig in AFMViewers)
                    ig.IsShowActiveViewerBar = true;

                if (ActiveImg != null)
                    ShowImage();//Ä`æµÜ·B
            }
        }
        #endregion

        /// <summary>
        /// C[WãÅÌReLXgj[\¦ð§äiC[WªÈ¢ÍJ©È¢æ¤É·éj
        /// </summary>
        /// <param name="sender"></param>
        /// <param name="e"></param>
        private void contextMenuStripImgSave_Opening(object sender, CancelEventArgs e)
        {
            if (!ActiveViewer.DrawRect.Contains(ActiveViewer.PointToClient(Cursor.Position)) || !ActiveViewer.HasAFMImage)
                e.Cancel = true;
        }

        #region ENbNContextMenuÅC[WÛ¶
        /// <summary>
        /// wètH_ÖENbNÛ¶iReLXgj[ÌÚj
        /// </summary>
        /// <param name="sender"></param>
        /// <param name="e"></param>
        private void bitToolStripMenuItem_Click(object sender, EventArgs e)//8bitÛ¶ 08/11/21ÇÁ
        {
            using (SaveFileDialog sd = new SaveFileDialog())
            {
                int fKeta = ActiveImg.AfmFile.GetFrame.ToString().Length;
                sd.FileName = System.IO.Path.GetFileNameWithoutExtension(ActiveImg.FileName) + "-" + ActiveImg.AfmFrame.FrameNum.ToString().PadLeft(fKeta, '0') + ActiveImg.DataType.ToString() + ".bmp";
                sd.DefaultExt = "bmp";
                sd.Filter = "Bitmap File (*.bmp)|*.bmp|All Files (*.*)|*.*";
                if (sd.ShowDialog() == DialogResult.OK)
                {
                    lastSavePath = Path.GetDirectoryName(sd.FileName);
                    toolStripMenuItemSaveToSamePlace.Enabled = true;
                    //AFMC[Wðrbg}bvÅÛ¶·é±±Í8bit
                    //g[XNbNpÌ 10/10/02 imai
                    if (funcState == MouseFunctionState.Trace_Click)
                    {
                        Bitmap bmp = ActiveImg.CreateBitmapImage(8);
                        // Save the image as a GIF.
                        bmp.Save("c:\\button.gif", System.Drawing.Imaging.ImageFormat.Gif);
                        // Construct a new image from the GIF file.
                        Bitmap bmp2 = new Bitmap("c:\\button.gif");
                        Graphics G = Graphics.FromImage(bmp);
                        //for (int i = 0, l = TracePoint.Count; i < l; i++)
                        //{
                        //    G.FillRectangle(Brushes.Blue, TracePoint[i].X, ActiveImg.AfmFile.Pixel.Y - TracePoint[i].Y, 1, 1);
                        //}
                        for (int i = 0; i < M; i++)
                        {
                            G.FillRectangle(Brushes.Blue, Max[i, 0] - 1, ActiveImg.AfmFile.Pixel.Y - Max[i, 1], 1, 1);
                        }
                        bmp.Save(sd.FileName, ImageFormat.Bmp);
                        // Dispose of graphics object.
                        G.Dispose();
                    }
                    else if (funcState == MouseFunctionState.Length_Click)
                    {
                        Bitmap bmp = ActiveImg.CreateBitmapImage(8);
                        // Save the image as a GIF.
                        bmp.Save("c:\\button.gif", System.Drawing.Imaging.ImageFormat.Gif);
                        // Construct a new image from the GIF file.
                        Bitmap bmp2 = new Bitmap("c:\\button.gif");
                        Graphics G = Graphics.FromImage(bmp);
                        for (int i = 0; i < K; i++)
                        {
                            if (i > 0)
                            {
                                G.DrawLine(Pens.DeepSkyBlue, kiseki[i, 0] - 1, ActiveImg.AfmFile.Pixel.Y - kiseki[i, 1], kiseki[i - 1, 0] - 1, ActiveImg.AfmFile.Pixel.Y - kiseki[i - 1, 1]);
                            }
                        }
                        for (int i = 0; i < K; i++)
                        {
                            G.FillRectangle(Brushes.Blue, kiseki[i, 0] - 1, ActiveImg.AfmFile.Pixel.Y - kiseki[i, 1], 1, 1);
                        }
                        bmp2.Save(sd.FileName, ImageFormat.Bmp);
                        // Dispose of graphics object.
                        G.Dispose();
                    }
                    else
                    {
                        //±±Í24bitÅÛ¶
                        ActiveImg.CreateBitmapImage(8).Save(sd.FileName, ImageFormat.Bmp);
                    }
                }
            }
            this.rangeSelectTrackBar1.Focus();

        }

        private void bitToolStripMenuItem1_Click(object sender, EventArgs e)//24bitÛ¶ 08/11/21ÇÁ
        {
            using (SaveFileDialog sd = new SaveFileDialog())
            {
                //C[WOÉæ¾µ½P`lªÌt[
                int fKeta = ActiveImg.AfmFile.GetFrame.ToString().Length;
                sd.FileName = System.IO.Path.GetFileNameWithoutExtension(ActiveImg.FileName) + "-" + ActiveImg.AfmFrame.FrameNum.ToString().PadLeft(fKeta, '0') + ActiveImg.DataType.ToString() + ".bmp";
                sd.DefaultExt = "bmp";
                sd.Filter = "Bitmap File (*.bmp)|*.bmp|All Files (*.*)|*.*";
                if (sd.ShowDialog() == DialogResult.OK)
                {
                    //ÅãÉÛ¶µ½t@CpXðæ¾
                    lastSavePath = Path.GetDirectoryName(sd.FileName);
                    toolStripMenuItemSaveToSamePlace.Enabled = true;

                    //g[XNbNpÌ 10/10/02 imai
                    if (funcState == MouseFunctionState.Trace_Click)
                    {
                        Bitmap bmp = ActiveImg.CreateBitmapImage(24);
                        Graphics G = Graphics.FromImage(bmp);
                        //for (int i = 0, l = TracePoint.Count; i < l; i++)
                        //{
                        //    G.FillRectangle(Brushes.Blue, TracePoint[i].X, ActiveImg.AfmFile.Pixel.Y - TracePoint[i].Y, 1, 1);
                        //}
                        for (int i = 0; i < M; i++)
                        {
                            G.FillRectangle(Brushes.Blue , Max[i, 0] - 1, ActiveImg.AfmFile.Pixel.Y - Max[i, 1], 1, 1);
                        }
                        bmp.Save(sd.FileName, ImageFormat.Bmp);
                    }
                    //OXNbNpÌ 11/06/29 
                    else if (funcState == MouseFunctionState.Length_Click)
                    {
                        Bitmap bmp = ActiveImg.CreateBitmapImage(24);
                        Graphics G = Graphics.FromImage(bmp);
                        for (int i = 0; i < K; i++)
                        {
                            if (i > 0)
                            {
                                G.DrawLine(Pens.DeepSkyBlue, kiseki[i, 0] - 1, ActiveImg.AfmFile.Pixel.Y - kiseki[i, 1], kiseki[i - 1, 0] - 1, ActiveImg.AfmFile.Pixel.Y - kiseki[i - 1, 1]);
                            }
                        }
                        for (int i = 0; i < K; i++)
                        {
                            G.FillRectangle(Brushes.Blue, kiseki[i, 0] - 1, ActiveImg.AfmFile.Pixel.Y - kiseki[i, 1], 1, 1);
                        }
                        bmp.Save(sd.FileName, ImageFormat.Bmp);
                    }
                    else
                    {
                        //±±Í24bitÅÛ¶
                        ActiveImg.CreateBitmapImage(24).Save(sd.FileName, ImageFormat.Bmp);
                    }
                }
            }
            this.rangeSelectTrackBar1.Focus();
        }

       
        /// <summary>
        /// OñÆ¯¶êÖENbNÅÛ¶iReLXgj[ÌÚj
        /// </summary>
        /// <param name="sender"></param>
        /// <param name="e"></param>
        private void bitToolStripMenuItem2_Click(object sender, EventArgs e)//8bit 08/11/21ÇÁ
        {
            if (Directory.Exists(lastSavePath))
            {
                if (Directory.Exists(lastSavePath))
                {
                    int fKeta = ActiveImg.AfmFile.GetFrame.ToString().Length;
                    string fn = System.IO.Path.GetFileNameWithoutExtension(ActiveImg.FileName) + "-" + ActiveImg.AfmFrame.FrameNum.ToString().PadLeft(fKeta, '0') + ActiveImg.DataType.ToString() + ".bmp";
                    //g[XNbNpÌ 10/10/02 imai
                    if (funcState == MouseFunctionState.Trace_Click)
                    {
                        Bitmap bmp = ActiveImg.CreateBitmapImage(8);
                        // Save the image as a GIF.
                        bmp.Save("c:\\button.gif", System.Drawing.Imaging.ImageFormat.Gif);
                        // Construct a new image from the GIF file.
                        Bitmap bmp2 = new Bitmap("c:\\button.gif");
                        Graphics G = Graphics.FromImage(bmp);
                        //for (int i = 0, l = TracePoint.Count; i < l; i++)
                        //{
                        //    G.FillRectangle(Brushes.Blue, TracePoint[i].X, ActiveImg.AfmFile.Pixel.Y - TracePoint[i].Y, 1, 1);
                        //}
                        for (int i = 0; i < M; i++)
                        {
                            G.FillRectangle(Brushes.Blue, Max[i, 0] - 1, ActiveImg.AfmFile.Pixel.Y - Max[i, 1], 1, 1);
                        }
                        bmp.Save(lastSavePath + "\\" + fn, ImageFormat.Bmp);
                        // Dispose of graphics object.
                        G.Dispose();
                    }
                    else if (funcState == MouseFunctionState.Length_Click)
                    {
                        ActiveImg.CreateBitmapImage(8).Save("c:\\aa.gif", System.Drawing.Imaging.ImageFormat.Gif);
                        Bitmap bmp = new Bitmap("c:\\aa.gif");

                        // Save the image as a GIF.
                        //ActiveImg.CreateBitmapImage(8).Dispose();
                        //bmp = (Image)ActiveImg.CreateBitmapImage(8).Clone(); 
                        //bmp.Save("c:\\aa.gif", System.Drawing.Imaging.ImageFormat.Gif);
                        // Construct a new image from the GIF file.
                        //Bitmap bmp2 = new Bitmap("c:\\aa.gif");
                        Graphics G = Graphics.FromImage(bmp); 
                        //Graphics G = lmd.pictureBox1.CreateGraphics(); 
                        //Bitmap bmp1 = G.DrawLine(Pens.Red, 0, 0, 100, 100); 
                        for (int i = 0; i < K; i++)
                        {
                            if (i > 0)
                            {
                                G.DrawLine(Pens.DeepSkyBlue, kiseki[i, 0] - 1, ActiveImg.AfmFile.Pixel.Y - kiseki[i, 1], kiseki[i - 1, 0] - 1, ActiveImg.AfmFile.Pixel.Y - kiseki[i - 1, 1]);
                            }
                        }
                        for (int i = 0; i < K; i++)
                        {
                            G.FillRectangle(Brushes.Blue, kiseki[i, 0] - 1, ActiveImg.AfmFile.Pixel.Y - kiseki[i, 1], 1, 1);
                        }
                        bmp.Save(lastSavePath + "\\" + fn, ImageFormat.Bmp);
                        // Dispose of graphics object.
                        G.Dispose();
                    }
                    else
                    {
                        //±±Í24bitÅÛ¶
                        ActiveImg.CreateBitmapImage(8).Save(lastSavePath + "\\" + fn, ImageFormat.Bmp);
                    }
                    this.rangeSelectTrackBar1.Focus();
                }
                this.rangeSelectTrackBar1.Focus();
            }
        }

        private void bitToolStripMenuItem3_Click(object sender, EventArgs e)//24bit 08/11/21ÇÁ
        {
            if (Directory.Exists(lastSavePath))
            {
                int fKeta = ActiveImg.AfmFile.GetFrame.ToString().Length;
                string fn = System.IO.Path.GetFileNameWithoutExtension(ActiveImg.FileName) + "-" + ActiveImg.AfmFrame.FrameNum.ToString().PadLeft(fKeta, '0') + ActiveImg.DataType.ToString() + ".bmp";
                //g[XNbNpÌ 10/10/02 imai
                if (funcState == MouseFunctionState.Trace_Click)
                {
                    Bitmap bmp = ActiveImg.CreateBitmapImage(24);
                    Graphics G = Graphics.FromImage(bmp);
                    //for (int i = 0, l = TracePoint.Count; i < l; i++)
                    //{
                    //    G.FillRectangle(Brushes.Blue, TracePoint[i].X, ActiveImg.AfmFile.Pixel.Y - TracePoint[i].Y, 1, 1);
                    //}
                    for (int i = 0; i < M; i++)
                    {
                        G.FillRectangle(Brushes.Blue, Max[i, 0] - 1, ActiveImg.AfmFile.Pixel.Y - Max[i, 1], 1, 1);
                    }
                    bmp.Save(lastSavePath + "\\" + fn, ImageFormat.Bmp);
                }
                else if (funcState == MouseFunctionState.Length_Click)
                {
                    Bitmap bmp = ActiveImg.CreateBitmapImage(24);
                    Graphics G = Graphics.FromImage(bmp);
                    for (int i = 0; i < K; i++)
                    {
                        if (i > 0)
                        {
                            G.DrawLine(Pens.DeepSkyBlue, kiseki[i, 0] - 1, ActiveImg.AfmFile.Pixel.Y - kiseki[i, 1], kiseki[i - 1, 0] - 1, ActiveImg.AfmFile.Pixel.Y - kiseki[i - 1, 1]);
                        }
                    }
                    for (int i = 0; i < K; i++)
                    {
                        G.FillRectangle(Brushes.Blue, kiseki[i, 0] - 1, ActiveImg.AfmFile.Pixel.Y - kiseki[i, 1], 1, 1);
                    }
                    bmp.Save(lastSavePath + "\\" + fn, ImageFormat.Bmp);
                }
                else
                {
                    //±±Í24bitÅÛ¶
                    ActiveImg.CreateBitmapImage(24).Save(lastSavePath + "\\" + fn, ImageFormat.Bmp);
                }
                this.rangeSelectTrackBar1.Focus();
            }
        }

        #endregion

        private void buttonOpenFolder_Click(object sender, EventArgs e)
        {
            OpenFolder();
        }

        private void buttonOpenFile_Click(object sender, EventArgs e)
        {
            OpenFile();
     //       MessageBox.Show(ActiveImg.AfmFile.Range.Width.ToString());
        }

        
       
        
        #region ANeBuÈViewer
        /// <summary>
        /// ViewerÌNbNÉæéANeBuViewerÏXB
        /// </summary>
        /// <param name="sender"></param>
        /// <param name="e"></param>
        private void afmImageView1_MouseDown(object sender, MouseEventArgs e)
        {
            ActiveViewerChange(0);
        }
        private void afmImageView2_MouseDown(object sender, MouseEventArgs e)
        {
            ActiveViewerChange(1);
        }

        /// <summary>
        /// ANeBuViewerÏXB
        /// </summary>
        /// <param name="w_id">ViewerRg[ID(O©ç)</param>
        private void ActiveViewerChange(int w_id)
        {
            if (w_id < AFMViewers.Count)
            {
                //}EXìóÔª½àÈ¢AANeBuðÏXBgåGAÌTCYÈÇÉANeBuªÏíéÆ¢¯È¢ÌÅB
                if (funcState == MouseFunctionState.Null)
                    ActiveViewer = AFMViewers[w_id];
            }
            else
                throw new ArgumentOutOfRangeException();
        }
        #endregion

        #region c[o[{^Ec[j[ÖW

        #region J[}bsOÖW
        private void toolStripButtonColorMapping_Click(object sender, EventArgs e)
        {
            if (ActiveImg != null)
            {
                //LZµ½Æ«ÌApf[^ði[µÄ¨­B
                List<Point>[] colorPoints = new List<Point>[3];
                Color[] colorMap = new Color[256];

                ColorMappinng.CopyColorPoints(ActiveImg.ColorPoints, colorPoints);
                ActiveImg.ColorMap.CopyTo(colorMap, 0);

                using (ColorMappinng cm = new ColorMappinng(ActiveImg.ColorPoints))
                {
                    cm.Location = GetDialogLocation(cm.Size);
                    if (cm.ShowDialog() == DialogResult.OK)
                        //}bsOèÈçAJ[|CgðRs[
                        ActiveImg.ColorPoints = (List<Point>[])cm.ColorPoints.Clone();
                    else
                    {
                        //LZµ½çÞðµÄ¨¢½f[^Å
                        ActiveImg.ColorMap = (Color[])colorMap.Clone();
                        ActiveImg.ColorPoints = (List<Point>[])colorPoints.Clone();
                    }
                    ActiveViewer.ReDraw();
                }
            }
        }
        #endregion


        #region `gIð{^NbN
        private void toolStripSplitButton_DropDownItemClicked(object sender, ToolStripItemClickedEventArgs e)
        {
            if (ActiveImg != null)
            {
                //DropDownItemÌCfbNXBc[o[Æj[ÌÀÑð¯¶ÉµÄ¨­±Æ
                int index = ((ToolStripDropDownItem)sender).DropDownItems.IndexOf(e.ClickedItem);

                //S`g{^Aj[Zbg
                for (int i = 0; i < toolStripSplitButtonTilt.DropDownItems.Count; i++)
                {
                    ((ToolStripMenuItem)toolStripSplitButtonTilt.DropDownItems[i]).Checked = false;
                    ((ToolStripMenuItem)toolStripMenuItemTiltMenu.DropDownItems[i]).Checked = false;
                }
                //Iðj[ð`FbNóÔÖ
                ((ToolStripMenuItem)toolStripSplitButtonTilt.DropDownItems[index]).Checked = true;
                ((ToolStripMenuItem)toolStripMenuItemTiltMenu.DropDownItems[index]).Checked = true;

                //ùÉÇÁµÄ éTiltðíB³K\»Åõ·éÌÅAVµ¢TiltÖðìÁ½ÉÍÖ¼ÉuTiltvðüêé±ÆB(å¶¬¶ÍæÊ³êÜ·)
                for (int i = 0; i < ActiveImg.ImgOperations.Count; i++)
                {
                    if (System.Text.RegularExpressions.Regex.IsMatch(ActiveImg.ImgOperations[i].Method.Name, "Tilt"))
                    {
                        ActiveImg.ImgOperations.RemoveAt(i);
                        break;
                    }
                }

                switch (index)
                {
                    case 0:
                        toolStripSplitButtonTilt.Image = Properties.Resources.TiltOFF;//`gÈµ
                        break;
                    case 1:
                        toolStripSplitButtonTilt.Image = Properties.Resources.AutoTilt;//©®`gÌê
                        if (!ActiveImg.ImgOperations.Contains(tilt.AutoTilt))
                            ActiveImg.ImgOperations.Insert(0, tilt.AutoTilt);
                        break;
                    case 2:
                        toolStripSplitButtonTilt.Image = Properties.Resources.LineTilt;//Line`gÌê
                        if (!ActiveImg.ImgOperations.Contains(Tilt.XLineTilt))
                            ActiveImg.ImgOperations.Insert(0, Tilt.XLineTilt);
                        break;
                    case 3:
                        toolStripSplitButtonTilt.Image = Properties.Resources.ManualTilt;//Manual`gÌê
                        if (!ActiveImg.ImgOperations.Contains(manutilt.Tilt_Manual))
                            ActiveImg.ImgOperations.Insert(0, manutilt.Tilt_Manual);
                        break;
                }
                ShowImage();//Ä`æµÜ·B
            }
        }

        private void toolStripSplitButtonTilt_MouseDown(object sender, MouseEventArgs e)
        {
            if (e.Button == MouseButtons.Right)
            {
                manutilt.Location = GetDialogLocation(manutilt.Size);
                manutilt.ShowDialog(ActiveViewerIndex);
                ShowImage();//Ä`æµÜ·B
            }
        }
        #endregion

        /// <summary>
        /// ³ÆzFÌèÄðÅè·éB
        /// </summary>
        private void toolStripButtonScaleLock_Click(object sender, EventArgs e)
        {
            toolStripButtonScaleLock.Checked = !toolStripButtonScaleLock.Checked;
            ActiveImg.IsScaleLock = toolStripButtonScaleLock.Checked;
            //XP[bNÍAFMimageIuWFNgªÂvpeBÈÌÅRenderNewÅæ¢B
            ActiveViewer.ReDraw();
        }

        private void toolStripButtonScaleLock_MouseUp(object sender, MouseEventArgs e)
        {
            if (e.Button == MouseButtons.Right)
                using (ScaleLock sl = new ScaleLock())
                {
                    sl.Location = GetDialogLocation(sl.Size);
                    sl.ShowDialog();
                }
        }

        /// <summary>
        /// KEXtB^Kp
        /// </summary>
        /// <param name="sender"></param>
        /// <param name="e"></param>
        private void toolStripButtonGaussFilter_Click(object sender, EventArgs e)
        {
            toolStripButtonGaussFilter.Checked = !toolStripButtonGaussFilter.Checked;
            toolStripMenuItemGaussFilter.Checked = !toolStripMenuItemGaussFilter.Checked;

            if (toolStripButtonGaussFilter.Checked && !ActiveImg.ImgOperations.Contains(gaussFilter.GaussFilter3x3))
                ActiveImg.ImgOperations.Add(gaussFilter.GaussFilter3x3);//3~3ÌKEVAtB^iHj
            else if (!toolStripButtonGaussFilter.Checked && ActiveImg.ImgOperations.Contains(gaussFilter.GaussFilter3x3))
                ActiveImg.ImgOperations.Remove(gaussFilter.GaussFilter3x3);

            ShowImage();//Ä`æµÜ·B
        }
        private void trtoolSipButtonGaussFilter_MouseUp(object sender, MouseEventArgs e)
        {
            if (e.Button == MouseButtons.Right)
            {
                gaussFilter.Location = GetDialogLocation(gaussFilter.Size);
                //vr[ðo·½ßÉêIÉKp
                if (!ActiveImg.ImgOperations.Contains(gaussFilter.GaussFilter3x3))
                    ActiveImg.ImgOperations.Add(gaussFilter.GaussFilter3x3);
                DialogResult ret = gaussFilter.ShowDialog(ActiveViewerIndex);
                //àÆàÆâ³ONÅÈ¯êÎâ³ìXg©çí
                if (!toolStripButtonGaussFilter.Checked)
                    ActiveImg.ImgOperations.Remove(gaussFilter.GaussFilter3x3);
                ShowImage();//Ä`æµÜ·B
            }
        }


        /// <summary>
        /// XP[
        /// </summary>
        /// <param name="sender"></param>
        /// <param name="e"></param>
        private void toolStripButtonRescale_Click(object sender, EventArgs e)
        {
            //uusingv¨©®IÉDispose()ðÄÑoµÄAáOÉàÎÂ\I
            using (Rescale rd = new Rescale(ActiveImg.ScaleLevelMax, ActiveImg.ScaleLevelMin))
            {
                rd.Location = GetDialogLocation(rd.Size);
                if (rd.ShowDialog() == DialogResult.Cancel)
                    ActiveViewer.ReDraw();
            }
        }

        /// <summary>
        /// Û¶_CAO\¦
        /// </summary>
        /// <param name="sender"></param>
        /// <param name="e"></param>
        private void saveOperation(object sender, EventArgs e)
        {
            using (SaveDialog sd = new SaveDialog(rangeSelectTrackBar1.ClipStart, rangeSelectTrackBar1.ClipEnd))
            {
                ModelessDialogInitialize(sd);
                sd.ShowDialog();
            }
        }


        /// <summary>
        /// c[j[ÅANeBuViewerðÏX
        /// </summary>
        /// <param name="sender"></param>
        /// <param name="e"></param>
        private void toolStripMenu_ActiveImageViewerChange(object sender, EventArgs e)
        {
            if (sender == toolStripMenuItemActiveCh1)
                ActiveViewerChange(0);
            else if (sender == toolStripMenuItemActiveCh2)
                ActiveViewerChange(1);
        }

        /// <summary>
        /// Y[ANXZNVÌc[{^§ä
        /// </summary>
        /// <param name="sender"></param>
        /// <param name="e"></param>
        private void toolStripButton_CS_Zoom_Click(object sender, EventArgs e)
        {
            ToolStripButton tb = (ToolStripButton)sender;
            if (tb.Checked)
            {
                tb.Checked = false;
                return;
            }
            toolStripButtonZoom.Checked = toolStripButtonCrossSection.Checked = false;
            tb.Checked = true;
        }

        /// <summary>
        /// ZoomLockÌKpON/OFF
        /// </summary>
        /// <param name="sender"></param>
        /// <param name="e"></param>
        private void toolStripButtonZoomLock_CheckedChanged(object sender, EventArgs e)
        {
            if (!toolStripButtonZoomLock.Checked)
                ActiveImg.ImgOperations.Remove(zoom.ZoomImage);
            else
            {
                if (!ActiveImg.ImgOperations.Contains(zoom.ZoomImage))
                {
                    int idx = ActiveImg.ImgOperations.Count - 1 > 0 ? ActiveImg.ImgOperations.Count - 1 : 0;
                    ActiveImg.ImgOperations.Insert(idx, (zoom.ZoomImage));
                }
            }
            UpdateModelessDialogInfo();
        }


        #region{_CAOÌÄÑoµÖW}

        VelocityMeasurement f = new VelocityMeasurement();
        GravityMeasurment g = new GravityMeasurment();

        private void toolStripButton2_Click(object sender, EventArgs e)
        {
           if (HighestPoint.Checked)
           {
               f.Show();
           }
           else if (CenterOfMass.Checked)
           {
               g.Show();
           }
        }

        private void Å__Click(object sender, EventArgs e)
        {
            if (HighestPoint.Checked)
            {
                //dS.Checked = Å_.Checked = false;//tOÜèÜè
                //dS.Unchecked = Å_.Unchecked = false;//tOÜèÜè
                //Å_.CheckState = CheckState.Unchecked;
                CenterOfMass.CheckState = CheckState.Unchecked;
            }
            else
            {
                //Å_.CheckState = CheckState.Checked;
                CenterOfMass.CheckState = CheckState.Checked;
            }

        }
        private void dS_Click(object sender, EventArgs e)
        {
            if (CenterOfMass.Checked)
            {
                //dS.Checked = Å_.Checked = false;//tOÜèÜè
                //dS.CheckState = CheckState.Unchecked;
                HighestPoint.CheckState = CheckState.Unchecked;
            }
            else
            {
                //dS.CheckState = CheckState.Checked;
                HighestPoint.CheckState = CheckState.Checked;
            }
        }

        #endregion


        #region Ä¶ÖW
        private void toolStripButtonAutoPlay_Click(object sender, EventArgs e)
        {
            autoPlayDelayScale = 0f;
            if (!IsAutoPlaying)
            {
                //tOZbg
                IsAutoPlaying = true;
                AutoPlayDelegate = new MethodInvoker(delegate()
                {
                    if (rangeSelectTrackBar1.Value < rangeSelectTrackBar1.Maximum)
                        rangeSelectTrackBar1.Value++;
                });
                AutoPlaySSDelegate = new MethodInvoker(delegate()
                {
                    ControlEnableChangeOnAutoPlay();
                });
                Thread apthread = new Thread(new ParameterizedThreadStart(PlayIMG));
                ControlEnableChangeOnAutoPlay();
                if (rangeSelectTrackBar1.Value == rangeSelectTrackBar1.Maximum)
                    rangeSelectTrackBar1.Value = 0;
                apthread.Start(rangeSelectTrackBar1.Value);
            }
        }

        /// <summary>
        /// Ä¶tO(LZ·éÉÍ±¢ÂðFalseÉ·é)
        /// </summary>
        private volatile bool IsAutoPlaying = false;
        /// <summary>
        /// ©®Ä¶ÌfBCöqB±êªå«¢ÆÄ¶ªx­ÈéB
        /// </summary>
        private volatile float autoPlayDelayScale = 0f;
        private float AutoPlayDelayScale
        {
            get { return (float)Math.Pow(2, autoPlayDelayScale); }
        }
        private MethodInvoker AutoPlayDelegate;
        private MethodInvoker AutoPlaySSDelegate;

        private void PlayIMG(object startindex)
        {
            DateTime dts, dte;
            int max = ActiveImg.AfmFile.IncludedFrame - 1;
            int drawTime = 0;	//`æÉ©©Á½Ô
            int start = (int)startindex;
            float requiredTime;
            Thread.Sleep((int)(ActiveImg.AfmFile.FrameTime / AutoPlayDelayScale));
            for (int i = start; i < max; i++)
            {
                if (!IsAutoPlaying) break;

                dts = DateTime.Now;

                Invoke(AutoPlayDelegate);

                dte = DateTime.Now;

                drawTime = (int)(dte - dts).TotalMilliseconds;
                requiredTime = ActiveImg.AfmFile.FrameTime / AutoPlayDelayScale;
                int wt = (int)(requiredTime - drawTime);

                if (wt <= 0)
                    wt = 0;
                else
                    //t[æ¾ÔªAÒ@·éB
                    Thread.Sleep(wt);
            }
            IsAutoPlaying = false;
            Invoke(AutoPlaySSDelegate);
        }

        private void toolStripButtonAutoPlayPause_Click(object sender, EventArgs e)
        {
            IsAutoPlaying = false;
        }

        private void toolStripButtonBackTo0_Click(object sender, EventArgs e)
        {
            rangeSelectTrackBar1.Value = 0;
        }

        private void toolStripButtonAutoPlayFast_Click(object sender, EventArgs e)
        {
            autoPlayDelayScale++;
        }
        private void toolStripButtonAutoPlaySlow_Click(object sender, EventArgs e)
        {
            autoPlayDelayScale--;
        }

        /// <summary>
        /// ©®Ä¶É¨¯éRg[ÌEnableðØèÖ¦é(©®Ä¶Íâ~ÈÇÌìÈOÍó¯t¯È¢B)
        /// </summary>
        private void ControlEnableChangeOnAutoPlay()
        {
            for (int i = 0; i < toolStrip1.Items.Count; i++)
                if (!toolStrip1.Items[i].Name.Contains("AutoPlay"))
                    toolStrip1.Items[i].Enabled = !IsAutoPlaying;

            for (int i = 0; i < menuStrip1.Items.Count; i++)
            {
                if (menuStrip1.Items[i] != toolStripMenuItemTool)
                    menuStrip1.Items[i].Enabled = !IsAutoPlaying;
                else
                {
                    ToolStripMenuItem ti = (ToolStripMenuItem)menuStrip1.Items[i];
                    for (int j = 0; j < ti.DropDownItems.Count; j++)
                    {
                        if (ti.DropDownItems[j] != toolStripMenuItemAutoPlayMenu)
                            ti.DropDownItems[j].Enabled = !IsAutoPlaying;
                        toolStripMenuItemAutoPlayGoTop.Enabled = !IsAutoPlaying;
                    }
                }
            }
            buttonClipEnd.Enabled = !IsAutoPlaying;
            buttonClipStart.Enabled = !IsAutoPlaying;
            buttonOpenFile.Enabled = !IsAutoPlaying;
            buttonOpenFolder.Enabled = !IsAutoPlaying;
            listBoxFileNames.Enabled = !IsAutoPlaying;
            listView1.Enabled = !IsAutoPlaying;
            rangeSelectTrackBar1.Enabled = !IsAutoPlaying;
        }
        #endregion
        #endregion

        /// <summary>I¹ÌÝèÛ¶
        /// </summary>
        /// <param name="e"></param>
        protected override void OnClosed(EventArgs e)
        {
            base.OnClosed(e);

            //ÅãÉJ¢½tH_ðL^B
            if (!string.IsNullOrEmpty(FileName))
                Properties.Settings.Default.LastFolderPath = Path.GetDirectoryName(FileName);
            else
                Properties.Settings.Default.LastFolderPath = string.Empty;

            Properties.Settings.Default.Save();
        }

        /// <summary>TCYªÏX³ê½Æ«Ì
        /// </summary>
        /// <param name="e"></param>
        protected override void OnResize(EventArgs e)
        {
            base.OnResize(e);
            if (funcState != MouseFunctionState.Null)
            {
                stPoint.OnCtrl = ActiveViewer.GetClientPosiFromImagePoint(stPoint.OnImg.X, endPoint.OnImg.Y);
                endPoint.OnCtrl = ActiveViewer.GetClientPosiFromImagePoint(endPoint.OnImg.X, stPoint.OnImg.Y);
                ActiveViewer.Invalidate();
            }
        }

        private void toolStripMenuItemFileHeaderViewer_Click(object sender, EventArgs e)
        {
            if (ActiveImg != null)
            {
                if (!HeaderViewerWindow.Visible)
                {
                    //_CAOÌwb_îñðXV
                    HeaderViewerWindow.UpdateHeaderInfo(ActiveImg);
                    ModelessDialogInitialize(HeaderViewerWindow);
                    HeaderViewerWindow.Show(this);
                }
                HeaderViewerWindow.Activate();
            }
        }

        private void toolStripButtonIntegration_Click(object sender, EventArgs e)
        {
            //ÏZ[hXEBhE\¦
            using (FrameIntegration fi = new FrameIntegration(rangeSelectTrackBar1.ClipStart, rangeSelectTrackBar1.ClipEnd))
            {
                fi.ShowDialog();
            }
        }

        /// <summary>
        /// Kpæâ³XgEBhEð\¦
        /// </summary>
        /// <param name="sender"></param>
        /// <param name="e"></param>
        private void toolStripMenuItemAppliedOperation_Click(object sender, EventArgs e)
        {
            ModelessDialogInitialize(AppliedCompWindow);
            AppliedCompWindow.Location.Offset(AppliedCompWindow.Width, 0);
            if (!AppliedCompWindow.Visible)
                AppliedCompWindow.Show(this);
            else
                AppliedCompWindow.Activate();

            UpdateModelessDialogInfo();
        }

        /// <summary>
        /// ¤UG[
        /// </summary>
        /// <param name="sender"></param>
        /// <param name="e"></param>
        private void toolStripMenuItemRemoveResonanceError_Click(object sender, EventArgs e)
        {
            toolStripMenuItemRemoveResonanceError.Checked = !toolStripMenuItemRemoveResonanceError.Checked;
            if (!ActiveImg.ImgOperations.Contains(Filter.ResonanceFilter))
                ActiveImg.ImgOperations.Add(Filter.ResonanceFilter);
            else ActiveImg.ImgOperations.Remove(Filter.ResonanceFilter);

            ShowImage();//Ä`æµÜ·B
        }

        /// <summary>æª©®Ä¶¾ÆÂ¶êÈ¢(2009/5/28 nÓ)
        /// </summary>
        /// <param name="e"></param>
        protected override void OnClosing(CancelEventArgs e)
        {
            base.OnClosing(e);
            if (IsAutoPlaying)//tOª§Á½[I
            {
                MessageBox.Show("©®Ä¶Å·BÄ¶ðâ~µÄ©çI¹µÄ­¾³¢B");
                e.Cancel = true;
            }
            else e.Cancel = false;
        }

        private void toolStripMenuItemJumpFrame_Click(object sender, EventArgs e)
        {
            using (JumpToAppointedFrame jp = new JumpToAppointedFrame(rangeSelectTrackBar1.Maximum))
            {
                if (jp.ShowDialog() == DialogResult.OK)
                    if (jp.JumpTo != -1) rangeSelectTrackBar1.Value = jp.JumpTo;
            }
        }

        private void toolStripMenuItemGaussFilter_Click(object sender, EventArgs e)
        {
            //KEVAtB^ð©¯é
            toolStripButtonGaussFilter.PerformClick();
        }

        private void toolStripMenuItemRescale_Click(object sender, EventArgs e)
        {
            toolStripButtonRescale.PerformClick();
        }

        private void toolStripMenuItemFixColorHeight_Click(object sender, EventArgs e)
        {
            toolStripButtonScaleLock.PerformClick();
        }

        private void toolStripMenuItemColorMap_Click(object sender, EventArgs e)
        {
            toolStripButtonColorMapping.PerformClick();
        }

        private void toolStripMenuItemAutoPlay_Click(object sender, EventArgs e)
        {
            toolStripButtonAutoPlay.PerformClick();
        }

        private void toolStripMenuItemAutoPlayPause_Click(object sender, EventArgs e)
        {
            toolStripButtonAutoPlayPause.PerformClick();
        }

        private void toolStripMenuItemAutoPlaySpeedUp_Click(object sender, EventArgs e)
        {
            toolStripButtonAutoPlayFast.PerformClick();
        }

        private void toolStripMenuItemAuoPlaySpeedDown_Click(object sender, EventArgs e)
        {
            toolStripButtonAutoPlaySlow.PerformClick();
        }

        private void toolStripMenuItemAutoPlayGoTop_Click(object sender, EventArgs e)
        {
            toolStripButtonBackTo0.PerformClick();
        }

        private void toolStripMenuItemIntegration_Click(object sender, EventArgs e)
        {
            toolStripButtonIntegration.PerformClick();
        }

        private void rangeSelectTrackBar1_KeyDown(object sender, KeyEventArgs e)
        {
            if (fileNames.Length > 1)
            {
                if (e.KeyData == Keys.Up)
                {
                    if (listBoxFileNames.SelectedIndex > 0) listBoxFileNames.SelectedIndex -= 1;
                    e.Handled = true;
                }
                else if (e.KeyData == Keys.Down)
                {
                    if (listBoxFileNames.SelectedIndex + 1 < fileNames.Length) listBoxFileNames.SelectedIndex += 1;
                    e.Handled = true;
                }
            }
            if (e.Control && e.KeyCode == Keys.C) FileClipboard();
        }

        /// <summary>t[ðiß½èßµ½è
        /// </summary>
        /// <param name="sender"></param>
        /// <param name="e"></param>
        private void listBoxFileNames_KeyDown(object sender, KeyEventArgs e)
        {
            if (e.KeyData == Keys.Left)
            {
                if (rangeSelectTrackBar1.Value > rangeSelectTrackBar1.Mimimum)
                {
                    rangeSelectTrackBar1.Value--;
                    e.Handled = true;
                }
                else
                {
                    if (listBoxFileNames.SelectedIndex != 0)
                    {
                        listBoxFileNames.SelectedIndex -= 1;
                        rangeSelectTrackBar1.Value = rangeSelectTrackBar1.Maximum;
                    }

                    e.Handled = true;
                }
            }
            else if (e.KeyData == Keys.Right)
            {
                if (rangeSelectTrackBar1.Value < rangeSelectTrackBar1.Maximum)
                {
                    rangeSelectTrackBar1.Value++;
                    e.Handled = true;
                }
            }
            else if (e.Control && e.KeyCode == Keys.C) FileClipboard();
        }

        private void toolStripButtonChangeDspType_Click(object sender, EventArgs e)
        {
            ToolStripButton btn = (ToolStripButton)sender;
            if (btn.Text == "nm")
            {
                btn.Text = "V";
                ActiveImg.DspType = AFMImage.DisplayType.voltage;
            }
            else
            {
                btn.Text = "nm";
                ActiveImg.DspType = AFMImage.DisplayType.nm_deg;
            }
            ShowImage();//Ä`æµÜ·B
        }

        //±±æ­í©èÜ¹ñ
        //«Å¢¢©¢?
        /// <summary>bcStartAbcEndÖÌüÍª³µ¢©ð`FbN·é
        /// </summary>
        private void bcCheck()
        {
            try
            {
                int ClipS = Convert.ToInt32(bcStart.Text) - 1;
                if (ClipS >= rangeSelectTrackBar1.ClipEnd)
                {
                    ClipS = rangeSelectTrackBar1.ClipEnd;
                    bcStart.Text = "" + (ClipS + 1);
                }
                else if (ClipS < rangeSelectTrackBar1.Mimimum)
                {
                    ClipS = rangeSelectTrackBar1.Mimimum;
                    bcStart.Text = "" + (rangeSelectTrackBar1.Mimimum + 1);
                }
                rangeSelectTrackBar1.ClipStart = ClipS;
            }
            catch
            {
                bcStart.Text = "" + (rangeSelectTrackBar1.ClipStart + 1);
            }
            try
            {
                int ClipE = Convert.ToInt32(bcEnd.Text) - 1;
                if (ClipE <= rangeSelectTrackBar1.ClipStart)
                {
                    ClipE = rangeSelectTrackBar1.ClipStart;
                    bcEnd.Text = "" + (ClipE + 1);
                }

                else if (ClipE > rangeSelectTrackBar1.Maximum)
                {
                    ClipE = rangeSelectTrackBar1.Maximum;
                    bcEnd.Text = "" + (rangeSelectTrackBar1.Maximum + 1);
                }
                rangeSelectTrackBar1.ClipEnd = ClipE;
            }

            catch
            {
                bcEnd.Text = "" + (rangeSelectTrackBar1.ClipEnd + 1);
            }
            rangeSelectTrackBar1.SetClip(rangeSelectTrackBar1.ClipStart, rangeSelectTrackBar1.ClipEnd);
        }

        private void bc_KeyDown(object sender, KeyEventArgs e)
        {
            if (e.KeyData == Keys.Enter)
                //±±à
                //bcStart,bcEndÌüÍª³µ¢©ð`FbN·éñ¾æi©¹ðÅ·Ij
                bcCheck();
        }

        private void RgðÒWToolStripMenuItem_Click(object sender, EventArgs e)
        {
            if ((new CommentRewriter(ActiveImg)).ShowDialog() == DialogResult.OK)
                listBoxFileNames_SelectedIndexChanged(listBoxFileNames, new EventArgs());
        }

        private void toolStripButton3_Click(object sender, EventArgs e)
        {
            TracePoint.Clear();
            ActiveViewer.Refresh();
            f.richTextBox1.Text = "";
            f.richTextBox2.Text = "";
            f.richTextBox3.Text = "";
            f.richTextBox4.Text = "";
            f.richTextBox5.Text = "";
            f.richTextBox6.Text = "";
            g.richTextBox_Frame.Text = "";
            g.richTextBox_CP_X.Text = "";
            g.richTextBox_CP_Y.Text = "";
            g.richTextBox_CP_Z.Text = "";
            g.richTextBox_COM_X.Text = "";
            g.richTextBox_COM_Y.Text = "";
            g.richTextBox_COM_Z.Text = "";
            g.richTextBox_AP_Z.Text = "";
            g.richTextBox_HP_X.Text = "";
            g.richTextBox_HP_Y.Text = "";
            g.richTextBox_HP_Z.Text = "";
            richTextBox2.Text = "";
            M = 0;

        }
        //_¾¯Á
        private void toolStripButton5_Click(object sender, EventArgs e)
        {
            TracePoint.Clear();
            M = 0; //FÌ_
            S = 0; //Â¢_ 2012/2/21ÇÁ

            LengthPoint.Clear();
            K = 0;
            L = 0;

            ActiveViewer.Refresh();
        }

        #region{ðÍðs¤ÍÍÌÝè}
        int AArea = 7;  //AAreaÍ"Area for Analysis"ÌªBúlÍ7~7Æ·éB
        #endregion

        LengthMeasurement lmd = new LengthMeasurement();

        private void toolStripButton8_Click(object sender, EventArgs e)
        {
                lmd.Show();
        }

        private void MainForm_Load(object sender, EventArgs e)
        {
            toolStripComboBox_Criterion.Text = "1";
            int i = 0;
            for (i = 0; i <= 50; i++)
            {
                toolStripComboBox_Criterion.Items.Add(i);                
            }
            
            toolStripComboBox_SearchingArea.Text = "1";
            int j = 1;
            for (j = 1; j <= 10; j++)
            {
                toolStripComboBox_SearchingArea.Items.Add(j);
            }
        }

        private void saveFileDialog1_FileOk(object sender, CancelEventArgs e)
        {

        }

 


    }
}
