# Supplementary material for: Cofilin-induced unidirectional cooperative conformational changes in actin filaments revealed by high-speed atomic force microscopy
Source: eLife. 2015 Feb 2;4:e04806. doi: 10.7554/eLife.04806 (PMC4337605; doi:10.7554/eLife.04806)
Supplement: Source code 1. — The Kodec4.4.7.39 for HS-AFM image viewing and analysis software is coded in Visual C# (Visual Studio 2010, Microsoft, USA). DOI: http://dx.doi.org/10.7554/eLife.04806.031 [file elife04806s001.zip › Kodec 4.4.7.39/Kodec/MainForm.cs.bak]

using System;
using System.Collections.Generic;
using System.ComponentModel;
using System.Data;
using System.Drawing;
using System.Text;
using System.Windows.Forms;
using System.Runtime.InteropServices;
using System.IO;
using System.Collections;
using System.Threading;
using System.Drawing.Imaging;

namespace Kodec {
	public partial class MainForm:Form {
		public MainForm()
		{
			InitializeComponent();


			MainForm.mf=this;
			afmViewers.Add(afmImageView1);
			afmViewers.Add(afmImageView2);

			_loadedViewerWidth=afmImageView1.Width*afmViewers.Count;
			_loadedWindowWidth=this.Width;

			toolStripMenuItemActiveCh1.PerformClick();
			//N®ÍVOEBhEÉB
			toolStripMenuItemW1.PerformClick();

			ShowDirectoryDepth=(uint)Properties.Settings.Default.ShowPathDepth;
			//s§¾xÍp[ZgPÊÅÛµÄ¢éÌÅAtH[ÌvpeBÖãü·éÆ«Í1/100É·é
			NonActiveModelessWindowOpacity=(double)Properties.Settings.Default.NonActiveModelessWindowOpacity*0.01;

			//R}hCøæ¾
			string[] cmd=Environment.GetCommandLineArgs();
			//vf0ÍN®vO¼ªüéÌÅAøÌª2ÈãÅÈ¢Æt@Cªn³ê½±ÆÉÍÈçÈ¢B
			if(cmd.Length>1) {
				ControlEnableChange(true);

				//zñÉi[
				//vf0ÍN®vO¼ÈÌÅmÛÌæÍR}hCøÌ-1B
				fileNames=new string[cmd.Length-1];
				int counter=0;
				for(int i=1;i<cmd.Length;i++) {
					//T|[gµÄ¢ét@CÈçÇÁ
					if(AFMImage.FormatCheck(cmd[i])!=AFMImage.FileFormats.NotSupport) {
						fileNames[counter]=cmd[i];
						counter++;
					}
				}
				//T|[gµÄ¢ét@Cªn³êÄ¢½ç»ÌãÌð±s
				if(counter>0) {
					//Xg{bNXÉt@CXgðÇÁ
					AddAdjustedFileNameToList(ShowDirectoryDepth);

					//gbvÌACei\¦ÌC[WjðIðóÔÉ·é
					//±ÌÅCxgªÄÎêÄ`æ³êé
					listBoxFileNames.SelectedIndex=0;
					rangeSelectTrackBar1.Select();
				}
				else {
					fileNames=null;
				}
			}
		}

		//C[W²®NXÌCX^X
		private Tilt tilt=new Tilt(2);
		private ManualTilt manutilt=new ManualTilt(2);
		private GaussFilter gaussFilter=new GaussFilter(2);
		private Zoom zoom=new Zoom(2);
		//[hX_CAO
		private AppliedCompensation AppliedCompWindow=new AppliedCompensation();
		private FileHeaderViewer HeaderViewerWindow=new FileHeaderViewer();

		/* -- -- -- -- -- -- -- -priivate - -- -- -- -- -- -- --*/

		/// <summary>
		/// N®ÌTCY
		/// </summary>
		private int _loadedWindowWidth;
		private int _loadedViewerWidth;
		/// <summary>
		/// ñN®©Ç¤©ð¦·tOBñN®ÌÝÌìðÀ»·é½ßÉg¤
		/// </summary>
		private bool FirstBootFlag=true;
		/// <summary>
		/// ANeBuÅÈ¢[hXEBhEÌs§¾xðwè·éBiMax=1j
		/// </summary>
		internal double NonActiveModelessWindowOpacity;
		/// <summary>
		/// t@CpXÌzñ
		/// </summary>
		private string[] fileNames;
		/// <summary>
		/// MainFormÌCX^X
		/// </summary>
		private static MainForm mf;
		/// <summary>
		/// ÅãÉÛ¶µ½t@CpX
		/// </summary>
		private string lastSavePath;
		/// <summary>
		/// ActiveÈImageViewer
		/// </summary>
		private AFMImageView activeViewer;
		/// <summary>
		/// ImageViewerÌRg[zñ
		/// </summary>
		private List<AFMImageView> afmViewers=new List<AFMImageView>();
		/// <summary>
		/// }EXìiCrossSection,ZoomjÅÌìJn_
		/// </summary>
		private MouseOperationPoint stPoint;
		/// <summary>
		/// }EXìiCrossSection,ZoomjÅÌìI¹_
		/// </summary>
		private MouseOperationPoint endPoint;

		/// <summary>
		/// }EXìÌóÔ
		/// </summary>
		private MouseFunctionState funcState=MouseFunctionState.Null;
		/// <summary>
		/// gåGAÌ²®AÇ±ÌnhðgÁÄ¢é©ð\·ñÌCX^X
		/// </summary>
		private ZoomResizePosi zoomAreaResizeHandle;
		/// <summary>
		/// \¦fBNgKwB0Åt@C¼ÌÝB
		/// </summary>
		private uint ShowDirectoryDepth;

		#region vpeBEñÌ
		/// <summary>
		/// MainFormCX^Xðæ¾µÜ·
		/// </summary>
		internal static MainForm Mf
		{
			get { return MainForm.mf; }
			//set { mf = value; }
		}
		/// <summary>
		/// t@CpXzñ
		/// </summary>
		internal string FileName
		{
			get
			{
				if(listBoxFileNames.Items.Count>0&&listBoxFileNames.SelectedIndex>=0)
					return fileNames[listBoxFileNames.SelectedIndex];
				else
					return string.Empty;
			}
		}
		/// <summary>
		/// }EXìÌóÔ
		/// </summary>
		private enum MouseFunctionState {
			Null,
			CrossSection_Drag,
			CrossSection_Fixed,
			Zoom_Drag,
			Zoom_Fixed,
			Zoom_Resize
		}

		/// <summary>
		/// gåGAÌ²®AÇÌÊuÌnhðgÁÄ¢é©ð\·ñÌ
		/// </summary>
		enum ZoomResizePosi {
			Null,
			TopLeft,
			TopRight,
			BottomLeft,
			BottomRight,
			Top,
			Bottom,
			Left,
			Right
		}
		/// <summary>
		/// ANeBuÈC[W\¦Rg[
		/// </summary>
		internal AFMImageView ActiveViewer
		{
			get { return activeViewer; }
			set
			{
				if(value.AFMimg!=null&&value.HasAFMImage) {
					activeViewer=value;
				}
				else {
					activeViewer=afmImageView1;
				}
				//SÌImageViewerÌAIsActiveViewervpeBiANeBu©Ç¤©jðfalseÉB
				afmImageView1.IsActiveViewer=afmImageView2.IsActiveViewer=false;
				//activeÉÈÁ½àÌðtrueÉB
				activeViewer.IsActiveViewer=true;
				toolStripMenuItemActiveCh1.Checked=toolStripMenuItemActiveCh2.Checked=false;
				//ActiveViewerª1ch©2ch©Åc[j[Ì`FbNóÔÏX
				if(afmImageView1.IsActiveViewer)
					toolStripMenuItemActiveCh1.Checked=true;
				else
					toolStripMenuItemActiveCh2.Checked=true;
				//ActiveÈImageªnullÅÈ¢Æ«ÍÈºÌðs¤
				if(ActiveImg!=null) {
					//îñXV
					ShowImageInfo();
					//[hXEBhEXV
					UpdateModelessDialogInfo();
					//c[o[Ì`FbNóÔÏX
					toolStripMenuItemGaussFilter.Checked=toolStripButtonGaussFilter.Checked=ActiveImg.ImgOperations.Contains(gaussFilter.GaussFilter3x3);
					toolStripMenuItemRemoveResonanceError.Checked=ActiveImg.ImgOperations.Contains(Filter.ResonanceFilter);
					for(int i=0;i<toolStripSplitButtonTilt.DropDownItems.Count;i++) {
						((ToolStripMenuItem)toolStripSplitButtonTilt.DropDownItems[i]).Checked=false;
						((ToolStripMenuItem)toolStripMenuItemTiltMenu.DropDownItems[i]).Checked=false;
					}
					if(ActiveImg.ImgOperations.Contains(tilt.AutoTilt)) {
						toolStripSplitButtonTilt.Image=Properties.Resources.AutoTilt;
						toolStripMenuItemAutoTilt.Checked=true;
						toolStripMenuItemMAuto.Checked=true;
					}
					else if(ActiveImg.ImgOperations.Contains(Tilt.XLineTilt)) {
						toolStripSplitButtonTilt.Image=Properties.Resources.LineTilt;
						toolStripMenuItemXLineTilt.Checked=true;
						toolStripMenuItemMXLine.Checked=true;
					}
					else if(ActiveImg.ImgOperations.Contains(manutilt.Tilt_Manual)) {
						toolStripSplitButtonTilt.Image=Properties.Resources.ManualTilt;
						toolStripMenuItemManualTilt.Checked=true;
						toolStripMenuItemMManual.Checked=true;
					}
					else {
						toolStripSplitButtonTilt.Image=Properties.Resources.TiltOFF;
						toolStripMenuItemTiltOff.Checked=true;
						toolStripMenuItemMTiltOff.Checked=true;
					}
					toolStripMenuItemFixColorHeight.Checked=toolStripButtonScaleLock.Checked=ActiveImg.IsScaleLock;
					toolStripMenuItemShowGrid.Checked=toolStripButtonGrid.Checked=ActiveViewer.IsShowGrid;
					toolStripButtonZoomLock.Checked=ActiveImg.ImgOperations.Contains(zoom.ZoomImage);
					toolStripButtonChangeDspType.Text=ActiveImg.DspType==AFMImage.DisplayType.nm_deg?"nm":"V";
				}
			}
		}
		/// <summary>
		/// ImageViewerðæ¾µÜ·B
		/// </summary>
		internal List<AFMImageView> AFMViewers
		{
			get { return afmViewers; }
		}
		/// <summary>
		/// ActiveViewerÌCfbNXðæ¾µÜ·B
		/// </summary>
		internal int ActiveViewerIndex
		{
			get { return AFMViewers.IndexOf(ActiveViewer); }
		}
		/// <summary>
		/// ActiveÈRg[ÌAFMImageðæ¾µÜ·B
		/// </summary>
		internal AFMImage ActiveImg
		{
			get { return ActiveViewer.AFMimg; }
		}
		#endregion


		#region JX^\¢Ì
		/// <summary>
		/// }EXÉæéÌæIðìÈÇÅ¾çê½ÀW\¢Ì
		/// </summary>
		public struct MouseOperationPoint {
			private Point onCtrl;

			/// <summary>
			/// Rg[ã(´_ª¶ã)ÌÀW
			/// </summary>
			public Point OnCtrl
			{
				get { return onCtrl; }
				set { onCtrl=value; }
			}

			private Point onImg;

			/// <summary>
			/// C[WãÌfJgnÀW
			/// </summary>
			public Point OnImg
			{
				get { return onImg; }
				set { onImg=value; }
			}
			/// <summary>
			/// RXgN^
			/// </summary>
			/// <param name="xonCtrl">Rg[ÀWãÌPCnÀW(X)</param>
			/// <param name="yonCtrl">Rg[ÀWãÌPCnÀW(Y)</param>
			/// <param name="xonImg">C[WãÌfJgnÀW(X)</param>
			/// <param name="yonImg">C[WãÌfJgnÀW(Y)</param>
			public MouseOperationPoint(int xonCtrl, int yonCtrl, int xonImg, int yonImg)
			{
				this.onCtrl=new Point(xonCtrl, yonCtrl);
				this.onImg=new Point(xonImg, yonCtrl);
			}
			public MouseOperationPoint(Point onCtrl, Point onImg)
			{
				this.onCtrl=onCtrl;
				this.onImg=onImg;
			}
		}
		#endregion

		/*@----------------------\bh------------------------@*/

		#region VersionInfo
		private void toolStripMenuItemVersionInfo_Click(object sender, EventArgs e)
		{
			VersionInfomation vinfo=new VersionInfomation();
			vinfo.ShowDialog();
			vinfo.Dispose();
		}
		#endregion

		#region C[W\¦EBhEð1/2ØèÖ¦
		private void ChangeWindow(int windowNum)
		{
			switch(windowNum) {
				case 1:
					tableLayoutPanelImage.ColumnCount=1;
					tableLayoutPanelImage.ColumnStyles[0].Width=100;
					tableLayoutPanelImage.ColumnStyles[1].Width=0;
					break;
				case 2:
					tableLayoutPanelImage.ColumnCount=2;
					tableLayoutPanelImage.ColumnStyles[0].Width=50;
					tableLayoutPanelImage.ColumnStyles[1].Width=50;
					break;
				default:
					goto case 1;
			}
		}
		#endregion

		private void MainForm_OpenFile_Click(object sender, System.EventArgs e)
		{
			OpenFile();
		}

		/// <summary>
		/// Rg[ÌEnableðØèÖ¦éiAFMImageª¶ÝµÄ¢êÎC[W²®ÈÇªgpÂ\ÉÈéÌÅA»Ì§äj
		/// </summary>
		/// <param name="isEnable"></param>
		private void ControlEnableChange(bool isEnable)
		{
			for(int i=0;i<toolStrip1.Items.Count;i++) {
				if(toolStrip1.Items[i]!=toolStripButtonOpenFile||toolStrip1.Items[i]!=toolStripButtonOpenFolder) {
					toolStrip1.Items[i].Enabled=isEnable;
				}
			}
			toolStripMenuItemTool.Enabled=isEnable;
			toolStripMenuItemEditImage.Enabled=isEnable;
			toolStripMenuItemView.Enabled=isEnable;
			toolStripMenuItemWindow.Enabled=isEnable;
			rangeSelectTrackBar1.Enabled=isEnable;
			toolStripMenuItemSave.Enabled=isEnable;
		}

		#region t@CpXÌfBNg\¦²®+ListBoxÉo^
		/// <summary>
		/// t@CpXÌfBNg\¦²®
		/// </summary>
		/// <param name="showFolderNum">\¦³¹½¢fBNgBtpX\¦µ½¢Æ«Íå«Èðn·B</param>
		private void AddAdjustedFileNameToList(uint showFolderNum)
		{
			if(fileNames==null||fileNames.Length<=0) {
				throw new ArgumentException("t@C¼ðæ¾Å«Ü¹ñB");
			}
			listBoxFileNames.BeginUpdate();
			listBoxFileNames.Items.Clear();
			//t@CpXÉ éfBNgæØèLÌ(ãÊfBNgÌ)
			int masterYenNum=fileNames[0].Split('\\').Length-1;
			//\¦³¹étH_æèpXÌfBNgª­È¢ÍtpX\¦
			if(masterYenNum<=showFolderNum) {
				listBoxFileNames.Items.AddRange(fileNames);
			}
			else {
				//\¦µÈ¢¶ðvZ
				int delNum=0;
				for(int i=0;i<(masterYenNum-showFolderNum);i++) {
					delNum=fileNames[0].IndexOf("\\", delNum)+1;
				}

				for(int i=0;i<fileNames.Length;i++) {
					listBoxFileNames.Items.Add(fileNames[i].Remove(0, delNum));
				}
			}
			listBoxFileNames.EndUpdate();
		}
		#endregion

		#region t@C_CAO{I[v
		private void OpenFile()
		{
			openFileDialog1.Filter="SÄÌAFMæt@C|*.dah;*.daf;*.dhh;*.dhf;*.drf;*.drh;*.dar;*.drr;*.dad;*.drd;*.rid;*.efd;*.adf;*.asd;*.esd;*.daa|RX^gtH[X|*.daf;*.drf|RX^gnCg|*.dah;*.drh|RX^gRMS|*.dar;*.drr|RX^gnCgRMS|*.dad;*.drd|pwafmv.data|*.dhf;|[AFMC[W|*.daa|Kodec2t@C|*.adf;*.asd|æãÌf[^|*.rid;*.efd;*.esd|·×ÄÌt@C|*.*";
			openFileDialog1.Multiselect=true;

			if(!string.IsNullOrEmpty(FileName)) {
				openFileDialog1.InitialDirectory=Path.GetDirectoryName(FileName);
			}
			else {
				string lastpath=Properties.Settings.Default.LastFolderPath;
				if(Properties.Settings.Default.IsMemoryLastDirectory&&Directory.Exists(lastpath)) {
					openFileDialog1.InitialDirectory=lastpath;
				}
			}

			try {
				openFileDialog1.FileName=string.Empty;
				DialogResult ret=openFileDialog1.ShowDialog();
				if(ret==DialogResult.OK) {
					//RgGfBbgð
					// toolStripButtonEditComment.Checked = false;
					textBoxComment.Modified=false;
					textBoxComment.ReadOnly=true;

					ControlEnableChange(true);

					//zñÉi[
					fileNames=new string[openFileDialog1.FileNames.Length];
					openFileDialog1.FileNames.CopyTo(fileNames, 0);

					//Xg{bNXÉt@CXgðÇÁ
					AddAdjustedFileNameToList(ShowDirectoryDepth);


					//gbvÌACei\¦ÌC[WjðIðóÔÉ·é
					//±ÌÅCxgªÄÎêÄ`æ³êé
					listBoxFileNames.SelectedIndex=0;
				}
				else {
					//LZµ½Æ«
					return;
				}

				if(listBoxFileNames.Items.Count>=1) {
					rangeSelectTrackBar1.Select();
				}
				if(listBoxFileNames.Items.Count>1) {
					listBoxFileNames.Select();
				}


			} catch(InvalidOperationException) {
				DialogResult ret=MessageBox.Show("Ið³ê½t@Cª½·¬é½ßAOpenFileDialogÅÍJ¯Ü¹ñB\n±êçÌt@Cªi[³êÄ¢étH_É éA·×ÄÌÎt@CðJ«Ü·©H", "??", MessageBoxButtons.YesNo, MessageBoxIcon.Warning);
				if(ret==DialogResult.Yes) {
					// OpenFolder();
				}
			} catch(Exception ex) {
				MessageBox.Show(ex.GetType().FullName+"ÌáOª­¶µÜµ½B\n\n"+ex.Message);
				return;
			}
		}
		#endregion

		#region wètH_ÈºÌt@CðJ­(TutH_ÈºÍÜßÈ¢)
		/// <summary>
		/// wètH_ÈºÌt@CðJ­(TutH_ÈºÍÜßÈ¢)
		/// </summary>
		private void OpenFolder()
		{
			DialogResult ret;
			//RgªÏX³êÄ¢½çx
			if(textBoxComment.Modified) {
				ret=MessageBox.Show("RgªÏX³êÄ¢Ü·BÛ¶µÜ·©?", "Ç¤µÜ·©H", MessageBoxButtons.YesNoCancel);
				if(ret==DialogResult.Yes) {
					toolStripMenuItemSave.PerformClick();
				}
				else if(ret==DialogResult.No) {
					//ÈÉàµÈ¢
				}
				else {
					return;
				}
			}

			folderBrowserDialog1.Description="J«½¢AFMC[Wª étH_ðwèµÄ­¾³¢B";
			folderBrowserDialog1.ShowNewFolderButton=false;

			if(!string.IsNullOrEmpty(FileName)) {
				folderBrowserDialog1.SelectedPath=Path.GetDirectoryName(FileName);
			}
			else {
				string lastpath=Properties.Settings.Default.LastFolderPath;
				if(Properties.Settings.Default.IsMemoryLastDirectory&&Directory.Exists(lastpath)) {
					folderBrowserDialog1.SelectedPath=lastpath;
				}
			}

			ret=folderBrowserDialog1.ShowDialog();
			if(ret==DialogResult.OK) {
				fileNames=null;

				//RgGfBbgð
				//toolStripButtonEditComment.Checked = false;
				textBoxComment.ReadOnly=true;
				textBoxComment.Modified=false;
			}
			else {
				return;
			}
			string[] fe= { "*.dah", "*.daf", "*.dhh", "*.dhf", "*.drf", "*.drh", "*.dar", "*.drr", "*.dad", "*.drd", "*.rid", "*.efd", "*.adf", "*.asd", "*.esd", "*.daa" };
			List<string> fnameTmp=new List<string>();
			foreach(string i in fe) {
				fnameTmp.AddRange(System.IO.Directory.GetFiles(folderBrowserDialog1.SelectedPath, i));
			}
			fileNames=new string[fnameTmp.Count];
			fnameTmp.CopyTo(fileNames);

			if(fnameTmp.Count>0) {
				ControlEnableChange(true);

				//ListÉt@Cðo^
				AddAdjustedFileNameToList(ShowDirectoryDepth);
				//gbvÌACei\¦ÌC[WjðIðóÔÉ·é
				listBoxFileNames.SelectedIndex=0;
				//panelTraceArea.Invalidate(false);
			}
			else {
				MessageBox.Show("Iðµ½tH_ÉÇÝÝÂ\ÈAFMC[Wt@Cª èÜ¹ñB");
			}
			listBoxFileNames.Select();
		}
		#endregion

		private void toolStripMenuItemConfig_Click(object sender, EventArgs e)
		{
			using(Config cfg=new Config()) {
				if(cfg.ShowDialog()==DialogResult.OK) {
					ShowDirectoryDepth=(uint)Properties.Settings.Default.ShowPathDepth;
					//s§¾xÍp[ZgPÊÅÛµÄ¢éÌÅAtH[Öãü·éÆ«Í1/100É·é
					NonActiveModelessWindowOpacity=(double)Properties.Settings.Default.NonActiveModelessWindowOpacity*0.01;
					AddAdjustedFileNameToList(ShowDirectoryDepth);
				}
			}
		}

		private void MainForm_OpenFolder_Click(object sender, EventArgs e)
		{
			OpenFolder();
		}

		private void toolStripMenuItemExit_Click(object sender, EventArgs e)
		{
			this.Close();
		}

		#region J[\ªgåGAÌnhÊuÉ é©»èAJ[\ðTCYpÉÏX
		/// <summary>
		/// J[\ªgåGAÌnhÊuÉ é©»èAJ[\ðTCYpÉÏX
		/// </summary>
		/// <param name="pt">J[\Êu</param>
		private bool ZoomAreaResizeHandleCheck(Point pt)
		{
			Rectangle tr=General.RectFromPoint(stPoint.OnCtrl, endPoint.OnCtrl);

			int ww=7;
			int s=ww/2;
			ww*=2;
			bool r=true;

			if(General.IsEnterRectangle(tr.X-s, tr.Y-s, pt, ww)) {
				Cursor=Cursors.SizeNWSE;
				zoomAreaResizeHandle=ZoomResizePosi.TopLeft;
			}
			else if(General.IsEnterRectangle(tr.Right-s, tr.Y-s, pt, ww)) {
				Cursor=Cursors.SizeNESW;
				zoomAreaResizeHandle=ZoomResizePosi.TopRight;
			}
			else if(General.IsEnterRectangle(tr.X-s, tr.Bottom-s, pt, ww)) {
				Cursor=Cursors.SizeNESW;
				zoomAreaResizeHandle=ZoomResizePosi.BottomLeft;
			}
			else if(General.IsEnterRectangle(tr.Right-s, tr.Bottom-s, pt, ww)) {
				Cursor=Cursors.SizeNWSE;
				zoomAreaResizeHandle=ZoomResizePosi.BottomRight;
			}
			else if(General.IsEnterRectangle((tr.Left+tr.Width/2), tr.Top, pt, ww)) {
				Cursor=Cursors.SizeNS;
				zoomAreaResizeHandle=ZoomResizePosi.Top;
			}
			else if(General.IsEnterRectangle((tr.Left+tr.Width/2), tr.Bottom, pt, ww)) {
				Cursor=Cursors.SizeNS;
				zoomAreaResizeHandle=ZoomResizePosi.Bottom;
			}
			else if(General.IsEnterRectangle(tr.Left, (tr.Top+tr.Height/2), pt, ww)) {
				Cursor=Cursors.SizeWE;
				zoomAreaResizeHandle=ZoomResizePosi.Left;
			}
			else if(General.IsEnterRectangle(tr.Right, (tr.Top+tr.Height/2), pt, ww)) {
				Cursor=Cursors.SizeWE;
				zoomAreaResizeHandle=ZoomResizePosi.Right;
			}
			else {
				Cursor=Cursors.Default;
				zoomAreaResizeHandle=ZoomResizePosi.Null;
				r=false;
			}
			return r;
		}
		#endregion

		void AImg_MouseMoveOnImage(object sender, AFMImageView.MouseOnImageEventArgs e)
		{
			toolStripStatusLabelPixelPosi.Text=string.Format("{0}, {1} : {2:###0.00}", e.PointOnImage.X+1, e.PointOnImage.Y+1, e.Height);
			if(funcState==MouseFunctionState.Zoom_Fixed) {
				ZoomAreaResizeHandleCheck(e.Location);
			}
		}

		#region |Cgªlp`ÌàÉüÁÄ¢È¯êÎàÉÈéæ¤²®
		/// <summary>
		/// wè³ê½|Cg\¢Ìªwè³ê½lp`ÌàÉüÁÄ¢È¯êÎàÉÈéæ¤²®·éB²®ãÌPoint\¢ÌªÔèÜ·
		/// </summary>
		/// <param name="pt"></param>
		/// <param name="rect"></param>
		/// <returns></returns>
		private Point PointAdjustIntoRect(Point pt, Rectangle rect)
		{
			int cmpx=pt.X, cmpy=pt.Y;
			if(!rect.Contains(pt)) {
				if(pt.X<rect.X) {
					cmpx=rect.X;
				}
				else if(pt.X>=rect.Right) {
					cmpx=rect.Right-0;
				}
				if(pt.Y<rect.Y) {
					cmpy=rect.Y;
				}
				else if(pt.Y>=rect.Bottom) {
					cmpy=rect.Bottom-0;
				}
				return new Point(cmpx, cmpy);
			}
			else {
				return pt;
			}
		}
		#endregion

		/// <summary>
		/// C[WðViewerÉ\¦³¹Ü·Bt[ÏXÌêÌ
		/// </summary>
		/// <param name="frameindex">[h·éC[WÌCfbNX</param>
		/// <param name="isNewFile">VKt@Cit[ªÏíÁ½¾¯ÅÍÈ¢j©Ç¤©</param
		private void ShowImage(int frameindex)
		{
			int lm=!toolStripMenuItemW2.Checked?1:2;
			for(int i=0;i<lm;i++) {
				if(AFMViewers[i].AFMimg!=null) {
					AFMViewers[i].AFMimg.ChangeFrame(frameindex);
					ImageOperation(i, AFMViewers[i].AFMimg);

					AFMViewers[i].ReDraw();
				}
				else {
					AFMImage timg=AFMImage.FromFile(FileName, frameindex, 1, (AFMImage.Channel)Enum.Parse(typeof(AFMImage.Channel), i.ToString()), AFMImage.DisplayType.nm_deg);
					if(timg!=null) {
						ImageOperation(i, timg);
					}
					AFMViewers[i].DrawNew(timg);
				}
			}
			//Rgð\¦³¹é
			textBoxComment.Text=ActiveImg.AfmFile.Comment;
			ShowImageInfo();
		}

		/// <summary>
		/// C[WðViewerÉ\¦³¹Ü·Bt@CÏXÌêÌ
		/// </summary>
		/// <param name="frameindex">[h·éC[WÌCfbNX</param>
		/// <param name="isNewFile">VKt@Cit[ªÏíÁ½¾¯ÅÍÈ¢j©Ç¤©</param
		private void ShowImage(int frameindex, List<AFMImage.ImageOperations>[] AO)
		{
			int lm=!toolStripMenuItemW2.Checked?1:2;
			for(int i=0;i<lm;i++) {
				AFMImage timg=AFMImage.FromFile(FileName, frameindex, 1, (AFMImage.Channel)Enum.Parse(typeof(AFMImage.Channel), i.ToString()), AFMImage.DisplayType.nm_deg);
				if(timg!=null) {
					if(AO.Length>0) {
						foreach(AFMImage.ImageOperations op in AO[i]) {
							timg.ImgOperations.Add(op);
						}
					}
					ImageOperation(i, timg);
					AFMViewers[i].DrawNew(timg);
				}
				else {
					AFMViewers[i].DrawNew(timg);
				}
			}
			//Rgð\¦³¹é 
			textBoxComment.Text=ActiveImg.AfmFile.Comment;
			ShowImageInfo();
		}

		/// <summary>
		/// AFMImageÆ»ÌC[Wð\¦·éViewerIndexðwèµÄC[Wð`æµÜ·B
		/// MainForm©çÅÍÈ­AC[W²®pÌ_CAO©çÄÑo³êé±ÆðzèµÄ¢Ü·B
		/// </summary>
		/// <param name="img"></param>
		/// <param name="viewerIndex"></param>
		internal void ShowImage(AFMImage img, int viewerIndex)
		{
			AFMViewers[viewerIndex].AFMimg=(AFMImage)img.Clone();
			ImageOperation(viewerIndex, AFMViewers[viewerIndex].AFMimg);
			AFMViewers[viewerIndex].ReDraw();

			//Rgð\¦³¹é
			textBoxComment.Text=ActiveImg.AfmFile.Comment;
			ShowImageInfo();
		}

		/// <summary>
		/// Ä`æµÜ·B
		/// </summary>
		internal void ShowImage()
		{
			ShowImage(rangeSelectTrackBar1.Value);
			UpdateModelessDialogInfo();
		}

		/// <summary>
		/// C[WÉÎ·éðs¢Ü·
		/// </summary>
		/// <param name="viewerID"></param>
		/// <param name="img"></param>
		private void ImageOperation(int viewerID, AFMImage img)
		{
			foreach(AFMImage.ImageOperations ideleg in img.ImgOperations) {
				ideleg(viewerID, img);
			}
		}

		private void rangeSelectTrackBar1_ValueChange(object sender, EventArgs e)
		{
			ShowImage();
			//Y[bNª©©ÁÄ¢È¯êÎAgåGAðZbg
			if(!toolStripButtonZoomLock.Checked) {
				zoom.ZoomParam[ActiveViewerIndex]=new Rectangle(Point.Empty, ActiveImg.AfmFile.Pixel.Size);
				toolStripButtonZoom.Enabled=true;
			}
		}

		private void listBoxFileNames_SelectedIndexChanged(object sender, EventArgs e)
		{
			toolStripButtonCrossSection.Checked=toolStripButtonZoom.Checked=toolStripButtonZoomLock.Checked=false;
			toolStripButtonChangeDspType.Text="nm";

			List<AFMImage.ImageOperations>[] tmpIO=new List<AFMImage.ImageOperations>[0];
			if(!FirstBootFlag) {
				tmpIO=new List<AFMImage.ImageOperations>[AFMViewers.Count];
				for(int i=0;i<AFMViewers.Count;i++) {
					tmpIO[i]=new List<AFMImage.ImageOperations>(16);
					if(AFMViewers[i].AFMimg!=null) {
						foreach(AFMImage.ImageOperations op in AFMViewers[i].AFMimg.ImgOperations) {
							tmpIO[i].Add(op);
						}
					}
				}
			}

			//æâ³ðc·±ÆÉµ½ÌÅ»
			/*
			//t@CÏXµ½ÌÅæâ³ÍSÁ·
			foreach (AFMImageView v in AFMViewers)
			{
				if (v.AFMimg != null)
				{
					v.AFMimg.ImgOperations.Clear();
				}
			}
			toolStripMenuItemTiltOff.PerformClick();
			*/

			//ActiveViewerð1chÉ·éB
			ActiveViewer=afmImageView1;

			//ShowImage(0, tmpIO);
			ShowImage(0, tmpIO);

			//C[WOGA\¦plÌTCYðC[WOWÉí¹é
			AdjustForTotalImagingRange();

			if(rangeSelectTrackBar1.Value!=0) {
				rangeSelectTrackBar1.Value=0;
			}
			//NbvÍÍðZbg
			rangeSelectTrackBar1.ResetSelectRange(ActiveImg.AfmFile.IncludedFrame-1, 0);
			bcStart.Text=""+1;
			bcEnd.Text=""+(rangeSelectTrackBar1.Maximum+1);

			//ñ[hÌftHg`góÔð½f
			if(FirstBootFlag) {
				//ftHgTiltÉÏX
				toolStripSplitButtonTilt.DropDownItems[Properties.Settings.Default.DefaultTiltStyleIndex].PerformClick();

				//ftHgªAutoTiltÌê
				toolStripSplitButtonTilt.DropDownItems[1].PerformClick();
				FirstBootFlag=false;
			}

			//^Cgo[XV
			Text="Kodec - "+FileName;

			//
			if(ActiveImg.AfmFile.FileVersion==0) toolStripMenuItemComment.Enabled=false;
			else toolStripMenuItemComment.Enabled=true;
		}

		/// <summary>
		/// C[WOGA\¦ÌRg[(panel)TCYðWÌÅåTCYÌAXyNgäÉí¹Ü·B
		/// </summary>
		private void AdjustForTotalImagingRange()
		{
			if(ActiveImg!=null&&ActiveImg.AfmFile!=null) {
				int SZ=130;
				if(ActiveImg.AfmFile.XRangeMax>ActiveImg.AfmFile.YRangeMax) {
					panelFrameOrigin.Width=SZ;
					panelFrameOrigin.Height=(int)(SZ*ActiveImg.AfmFile.YRangeMax/ActiveImg.AfmFile.XRangeMax);
				}
				else {
					panelFrameOrigin.Width=(int)(SZ*ActiveImg.AfmFile.XRangeMax/ActiveImg.AfmFile.YRangeMax);
					panelFrameOrigin.Height=SZ;
				}
			}
			panelFrameOrigin.Refresh();
		}


		#region C[WÌîñ\¦
		/// <summary>
		/// C[WÌîñð\¦µÜ·iC[WOGAÌtbVà±±ÅBj
		/// </summary>
		private void ShowImageInfo()
		{
			List<string[]> infolist=new List<string[]>(64);
			infolist.Add(new string[] { "Pixel", ActiveImg.AfmFile.Pixel.ToString() });
			infolist.Add(new string[] { "Range [nm]", ActiveImg.AfmFile.Range.Width.ToString("0~")+ActiveImg.AfmFile.Range.Height.ToString() });
			infolist.Add(new string[] { "ScanSpeed [ms/frame]", ActiveImg.AfmFile.FrameTime.ToString("#.00") });
			infolist.Add(new string[] { "Operator", ActiveImg.AfmFile.OperatorName });
			infolist.Add(new string[] { "ScanDate", ActiveImg.AfmFile.ScanDate.ToString() });
			infolist.Add(new string[] { "Frame", ActiveImg.AfmFrame.FrameNum.ToString("0\\/")+ActiveImg.AfmFile.GetFrame.ToString() });
			infolist.Add(new string[] { "Rounding [%]", "X: "+ActiveImg.AfmFile.XRounding.ToString()+"  Y: "+ActiveImg.AfmFile.YRounding.ToString() });
			infolist.Add(new string[] { "1ch", ActiveImg.AfmFile.DataType1ch.ToString() });
			infolist.Add(new string[] { "2ch", ActiveImg.AfmFile.DataType2ch.ToString() });
			infolist.Add(new string[] { "Sensor [nm/V]", ActiveImg.AfmFile.SensorSensitivity.ToString() });
			infolist.Add(new string[] { "Phase [deg/V]", ActiveImg.AfmFile.PhaseSensitivity.ToString() });
			infolist.Add(new string[] { "Origin", "X: "+ActiveImg.AfmFrame.Origin.X.ToString("0 Y: ")+ActiveImg.AfmFrame.Origin.Y.ToString() });
			infolist.Add(new string[] { "CagedLaser", ActiveImg.AfmFrame.CagedLaserFlag.ToString() });
			//\¦·éC[WîñÌB
			int infoItemNum=listView1.Items.Count!=0?listView1.Items.Count:infolist.Count;

			listView1.BeginUpdate();
			//ListViewÉ·ÅÉÚª é2ñÚÈ~ÌXVAÈÌÅAÏXª Á½ÚÌÝXVB(ClearµÄÇÁ·éÆ¿çÂ«ªµ¢B)
			//±ÌÅà¿çÂ«ªCÉÈéÆ«ÍListViewðp³µ½NXÅDoubleBufferedðTrueÉ·éB(¼z»àg¦é©àµêÈ¢)
			if(listView1.Items.Count==infoItemNum) {
				for(int i=0;i<infoItemNum;i++) {
					if(listView1.Items[i].SubItems[1].Text!=infolist[i][1]) {
						listView1.Items[i].SubItems[1].Text=infolist[i][1];
					}
				}
			}
			else//ñ=ListViewÉÚªÈ¢ÌB
			{
				foreach(string[] s in infolist) {
					ListViewItem itm=new ListViewItem(s[0]);
					itm.SubItems.Add(s[1]);
					listView1.Items.Add(itm);
					infoItemNum++;
				}
				//XgÌðÅKÉ²®
				listView1.AutoResizeColumn(1, ColumnHeaderAutoResizeStyle.ColumnContent);
				infoItemNum=listView1.Items.Count;
			}
			listView1.EndUpdate();
			panelFrameOrigin.Refresh();
		}

		private void panelFrameOrigin_Paint(object sender, PaintEventArgs e)
		{
			if(ActiveImg!=null&&ActiveImg.AfmFile!=null) {
				using(Bitmap bmp=new Bitmap(panelFrameOrigin.ClientSize.Width, panelFrameOrigin.ClientSize.Height)) {
					using(Graphics g=Graphics.FromImage(bmp)) {
						float rx=panelFrameOrigin.ClientSize.Width/ActiveImg.AfmFile.XRangeMax;
						float ry=panelFrameOrigin.ClientSize.Height/ActiveImg.AfmFile.YRangeMax;

						float h=ActiveImg.AfmFile.Range.Height*ry;
						g.DrawRectangle(Pens.White, ActiveImg.AfmFrame.Origin.X*rx,
							panelFrameOrigin.ClientSize.Height-ActiveImg.AfmFrame.Origin.Y*ry-h,
							ActiveImg.AfmFile.Range.Width*rx, h);
					}
					e.Graphics.DrawImageUnscaled(bmp, ClientRectangle.Location);
				}
			}
		}
		#endregion

		/// <summary>
		/// Obh\¦ON/OFF
		/// </summary>
		/// <param name="sender"></param>
		/// <param name="e"></param>
		private void toolStripButtonGrid_Click(object sender, EventArgs e)
		{
			toolStripButtonGrid.Checked=!toolStripButtonGrid.Checked;
			ActiveViewer.IsShowGrid=toolStripButtonGrid.Checked;
		}


		#region ViewerÌMouseDownOnImageCxg
		private void afmImageView1_MouseDownOnImage(object sender, AFMImageView.MouseOnImageEventArgs e)
		{
			if(e.Button==MouseButtons.Left) {
				ActiveViewer.Capture=true;
				if(toolStripButtonCrossSection.Checked) {
					stPoint=new MouseOperationPoint(e.Location, e.PointOnImage);
					funcState=MouseFunctionState.CrossSection_Drag;
				}
				else if(toolStripButtonZoom.Checked) {
					if(funcState==MouseFunctionState.Null) {
						endPoint=stPoint=new MouseOperationPoint(e.Location, e.PointOnImage);
						funcState=MouseFunctionState.Zoom_Drag;
					}
					else if(funcState==MouseFunctionState.Zoom_Fixed&&zoomAreaResizeHandle!=ZoomResizePosi.Null) {
						funcState=MouseFunctionState.Zoom_Resize;
						#region gåGATCY
						//TCY·éÊuÉí¹ÄJn_ÆI¹_ðð·Aàµ­ÍÀW²®µÄI¹_ÌÊuðÏX·éæ¤É·éB
						//Jn_Í®©³È¢BMouseMoveÌà±êðOñÆµ½ðsÁÄ¢é
						switch(zoomAreaResizeHandle) {
							case ZoomResizePosi.Left:
								General.Swap<MouseOperationPoint>(ref stPoint, ref endPoint);
								break;
							case ZoomResizePosi.Top:
								General.Swap<MouseOperationPoint>(ref stPoint, ref endPoint);
								break;
							case ZoomResizePosi.TopLeft:
								General.Swap<MouseOperationPoint>(ref stPoint, ref endPoint);
								break;
							case ZoomResizePosi.TopRight:
								stPoint.OnCtrl=new Point(stPoint.OnCtrl.X, endPoint.OnCtrl.Y);
								endPoint.OnCtrl=new Point(endPoint.OnCtrl.X, stPoint.OnCtrl.Y);
								break;
							case ZoomResizePosi.BottomLeft:
								stPoint.OnCtrl=new Point(endPoint.OnCtrl.X, stPoint.OnCtrl.Y);
								endPoint.OnCtrl=new Point(stPoint.OnCtrl.X, endPoint.OnCtrl.Y);
								break;
							default:
								break;
						}
						stPoint.OnImg=ActiveViewer.GetPixelPosiOnImage(stPoint.OnCtrl);
						endPoint.OnImg=ActiveViewer.GetPixelPosiOnImage(endPoint.OnCtrl);
						#endregion
					}
				}
			}
		}
		#endregion

		#region ViewerÌMouseMoveCxg
		private void afmImageView1_MouseMove(object sender, MouseEventArgs e)
		{
			if(funcState==MouseFunctionState.CrossSection_Drag) {
				endPoint.OnCtrl=PointAdjustIntoRect(e.Location, ActiveViewer.DrawRect);
				endPoint.OnImg=ActiveViewer.GetPixelPosiOnImage(endPoint.OnCtrl);
				ActiveViewer.Refresh();
			}
			else if(funcState==MouseFunctionState.Zoom_Drag||funcState==MouseFunctionState.Zoom_Resize) {
				if(zoomAreaResizeHandle!=ZoomResizePosi.Null) {
					int x, y;
					#region gåo[ohÌTCYJ[\Ið
					switch(zoomAreaResizeHandle) {
						case ZoomResizePosi.Left:
							goto case ZoomResizePosi.Right;
						case ZoomResizePosi.Right:
							x=e.X;
							y=endPoint.OnCtrl.Y;
							break;
						case ZoomResizePosi.Top:
							goto case ZoomResizePosi.Bottom;
						case ZoomResizePosi.Bottom:
							x=endPoint.OnCtrl.X;
							y=e.Y;
							break;
						default:
							x=e.X;
							y=e.Y;
							break;
					}
					#endregion
					endPoint.OnCtrl=PointAdjustIntoRect(new Point(x, y), ActiveViewer.DrawRect);
				}
				else {
					endPoint.OnCtrl=PointAdjustIntoRect(e.Location, ActiveViewer.DrawRect);
				}
				endPoint.OnImg=ActiveViewer.GetPixelPosiOnImage(endPoint.OnCtrl);

				//ShiftL[ºÅ³û`gåÌæÉ·é
				if((Control.ModifierKeys&Keys.Shift)==Keys.Shift&&Cursor!=Cursors.SizeWE&&Cursor!=Cursors.SizeNS) {
					int w=Math.Abs(stPoint.OnCtrl.X-endPoint.OnCtrl.X);
					int h=Math.Abs(stPoint.OnCtrl.Y-endPoint.OnCtrl.Y);
					if(w>h)
						endPoint.OnCtrl=new Point(stPoint.OnCtrl.X+Math.Sign(endPoint.OnCtrl.X-stPoint.OnCtrl.X)*h, endPoint.OnCtrl.Y);
					else
						endPoint.OnCtrl=new Point(endPoint.OnCtrl.X, stPoint.OnCtrl.Y+Math.Sign(endPoint.OnCtrl.Y-stPoint.OnCtrl.Y)*w);
					endPoint.OnImg=ActiveViewer.GetPixelPosiOnImage(endPoint.OnCtrl);
				}


				//Xe[^XÉgå\èsNZÌÍÍðo·
				toolStripStatusLabelSize.Text=String.Format("{0} x {1}", Math.Abs(endPoint.OnImg.X-stPoint.OnImg.X), Math.Abs(endPoint.OnImg.Y-stPoint.OnImg.Y));
				ActiveViewer.Refresh();
			}
		}
		#endregion

		#region ViewerÌMouseUpCxg
		private void afmImageView1_MouseUp(object sender, MouseEventArgs e)
		{
			if(e.Button==MouseButtons.Left) {
				ActiveViewer.Capture=false;
				//CrossSection_CAOðN®·é©`FbNi¯ê_¾Á½è·éÆNGj
				if(stPoint.OnImg==endPoint.OnImg) {
					funcState=MouseFunctionState.Null;
					zoomAreaResizeHandle=ZoomResizePosi.Null;
					return;
				}
				if(toolStripButtonCrossSection.Checked) {

					funcState=MouseFunctionState.CrossSection_Fixed;
					ActiveViewer.Refresh();

					//CrossSectionDialogN®
					using(CrossSection csd=new CrossSection(ActiveImg, stPoint, endPoint)) {
						if(csd.IsHasCrossSectionData) {
							csd.ShowDialog();
						}
						funcState=MouseFunctionState.Null;
					}
				}
				else if(toolStripButtonZoom.Checked) {
					zoomAreaResizeHandle=ZoomResizePosi.Null;
					funcState=MouseFunctionState.Zoom_Fixed;

					//¶ãðCrossSectionAZoomÌJn_Æ·éBigåo[ohÌGA²®Ì½ßB±ÌÙ¤ª Æ ÆÖBj
					Rectangle tr=General.RectFromPoint(stPoint.OnCtrl, endPoint.OnCtrl);
					stPoint.OnCtrl=tr.Location;
					endPoint.OnCtrl=new Point(tr.Right, tr.Bottom);
					tr=General.RectFromPoint(stPoint.OnImg, endPoint.OnImg);
					stPoint.OnImg=tr.Location;
					endPoint.OnImg=new Point(tr.Right, tr.Bottom);
				}
				ActiveViewer.Refresh();
			}
		}
		#endregion

		#region ViewerÌPaintCxg
		/// <summary>
		/// ViewerÌPaintCxg
		/// </summary>
		/// <param name="sender"></param>
		/// <param name="e"></param>
		private void afmImageView1_Paint(object sender, PaintEventArgs e)
		{
			//CrosSection, Zoom
			switch(funcState) {
				case MouseFunctionState.CrossSection_Drag:
					e.Graphics.DrawLine(Pens.Silver, stPoint.OnCtrl, endPoint.OnCtrl);
					break;
				case MouseFunctionState.CrossSection_Fixed:
					using(Pen p=new Pen(Color.Red, 2)) {
						e.Graphics.DrawLine(p, stPoint.OnCtrl, endPoint.OnCtrl);
					}
					break;
				case MouseFunctionState.Zoom_Drag:
					e.Graphics.DrawRectangle(Pens.Silver, General.RectFromPoint(stPoint.OnCtrl, endPoint.OnCtrl));
					break;
				case MouseFunctionState.Zoom_Fixed:
					e.Graphics.DrawRectangle(Pens.Silver, General.RectFromPoint(stPoint.OnCtrl, endPoint.OnCtrl));

					Rectangle tr=General.RectFromPoint(stPoint.OnCtrl, endPoint.OnCtrl);
					ShowRubberBandHandle(e.Graphics, tr);
					break;
				case MouseFunctionState.Zoom_Resize:
					e.Graphics.DrawRectangle(Pens.Silver, General.RectFromPoint(stPoint.OnCtrl, endPoint.OnCtrl));
					break;
				case MouseFunctionState.Null:
					break;
			}
			// UpdateModelessDialogInfo();
		}
		#endregion

		/// <summary>
		/// [hX_CAOÅ\¦³êéAFMC[WÌîñðXVµÜ·B
		/// »óAqXgOÌÝB
		/// </summary>
		private void UpdateModelessDialogInfo()
		{
			if(ActiveImg!=null) {
				if(HeaderViewerWindow!=null&&HeaderViewerWindow.Visible) {
					HeaderViewerWindow.UpdateHeaderInfo(ActiveImg);
				}
				if(AppliedCompWindow!=null&&AppliedCompWindow.Visible) {
					AppliedCompWindow.UpdateCompensation(ActiveImg.ImgOperations);
				}
			}
		}

		/// <summary>
		/// [hX_CAOÌú»i\¦ÊuÆI[i[tH[ðÝèj
		/// </summary>
		/// <param name="fm">\¦ÊuÆI[i[ðwè·é[hX_CAO</param>
		private void ModelessDialogInitialize(Form fm)
		{
			fm.StartPosition=FormStartPosition.Manual;
			fm.Location=GetDialogLocation(fm.Size);
			fm.Owner=this;
		}
		/// <summary>
		/// _CAOÌ\¦Êuð©¦·B
		/// </summary>
		/// <param name="dialogSize">\¦·é_CAOEBhEÌTCY</param>
		/// <returns></returns>
		internal Point GetDialogLocation(Size dialogSize)
		{
			//_CAOÌEºªCEBhEÌEºÆ¯¶ÉÈéÊuð©¦·B
			return new Point(Right-dialogSize.Width, Bottom-dialogSize.Height);
		}

		#region o[ohÌÜíè8©ÉnhÌlpð`­
		/// <summary>
		/// o[ohtrÌÜíè8©ÉnhÌlpð`­
		/// </summary>
		/// <param name="g">GraphicsIuWFNg</param>
		/// <param name="tr">o[ohÌRectangle</param>
		/// <returns></returns>
		private static void ShowRubberBandHandle(Graphics g, Rectangle tr)
		{
			int ww=7;//o[ohüèÌlpÌPÓÌ·³
			int s=ww/2;
			ww-=1;
			g.FillRectangle(Brushes.Cyan, new Rectangle(tr.X-s+1, tr.Y-s+1, ww, ww));
			g.FillRectangle(Brushes.Cyan, new Rectangle(tr.Right-s, tr.Y-s, ww, ww));
			g.FillRectangle(Brushes.Cyan, new Rectangle(tr.X-s, tr.Bottom-s, ww, ww));
			g.FillRectangle(Brushes.Cyan, new Rectangle(tr.Right-s, tr.Bottom-s, ww, ww));

			g.FillRectangle(Brushes.Cyan, new Rectangle((tr.X+tr.Width/2)-s+1, tr.Y-s+1, ww, ww));
			g.FillRectangle(Brushes.Cyan, new Rectangle(tr.Right-s, (tr.Y+tr.Height/2)-s, ww, ww));
			g.FillRectangle(Brushes.Cyan, new Rectangle(tr.X-s, (tr.Y+tr.Height/2)-s, ww, ww));
			g.FillRectangle(Brushes.Cyan, new Rectangle((tr.X+tr.Width/2)-s, (tr.Y+tr.Height)-s, ww, ww));
		}
		#endregion

		#region MainFormÌKeyDownCxgI[o[Ch
		protected override void OnKeyDown(KeyEventArgs e)
		{
			base.OnKeyDown(e);
			if(funcState==MouseFunctionState.Zoom_Fixed) {
				if(e.KeyCode==Keys.Escape) {
					//gåLZ
					funcState=MouseFunctionState.Null;
					zoomAreaResizeHandle=ZoomResizePosi.Null;
					Cursor=Cursors.Default;
					ActiveViewer.Refresh();
				}
				else if(e.KeyCode==Keys.Enter&&funcState==MouseFunctionState.Zoom_Fixed) {
					funcState=MouseFunctionState.Null;
					zoomAreaResizeHandle=ZoomResizePosi.Null;
					Cursor=Cursors.Default;

					//êÓÅàZOOMLIMITÈºÈçgåµÈ¢
					int w=Math.Abs(stPoint.OnImg.X-endPoint.OnImg.X);
					int h=Math.Abs(stPoint.OnImg.Y-endPoint.OnImg.Y);
					if(w<Zoom.ZOOMLIMIT||h<Zoom.ZOOMLIMIT) {
						activeViewer.Invalidate();
						return;
					}
					else {
						//gåp[^ÌXV
						Point pt=zoom.ZoomParam[ActiveViewerIndex].Location;
						pt.Offset(stPoint.OnImg);
						zoom.ZoomParam[ActiveViewerIndex]=new Rectangle(pt, new Size(w, h));
						//¢Ìf[^ÇÝÝ
						ActiveImg.ChangeFrame(rangeSelectTrackBar1.Value);
						//gå
						zoom.ZoomImage(ActiveViewerIndex, ActiveImg);
						//Ä`æ
						ActiveViewer.ReDraw();
						ShowImageInfo();
						//Xe[^Xo[ÌeLXgZbg
						toolStripStatusLabelSize.Text=string.Empty;
					}
				}
			}
			if(IsAutoPlaying) {
				switch(e.KeyData) {
					case Keys.Escape:
						IsAutoPlaying=false;
						break;
					case Keys.Up:
						autoPlayDelayScale++;
						e.Handled=true;
						break;
					case Keys.Down:
						autoPlayDelayScale--;
						e.Handled=true;
						break;
					case Keys.Left:
						goto case Keys.Right;
					case Keys.Right:
						e.Handled=true;
						break;
				}
			}

		}
		#endregion

		#region t[ÌNbv
		private void buttonClipStart_Click(object sender, EventArgs e)
		{
			//X^[gÊuNbvZbg
			rangeSelectTrackBar1.SetStartClip();
			//t[IðgbNo[ðActiveÉ·é
			rangeSelectTrackBar1.Select();

			bcStart.Text=""+(rangeSelectTrackBar1.Value+1);
		}

		private void buttonClipEnd_Click(object sender, EventArgs e)
		{
			rangeSelectTrackBar1.SetEndClip();
			rangeSelectTrackBar1.Select();
			bcEnd.Text=""+(rangeSelectTrackBar1.Value+1);
		}
		#endregion

		#region \¦·éAFMImageViewerÌðÏX
		/// <summary>
		/// \¦·éAFMImageViewerÌðÏX
		/// </summary>
		/// <param name="sender"></param>
		/// <param name="e"></param>
		private void ShowChannelWindow_Change(object sender, EventArgs e)
		{
			toolStripMenuItemW1.Checked=toolStripMenuItemW2.Checked=false;
			if(sender==toolStripMenuItemW1) {
				ChangeWindow(1);
				toolStripMenuItemActiveCh2.Enabled=false;
				//1Â¾¯\¦·éÌÅANeBuC[WðÏX
				ActiveViewer=afmImageView1;
				toolStripMenuItemW1.Checked=true;
				this.Width=_loadedWindowWidth;
				activeViewer.IsShowActiveViewerBar=false;
			}
			else {
				this.Width=_loadedWindowWidth+_loadedViewerWidth;
				ChangeWindow(2);
				toolStripMenuItemActiveCh2.Enabled=true;
				toolStripMenuItemW2.Checked=true;
				foreach(AFMImageView ig in AFMViewers) {
					ig.IsShowActiveViewerBar=true;
				}
				if(ActiveImg!=null)
					ShowImage();
			}
		}
		#endregion

		/// <summary>
		/// C[WãÅÌReLXgj[\¦ð§äiC[WªÈ¢ÍJ©È¢æ¤É·éj
		/// </summary>
		/// <param name="sender"></param>
		/// <param name="e"></param>
		private void contextMenuStripImgSave_Opening(object sender, CancelEventArgs e)
		{
			if(!ActiveViewer.DrawRect.Contains(ActiveViewer.PointToClient(Cursor.Position))||!ActiveViewer.HasAFMImage) {
				e.Cancel=true;
			}
		}

		#region ENbNContextMenuÅC[WÛ¶
		/// <summary>
		/// wètH_ÖENbNÛ¶iReLXgj[ÌÚj
		/// </summary>
		/// <param name="sender"></param>
		/// <param name="e"></param>
		private void toolStripMenuItemSaveToAssign_Click(object sender, EventArgs e)
		{
			using(SaveFileDialog sd=new SaveFileDialog()) {
				int fKeta=ActiveImg.AfmFile.GetFrame.ToString().Length;
				sd.FileName=System.IO.Path.GetFileNameWithoutExtension(ActiveImg.FileName)+"-"+ActiveImg.AfmFrame.FrameNum.ToString().PadLeft(fKeta, '0')+".bmp";
				sd.DefaultExt="bmp";
				sd.Filter="Bitmap File (*.bmp)|*.bmp|All Files (*.*)|*.*";
				if(sd.ShowDialog()==DialogResult.OK) {
					lastSavePath=Path.GetDirectoryName(sd.FileName);
					toolStripMenuItemSaveToSamePlace.Enabled=true;
					ActiveImg.CreateBitmapImage(8).Save(sd.FileName);
				}
			}
		}

		/// <summary>
		/// OñÆ¯¶êÖENbNÅÛ¶iReLXgj[ÌÚj
		/// </summary>
		/// <param name="sender"></param>
		/// <param name="e"></param>
		private void toolStripMenuItemSaveToSamePlace_Click(object sender, EventArgs e)
		{
			if(Directory.Exists(lastSavePath)) {
				int fKeta=ActiveImg.AfmFile.GetFrame.ToString().Length;
				string fn=System.IO.Path.GetFileNameWithoutExtension(ActiveImg.FileName)+"-"+ActiveImg.AfmFrame.FrameNum.ToString().PadLeft(fKeta, '0')+".bmp";
				ActiveImg.CreateBitmapImage(8).Save(lastSavePath+fn, ImageFormat.Bmp);
			}
		}
		#endregion

		private void buttonOpenFolder_Click(object sender, EventArgs e)
		{
			OpenFolder();
		}

		private void buttonOpenFile_Click(object sender, EventArgs e)
		{
			OpenFile();
		}

		#region ANeBuÈViewer
		/// <summary>
		/// ViewerÌNbNÉæéANeBuViewerÏXB
		/// </summary>
		/// <param name="sender"></param>
		/// <param name="e"></param>
		private void afmImageView1_MouseDown(object sender, MouseEventArgs e)
		{
			ActiveViewerChange(0);
		}
		private void afmImageView2_MouseDown(object sender, MouseEventArgs e)
		{
			ActiveViewerChange(1);
		}

		/// <summary>
		/// ANeBuViewerÏXB
		/// </summary>
		/// <param name="w_id">ViewerRg[ID(O©ç)</param>
		private void ActiveViewerChange(int w_id)
		{
			if(w_id<AFMViewers.Count) {
				//}EXìóÔª½àÈ¢AANeBuðÏXBgåGAÌTCYÈÇÉANeBuªÏíéÆ¢¯È¢ÌÅB
				if(funcState==MouseFunctionState.Null) {
					ActiveViewer=AFMViewers[w_id];
				}
			}
			else
				throw new ArgumentOutOfRangeException();
		}
		#endregion

		#region c[o[{^Ec[j[ÖW

		#region J[}bsOÖW
		private void toolStripButtonColorMapping_Click(object sender, EventArgs e)
		{
			if(ActiveImg!=null) {
				//LZµ½Æ«ÌApf[^ði[µÄ¨­B
				List<Point>[] colorPoints=new List<Point>[3];
				Color[] colorMap=new Color[256];

				ColorMappinng.CopyColorPoints(ActiveImg.ColorPoints, colorPoints);
				ActiveImg.ColorMap.CopyTo(colorMap, 0);

				using(ColorMappinng cm=new ColorMappinng(ActiveImg.ColorPoints)) {
					cm.Location=GetDialogLocation(cm.Size);
					if(cm.ShowDialog()==DialogResult.OK) {
						//}bsOèÈçAJ[|CgðRs[
						ActiveImg.ColorPoints=(List<Point>[])cm.ColorPoints.Clone();
					}
					else {
						//LZµ½çÞðµÄ¨¢½f[^Å
						ActiveImg.ColorMap=(Color[])colorMap.Clone();
						ActiveImg.ColorPoints=(List<Point>[])colorPoints.Clone();
					}
					ActiveViewer.ReDraw();
				}
			}
		}
		#endregion


		#region `gIð{^NbN
		private void toolStripSplitButton_DropDownItemClicked(object sender, ToolStripItemClickedEventArgs e)
		{
			if(ActiveImg!=null) {
				//DropDownItemÌCfbNXBc[o[Æj[ÌÀÑð¯¶ÉµÄ¨­±Æ
				int index=((ToolStripDropDownItem)sender).DropDownItems.IndexOf(e.ClickedItem);

				//S`g{^Aj[Zbg
				for(int i=0;i<toolStripSplitButtonTilt.DropDownItems.Count;i++) {
					((ToolStripMenuItem)toolStripSplitButtonTilt.DropDownItems[i]).Checked=false;
					((ToolStripMenuItem)toolStripMenuItemTiltMenu.DropDownItems[i]).Checked=false;
				}
				//Iðj[ð`FbNóÔÖ
				((ToolStripMenuItem)toolStripSplitButtonTilt.DropDownItems[index]).Checked=true;
				((ToolStripMenuItem)toolStripMenuItemTiltMenu.DropDownItems[index]).Checked=true;

				//ùÉÇÁµÄ éTiltðíB³K\»Åõ·éÌÅAVµ¢TiltÖðìÁ½ÉÍÖ¼ÉuTiltvðüêé±ÆB(å¶¬¶ÍæÊ³êÜ·)
				for(int i=0;i<ActiveImg.ImgOperations.Count;i++) {
					if(System.Text.RegularExpressions.Regex.IsMatch(ActiveImg.ImgOperations[i].Method.Name, "Tilt")) {
						ActiveImg.ImgOperations.RemoveAt(i);
						break;
					}
				}

				switch(index) {
					case 0:
						toolStripSplitButtonTilt.Image=Properties.Resources.TiltOFF;
						break;
					case 1:
						toolStripSplitButtonTilt.Image=Properties.Resources.AutoTilt;
						if(!ActiveImg.ImgOperations.Contains(tilt.AutoTilt))
							ActiveImg.ImgOperations.Insert(0, tilt.AutoTilt);
						break;
					case 2:
						toolStripSplitButtonTilt.Image=Properties.Resources.LineTilt;
						if(!ActiveImg.ImgOperations.Contains(Tilt.XLineTilt))
							ActiveImg.ImgOperations.Insert(0, Tilt.XLineTilt);
						break;
					case 3:
						toolStripSplitButtonTilt.Image=Properties.Resources.ManualTilt;
						if(!ActiveImg.ImgOperations.Contains(manutilt.Tilt_Manual))
							ActiveImg.ImgOperations.Insert(0, manutilt.Tilt_Manual);
						break;

				}
				ShowImage();
			}
		}

		private void toolStripSplitButtonTilt_MouseDown(object sender, MouseEventArgs e)
		{
			if(e.Button==MouseButtons.Right) {
				manutilt.Location=GetDialogLocation(manutilt.Size);
				manutilt.ShowDialog(ActiveViewerIndex);
				ShowImage();
			}
		}
		#endregion

		/// <summary>
		/// ³ÆzFÌèÄðÅè·éB
		/// </summary>
		private void toolStripButtonScaleLock_Click(object sender, EventArgs e)
		{
			toolStripButtonScaleLock.Checked=!toolStripButtonScaleLock.Checked;
			ActiveImg.IsScaleLock=toolStripButtonScaleLock.Checked;
			//XP[bNÍAFMimageIuWFNgªÂvpeBÈÌÅRenderNewÅæ¢B
			ActiveViewer.ReDraw();
		}

		private void toolStripButtonScaleLock_MouseUp(object sender, MouseEventArgs e)
		{
			if(e.Button==MouseButtons.Right) {
				using(ScaleLock sl=new ScaleLock()) {
					sl.Location=GetDialogLocation(sl.Size);
					sl.ShowDialog();
				}
			}
		}


		/// <summary>
		/// KEXtB^Kp
		/// </summary>
		/// <param name="sender"></param>
		/// <param name="e"></param>
		private void trtoolSipButtonGaussFilter_Click(object sender, EventArgs e)
		{
			toolStripButtonGaussFilter.Checked=!toolStripButtonGaussFilter.Checked;
			toolStripMenuItemGaussFilter.Checked=!toolStripMenuItemGaussFilter.Checked;
			if(toolStripButtonGaussFilter.Checked&&!ActiveImg.ImgOperations.Contains(gaussFilter.GaussFilter3x3))
				ActiveImg.ImgOperations.Add(gaussFilter.GaussFilter3x3);
			else if(!toolStripButtonGaussFilter.Checked&&ActiveImg.ImgOperations.Contains(gaussFilter.GaussFilter3x3))
				ActiveImg.ImgOperations.Remove(gaussFilter.GaussFilter3x3);
			ShowImage();
		}
		private void trtoolSipButtonGaussFilter_MouseUp(object sender, MouseEventArgs e)
		{
			if(e.Button==MouseButtons.Right) {
				gaussFilter.Location=GetDialogLocation(gaussFilter.Size);
				//vr[ðo·½ßÉêIÉKp
				if(!ActiveImg.ImgOperations.Contains(gaussFilter.GaussFilter3x3))
					ActiveImg.ImgOperations.Add(gaussFilter.GaussFilter3x3);
				DialogResult ret=gaussFilter.ShowDialog(ActiveViewerIndex);
				//àÆàÆâ³ONÅÈ¯êÎâ³ìXg©çí
				if(!toolStripButtonGaussFilter.Checked)
					ActiveImg.ImgOperations.Remove(gaussFilter.GaussFilter3x3);
				ShowImage();
			}
		}


		/// <summary>
		/// XP[
		/// </summary>
		/// <param name="sender"></param>
		/// <param name="e"></param>
		private void toolStripButtonRescale_Click(object sender, EventArgs e)
		{
			using(Rescale rd=new Rescale(ActiveImg.ScaleLevelMax, ActiveImg.ScaleLevelMin)) {
				rd.Location=GetDialogLocation(rd.Size);
				if(rd.ShowDialog()==DialogResult.Cancel) {
					ActiveViewer.ReDraw();
				}
			}
		}

		/// <summary>
		/// Û¶_CAO\¦
		/// </summary>
		/// <param name="sender"></param>
		/// <param name="e"></param>
		private void saveOperation(object sender, EventArgs e)
		{
			using(SaveDialog sd=new SaveDialog(rangeSelectTrackBar1.ClipStart, rangeSelectTrackBar1.ClipEnd)) {
				ModelessDialogInitialize(sd);
				sd.ShowDialog();
			}
		}


		/// <summary>
		/// c[j[ÅANeBuViewerðÏX
		/// </summary>
		/// <param name="sender"></param>
		/// <param name="e"></param>
		private void toolStripMenu_ActiveImageViewerChange(object sender, EventArgs e)
		{
			if(sender==toolStripMenuItemActiveCh1) {
				ActiveViewerChange(0);
			}
			else if(sender==toolStripMenuItemActiveCh2) {
				ActiveViewerChange(1);
			}
		}

		/// <summary>
		/// Y[ANXZNVÌc[{^§ä
		/// </summary>
		/// <param name="sender"></param>
		/// <param name="e"></param>
		private void toolStripButton_CS_Zoom_Click(object sender, EventArgs e)
		{
			ToolStripButton tb=(ToolStripButton)sender;
			if(tb.Checked) {
				tb.Checked=false;
				return;
			}
			toolStripButtonZoom.Checked=toolStripButtonCrossSection.Checked=false;
			tb.Checked=true;
		}

		/// <summary>
		/// ZoomLockÌKpON/OFF
		/// </summary>
		/// <param name="sender"></param>
		/// <param name="e"></param>
		private void toolStripButtonZoomLock_CheckedChanged(object sender, EventArgs e)
		{
			if(!toolStripButtonZoomLock.Checked) {
				ActiveImg.ImgOperations.Remove(zoom.ZoomImage);
			}
			else {
				if(!ActiveImg.ImgOperations.Contains(zoom.ZoomImage)) {
					int idx=ActiveImg.ImgOperations.Count-1>0?ActiveImg.ImgOperations.Count-1:0;
					ActiveImg.ImgOperations.Insert(idx, (zoom.ZoomImage));
				}
			}
			UpdateModelessDialogInfo();
		}

		#region Ä¶ÖW
		private void toolStripButtonAutoPlay_Click(object sender, EventArgs e)
		{
			autoPlayDelayScale=0f;
			if(!IsAutoPlaying) {
				//tOZbg
				IsAutoPlaying=true;
				AutoPlayDelegate=new MethodInvoker(delegate() {
						if(rangeSelectTrackBar1.Value<rangeSelectTrackBar1.Maximum)
							rangeSelectTrackBar1.Value++;
					});
				AutoPlaySSDelegate=new MethodInvoker(delegate() {
						ControlEnableChangeOnAutoPlay();
					});
				Thread apthread=new Thread(new ParameterizedThreadStart(PlayIMG));
				ControlEnableChangeOnAutoPlay();
				if(rangeSelectTrackBar1.Value==rangeSelectTrackBar1.Maximum) rangeSelectTrackBar1.Value=0;
				apthread.Start(rangeSelectTrackBar1.Value);
			}
		}

		/// <summary>
		/// Ä¶tO(LZ·éÉÍ±¢ÂðFalseÉ·é)
		/// </summary>
		private volatile bool IsAutoPlaying=false;
		/// <summary>
		/// ©®Ä¶ÌfBCöqB±êªå«¢ÆÄ¶ªx­ÈéB
		/// </summary>
		private volatile float autoPlayDelayScale=0f;
		private float AutoPlayDelayScale
		{
			get { return (float)Math.Pow(2, autoPlayDelayScale); }
		}
		private MethodInvoker AutoPlayDelegate;
		private MethodInvoker AutoPlaySSDelegate;

		private void PlayIMG(object startindex)
		{
			DateTime dts, dte;
			int max=ActiveImg.AfmFile.IncludedFrame-1;
			int drawTime=0;	//`æÉ©©Á½Ô
			int start=(int)startindex;
			float requiredTime;
			Thread.Sleep((int)(ActiveImg.AfmFile.FrameTime/AutoPlayDelayScale));
			for(int i=start;i<max;i++) {
				if(!IsAutoPlaying) {
					break;
				}

				dts=DateTime.Now;

				Invoke(AutoPlayDelegate);

				dte=DateTime.Now;

				drawTime=(int)(dte-dts).TotalMilliseconds;
				requiredTime=ActiveImg.AfmFile.FrameTime/AutoPlayDelayScale;
				int wt=(int)(requiredTime-drawTime);

				if(wt<=0) {
					wt=0;
				}
				else {
					//t[æ¾ÔªAÒ@·éB
					Thread.Sleep(wt);
				}
			}
			IsAutoPlaying=false;
			Invoke(AutoPlaySSDelegate);
		}

		private void toolStripButtonAutoPlayPause_Click(object sender, EventArgs e)
		{
			IsAutoPlaying=false;
		}

		private void toolStripButtonBackTo0_Click(object sender, EventArgs e)
		{
			rangeSelectTrackBar1.Value=0;
		}

		private void toolStripButtonAutoPlayFast_Click(object sender, EventArgs e)
		{
			autoPlayDelayScale++;
		}
		private void toolStripButtonAutoPlaySlow_Click(object sender, EventArgs e)
		{
			autoPlayDelayScale--;
		}

		/// <summary>
		/// ©®Ä¶É¨¯éRg[ÌEnableðØèÖ¦é(©®Ä¶Íâ~ÈÇÌìÈOÍó¯t¯È¢B)
		/// </summary>
		private void ControlEnableChangeOnAutoPlay()
		{
			for(int i=0;i<toolStrip1.Items.Count;i++) {
				if(!toolStrip1.Items[i].Name.Contains("AutoPlay")) {
					toolStrip1.Items[i].Enabled=!IsAutoPlaying;
				}
			}
			for(int i=0;i<menuStrip1.Items.Count;i++) {
				if(menuStrip1.Items[i]!=toolStripMenuItemTool) {
					menuStrip1.Items[i].Enabled=!IsAutoPlaying;
				}
				else {
					ToolStripMenuItem ti=(ToolStripMenuItem)menuStrip1.Items[i];
					for(int j=0;j<ti.DropDownItems.Count;j++) {
						if(ti.DropDownItems[j]!=toolStripMenuItemAutoPlayMenu) {
							ti.DropDownItems[j].Enabled=!IsAutoPlaying;
						}
						toolStripMenuItemAutoPlayGoTop.Enabled=!IsAutoPlaying;
					}
				}
			}
			buttonClipEnd.Enabled=!IsAutoPlaying;
			buttonClipStart.Enabled=!IsAutoPlaying;
			buttonOpenFile.Enabled=!IsAutoPlaying;
			buttonOpenFolder.Enabled=!IsAutoPlaying;
			listBoxFileNames.Enabled=!IsAutoPlaying;
			listView1.Enabled=!IsAutoPlaying;
			rangeSelectTrackBar1.Enabled=!IsAutoPlaying;
		}
		#endregion

		#endregion


		//I¹ÌÝèÛ¶
		protected override void OnClosed(EventArgs e)
		{
			base.OnClosed(e);

			//ÅãÉJ¢½tH_ðL^B
			if(!string.IsNullOrEmpty(FileName))
				Properties.Settings.Default.LastFolderPath=Path.GetDirectoryName(FileName);
			else
				Properties.Settings.Default.LastFolderPath=string.Empty;

			Properties.Settings.Default.Save();
		}

		protected override void OnResize(EventArgs e)
		{
			base.OnResize(e);
			if(funcState!=MouseFunctionState.Null) {
				stPoint.OnCtrl=ActiveViewer.GetClientPosiFromImagePoint(stPoint.OnImg.X, endPoint.OnImg.Y);
				endPoint.OnCtrl=ActiveViewer.GetClientPosiFromImagePoint(endPoint.OnImg.X, stPoint.OnImg.Y);
				ActiveViewer.Invalidate();
			}
		}

		private void toolStripMenuItemFileHeaderViewer_Click(object sender, EventArgs e)
		{
			if(ActiveImg!=null) {
				if(!HeaderViewerWindow.Visible) {
					//_CAOÌwb_îñðXV
					HeaderViewerWindow.UpdateHeaderInfo(ActiveImg);
					ModelessDialogInitialize(HeaderViewerWindow);
					HeaderViewerWindow.Show(this);
				}
				HeaderViewerWindow.Activate();
			}
		}

		private void toolStripButtonIntegration_Click(object sender, EventArgs e)
		{
			//ÏZ[hXEBhE\¦
			using(FrameIntegration fi=new FrameIntegration(rangeSelectTrackBar1.ClipStart, rangeSelectTrackBar1.ClipEnd)) {
				fi.ShowDialog();
			}
		}

		/// <summary>
		/// Kpæâ³XgEBhEð\¦
		/// </summary>
		/// <param name="sender"></param>
		/// <param name="e"></param>
		private void toolStripMenuItemAppliedOperation_Click(object sender, EventArgs e)
		{
			ModelessDialogInitialize(AppliedCompWindow);
			AppliedCompWindow.Location.Offset(AppliedCompWindow.Width, 0);
			if(!AppliedCompWindow.Visible) {
				AppliedCompWindow.Show(this);
			}
			else
				AppliedCompWindow.Activate();
			UpdateModelessDialogInfo();
		}

		/// <summary>
		/// ¤UG[
		/// </summary>
		/// <param name="sender"></param>
		/// <param name="e"></param>
		private void toolStripMenuItemRemoveResonanceError_Click(object sender, EventArgs e)
		{
			toolStripMenuItemRemoveResonanceError.Checked=!toolStripMenuItemRemoveResonanceError.Checked;
			if(!ActiveImg.ImgOperations.Contains(Filter.ResonanceFilter))
				ActiveImg.ImgOperations.Add(Filter.ResonanceFilter);
			else
				ActiveImg.ImgOperations.Remove(Filter.ResonanceFilter);

			ShowImage();
		}

		protected override void OnClosing(CancelEventArgs e)
		{
			base.OnClosing(e);
			if(IsAutoPlaying) {
				MessageBox.Show("©®Ä¶Å·BÄ¶ðâ~µÄ©çI¹µÄ­¾³¢B");
				e.Cancel=true;
			}
			else {
				e.Cancel=false;
			}
		}

		private void toolStripMenuItemJumpFrame_Click(object sender, EventArgs e)
		{
			using(JumpToAppointedFrame jp=new JumpToAppointedFrame(rangeSelectTrackBar1.Maximum)) {
				if(jp.ShowDialog()==DialogResult.OK) {
					if(jp.JumpTo!=-1) {
						rangeSelectTrackBar1.Value=jp.JumpTo;
					}
				}
			}
		}

		private void toolStripMenuItemGaussFilter_Click(object sender, EventArgs e)
		{
			toolStripButtonGaussFilter.PerformClick();
		}


		private void toolStripMenuItemRescale_Click(object sender, EventArgs e)
		{
			toolStripButtonRescale.PerformClick();
		}

		private void toolStripMenuItemFixColorHeight_Click(object sender, EventArgs e)
		{
			toolStripButtonScaleLock.PerformClick();
		}

		private void toolStripMenuItemColorMap_Click(object sender, EventArgs e)
		{
			toolStripButtonColorMapping.PerformClick();
		}

		private void toolStripMenuItemAutoPlay_Click(object sender, EventArgs e)
		{
			toolStripButtonAutoPlay.PerformClick();
		}

		private void toolStripMenuItemAutoPlayPause_Click(object sender, EventArgs e)
		{
			toolStripButtonAutoPlayPause.PerformClick();
		}

		private void toolStripMenuItemAutoPlaySpeedUp_Click(object sender, EventArgs e)
		{
			toolStripButtonAutoPlayFast.PerformClick();
		}

		private void toolStripMenuItemAuoPlaySpeedDown_Click(object sender, EventArgs e)
		{
			toolStripButtonAutoPlaySlow.PerformClick();
		}

		private void toolStripMenuItemAutoPlayGoTop_Click(object sender, EventArgs e)
		{
			toolStripButtonBackTo0.PerformClick();
		}

		private void toolStripMenuItemIntegration_Click(object sender, EventArgs e)
		{
			toolStripButtonIntegration.PerformClick();
		}

		private void rangeSelectTrackBar1_KeyDown(object sender, KeyEventArgs e)
		{
			if(fileNames.Length>1) {
				if(e.KeyData==Keys.Up) {
					if(listBoxFileNames.SelectedIndex>0) listBoxFileNames.SelectedIndex-=1;
					e.Handled=true;
				}
				else if(e.KeyData==Keys.Down) {
					if(listBoxFileNames.SelectedIndex+1<fileNames.Length) listBoxFileNames.SelectedIndex+=1;
					e.Handled=true;
				}
			}
		}

		private void listBoxFileNames_KeyDown(object sender, KeyEventArgs e)
		{
			if(e.KeyData==Keys.Left) {
				if(rangeSelectTrackBar1.Value>rangeSelectTrackBar1.Mimimum) {
					rangeSelectTrackBar1.Value--;
					e.Handled=true;
				}
				else {
					if(listBoxFileNames.SelectedIndex!=0) {
						listBoxFileNames.SelectedIndex-=1;
						rangeSelectTrackBar1.Value=rangeSelectTrackBar1.Maximum;
					}

					e.Handled=true;
				}
			}
			else if(e.KeyData==Keys.Right) {
				if(rangeSelectTrackBar1.Value<rangeSelectTrackBar1.Maximum) {
					rangeSelectTrackBar1.Value++;
					e.Handled=true;
				}
			}
		}

		private void toolStripButtonChangeDspType_Click(object sender, EventArgs e)
		{
			ToolStripButton btn=(ToolStripButton)sender;
			if(btn.Text=="nm") {
				btn.Text="V";
				ActiveImg.DspType=AFMImage.DisplayType.voltage;
			}
			else {
				btn.Text="nm";
				ActiveImg.DspType=AFMImage.DisplayType.nm_deg;
			}
			ShowImage();
		}


		private void bcCheck()
		{
			try {
				int ClipS=Convert.ToInt32(bcStart.Text)-1;
				if(ClipS>=rangeSelectTrackBar1.ClipEnd) {
					ClipS=rangeSelectTrackBar1.ClipEnd;
					bcStart.Text=""+(ClipS+1);
				}
				else if(ClipS<rangeSelectTrackBar1.Mimimum) {
					ClipS=rangeSelectTrackBar1.Mimimum;
					bcStart.Text=""+(rangeSelectTrackBar1.Mimimum+1);
				}
				rangeSelectTrackBar1.ClipStart=ClipS;
			} catch {
				bcStart.Text=""+(rangeSelectTrackBar1.ClipStart+1);
			}
			try {
				int ClipE=Convert.ToInt32(bcEnd.Text)-1;
				if(ClipE<=rangeSelectTrackBar1.ClipStart) {
					ClipE=rangeSelectTrackBar1.ClipStart;
					bcEnd.Text=""+(ClipE+1);
				}
				else if(ClipE>rangeSelectTrackBar1.Maximum) {
					ClipE=rangeSelectTrackBar1.Maximum;
					bcEnd.Text=""+(rangeSelectTrackBar1.Maximum+1);
				}
				rangeSelectTrackBar1.ClipEnd=ClipE;
			} catch {
				bcEnd.Text=""+(rangeSelectTrackBar1.ClipEnd+1);
			}
			rangeSelectTrackBar1.SetClip(rangeSelectTrackBar1.ClipStart, rangeSelectTrackBar1.ClipEnd);
		}

		private void bc_KeyDown(object sender, KeyEventArgs e)
		{
			if(e.KeyData==Keys.Enter) {
				bcCheck();
			}
		}

		private void RgðÒWToolStripMenuItem_Click(object sender, EventArgs e)
		{
			(new CommentRewriter(ActiveImg)).Show();
		}


	}
}
