# Supplementary material for: Cofilin-induced unidirectional cooperative conformational changes in actin filaments revealed by high-speed atomic force microscopy
Source: eLife. 2015 Feb 2;4:e04806. doi: 10.7554/eLife.04806 (PMC4337605; doi:10.7554/eLife.04806)
Supplement: Source code 1. — The Kodec4.4.7.39 for HS-AFM image viewing and analysis software is coded in Visual C# (Visual Studio 2010, Microsoft, USA). DOI: http://dx.doi.org/10.7554/eLife.04806.031 [file elife04806s001.zip › Kodec 4.4.7.39/Kodec/MainForm.designer.cs]

namespace Kodec
{
    partial class MainForm
    {
        /// <summary>
        /// 必要なデザイナ変数です。
        /// </summary>
        private System.ComponentModel.IContainer components = null;

        /// <summary>
        /// 使用中のリソースをすべてクリーンアップします。
        /// </summary>
        /// <param name="disposing">マネージ リソースが破棄される場合 true、破棄されない場合は false です。</param>
        protected override void Dispose(bool disposing)
        {
            if (disposing && (components != null))
            {
                components.Dispose();
            }
            base.Dispose(disposing);
        }

        #region Windows フォーム デザイナで生成されたコード

        /// <summary>
        /// デザイナ サポートに必要なメソッドです。このメソッドの内容を
        /// コード エディタで変更しないでください。
        /// </summary>
        private void InitializeComponent()
        {
            this.components = new System.ComponentModel.Container();
            System.ComponentModel.ComponentResourceManager resources = new System.ComponentModel.ComponentResourceManager(typeof(MainForm));
            this.splitContainer1 = new System.Windows.Forms.SplitContainer();
            this.splitContainer2 = new System.Windows.Forms.SplitContainer();
            this.tableLayoutPanelImage = new System.Windows.Forms.TableLayoutPanel();
            this.afmImageView1 = new Kodec.AFMImageView();
            this.contextMenuStripImgSave = new System.Windows.Forms.ContextMenuStrip(this.components);
            this.toolStripMenuItemSaveToSamePlace = new System.Windows.Forms.ToolStripMenuItem();
            this.bitToolStripMenuItem2 = new System.Windows.Forms.ToolStripMenuItem();
            this.bitToolStripMenuItem3 = new System.Windows.Forms.ToolStripMenuItem();
            this.toolStripMenuItemSaveToAssign = new System.Windows.Forms.ToolStripMenuItem();
            this.bitToolStripMenuItem = new System.Windows.Forms.ToolStripMenuItem();
            this.bitToolStripMenuItem1 = new System.Windows.Forms.ToolStripMenuItem();
            this.afmImageView2 = new Kodec.AFMImageView();
            this.tableLayoutPanel1 = new System.Windows.Forms.TableLayoutPanel();
            this.listBoxFileNames = new System.Windows.Forms.ListBox();
            this.rangeSelectTrackBar1 = new Kodec.RangeSelectTrackBar();
            this.textBoxComment = new System.Windows.Forms.TextBox();
            this.bcEnd = new System.Windows.Forms.TextBox();
            this.bcStart = new System.Windows.Forms.TextBox();
            this.buttonClipEnd = new System.Windows.Forms.Button();
            this.buttonClipStart = new System.Windows.Forms.Button();
            this.buttonOpenFolder = new System.Windows.Forms.Button();
            this.buttonOpenFile = new System.Windows.Forms.Button();
            this.groupBox1 = new System.Windows.Forms.GroupBox();
            this.panelFrameOrigin = new System.Windows.Forms.Panel();
            this.listView1 = new System.Windows.Forms.ListView();
            this.columnHeader1 = ((System.Windows.Forms.ColumnHeader)(new System.Windows.Forms.ColumnHeader()));
            this.columnHeader2 = ((System.Windows.Forms.ColumnHeader)(new System.Windows.Forms.ColumnHeader()));
            this.menuStrip1 = new System.Windows.Forms.MenuStrip();
            this.ファイルFToolStripMenuItem = new System.Windows.Forms.ToolStripMenuItem();
            this.toolStripMenuItemOpenFile = new System.Windows.Forms.ToolStripMenuItem();
            this.toolStripMenuItemOpenFolder = new System.Windows.Forms.ToolStripMenuItem();
            this.toolStripMenuItemSave = new System.Windows.Forms.ToolStripMenuItem();
            this.toolStripSeparator1 = new System.Windows.Forms.ToolStripSeparator();
            this.toolStripMenuItemExit = new System.Windows.Forms.ToolStripMenuItem();
            this.toolStripMenuItemEditImage = new System.Windows.Forms.ToolStripMenuItem();
            this.toolStripMenuItemTiltMenu = new System.Windows.Forms.ToolStripMenuItem();
            this.toolStripMenuItemMTiltOff = new System.Windows.Forms.ToolStripMenuItem();
            this.toolStripMenuItemMAuto = new System.Windows.Forms.ToolStripMenuItem();
            this.toolStripMenuItemMXLine = new System.Windows.Forms.ToolStripMenuItem();
            this.toolStripMenuItemMManual = new System.Windows.Forms.ToolStripMenuItem();
            this.toolStripMenuItemGaussFilter = new System.Windows.Forms.ToolStripMenuItem();
            this.toolStripMenuItemRemoveResonanceError = new System.Windows.Forms.ToolStripMenuItem();
            this.toolStripMenuItemTool = new System.Windows.Forms.ToolStripMenuItem();
            this.toolStripMenuItemConfig = new System.Windows.Forms.ToolStripMenuItem();
            this.toolStripMenuItemFileHeaderViewer = new System.Windows.Forms.ToolStripMenuItem();
            this.toolStripMenuItemShowGrid = new System.Windows.Forms.ToolStripMenuItem();
            this.toolStripMenuItemRescale = new System.Windows.Forms.ToolStripMenuItem();
            this.toolStripMenuItemFixColorHeight = new System.Windows.Forms.ToolStripMenuItem();
            this.toolStripMenuItemColorMap = new System.Windows.Forms.ToolStripMenuItem();
            this.toolStripMenuItemAutoPlayMenu = new System.Windows.Forms.ToolStripMenuItem();
            this.toolStripMenuItemAutoPlay = new System.Windows.Forms.ToolStripMenuItem();
            this.toolStripMenuItemAutoPlayPause = new System.Windows.Forms.ToolStripMenuItem();
            this.toolStripMenuItemAutoPlaySpeedUp = new System.Windows.Forms.ToolStripMenuItem();
            this.toolStripMenuItemAuoPlaySpeedDown = new System.Windows.Forms.ToolStripMenuItem();
            this.toolStripMenuItemAutoPlayGoTop = new System.Windows.Forms.ToolStripMenuItem();
            this.toolStripMenuItemIntegration = new System.Windows.Forms.ToolStripMenuItem();
            this.toolStripMenuItemJumpFrame = new System.Windows.Forms.ToolStripMenuItem();
            this.toolStripMenuItemComment = new System.Windows.Forms.ToolStripMenuItem();
            this.toolStripMenuItem1 = new System.Windows.Forms.ToolStripMenuItem();
            this.toolStripMenuItem2 = new System.Windows.Forms.ToolStripMenuItem();
            this.toolStripComboBox_SearchingArea = new System.Windows.Forms.ToolStripComboBox();
            this.導出する点ToolStripMenuItem = new System.Windows.Forms.ToolStripMenuItem();
            this.HighestPoint = new System.Windows.Forms.ToolStripMenuItem();
            this.CenterOfMass = new System.Windows.Forms.ToolStripMenuItem();
            this.ToolStripMenuItem = new System.Windows.Forms.ToolStripMenuItem();
            this.xLineTiltToolStripMenuItem = new System.Windows.Forms.ToolStripMenuItem();
            this.切片下ToolStripMenuItem = new System.Windows.Forms.ToolStripMenuItem();
            this.toolStripComboBox_Criterion = new System.Windows.Forms.ToolStripComboBox();
            this.toolStripMenuItemView = new System.Windows.Forms.ToolStripMenuItem();
            this.toolStripMenuItemAppliedOperation = new System.Windows.Forms.ToolStripMenuItem();
            this.toolStripMenuItemWindow = new System.Windows.Forms.ToolStripMenuItem();
            this.toolStripMenuItemW1 = new System.Windows.Forms.ToolStripMenuItem();
            this.toolStripMenuItemW2 = new System.Windows.Forms.ToolStripMenuItem();
            this.アクティブを切り替えCToolStripMenuItem = new System.Windows.Forms.ToolStripMenuItem();
            this.toolStripMenuItemActiveCh1 = new System.Windows.Forms.ToolStripMenuItem();
            this.toolStripMenuItemActiveCh2 = new System.Windows.Forms.ToolStripMenuItem();
            this.ヘルプHToolStripMenuItem = new System.Windows.Forms.ToolStripMenuItem();
            this.toolStripMenuItemVersionInfo = new System.Windows.Forms.ToolStripMenuItem();
            this.toolStrip1 = new System.Windows.Forms.ToolStrip();
            this.toolStripButtonOpenFile = new System.Windows.Forms.ToolStripButton();
            this.toolStripButtonOpenFolder = new System.Windows.Forms.ToolStripButton();
            this.toolStripButtonSave = new System.Windows.Forms.ToolStripButton();
            this.toolStripSeparator2 = new System.Windows.Forms.ToolStripSeparator();
            this.toolStripButtonCrossSection = new System.Windows.Forms.ToolStripButton();
            this.LengthMeasurement = new System.Windows.Forms.ToolStripButton();
            this.toolStripButtonZoom = new System.Windows.Forms.ToolStripButton();
            this.toolStripButtonZoomLock = new System.Windows.Forms.ToolStripButton();
            this.toolStripButtonRescale = new System.Windows.Forms.ToolStripButton();
            this.toolStripButtonScaleLock = new System.Windows.Forms.ToolStripButton();
            this.toolStripButtonGrid = new System.Windows.Forms.ToolStripButton();
            this.toolStripButtonColorMapping = new System.Windows.Forms.ToolStripButton();
            this.toolStripSplitButtonTilt = new System.Windows.Forms.ToolStripSplitButton();
            this.toolStripMenuItemTiltOff = new System.Windows.Forms.ToolStripMenuItem();
            this.toolStripMenuItemAutoTilt = new System.Windows.Forms.ToolStripMenuItem();
            this.toolStripMenuItemXLineTilt = new System.Windows.Forms.ToolStripMenuItem();
            this.toolStripMenuItemManualTilt = new System.Windows.Forms.ToolStripMenuItem();
            this.toolStripButtonGaussFilter = new System.Windows.Forms.ToolStripButton();
            this.toolStripButtonIntegration = new System.Windows.Forms.ToolStripButton();
            this.toolStripButtonChangeDspType = new System.Windows.Forms.ToolStripButton();
            this.toolStripSeparator4 = new System.Windows.Forms.ToolStripSeparator();
            this.VelocityMeasurement = new System.Windows.Forms.ToolStripButton();
            this.toolStripButton6 = new System.Windows.Forms.ToolStripButton();
            this.toolStripButton5 = new System.Windows.Forms.ToolStripButton();
            this.toolStripButton3 = new System.Windows.Forms.ToolStripButton();
            this.toolStripButton4 = new System.Windows.Forms.ToolStripButton();
            this.toolStripSeparator3 = new System.Windows.Forms.ToolStripSeparator();
            this.toolStripButtonBackTo0 = new System.Windows.Forms.ToolStripButton();
            this.toolStripButtonAutoPlaySlow = new System.Windows.Forms.ToolStripButton();
            this.toolStripButtonAutoPlayPause = new System.Windows.Forms.ToolStripButton();
            this.toolStripButtonAutoPlay = new System.Windows.Forms.ToolStripButton();
            this.toolStripButtonAutoPlayFast = new System.Windows.Forms.ToolStripButton();
            this.toolStripSeparator5 = new System.Windows.Forms.ToolStripSeparator();
            this.statusStrip1 = new System.Windows.Forms.StatusStrip();
            this.toolStripStatusLabel1 = new System.Windows.Forms.ToolStripStatusLabel();
            this.toolStripStatusLabelSize = new System.Windows.Forms.ToolStripStatusLabel();
            this.toolStripStatusLabelPixelPosi = new System.Windows.Forms.ToolStripStatusLabel();
            this.openFileDialog1 = new System.Windows.Forms.OpenFileDialog();
            this.folderBrowserDialog1 = new System.Windows.Forms.FolderBrowserDialog();
            this.saveFileDialog1 = new System.Windows.Forms.SaveFileDialog();
            this.saveFileDialog2 = new System.Windows.Forms.SaveFileDialog();
            this.richTextBox2 = new System.Windows.Forms.RichTextBox();
            this.splitContainer1.Panel1.SuspendLayout();
            this.splitContainer1.Panel2.SuspendLayout();
            this.splitContainer1.SuspendLayout();
            this.splitContainer2.Panel1.SuspendLayout();
            this.splitContainer2.Panel2.SuspendLayout();
            this.splitContainer2.SuspendLayout();
            this.tableLayoutPanelImage.SuspendLayout();
            this.contextMenuStripImgSave.SuspendLayout();
            this.tableLayoutPanel1.SuspendLayout();
            this.groupBox1.SuspendLayout();
            this.menuStrip1.SuspendLayout();
            this.toolStrip1.SuspendLayout();
            this.statusStrip1.SuspendLayout();
            this.SuspendLayout();
            // 
            // splitContainer1
            // 
            this.splitContainer1.BorderStyle = System.Windows.Forms.BorderStyle.FixedSingle;
            resources.ApplyResources(this.splitContainer1, "splitContainer1");
            this.splitContainer1.FixedPanel = System.Windows.Forms.FixedPanel.Panel2;
            this.splitContainer1.Name = "splitContainer1";
            // 
            // splitContainer1.Panel1
            // 
            this.splitContainer1.Panel1.Controls.Add(this.splitContainer2);
            // 
            // splitContainer1.Panel2
            // 
            resources.ApplyResources(this.splitContainer1.Panel2, "splitContainer1.Panel2");
            this.splitContainer1.Panel2.Controls.Add(this.bcEnd);
            this.splitContainer1.Panel2.Controls.Add(this.bcStart);
            this.splitContainer1.Panel2.Controls.Add(this.buttonClipEnd);
            this.splitContainer1.Panel2.Controls.Add(this.buttonClipStart);
            this.splitContainer1.Panel2.Controls.Add(this.buttonOpenFolder);
            this.splitContainer1.Panel2.Controls.Add(this.buttonOpenFile);
            this.splitContainer1.Panel2.Controls.Add(this.groupBox1);
            // 
            // splitContainer2
            // 
            this.splitContainer2.BorderStyle = System.Windows.Forms.BorderStyle.FixedSingle;
            resources.ApplyResources(this.splitContainer2, "splitContainer2");
            this.splitContainer2.FixedPanel = System.Windows.Forms.FixedPanel.Panel2;
            this.splitContainer2.Name = "splitContainer2";
            // 
            // splitContainer2.Panel1
            // 
            this.splitContainer2.Panel1.Controls.Add(this.tableLayoutPanelImage);
            // 
            // splitContainer2.Panel2
            // 
            resources.ApplyResources(this.splitContainer2.Panel2, "splitContainer2.Panel2");
            this.splitContainer2.Panel2.Controls.Add(this.tableLayoutPanel1);
            // 
            // tableLayoutPanelImage
            // 
            resources.ApplyResources(this.tableLayoutPanelImage, "tableLayoutPanelImage");
            this.tableLayoutPanelImage.Controls.Add(this.afmImageView1, 0, 0);
            this.tableLayoutPanelImage.Controls.Add(this.afmImageView2, 1, 0);
            this.tableLayoutPanelImage.GrowStyle = System.Windows.Forms.TableLayoutPanelGrowStyle.AddColumns;
            this.tableLayoutPanelImage.Name = "tableLayoutPanelImage";
            // 
            // afmImageView1
            // 
            this.afmImageView1.AFMimg = null;
            this.afmImageView1.ContextMenuStrip = this.contextMenuStripImgSave;
            resources.ApplyResources(this.afmImageView1, "afmImageView1");
            this.afmImageView1.GridColor = System.Drawing.Color.Cyan;
            this.afmImageView1.HorizontalGridNum = 9;
            this.afmImageView1.IsActiveViewer = false;
            this.afmImageView1.IsShowActiveViewerBar = true;
            this.afmImageView1.IsShowAxis = true;
            this.afmImageView1.IsShowGrid = false;
            this.afmImageView1.IsShowScaleBar = true;
            this.afmImageView1.Name = "afmImageView1";
            this.afmImageView1.VerticalGridNum = 9;
            this.afmImageView1.MouseMoveOnImage += new Kodec.AFMImageView.MouseMoveOnImageEventHandler(this.AImg_MouseMoveOnImage);
            this.afmImageView1.MouseDownOnImage += new Kodec.AFMImageView.MouseMoveOnImageEventHandler(this.afmImageView1_MouseDownOnImage);
            this.afmImageView1.Paint += new System.Windows.Forms.PaintEventHandler(this.afmImageView1_Paint);
            this.afmImageView1.MouseDown += new System.Windows.Forms.MouseEventHandler(this.afmImageView1_MouseDown);
            this.afmImageView1.MouseMove += new System.Windows.Forms.MouseEventHandler(this.afmImageView1_MouseMove);
            this.afmImageView1.MouseUp += new System.Windows.Forms.MouseEventHandler(this.afmImageView1_MouseUp);
            // 
            // contextMenuStripImgSave
            // 
            this.contextMenuStripImgSave.Items.AddRange(new System.Windows.Forms.ToolStripItem[] {
            this.toolStripMenuItemSaveToSamePlace,
            this.toolStripMenuItemSaveToAssign});
            this.contextMenuStripImgSave.Name = "contextMenuStripImgSave";
            resources.ApplyResources(this.contextMenuStripImgSave, "contextMenuStripImgSave");
            this.contextMenuStripImgSave.Opening += new System.ComponentModel.CancelEventHandler(this.contextMenuStripImgSave_Opening);
            // 
            // toolStripMenuItemSaveToSamePlace
            // 
            this.toolStripMenuItemSaveToSamePlace.DropDownItems.AddRange(new System.Windows.Forms.ToolStripItem[] {
            this.bitToolStripMenuItem2,
            this.bitToolStripMenuItem3});
            resources.ApplyResources(this.toolStripMenuItemSaveToSamePlace, "toolStripMenuItemSaveToSamePlace");
            this.toolStripMenuItemSaveToSamePlace.Name = "toolStripMenuItemSaveToSamePlace";
            // 
            // bitToolStripMenuItem2
            // 
            this.bitToolStripMenuItem2.Name = "bitToolStripMenuItem2";
            resources.ApplyResources(this.bitToolStripMenuItem2, "bitToolStripMenuItem2");
            this.bitToolStripMenuItem2.Click += new System.EventHandler(this.bitToolStripMenuItem2_Click);
            // 
            // bitToolStripMenuItem3
            // 
            this.bitToolStripMenuItem3.Name = "bitToolStripMenuItem3";
            resources.ApplyResources(this.bitToolStripMenuItem3, "bitToolStripMenuItem3");
            this.bitToolStripMenuItem3.Click += new System.EventHandler(this.bitToolStripMenuItem3_Click);
            // 
            // toolStripMenuItemSaveToAssign
            // 
            this.toolStripMenuItemSaveToAssign.DropDownItems.AddRange(new System.Windows.Forms.ToolStripItem[] {
            this.bitToolStripMenuItem,
            this.bitToolStripMenuItem1});
            this.toolStripMenuItemSaveToAssign.Name = "toolStripMenuItemSaveToAssign";
            resources.ApplyResources(this.toolStripMenuItemSaveToAssign, "toolStripMenuItemSaveToAssign");
            // 
            // bitToolStripMenuItem
            // 
            this.bitToolStripMenuItem.Name = "bitToolStripMenuItem";
            resources.ApplyResources(this.bitToolStripMenuItem, "bitToolStripMenuItem");
            this.bitToolStripMenuItem.Click += new System.EventHandler(this.bitToolStripMenuItem_Click);
            // 
            // bitToolStripMenuItem1
            // 
            this.bitToolStripMenuItem1.Name = "bitToolStripMenuItem1";
            resources.ApplyResources(this.bitToolStripMenuItem1, "bitToolStripMenuItem1");
            this.bitToolStripMenuItem1.Click += new System.EventHandler(this.bitToolStripMenuItem1_Click);
            // 
            // afmImageView2
            // 
            this.afmImageView2.AFMimg = null;
            this.afmImageView2.ContextMenuStrip = this.contextMenuStripImgSave;
            resources.ApplyResources(this.afmImageView2, "afmImageView2");
            this.afmImageView2.GridColor = System.Drawing.Color.Cyan;
            this.afmImageView2.HorizontalGridNum = 9;
            this.afmImageView2.IsActiveViewer = false;
            this.afmImageView2.IsShowActiveViewerBar = true;
            this.afmImageView2.IsShowAxis = true;
            this.afmImageView2.IsShowGrid = false;
            this.afmImageView2.IsShowScaleBar = true;
            this.afmImageView2.Name = "afmImageView2";
            this.afmImageView2.VerticalGridNum = 9;
            this.afmImageView2.MouseMoveOnImage += new Kodec.AFMImageView.MouseMoveOnImageEventHandler(this.AImg_MouseMoveOnImage);
            this.afmImageView2.MouseDownOnImage += new Kodec.AFMImageView.MouseMoveOnImageEventHandler(this.afmImageView1_MouseDownOnImage);
            this.afmImageView2.Paint += new System.Windows.Forms.PaintEventHandler(this.afmImageView1_Paint);
            this.afmImageView2.MouseDown += new System.Windows.Forms.MouseEventHandler(this.afmImageView2_MouseDown);
            this.afmImageView2.MouseMove += new System.Windows.Forms.MouseEventHandler(this.afmImageView1_MouseMove);
            this.afmImageView2.MouseUp += new System.Windows.Forms.MouseEventHandler(this.afmImageView1_MouseUp);
            // 
            // tableLayoutPanel1
            // 
            resources.ApplyResources(this.tableLayoutPanel1, "tableLayoutPanel1");
            this.tableLayoutPanel1.Controls.Add(this.listBoxFileNames, 0, 1);
            this.tableLayoutPanel1.Controls.Add(this.rangeSelectTrackBar1, 0, 0);
            this.tableLayoutPanel1.Controls.Add(this.textBoxComment, 0, 2);
            this.tableLayoutPanel1.Name = "tableLayoutPanel1";
            // 
            // listBoxFileNames
            // 
            resources.ApplyResources(this.listBoxFileNames, "listBoxFileNames");
            this.listBoxFileNames.FormattingEnabled = true;
            this.listBoxFileNames.MinimumSize = new System.Drawing.Size(50, 50);
            this.listBoxFileNames.Name = "listBoxFileNames";
            this.listBoxFileNames.SelectedIndexChanged += new System.EventHandler(this.listBoxFileNames_SelectedIndexChanged);
            this.listBoxFileNames.KeyDown += new System.Windows.Forms.KeyEventHandler(this.listBoxFileNames_KeyDown);
            // 
            // rangeSelectTrackBar1
            // 
            resources.ApplyResources(this.rangeSelectTrackBar1, "rangeSelectTrackBar1");
            this.rangeSelectTrackBar1.AutoValidate = System.Windows.Forms.AutoValidate.EnablePreventFocusChange;
            this.rangeSelectTrackBar1.ClipEnd = 10;
            this.rangeSelectTrackBar1.ClipStart = 0;
            this.rangeSelectTrackBar1.LargeChange = 5;
            this.rangeSelectTrackBar1.Name = "rangeSelectTrackBar1";
            this.rangeSelectTrackBar1.RangeColor = System.Drawing.Color.Blue;
            this.rangeSelectTrackBar1.SmallChange = 1;
            this.rangeSelectTrackBar1.TickFrequency = 1;
            this.rangeSelectTrackBar1.TickStyle = System.Windows.Forms.TickStyle.None;
            this.rangeSelectTrackBar1.Value = 0;
            this.rangeSelectTrackBar1.ValueChange += new System.EventHandler(this.rangeSelectTrackBar1_ValueChange);
            this.rangeSelectTrackBar1.KeyDown += new System.Windows.Forms.KeyEventHandler(this.rangeSelectTrackBar1_KeyDown);
            // 
            // textBoxComment
            // 
            resources.ApplyResources(this.textBoxComment, "textBoxComment");
            this.textBoxComment.MinimumSize = new System.Drawing.Size(50, 50);
            this.textBoxComment.Name = "textBoxComment";
            this.textBoxComment.ReadOnly = true;
            // 
            // bcEnd
            // 
            resources.ApplyResources(this.bcEnd, "bcEnd");
            this.bcEnd.Name = "bcEnd";
            this.bcEnd.KeyDown += new System.Windows.Forms.KeyEventHandler(this.bc_KeyDown);
            // 
            // bcStart
            // 
            resources.ApplyResources(this.bcStart, "bcStart");
            this.bcStart.Name = "bcStart";
            this.bcStart.KeyDown += new System.Windows.Forms.KeyEventHandler(this.bc_KeyDown);
            // 
            // buttonClipEnd
            // 
            resources.ApplyResources(this.buttonClipEnd, "buttonClipEnd");
            this.buttonClipEnd.Image = global::Kodec.Properties.Resources.ClipEnd;
            this.buttonClipEnd.Name = "buttonClipEnd";
            this.buttonClipEnd.UseVisualStyleBackColor = true;
            this.buttonClipEnd.Click += new System.EventHandler(this.buttonClipEnd_Click);
            // 
            // buttonClipStart
            // 
            resources.ApplyResources(this.buttonClipStart, "buttonClipStart");
            this.buttonClipStart.Image = global::Kodec.Properties.Resources.ClipStart;
            this.buttonClipStart.Name = "buttonClipStart";
            this.buttonClipStart.UseVisualStyleBackColor = true;
            this.buttonClipStart.Click += new System.EventHandler(this.buttonClipStart_Click);
            // 
            // buttonOpenFolder
            // 
            resources.ApplyResources(this.buttonOpenFolder, "buttonOpenFolder");
            this.buttonOpenFolder.Name = "buttonOpenFolder";
            this.buttonOpenFolder.UseVisualStyleBackColor = true;
            this.buttonOpenFolder.Click += new System.EventHandler(this.buttonOpenFolder_Click);
            // 
            // buttonOpenFile
            // 
            resources.ApplyResources(this.buttonOpenFile, "buttonOpenFile");
            this.buttonOpenFile.Name = "buttonOpenFile";
            this.buttonOpenFile.UseVisualStyleBackColor = true;
            this.buttonOpenFile.Click += new System.EventHandler(this.buttonOpenFile_Click);
            // 
            // groupBox1
            // 
            resources.ApplyResources(this.groupBox1, "groupBox1");
            this.groupBox1.Controls.Add(this.panelFrameOrigin);
            this.groupBox1.Controls.Add(this.listView1);
            this.groupBox1.MinimumSize = new System.Drawing.Size(50, 0);
            this.groupBox1.Name = "groupBox1";
            this.groupBox1.TabStop = false;
            // 
            // panelFrameOrigin
            // 
            resources.ApplyResources(this.panelFrameOrigin, "panelFrameOrigin");
            this.panelFrameOrigin.BackColor = System.Drawing.SystemColors.ControlDarkDark;
            this.panelFrameOrigin.Name = "panelFrameOrigin";
            this.panelFrameOrigin.Paint += new System.Windows.Forms.PaintEventHandler(this.panelFrameOrigin_Paint);
            // 
            // listView1
            // 
            resources.ApplyResources(this.listView1, "listView1");
            this.listView1.Columns.AddRange(new System.Windows.Forms.ColumnHeader[] {
            this.columnHeader1,
            this.columnHeader2});
            this.listView1.HeaderStyle = System.Windows.Forms.ColumnHeaderStyle.Nonclickable;
            this.listView1.MultiSelect = false;
            this.listView1.Name = "listView1";
            this.listView1.UseCompatibleStateImageBehavior = false;
            this.listView1.View = System.Windows.Forms.View.Details;
            // 
            // columnHeader1
            // 
            resources.ApplyResources(this.columnHeader1, "columnHeader1");
            // 
            // columnHeader2
            // 
            resources.ApplyResources(this.columnHeader2, "columnHeader2");
            // 
            // menuStrip1
            // 
            this.menuStrip1.Items.AddRange(new System.Windows.Forms.ToolStripItem[] {
            this.ファイルFToolStripMenuItem,
            this.toolStripMenuItemEditImage,
            this.toolStripMenuItemTool,
            this.toolStripMenuItemView,
            this.toolStripMenuItemWindow,
            this.ヘルプHToolStripMenuItem});
            resources.ApplyResources(this.menuStrip1, "menuStrip1");
            this.menuStrip1.MdiWindowListItem = this.toolStripMenuItemWindow;
            this.menuStrip1.Name = "menuStrip1";
            // 
            // ファイルFToolStripMenuItem
            // 
            this.ファイルFToolStripMenuItem.DropDownItems.AddRange(new System.Windows.Forms.ToolStripItem[] {
            this.toolStripMenuItemOpenFile,
            this.toolStripMenuItemOpenFolder,
            this.toolStripMenuItemSave,
            this.toolStripSeparator1,
            this.toolStripMenuItemExit});
            this.ファイルFToolStripMenuItem.Name = "ファイルFToolStripMenuItem";
            resources.ApplyResources(this.ファイルFToolStripMenuItem, "ファイルFToolStripMenuItem");
            // 
            // toolStripMenuItemOpenFile
            // 
            this.toolStripMenuItemOpenFile.Image = global::Kodec.Properties.Resources.OpenFile;
            this.toolStripMenuItemOpenFile.Name = "toolStripMenuItemOpenFile";
            resources.ApplyResources(this.toolStripMenuItemOpenFile, "toolStripMenuItemOpenFile");
            this.toolStripMenuItemOpenFile.Click += new System.EventHandler(this.MainForm_OpenFile_Click);
            // 
            // toolStripMenuItemOpenFolder
            // 
            this.toolStripMenuItemOpenFolder.Image = global::Kodec.Properties.Resources.OpenFolder;
            this.toolStripMenuItemOpenFolder.Name = "toolStripMenuItemOpenFolder";
            resources.ApplyResources(this.toolStripMenuItemOpenFolder, "toolStripMenuItemOpenFolder");
            this.toolStripMenuItemOpenFolder.Click += new System.EventHandler(this.MainForm_OpenFolder_Click);
            // 
            // toolStripMenuItemSave
            // 
            resources.ApplyResources(this.toolStripMenuItemSave, "toolStripMenuItemSave");
            this.toolStripMenuItemSave.Image = global::Kodec.Properties.Resources.Save;
            this.toolStripMenuItemSave.Name = "toolStripMenuItemSave";
            this.toolStripMenuItemSave.Click += new System.EventHandler(this.saveOperation);
            // 
            // toolStripSeparator1
            // 
            this.toolStripSeparator1.Name = "toolStripSeparator1";
            resources.ApplyResources(this.toolStripSeparator1, "toolStripSeparator1");
            // 
            // toolStripMenuItemExit
            // 
            this.toolStripMenuItemExit.Image = global::Kodec.Properties.Resources.close_sq_010;
            this.toolStripMenuItemExit.Name = "toolStripMenuItemExit";
            resources.ApplyResources(this.toolStripMenuItemExit, "toolStripMenuItemExit");
            this.toolStripMenuItemExit.Click += new System.EventHandler(this.toolStripMenuItemExit_Click);
            // 
            // toolStripMenuItemEditImage
            // 
            this.toolStripMenuItemEditImage.DropDownItems.AddRange(new System.Windows.Forms.ToolStripItem[] {
            this.toolStripMenuItemTiltMenu,
            this.toolStripMenuItemGaussFilter,
            this.toolStripMenuItemRemoveResonanceError});
            resources.ApplyResources(this.toolStripMenuItemEditImage, "toolStripMenuItemEditImage");
            this.toolStripMenuItemEditImage.Name = "toolStripMenuItemEditImage";
            // 
            // toolStripMenuItemTiltMenu
            // 
            this.toolStripMenuItemTiltMenu.DropDownItems.AddRange(new System.Windows.Forms.ToolStripItem[] {
            this.toolStripMenuItemMTiltOff,
            this.toolStripMenuItemMAuto,
            this.toolStripMenuItemMXLine,
            this.toolStripMenuItemMManual});
            this.toolStripMenuItemTiltMenu.Name = "toolStripMenuItemTiltMenu";
            resources.ApplyResources(this.toolStripMenuItemTiltMenu, "toolStripMenuItemTiltMenu");
            this.toolStripMenuItemTiltMenu.DropDownItemClicked += new System.Windows.Forms.ToolStripItemClickedEventHandler(this.toolStripSplitButton_DropDownItemClicked);
            // 
            // toolStripMenuItemMTiltOff
            // 
            this.toolStripMenuItemMTiltOff.Name = "toolStripMenuItemMTiltOff";
            resources.ApplyResources(this.toolStripMenuItemMTiltOff, "toolStripMenuItemMTiltOff");
            // 
            // toolStripMenuItemMAuto
            // 
            this.toolStripMenuItemMAuto.Name = "toolStripMenuItemMAuto";
            resources.ApplyResources(this.toolStripMenuItemMAuto, "toolStripMenuItemMAuto");
            // 
            // toolStripMenuItemMXLine
            // 
            this.toolStripMenuItemMXLine.Name = "toolStripMenuItemMXLine";
            resources.ApplyResources(this.toolStripMenuItemMXLine, "toolStripMenuItemMXLine");
            // 
            // toolStripMenuItemMManual
            // 
            this.toolStripMenuItemMManual.Name = "toolStripMenuItemMManual";
            resources.ApplyResources(this.toolStripMenuItemMManual, "toolStripMenuItemMManual");
            // 
            // toolStripMenuItemGaussFilter
            // 
            this.toolStripMenuItemGaussFilter.Name = "toolStripMenuItemGaussFilter";
            resources.ApplyResources(this.toolStripMenuItemGaussFilter, "toolStripMenuItemGaussFilter");
            this.toolStripMenuItemGaussFilter.Click += new System.EventHandler(this.toolStripMenuItemGaussFilter_Click);
            // 
            // toolStripMenuItemRemoveResonanceError
            // 
            this.toolStripMenuItemRemoveResonanceError.Name = "toolStripMenuItemRemoveResonanceError";
            resources.ApplyResources(this.toolStripMenuItemRemoveResonanceError, "toolStripMenuItemRemoveResonanceError");
            this.toolStripMenuItemRemoveResonanceError.Click += new System.EventHandler(this.toolStripMenuItemRemoveResonanceError_Click);
            // 
            // toolStripMenuItemTool
            // 
            this.toolStripMenuItemTool.DropDownItems.AddRange(new System.Windows.Forms.ToolStripItem[] {
            this.toolStripMenuItemConfig,
            this.toolStripMenuItemFileHeaderViewer,
            this.toolStripMenuItemShowGrid,
            this.toolStripMenuItemRescale,
            this.toolStripMenuItemFixColorHeight,
            this.toolStripMenuItemColorMap,
            this.toolStripMenuItemAutoPlayMenu,
            this.toolStripMenuItemIntegration,
            this.toolStripMenuItemJumpFrame,
            this.toolStripMenuItemComment,
            this.toolStripMenuItem1,
            this.xLineTiltToolStripMenuItem});
            resources.ApplyResources(this.toolStripMenuItemTool, "toolStripMenuItemTool");
            this.toolStripMenuItemTool.Name = "toolStripMenuItemTool";
            // 
            // toolStripMenuItemConfig
            // 
            this.toolStripMenuItemConfig.Image = global::Kodec.Properties.Resources.applications_system;
            this.toolStripMenuItemConfig.Name = "toolStripMenuItemConfig";
            resources.ApplyResources(this.toolStripMenuItemConfig, "toolStripMenuItemConfig");
            this.toolStripMenuItemConfig.Click += new System.EventHandler(this.toolStripMenuItemConfig_Click);
            // 
            // toolStripMenuItemFileHeaderViewer
            // 
            this.toolStripMenuItemFileHeaderViewer.Image = global::Kodec.Properties.Resources.document_properties;
            this.toolStripMenuItemFileHeaderViewer.Name = "toolStripMenuItemFileHeaderViewer";
            resources.ApplyResources(this.toolStripMenuItemFileHeaderViewer, "toolStripMenuItemFileHeaderViewer");
            this.toolStripMenuItemFileHeaderViewer.Click += new System.EventHandler(this.toolStripMenuItemFileHeaderViewer_Click);
            // 
            // toolStripMenuItemShowGrid
            // 
            resources.ApplyResources(this.toolStripMenuItemShowGrid, "toolStripMenuItemShowGrid");
            this.toolStripMenuItemShowGrid.Name = "toolStripMenuItemShowGrid";
            this.toolStripMenuItemShowGrid.Click += new System.EventHandler(this.toolStripButtonGrid_Click);
            // 
            // toolStripMenuItemRescale
            // 
            resources.ApplyResources(this.toolStripMenuItemRescale, "toolStripMenuItemRescale");
            this.toolStripMenuItemRescale.Name = "toolStripMenuItemRescale";
            this.toolStripMenuItemRescale.Click += new System.EventHandler(this.toolStripMenuItemRescale_Click);
            // 
            // toolStripMenuItemFixColorHeight
            // 
            resources.ApplyResources(this.toolStripMenuItemFixColorHeight, "toolStripMenuItemFixColorHeight");
            this.toolStripMenuItemFixColorHeight.Name = "toolStripMenuItemFixColorHeight";
            this.toolStripMenuItemFixColorHeight.Click += new System.EventHandler(this.toolStripMenuItemFixColorHeight_Click);
            // 
            // toolStripMenuItemColorMap
            // 
            resources.ApplyResources(this.toolStripMenuItemColorMap, "toolStripMenuItemColorMap");
            this.toolStripMenuItemColorMap.Name = "toolStripMenuItemColorMap";
            this.toolStripMenuItemColorMap.Click += new System.EventHandler(this.toolStripMenuItemColorMap_Click);
            // 
            // toolStripMenuItemAutoPlayMenu
            // 
            this.toolStripMenuItemAutoPlayMenu.DropDownItems.AddRange(new System.Windows.Forms.ToolStripItem[] {
            this.toolStripMenuItemAutoPlay,
            this.toolStripMenuItemAutoPlayPause,
            this.toolStripMenuItemAutoPlaySpeedUp,
            this.toolStripMenuItemAuoPlaySpeedDown,
            this.toolStripMenuItemAutoPlayGoTop});
            this.toolStripMenuItemAutoPlayMenu.Name = "toolStripMenuItemAutoPlayMenu";
            resources.ApplyResources(this.toolStripMenuItemAutoPlayMenu, "toolStripMenuItemAutoPlayMenu");
            // 
            // toolStripMenuItemAutoPlay
            // 
            resources.ApplyResources(this.toolStripMenuItemAutoPlay, "toolStripMenuItemAutoPlay");
            this.toolStripMenuItemAutoPlay.Name = "toolStripMenuItemAutoPlay";
            this.toolStripMenuItemAutoPlay.Click += new System.EventHandler(this.toolStripMenuItemAutoPlay_Click);
            // 
            // toolStripMenuItemAutoPlayPause
            // 
            resources.ApplyResources(this.toolStripMenuItemAutoPlayPause, "toolStripMenuItemAutoPlayPause");
            this.toolStripMenuItemAutoPlayPause.Name = "toolStripMenuItemAutoPlayPause";
            this.toolStripMenuItemAutoPlayPause.Click += new System.EventHandler(this.toolStripMenuItemAutoPlayPause_Click);
            // 
            // toolStripMenuItemAutoPlaySpeedUp
            // 
            resources.ApplyResources(this.toolStripMenuItemAutoPlaySpeedUp, "toolStripMenuItemAutoPlaySpeedUp");
            this.toolStripMenuItemAutoPlaySpeedUp.Name = "toolStripMenuItemAutoPlaySpeedUp";
            this.toolStripMenuItemAutoPlaySpeedUp.Click += new System.EventHandler(this.toolStripMenuItemAutoPlaySpeedUp_Click);
            // 
            // toolStripMenuItemAuoPlaySpeedDown
            // 
            resources.ApplyResources(this.toolStripMenuItemAuoPlaySpeedDown, "toolStripMenuItemAuoPlaySpeedDown");
            this.toolStripMenuItemAuoPlaySpeedDown.Name = "toolStripMenuItemAuoPlaySpeedDown";
            this.toolStripMenuItemAuoPlaySpeedDown.Click += new System.EventHandler(this.toolStripMenuItemAuoPlaySpeedDown_Click);
            // 
            // toolStripMenuItemAutoPlayGoTop
            // 
            resources.ApplyResources(this.toolStripMenuItemAutoPlayGoTop, "toolStripMenuItemAutoPlayGoTop");
            this.toolStripMenuItemAutoPlayGoTop.Name = "toolStripMenuItemAutoPlayGoTop";
            this.toolStripMenuItemAutoPlayGoTop.Click += new System.EventHandler(this.toolStripMenuItemAutoPlayGoTop_Click);
            // 
            // toolStripMenuItemIntegration
            // 
            resources.ApplyResources(this.toolStripMenuItemIntegration, "toolStripMenuItemIntegration");
            this.toolStripMenuItemIntegration.Name = "toolStripMenuItemIntegration";
            this.toolStripMenuItemIntegration.Click += new System.EventHandler(this.toolStripMenuItemIntegration_Click);
            // 
            // toolStripMenuItemJumpFrame
            // 
            this.toolStripMenuItemJumpFrame.Name = "toolStripMenuItemJumpFrame";
            resources.ApplyResources(this.toolStripMenuItemJumpFrame, "toolStripMenuItemJumpFrame");
            this.toolStripMenuItemJumpFrame.Click += new System.EventHandler(this.toolStripMenuItemJumpFrame_Click);
            // 
            // toolStripMenuItemComment
            // 
            this.toolStripMenuItemComment.Name = "toolStripMenuItemComment";
            resources.ApplyResources(this.toolStripMenuItemComment, "toolStripMenuItemComment");
            this.toolStripMenuItemComment.Click += new System.EventHandler(this.コメントを編集ToolStripMenuItem_Click);
            // 
            // toolStripMenuItem1
            // 
            this.toolStripMenuItem1.DropDownItems.AddRange(new System.Windows.Forms.ToolStripItem[] {
            this.toolStripMenuItem2,
            this.導出する点ToolStripMenuItem,
            this.ToolStripMenuItem});
            this.toolStripMenuItem1.Name = "toolStripMenuItem1";
            resources.ApplyResources(this.toolStripMenuItem1, "toolStripMenuItem1");
            // 
            // toolStripMenuItem2
            // 
            this.toolStripMenuItem2.DropDownItems.AddRange(new System.Windows.Forms.ToolStripItem[] {
            this.toolStripComboBox_SearchingArea});
            this.toolStripMenuItem2.Name = "toolStripMenuItem2";
            resources.ApplyResources(this.toolStripMenuItem2, "toolStripMenuItem2");
            // 
            // toolStripComboBox_SearchingArea
            // 
            this.toolStripComboBox_SearchingArea.Name = "toolStripComboBox_SearchingArea";
            resources.ApplyResources(this.toolStripComboBox_SearchingArea, "toolStripComboBox_SearchingArea");
            // 
            // 導出する点ToolStripMenuItem
            // 
            this.導出する点ToolStripMenuItem.DropDownItems.AddRange(new System.Windows.Forms.ToolStripItem[] {
            this.HighestPoint,
            this.CenterOfMass});
            this.導出する点ToolStripMenuItem.Name = "導出する点ToolStripMenuItem";
            resources.ApplyResources(this.導出する点ToolStripMenuItem, "導出する点ToolStripMenuItem");
            // 
            // HighestPoint
            // 
            this.HighestPoint.CheckOnClick = true;
            this.HighestPoint.Name = "HighestPoint";
            resources.ApplyResources(this.HighestPoint, "HighestPoint");
            this.HighestPoint.Click += new System.EventHandler(this.最高点_Click);
            // 
            // CenterOfMass
            // 
            this.CenterOfMass.Checked = true;
            this.CenterOfMass.CheckOnClick = true;
            this.CenterOfMass.CheckState = System.Windows.Forms.CheckState.Checked;
            this.CenterOfMass.Name = "CenterOfMass";
            resources.ApplyResources(this.CenterOfMass, "CenterOfMass");
            this.CenterOfMass.Click += new System.EventHandler(this.重心_Click);
            // 
            // ToolStripMenuItem
            // 
            this.ToolStripMenuItem.CheckOnClick = true;
            this.ToolStripMenuItem.Name = "ToolStripMenuItem";
            resources.ApplyResources(this.ToolStripMenuItem, "ToolStripMenuItem");
            // 
            // xLineTiltToolStripMenuItem
            // 
            this.xLineTiltToolStripMenuItem.DropDownItems.AddRange(new System.Windows.Forms.ToolStripItem[] {
            this.切片下ToolStripMenuItem});
            this.xLineTiltToolStripMenuItem.Name = "xLineTiltToolStripMenuItem";
            resources.ApplyResources(this.xLineTiltToolStripMenuItem, "xLineTiltToolStripMenuItem");
            // 
            // 切片下ToolStripMenuItem
            // 
            this.切片下ToolStripMenuItem.DropDownItems.AddRange(new System.Windows.Forms.ToolStripItem[] {
            this.toolStripComboBox_Criterion});
            this.切片下ToolStripMenuItem.Name = "切片下ToolStripMenuItem";
            resources.ApplyResources(this.切片下ToolStripMenuItem, "切片下ToolStripMenuItem");
            // 
            // toolStripComboBox_Criterion
            // 
            this.toolStripComboBox_Criterion.Name = "toolStripComboBox_Criterion";
            resources.ApplyResources(this.toolStripComboBox_Criterion, "toolStripComboBox_Criterion");
            // 
            // toolStripMenuItemView
            // 
            this.toolStripMenuItemView.DropDownItems.AddRange(new System.Windows.Forms.ToolStripItem[] {
            this.toolStripMenuItemAppliedOperation});
            resources.ApplyResources(this.toolStripMenuItemView, "toolStripMenuItemView");
            this.toolStripMenuItemView.Name = "toolStripMenuItemView";
            // 
            // toolStripMenuItemAppliedOperation
            // 
            this.toolStripMenuItemAppliedOperation.Name = "toolStripMenuItemAppliedOperation";
            resources.ApplyResources(this.toolStripMenuItemAppliedOperation, "toolStripMenuItemAppliedOperation");
            this.toolStripMenuItemAppliedOperation.Click += new System.EventHandler(this.toolStripMenuItemAppliedOperation_Click);
            // 
            // toolStripMenuItemWindow
            // 
            this.toolStripMenuItemWindow.DropDownItems.AddRange(new System.Windows.Forms.ToolStripItem[] {
            this.toolStripMenuItemW1,
            this.toolStripMenuItemW2,
            this.アクティブを切り替えCToolStripMenuItem});
            resources.ApplyResources(this.toolStripMenuItemWindow, "toolStripMenuItemWindow");
            this.toolStripMenuItemWindow.Name = "toolStripMenuItemWindow";
            // 
            // toolStripMenuItemW1
            // 
            this.toolStripMenuItemW1.Name = "toolStripMenuItemW1";
            resources.ApplyResources(this.toolStripMenuItemW1, "toolStripMenuItemW1");
            this.toolStripMenuItemW1.Click += new System.EventHandler(this.ShowChannelWindow_Change);
            // 
            // toolStripMenuItemW2
            // 
            this.toolStripMenuItemW2.Name = "toolStripMenuItemW2";
            resources.ApplyResources(this.toolStripMenuItemW2, "toolStripMenuItemW2");
            this.toolStripMenuItemW2.Click += new System.EventHandler(this.ShowChannelWindow_Change);
            // 
            // アクティブを切り替えCToolStripMenuItem
            // 
            this.アクティブを切り替えCToolStripMenuItem.DropDownItems.AddRange(new System.Windows.Forms.ToolStripItem[] {
            this.toolStripMenuItemActiveCh1,
            this.toolStripMenuItemActiveCh2});
            this.アクティブを切り替えCToolStripMenuItem.Name = "アクティブを切り替えCToolStripMenuItem";
            resources.ApplyResources(this.アクティブを切り替えCToolStripMenuItem, "アクティブを切り替えCToolStripMenuItem");
            // 
            // toolStripMenuItemActiveCh1
            // 
            this.toolStripMenuItemActiveCh1.Name = "toolStripMenuItemActiveCh1";
            resources.ApplyResources(this.toolStripMenuItemActiveCh1, "toolStripMenuItemActiveCh1");
            this.toolStripMenuItemActiveCh1.Click += new System.EventHandler(this.toolStripMenu_ActiveImageViewerChange);
            // 
            // toolStripMenuItemActiveCh2
            // 
            resources.ApplyResources(this.toolStripMenuItemActiveCh2, "toolStripMenuItemActiveCh2");
            this.toolStripMenuItemActiveCh2.Name = "toolStripMenuItemActiveCh2";
            this.toolStripMenuItemActiveCh2.Click += new System.EventHandler(this.toolStripMenu_ActiveImageViewerChange);
            // 
            // ヘルプHToolStripMenuItem
            // 
            this.ヘルプHToolStripMenuItem.DropDownItems.AddRange(new System.Windows.Forms.ToolStripItem[] {
            this.toolStripMenuItemVersionInfo});
            this.ヘルプHToolStripMenuItem.Name = "ヘルプHToolStripMenuItem";
            resources.ApplyResources(this.ヘルプHToolStripMenuItem, "ヘルプHToolStripMenuItem");
            // 
            // toolStripMenuItemVersionInfo
            // 
            this.toolStripMenuItemVersionInfo.Name = "toolStripMenuItemVersionInfo";
            resources.ApplyResources(this.toolStripMenuItemVersionInfo, "toolStripMenuItemVersionInfo");
            this.toolStripMenuItemVersionInfo.Click += new System.EventHandler(this.toolStripMenuItemVersionInfo_Click);
            // 
            // toolStrip1
            // 
            this.toolStrip1.Items.AddRange(new System.Windows.Forms.ToolStripItem[] {
            this.toolStripButtonOpenFile,
            this.toolStripButtonOpenFolder,
            this.toolStripButtonSave,
            this.toolStripSeparator2,
            this.toolStripButtonCrossSection,
            this.LengthMeasurement,
            this.toolStripButtonZoom,
            this.toolStripButtonZoomLock,
            this.toolStripButtonRescale,
            this.toolStripButtonScaleLock,
            this.toolStripButtonGrid,
            this.toolStripButtonColorMapping,
            this.toolStripSplitButtonTilt,
            this.toolStripButtonGaussFilter,
            this.toolStripButtonIntegration,
            this.toolStripButtonChangeDspType,
            this.toolStripSeparator4,
            this.VelocityMeasurement,
            this.toolStripButton6,
            this.toolStripButton5,
            this.toolStripButton3,
            this.toolStripButton4,
            this.toolStripSeparator3,
            this.toolStripButtonBackTo0,
            this.toolStripButtonAutoPlaySlow,
            this.toolStripButtonAutoPlayPause,
            this.toolStripButtonAutoPlay,
            this.toolStripButtonAutoPlayFast,
            this.toolStripSeparator5});
            resources.ApplyResources(this.toolStrip1, "toolStrip1");
            this.toolStrip1.Name = "toolStrip1";
            // 
            // toolStripButtonOpenFile
            // 
            this.toolStripButtonOpenFile.DisplayStyle = System.Windows.Forms.ToolStripItemDisplayStyle.Image;
            resources.ApplyResources(this.toolStripButtonOpenFile, "toolStripButtonOpenFile");
            this.toolStripButtonOpenFile.Name = "toolStripButtonOpenFile";
            this.toolStripButtonOpenFile.Click += new System.EventHandler(this.MainForm_OpenFile_Click);
            // 
            // toolStripButtonOpenFolder
            // 
            this.toolStripButtonOpenFolder.DisplayStyle = System.Windows.Forms.ToolStripItemDisplayStyle.Image;
            resources.ApplyResources(this.toolStripButtonOpenFolder, "toolStripButtonOpenFolder");
            this.toolStripButtonOpenFolder.Name = "toolStripButtonOpenFolder";
            this.toolStripButtonOpenFolder.Click += new System.EventHandler(this.MainForm_OpenFolder_Click);
            // 
            // toolStripButtonSave
            // 
            this.toolStripButtonSave.DisplayStyle = System.Windows.Forms.ToolStripItemDisplayStyle.Image;
            resources.ApplyResources(this.toolStripButtonSave, "toolStripButtonSave");
            this.toolStripButtonSave.Name = "toolStripButtonSave";
            this.toolStripButtonSave.Click += new System.EventHandler(this.saveOperation);
            // 
            // toolStripSeparator2
            // 
            this.toolStripSeparator2.Name = "toolStripSeparator2";
            resources.ApplyResources(this.toolStripSeparator2, "toolStripSeparator2");
            // 
            // toolStripButtonCrossSection
            // 
            this.toolStripButtonCrossSection.DisplayStyle = System.Windows.Forms.ToolStripItemDisplayStyle.Image;
            resources.ApplyResources(this.toolStripButtonCrossSection, "toolStripButtonCrossSection");
            this.toolStripButtonCrossSection.Name = "toolStripButtonCrossSection";
            this.toolStripButtonCrossSection.Click += new System.EventHandler(this.toolStripButton_CS_Zoom_Click);
            // 
            // LengthMeasurement
            // 
            this.LengthMeasurement.CheckOnClick = true;
            this.LengthMeasurement.DisplayStyle = System.Windows.Forms.ToolStripItemDisplayStyle.Image;
            resources.ApplyResources(this.LengthMeasurement, "LengthMeasurement");
            this.LengthMeasurement.Name = "LengthMeasurement";
            this.LengthMeasurement.Click += new System.EventHandler(this.toolStripButton8_Click);
            // 
            // toolStripButtonZoom
            // 
            this.toolStripButtonZoom.DisplayStyle = System.Windows.Forms.ToolStripItemDisplayStyle.Image;
            resources.ApplyResources(this.toolStripButtonZoom, "toolStripButtonZoom");
            this.toolStripButtonZoom.Name = "toolStripButtonZoom";
            this.toolStripButtonZoom.Click += new System.EventHandler(this.toolStripButton_CS_Zoom_Click);
            // 
            // toolStripButtonZoomLock
            // 
            this.toolStripButtonZoomLock.CheckOnClick = true;
            this.toolStripButtonZoomLock.DisplayStyle = System.Windows.Forms.ToolStripItemDisplayStyle.Image;
            resources.ApplyResources(this.toolStripButtonZoomLock, "toolStripButtonZoomLock");
            this.toolStripButtonZoomLock.Name = "toolStripButtonZoomLock";
            this.toolStripButtonZoomLock.CheckedChanged += new System.EventHandler(this.toolStripButtonZoomLock_CheckedChanged);
            // 
            // toolStripButtonRescale
            // 
            this.toolStripButtonRescale.DisplayStyle = System.Windows.Forms.ToolStripItemDisplayStyle.Image;
            resources.ApplyResources(this.toolStripButtonRescale, "toolStripButtonRescale");
            this.toolStripButtonRescale.Name = "toolStripButtonRescale";
            this.toolStripButtonRescale.Click += new System.EventHandler(this.toolStripButtonRescale_Click);
            // 
            // toolStripButtonScaleLock
            // 
            this.toolStripButtonScaleLock.DisplayStyle = System.Windows.Forms.ToolStripItemDisplayStyle.Image;
            resources.ApplyResources(this.toolStripButtonScaleLock, "toolStripButtonScaleLock");
            this.toolStripButtonScaleLock.Name = "toolStripButtonScaleLock";
            this.toolStripButtonScaleLock.Click += new System.EventHandler(this.toolStripButtonScaleLock_Click);
            this.toolStripButtonScaleLock.MouseUp += new System.Windows.Forms.MouseEventHandler(this.toolStripButtonScaleLock_MouseUp);
            // 
            // toolStripButtonGrid
            // 
            this.toolStripButtonGrid.DisplayStyle = System.Windows.Forms.ToolStripItemDisplayStyle.Image;
            resources.ApplyResources(this.toolStripButtonGrid, "toolStripButtonGrid");
            this.toolStripButtonGrid.Name = "toolStripButtonGrid";
            this.toolStripButtonGrid.Click += new System.EventHandler(this.toolStripButtonGrid_Click);
            // 
            // toolStripButtonColorMapping
            // 
            this.toolStripButtonColorMapping.DisplayStyle = System.Windows.Forms.ToolStripItemDisplayStyle.Image;
            resources.ApplyResources(this.toolStripButtonColorMapping, "toolStripButtonColorMapping");
            this.toolStripButtonColorMapping.Name = "toolStripButtonColorMapping";
            this.toolStripButtonColorMapping.Click += new System.EventHandler(this.toolStripButtonColorMapping_Click);
            // 
            // toolStripSplitButtonTilt
            // 
            resources.ApplyResources(this.toolStripSplitButtonTilt, "toolStripSplitButtonTilt");
            this.toolStripSplitButtonTilt.DisplayStyle = System.Windows.Forms.ToolStripItemDisplayStyle.Image;
            this.toolStripSplitButtonTilt.DropDownItems.AddRange(new System.Windows.Forms.ToolStripItem[] {
            this.toolStripMenuItemTiltOff,
            this.toolStripMenuItemAutoTilt,
            this.toolStripMenuItemXLineTilt,
            this.toolStripMenuItemManualTilt});
            this.toolStripSplitButtonTilt.Name = "toolStripSplitButtonTilt";
            this.toolStripSplitButtonTilt.DropDownItemClicked += new System.Windows.Forms.ToolStripItemClickedEventHandler(this.toolStripSplitButton_DropDownItemClicked);
            this.toolStripSplitButtonTilt.MouseDown += new System.Windows.Forms.MouseEventHandler(this.toolStripSplitButtonTilt_MouseDown);
            // 
            // toolStripMenuItemTiltOff
            // 
            this.toolStripMenuItemTiltOff.Image = global::Kodec.Properties.Resources.TiltOFF;
            this.toolStripMenuItemTiltOff.Name = "toolStripMenuItemTiltOff";
            resources.ApplyResources(this.toolStripMenuItemTiltOff, "toolStripMenuItemTiltOff");
            // 
            // toolStripMenuItemAutoTilt
            // 
            this.toolStripMenuItemAutoTilt.Image = global::Kodec.Properties.Resources.AutoTilt;
            this.toolStripMenuItemAutoTilt.Name = "toolStripMenuItemAutoTilt";
            resources.ApplyResources(this.toolStripMenuItemAutoTilt, "toolStripMenuItemAutoTilt");
            // 
            // toolStripMenuItemXLineTilt
            // 
            this.toolStripMenuItemXLineTilt.Image = global::Kodec.Properties.Resources.LineTilt;
            this.toolStripMenuItemXLineTilt.Name = "toolStripMenuItemXLineTilt";
            resources.ApplyResources(this.toolStripMenuItemXLineTilt, "toolStripMenuItemXLineTilt");
            // 
            // toolStripMenuItemManualTilt
            // 
            this.toolStripMenuItemManualTilt.Image = global::Kodec.Properties.Resources.ManualTilt;
            this.toolStripMenuItemManualTilt.Name = "toolStripMenuItemManualTilt";
            resources.ApplyResources(this.toolStripMenuItemManualTilt, "toolStripMenuItemManualTilt");
            // 
            // toolStripButtonGaussFilter
            // 
            this.toolStripButtonGaussFilter.DisplayStyle = System.Windows.Forms.ToolStripItemDisplayStyle.Image;
            resources.ApplyResources(this.toolStripButtonGaussFilter, "toolStripButtonGaussFilter");
            this.toolStripButtonGaussFilter.Name = "toolStripButtonGaussFilter";
            this.toolStripButtonGaussFilter.Click += new System.EventHandler(this.toolStripButtonGaussFilter_Click);
            this.toolStripButtonGaussFilter.MouseUp += new System.Windows.Forms.MouseEventHandler(this.trtoolSipButtonGaussFilter_MouseUp);
            // 
            // toolStripButtonIntegration
            // 
            this.toolStripButtonIntegration.DisplayStyle = System.Windows.Forms.ToolStripItemDisplayStyle.Image;
            resources.ApplyResources(this.toolStripButtonIntegration, "toolStripButtonIntegration");
            this.toolStripButtonIntegration.Name = "toolStripButtonIntegration";
            this.toolStripButtonIntegration.Click += new System.EventHandler(this.toolStripButtonIntegration_Click);
            // 
            // toolStripButtonChangeDspType
            // 
            this.toolStripButtonChangeDspType.DisplayStyle = System.Windows.Forms.ToolStripItemDisplayStyle.Text;
            resources.ApplyResources(this.toolStripButtonChangeDspType, "toolStripButtonChangeDspType");
            this.toolStripButtonChangeDspType.Name = "toolStripButtonChangeDspType";
            this.toolStripButtonChangeDspType.Click += new System.EventHandler(this.toolStripButtonChangeDspType_Click);
            // 
            // toolStripSeparator4
            // 
            this.toolStripSeparator4.Name = "toolStripSeparator4";
            resources.ApplyResources(this.toolStripSeparator4, "toolStripSeparator4");
            // 
            // VelocityMeasurement
            // 
            this.VelocityMeasurement.CheckOnClick = true;
            this.VelocityMeasurement.DisplayStyle = System.Windows.Forms.ToolStripItemDisplayStyle.Image;
            resources.ApplyResources(this.VelocityMeasurement, "VelocityMeasurement");
            this.VelocityMeasurement.Name = "VelocityMeasurement";
            this.VelocityMeasurement.Click += new System.EventHandler(this.toolStripButton2_Click);
            // 
            // toolStripButton6
            // 
            this.toolStripButton6.DisplayStyle = System.Windows.Forms.ToolStripItemDisplayStyle.Image;
            resources.ApplyResources(this.toolStripButton6, "toolStripButton6");
            this.toolStripButton6.Name = "toolStripButton6";
            this.toolStripButton6.Click += new System.EventHandler(this.toolStripButton6_Click);
            // 
            // toolStripButton5
            // 
            this.toolStripButton5.DisplayStyle = System.Windows.Forms.ToolStripItemDisplayStyle.Image;
            this.toolStripButton5.Image = global::Kodec.Properties.Resources.eracer_point_;
            resources.ApplyResources(this.toolStripButton5, "toolStripButton5");
            this.toolStripButton5.Name = "toolStripButton5";
            this.toolStripButton5.Click += new System.EventHandler(this.toolStripButton5_Click);
            // 
            // toolStripButton3
            // 
            this.toolStripButton3.DisplayStyle = System.Windows.Forms.ToolStripItemDisplayStyle.Image;
            this.toolStripButton3.Image = global::Kodec.Properties.Resources.eracer_Value_;
            resources.ApplyResources(this.toolStripButton3, "toolStripButton3");
            this.toolStripButton3.Name = "toolStripButton3";
            this.toolStripButton3.Click += new System.EventHandler(this.toolStripButton3_Click);
            // 
            // toolStripButton4
            // 
            this.toolStripButton4.DisplayStyle = System.Windows.Forms.ToolStripItemDisplayStyle.Image;
            resources.ApplyResources(this.toolStripButton4, "toolStripButton4");
            this.toolStripButton4.Name = "toolStripButton4";
            this.toolStripButton4.Click += new System.EventHandler(this.toolStripButton4_Click);
            // 
            // toolStripSeparator3
            // 
            this.toolStripSeparator3.Name = "toolStripSeparator3";
            resources.ApplyResources(this.toolStripSeparator3, "toolStripSeparator3");
            // 
            // toolStripButtonBackTo0
            // 
            this.toolStripButtonBackTo0.DisplayStyle = System.Windows.Forms.ToolStripItemDisplayStyle.Image;
            resources.ApplyResources(this.toolStripButtonBackTo0, "toolStripButtonBackTo0");
            this.toolStripButtonBackTo0.Name = "toolStripButtonBackTo0";
            this.toolStripButtonBackTo0.Click += new System.EventHandler(this.toolStripButtonBackTo0_Click);
            // 
            // toolStripButtonAutoPlaySlow
            // 
            this.toolStripButtonAutoPlaySlow.DisplayStyle = System.Windows.Forms.ToolStripItemDisplayStyle.Image;
            resources.ApplyResources(this.toolStripButtonAutoPlaySlow, "toolStripButtonAutoPlaySlow");
            this.toolStripButtonAutoPlaySlow.Name = "toolStripButtonAutoPlaySlow";
            this.toolStripButtonAutoPlaySlow.Click += new System.EventHandler(this.toolStripButtonAutoPlaySlow_Click);
            // 
            // toolStripButtonAutoPlayPause
            // 
            this.toolStripButtonAutoPlayPause.DisplayStyle = System.Windows.Forms.ToolStripItemDisplayStyle.Image;
            resources.ApplyResources(this.toolStripButtonAutoPlayPause, "toolStripButtonAutoPlayPause");
            this.toolStripButtonAutoPlayPause.Name = "toolStripButtonAutoPlayPause";
            this.toolStripButtonAutoPlayPause.Click += new System.EventHandler(this.toolStripButtonAutoPlayPause_Click);
            // 
            // toolStripButtonAutoPlay
            // 
            this.toolStripButtonAutoPlay.DisplayStyle = System.Windows.Forms.ToolStripItemDisplayStyle.Image;
            resources.ApplyResources(this.toolStripButtonAutoPlay, "toolStripButtonAutoPlay");
            this.toolStripButtonAutoPlay.Name = "toolStripButtonAutoPlay";
            this.toolStripButtonAutoPlay.Click += new System.EventHandler(this.toolStripButtonAutoPlay_Click);
            // 
            // toolStripButtonAutoPlayFast
            // 
            this.toolStripButtonAutoPlayFast.DisplayStyle = System.Windows.Forms.ToolStripItemDisplayStyle.Image;
            resources.ApplyResources(this.toolStripButtonAutoPlayFast, "toolStripButtonAutoPlayFast");
            this.toolStripButtonAutoPlayFast.Name = "toolStripButtonAutoPlayFast";
            this.toolStripButtonAutoPlayFast.Click += new System.EventHandler(this.toolStripButtonAutoPlayFast_Click);
            // 
            // toolStripSeparator5
            // 
            this.toolStripSeparator5.Name = "toolStripSeparator5";
            resources.ApplyResources(this.toolStripSeparator5, "toolStripSeparator5");
            // 
            // statusStrip1
            // 
            this.statusStrip1.Items.AddRange(new System.Windows.Forms.ToolStripItem[] {
            this.toolStripStatusLabel1,
            this.toolStripStatusLabelSize,
            this.toolStripStatusLabelPixelPosi});
            resources.ApplyResources(this.statusStrip1, "statusStrip1");
            this.statusStrip1.Name = "statusStrip1";
            // 
            // toolStripStatusLabel1
            // 
            this.toolStripStatusLabel1.Name = "toolStripStatusLabel1";
            resources.ApplyResources(this.toolStripStatusLabel1, "toolStripStatusLabel1");
            this.toolStripStatusLabel1.Spring = true;
            // 
            // toolStripStatusLabelSize
            // 
            resources.ApplyResources(this.toolStripStatusLabelSize, "toolStripStatusLabelSize");
            this.toolStripStatusLabelSize.Image = global::Kodec.Properties.Resources.Size;
            this.toolStripStatusLabelSize.Name = "toolStripStatusLabelSize";
            // 
            // toolStripStatusLabelPixelPosi
            // 
            resources.ApplyResources(this.toolStripStatusLabelPixelPosi, "toolStripStatusLabelPixelPosi");
            this.toolStripStatusLabelPixelPosi.Image = global::Kodec.Properties.Resources.Point;
            this.toolStripStatusLabelPixelPosi.Name = "toolStripStatusLabelPixelPosi";
            // 
            // openFileDialog1
            // 
            this.openFileDialog1.FileName = "openFileDialog1";
            // 
            // saveFileDialog1
            // 
            this.saveFileDialog1.FileOk += new System.ComponentModel.CancelEventHandler(this.saveFileDialog1_FileOk);
            // 
            // richTextBox2
            // 
            this.richTextBox2.BackColor = System.Drawing.SystemColors.Control;
            resources.ApplyResources(this.richTextBox2, "richTextBox2");
            this.richTextBox2.Name = "richTextBox2";
            // 
            // MainForm
            // 
            resources.ApplyResources(this, "$this");
            this.AutoScaleMode = System.Windows.Forms.AutoScaleMode.Font;
            this.Controls.Add(this.splitContainer1);
            this.Controls.Add(this.richTextBox2);
            this.Controls.Add(this.toolStrip1);
            this.Controls.Add(this.menuStrip1);
            this.Controls.Add(this.statusStrip1);
            this.KeyPreview = true;
            this.MainMenuStrip = this.menuStrip1;
            this.Name = "MainForm";
            this.Load += new System.EventHandler(this.MainForm_Load);
            this.splitContainer1.Panel1.ResumeLayout(false);
            this.splitContainer1.Panel2.ResumeLayout(false);
            this.splitContainer1.Panel2.PerformLayout();
            this.splitContainer1.ResumeLayout(false);
            this.splitContainer2.Panel1.ResumeLayout(false);
            this.splitContainer2.Panel2.ResumeLayout(false);
            this.splitContainer2.ResumeLayout(false);
            this.tableLayoutPanelImage.ResumeLayout(false);
            this.contextMenuStripImgSave.ResumeLayout(false);
            this.tableLayoutPanel1.ResumeLayout(false);
            this.tableLayoutPanel1.PerformLayout();
            this.groupBox1.ResumeLayout(false);
            this.menuStrip1.ResumeLayout(false);
            this.menuStrip1.PerformLayout();
            this.toolStrip1.ResumeLayout(false);
            this.toolStrip1.PerformLayout();
            this.statusStrip1.ResumeLayout(false);
            this.statusStrip1.PerformLayout();
            this.ResumeLayout(false);
            this.PerformLayout();

        }

        #endregion

        private System.Windows.Forms.ToolStripMenuItem ファイルFToolStripMenuItem;
        private System.Windows.Forms.ToolStripMenuItem toolStripMenuItemOpenFile;
        private System.Windows.Forms.ToolStripMenuItem toolStripMenuItemOpenFolder;
        private System.Windows.Forms.ToolStripMenuItem toolStripMenuItemSave;
        private System.Windows.Forms.ToolStripSeparator toolStripSeparator1;
        private System.Windows.Forms.ToolStripMenuItem toolStripMenuItemExit;
        private System.Windows.Forms.ToolStrip toolStrip1;
		private System.Windows.Forms.StatusStrip statusStrip1;
        private System.Windows.Forms.ToolStripMenuItem toolStripMenuItemConfig;
        private System.Windows.Forms.ToolStripMenuItem toolStripMenuItemFileHeaderViewer;
        private System.Windows.Forms.ToolStripMenuItem ヘルプHToolStripMenuItem;
        private System.Windows.Forms.ToolStripMenuItem toolStripMenuItemVersionInfo;
        private System.Windows.Forms.ToolStripButton toolStripButtonOpenFile;
        private System.Windows.Forms.ToolStripButton toolStripButtonOpenFolder;
		private System.Windows.Forms.ToolStripButton toolStripButtonSave;
        private System.Windows.Forms.ListBox listBoxFileNames;
        private System.Windows.Forms.TextBox textBoxComment;
        private System.Windows.Forms.GroupBox groupBox1;
        private System.Windows.Forms.OpenFileDialog openFileDialog1;
		private System.Windows.Forms.FolderBrowserDialog folderBrowserDialog1;
        private System.Windows.Forms.Button buttonOpenFolder;
        private System.Windows.Forms.Button buttonOpenFile;
        private System.Windows.Forms.ToolStripMenuItem toolStripMenuItemWindow;
        private System.Windows.Forms.ToolStripButton toolStripButtonCrossSection;
        private System.Windows.Forms.ToolStripButton toolStripButtonZoomLock;
        private System.Windows.Forms.ToolStripButton toolStripButtonGrid;
        private System.Windows.Forms.ToolStripMenuItem toolStripMenuItemEditImage;
        private System.Windows.Forms.ToolStripSeparator toolStripSeparator2;
		private System.Windows.Forms.ToolStripButton toolStripButtonColorMapping;
        private System.Windows.Forms.ToolStripMenuItem toolStripMenuItemAutoTilt;
        private System.Windows.Forms.ToolStripMenuItem toolStripMenuItemXLineTilt;
        private System.Windows.Forms.ToolStripMenuItem toolStripMenuItemManualTilt;
        private System.Windows.Forms.ToolStripStatusLabel toolStripStatusLabelPixelPosi;
        private System.Windows.Forms.ToolStripStatusLabel toolStripStatusLabelSize;
		private System.Windows.Forms.ToolStripStatusLabel toolStripStatusLabel1;
        private System.Windows.Forms.ToolStripButton toolStripButtonZoom;
		private System.Windows.Forms.ListView listView1;
		private System.Windows.Forms.SplitContainer splitContainer1;
		private System.Windows.Forms.SplitContainer splitContainer2;
		private System.Windows.Forms.TableLayoutPanel tableLayoutPanel1;
		private System.Windows.Forms.ColumnHeader columnHeader1;
		private System.Windows.Forms.ColumnHeader columnHeader2;
		private System.Windows.Forms.Panel panelFrameOrigin;
		private System.Windows.Forms.Button buttonClipStart;
		private System.Windows.Forms.Button buttonClipEnd;
		private System.Windows.Forms.TableLayoutPanel tableLayoutPanelImage;
		private AFMImageView afmImageView1;
		private AFMImageView afmImageView2;
		private System.Windows.Forms.ToolStripMenuItem toolStripMenuItemW1;
		private System.Windows.Forms.ToolStripMenuItem toolStripMenuItemW2;
		private System.Windows.Forms.ToolStripMenuItem アクティブを切り替えCToolStripMenuItem;
		private System.Windows.Forms.ToolStripMenuItem toolStripMenuItemActiveCh1;
		private System.Windows.Forms.ToolStripMenuItem toolStripMenuItemActiveCh2;
		private System.Windows.Forms.ToolStripButton toolStripButtonRescale;
		private System.Windows.Forms.ToolStripButton toolStripButtonScaleLock;
		private System.Windows.Forms.ContextMenuStrip contextMenuStripImgSave;
		private System.Windows.Forms.ToolStripMenuItem toolStripMenuItemSaveToSamePlace;
		private System.Windows.Forms.ToolStripMenuItem toolStripMenuItemSaveToAssign;
		private System.Windows.Forms.ToolStripMenuItem toolStripMenuItemTiltOff;
		internal System.Windows.Forms.ToolStripSplitButton toolStripSplitButtonTilt;
		private System.Windows.Forms.ToolStripButton toolStripButtonGaussFilter;
		private System.Windows.Forms.ToolStripButton toolStripButtonBackTo0;
		private System.Windows.Forms.ToolStripButton toolStripButtonAutoPlay;
		private System.Windows.Forms.ToolStripButton toolStripButtonAutoPlayPause;
        private System.Windows.Forms.ToolStripButton toolStripButtonAutoPlayFast;
        private System.Windows.Forms.ToolStripMenuItem toolStripMenuItemTiltMenu;
        private System.Windows.Forms.ToolStripMenuItem toolStripMenuItemMTiltOff;
        private System.Windows.Forms.ToolStripMenuItem toolStripMenuItemMAuto;
        private System.Windows.Forms.ToolStripMenuItem toolStripMenuItemMManual;
        private System.Windows.Forms.ToolStripMenuItem toolStripMenuItemGaussFilter;
        private System.Windows.Forms.ToolStripMenuItem toolStripMenuItemMXLine;
        private System.Windows.Forms.ToolStripMenuItem toolStripMenuItemShowGrid;
        private System.Windows.Forms.ToolStripMenuItem toolStripMenuItemRescale;
        private System.Windows.Forms.ToolStripMenuItem toolStripMenuItemFixColorHeight;
        private System.Windows.Forms.ToolStripMenuItem toolStripMenuItemColorMap;
        private System.Windows.Forms.ToolStripMenuItem toolStripMenuItemAutoPlayMenu;
        private System.Windows.Forms.ToolStripMenuItem toolStripMenuItemAutoPlay;
        private System.Windows.Forms.ToolStripMenuItem toolStripMenuItemAutoPlayPause;
        private System.Windows.Forms.ToolStripMenuItem toolStripMenuItemAutoPlaySpeedUp;
        private System.Windows.Forms.ToolStripMenuItem toolStripMenuItemAuoPlaySpeedDown;
        private System.Windows.Forms.ToolStripMenuItem toolStripMenuItemAutoPlayGoTop;
        private System.Windows.Forms.ToolStripButton toolStripButtonAutoPlaySlow;
        private System.Windows.Forms.ToolStripSeparator toolStripSeparator3;
		private System.Windows.Forms.ToolStripMenuItem toolStripMenuItemTool;
		private System.Windows.Forms.ToolStripMenuItem toolStripMenuItemIntegration;
		private System.Windows.Forms.ToolStripButton toolStripButtonIntegration;
		private System.Windows.Forms.ToolStripMenuItem toolStripMenuItemView;
		private System.Windows.Forms.ToolStripMenuItem toolStripMenuItemAppliedOperation;
		private System.Windows.Forms.ToolStripMenuItem toolStripMenuItemRemoveResonanceError;
		private System.Windows.Forms.ToolStripMenuItem toolStripMenuItemJumpFrame;
		private RangeSelectTrackBar rangeSelectTrackBar1;
		private System.Windows.Forms.ToolStripButton toolStripButtonChangeDspType;
		private System.Windows.Forms.TextBox bcEnd;
		private System.Windows.Forms.TextBox bcStart;
		private System.Windows.Forms.ToolStripMenuItem toolStripMenuItemComment;
        private System.Windows.Forms.ToolStripMenuItem bitToolStripMenuItem;
        private System.Windows.Forms.ToolStripMenuItem bitToolStripMenuItem1;
        private System.Windows.Forms.ToolStripMenuItem bitToolStripMenuItem2;
        private System.Windows.Forms.ToolStripMenuItem bitToolStripMenuItem3;
        private System.Windows.Forms.ToolStripButton VelocityMeasurement;
        private System.Windows.Forms.ToolStripButton toolStripButton3;
        private System.Windows.Forms.SaveFileDialog saveFileDialog1;
        public System.Windows.Forms.MenuStrip menuStrip1;
        private System.Windows.Forms.ToolStripButton toolStripButton5;
        public System.Windows.Forms.ToolStripButton toolStripButton4;
        private System.Windows.Forms.ToolStripButton toolStripButton6;
        private System.Windows.Forms.ToolStripMenuItem toolStripMenuItem1;
        private System.Windows.Forms.ToolStripMenuItem toolStripMenuItem2;
        private System.Windows.Forms.ToolStripButton LengthMeasurement;
        private System.Windows.Forms.ToolStripSeparator toolStripSeparator4;
        private System.Windows.Forms.ToolStripMenuItem 導出する点ToolStripMenuItem;
        private System.Windows.Forms.ToolStripMenuItem HighestPoint;
        private System.Windows.Forms.ToolStripMenuItem CenterOfMass;
        private System.Windows.Forms.SaveFileDialog saveFileDialog2;
        private System.Windows.Forms.ToolStripMenuItem ToolStripMenuItem;
        private System.Windows.Forms.ToolStripMenuItem xLineTiltToolStripMenuItem;
        private System.Windows.Forms.ToolStripMenuItem 切片下ToolStripMenuItem;
        public System.Windows.Forms.ToolStripComboBox toolStripComboBox_Criterion;
        private System.Windows.Forms.ToolStripSeparator toolStripSeparator5;
        private System.Windows.Forms.ToolStripComboBox toolStripComboBox_SearchingArea;
        public System.Windows.Forms.RichTextBox richTextBox2;
    }
}
