# Supplementary material for: Cofilin-induced unidirectional cooperative conformational changes in actin filaments revealed by high-speed atomic force microscopy
Source: eLife. 2015 Feb 2;4:e04806. doi: 10.7554/eLife.04806 (PMC4337605; doi:10.7554/eLife.04806)
Supplement: Source code 1. — The Kodec4.4.7.39 for HS-AFM image viewing and analysis software is coded in Visual C# (Visual Studio 2010, Microsoft, USA). DOI: http://dx.doi.org/10.7554/eLife.04806.031 [file elife04806s001.zip › Kodec 4.4.7.39/Kodec/MainForm.resx]

<?xml version="1.0" encoding="utf-8"?>
<root>
  <!-- 
    Microsoft ResX Schema 
    
    Version 2.0
    
    The primary goals of this format is to allow a simple XML format 
    that is mostly human readable. The generation and parsing of the 
    various data types are done through the TypeConverter classes 
    associated with the data types.
    
    Example:
    
    ... ado.net/XML headers & schema ...
    <resheader name="resmimetype">text/microsoft-resx</resheader>
    <resheader name="version">2.0</resheader>
    <resheader name="reader">System.Resources.ResXResourceReader, System.Windows.Forms, ...</resheader>
    <resheader name="writer">System.Resources.ResXResourceWriter, System.Windows.Forms, ...</resheader>
    <data name="Name1"><value>this is my long string</value><comment>this is a comment</comment></data>
    <data name="Color1" type="System.Drawing.Color, System.Drawing">Blue</data>
    <data name="Bitmap1" mimetype="application/x-microsoft.net.object.binary.base64">
        <value>[base64 mime encoded serialized .NET Framework object]</value>
    </data>
    <data name="Icon1" type="System.Drawing.Icon, System.Drawing" mimetype="application/x-microsoft.net.object.bytearray.base64">
        <value>[base64 mime encoded string representing a byte array form of the .NET Framework object]</value>
        <comment>This is a comment</comment>
    </data>
                
    There are any number of "resheader" rows that contain simple 
    name/value pairs.
    
    Each data row contains a name, and value. The row also contains a 
    type or mimetype. Type corresponds to a .NET class that support 
    text/value conversion through the TypeConverter architecture. 
    Classes that don't support this are serialized and stored with the 
    mimetype set.
    
    The mimetype is used for serialized objects, and tells the 
    ResXResourceReader how to depersist the object. This is currently not 
    extensible. For a given mimetype the value must be set accordingly:
    
    Note - application/x-microsoft.net.object.binary.base64 is the format 
    that the ResXResourceWriter will generate, however the reader can 
    read any of the formats listed below.
    
    mimetype: application/x-microsoft.net.object.binary.base64
    value   : The object must be serialized with 
            : System.Runtime.Serialization.Formatters.Binary.BinaryFormatter
            : and then encoded with base64 encoding.
    
    mimetype: application/x-microsoft.net.object.soap.base64
    value   : The object must be serialized with 
            : System.Runtime.Serialization.Formatters.Soap.SoapFormatter
            : and then encoded with base64 encoding.

    mimetype: application/x-microsoft.net.object.bytearray.base64
    value   : The object must be serialized into a byte array 
            : using a System.ComponentModel.TypeConverter
            : and then encoded with base64 encoding.
    -->
  <xsd:schema id="root" xmlns="" xmlns:xsd="http://www.w3.org/2001/XMLSchema" xmlns:msdata="urn:schemas-microsoft-com:xml-msdata">
    <xsd:import namespace="http://www.w3.org/XML/1998/namespace" />
    <xsd:element name="root" msdata:IsDataSet="true">
      <xsd:complexType>
        <xsd:choice maxOccurs="unbounded">
          <xsd:element name="metadata">
            <xsd:complexType>
              <xsd:sequence>
                <xsd:element name="value" type="xsd:string" minOccurs="0" />
              </xsd:sequence>
              <xsd:attribute name="name" use="required" type="xsd:string" />
              <xsd:attribute name="type" type="xsd:string" />
              <xsd:attribute name="mimetype" type="xsd:string" />
              <xsd:attribute ref="xml:space" />
            </xsd:complexType>
          </xsd:element>
          <xsd:element name="assembly">
            <xsd:complexType>
              <xsd:attribute name="alias" type="xsd:string" />
              <xsd:attribute name="name" type="xsd:string" />
            </xsd:complexType>
          </xsd:element>
          <xsd:element name="data">
            <xsd:complexType>
              <xsd:sequence>
                <xsd:element name="value" type="xsd:string" minOccurs="0" msdata:Ordinal="1" />
                <xsd:element name="comment" type="xsd:string" minOccurs="0" msdata:Ordinal="2" />
              </xsd:sequence>
              <xsd:attribute name="name" type="xsd:string" use="required" msdata:Ordinal="1" />
              <xsd:attribute name="type" type="xsd:string" msdata:Ordinal="3" />
              <xsd:attribute name="mimetype" type="xsd:string" msdata:Ordinal="4" />
              <xsd:attribute ref="xml:space" />
            </xsd:complexType>
          </xsd:element>
          <xsd:element name="resheader">
            <xsd:complexType>
              <xsd:sequence>
                <xsd:element name="value" type="xsd:string" minOccurs="0" msdata:Ordinal="1" />
              </xsd:sequence>
              <xsd:attribute name="name" type="xsd:string" use="required" />
            </xsd:complexType>
          </xsd:element>
        </xsd:choice>
      </xsd:complexType>
    </xsd:element>
  </xsd:schema>
  <resheader name="resmimetype">
    <value>text/microsoft-resx</value>
  </resheader>
  <resheader name="version">
    <value>2.0</value>
  </resheader>
  <resheader name="reader">
    <value>System.Resources.ResXResourceReader, System.Windows.Forms, Version=2.0.0.0, Culture=neutral, PublicKeyToken=b77a5c561934e089</value>
  </resheader>
  <resheader name="writer">
    <value>System.Resources.ResXResourceWriter, System.Windows.Forms, Version=2.0.0.0, Culture=neutral, PublicKeyToken=b77a5c561934e089</value>
  </resheader>
  <assembly alias="System.Windows.Forms" name="System.Windows.Forms, Version=2.0.0.0, Culture=neutral, PublicKeyToken=b77a5c561934e089" />
  <data name="splitContainer1.Dock" type="System.Windows.Forms.DockStyle, System.Windows.Forms">
    <value>Fill</value>
  </data>
  <assembly alias="System.Drawing" name="System.Drawing, Version=2.0.0.0, Culture=neutral, PublicKeyToken=b03f5f7f11d50a3a" />
  <data name="splitContainer1.Location" type="System.Drawing.Point, System.Drawing">
    <value>0, 49</value>
  </data>
  <data name="splitContainer2.Dock" type="System.Windows.Forms.DockStyle, System.Windows.Forms">
    <value>Fill</value>
  </data>
  <data name="splitContainer2.Location" type="System.Drawing.Point, System.Drawing">
    <value>0, 0</value>
  </data>
  <data name="splitContainer2.Orientation" type="System.Windows.Forms.Orientation, System.Windows.Forms">
    <value>Horizontal</value>
  </data>
  <assembly alias="mscorlib" name="mscorlib, Version=2.0.0.0, Culture=neutral, PublicKeyToken=b77a5c561934e089" />
  <data name="tableLayoutPanelImage.ColumnCount" type="System.Int32, mscorlib">
    <value>2</value>
  </data>
  <metadata name="contextMenuStripImgSave.TrayLocation" type="System.Drawing.Point, System.Drawing, Version=2.0.0.0, Culture=neutral, PublicKeyToken=b03f5f7f11d50a3a">
    <value>705, 0</value>
  </metadata>
  <data name="bitToolStripMenuItem2.Size" type="System.Drawing.Size, System.Drawing">
    <value>95, 22</value>
  </data>
  <data name="bitToolStripMenuItem2.Text" xml:space="preserve">
    <value>8bit</value>
  </data>
  <data name="bitToolStripMenuItem2.ToolTipText" xml:space="preserve">
    <value>Small file size (Usual)</value>
  </data>
  <data name="bitToolStripMenuItem3.Size" type="System.Drawing.Size, System.Drawing">
    <value>95, 22</value>
  </data>
  <data name="bitToolStripMenuItem3.Text" xml:space="preserve">
    <value>24bit</value>
  </data>
  <data name="bitToolStripMenuItem3.ToolTipText" xml:space="preserve">
    <value>Large file size (Better Quality)</value>
  </data>
  <data name="toolStripMenuItemSaveToSamePlace.Enabled" type="System.Boolean, mscorlib">
    <value>False</value>
  </data>
  <data name="toolStripMenuItemSaveToSamePlace.Size" type="System.Drawing.Size, System.Drawing">
    <value>244, 22</value>
  </data>
  <data name="toolStripMenuItemSaveToSamePlace.Text" xml:space="preserve">
    <value>Save a bitmap file to the same folder as the previous one.(&amp;S)</value>
  </data>
  <data name="bitToolStripMenuItem.Size" type="System.Drawing.Size, System.Drawing">
    <value>95, 22</value>
  </data>
  <data name="bitToolStripMenuItem.Text" xml:space="preserve">
    <value>8bit</value>
  </data>
  <data name="bitToolStripMenuItem.ToolTipText" xml:space="preserve">
    <value>Small file size (Usual)</value>
  </data>
  <data name="bitToolStripMenuItem1.Size" type="System.Drawing.Size, System.Drawing">
    <value>95, 22</value>
  </data>
  <data name="bitToolStripMenuItem1.Text" xml:space="preserve">
    <value>24bit</value>
  </data>
  <data name="bitToolStripMenuItem1.ToolTipText" xml:space="preserve">
    <value>Large file size (Better Quality)</value>
  </data>
  <data name="toolStripMenuItemSaveToAssign.Size" type="System.Drawing.Size, System.Drawing">
    <value>244, 22</value>
  </data>
  <data name="toolStripMenuItemSaveToAssign.Text" xml:space="preserve">
    <value>Save a bitmap file to the folder that you select.(&amp;A)</value>
  </data>
  <data name="contextMenuStripImgSave.Size" type="System.Drawing.Size, System.Drawing">
    <value>245, 48</value>
  </data>
  <data name="&gt;&gt;contextMenuStripImgSave.Name" xml:space="preserve">
    <value>contextMenuStripImgSave</value>
  </data>
  <data name="&gt;&gt;contextMenuStripImgSave.Type" xml:space="preserve">
    <value>System.Windows.Forms.ContextMenuStrip, System.Windows.Forms, Version=2.0.0.0, Culture=neutral, PublicKeyToken=b77a5c561934e089</value>
  </data>
  <data name="afmImageView1.Dock" type="System.Windows.Forms.DockStyle, System.Windows.Forms">
    <value>Fill</value>
  </data>
  <data name="afmImageView1.Location" type="System.Drawing.Point, System.Drawing">
    <value>3, 3</value>
  </data>
  <data name="afmImageView1.Size" type="System.Drawing.Size, System.Drawing">
    <value>227, 194</value>
  </data>
  <data name="afmImageView1.TabIndex" type="System.Int32, mscorlib">
    <value>0</value>
  </data>
  <data name="&gt;&gt;afmImageView1.Name" xml:space="preserve">
    <value>afmImageView1</value>
  </data>
  <data name="&gt;&gt;afmImageView1.Type" xml:space="preserve">
    <value>Kodec.AFMImageView, AFMImageView, Version=1.0.0.0, Culture=neutral, PublicKeyToken=null</value>
  </data>
  <data name="&gt;&gt;afmImageView1.Parent" xml:space="preserve">
    <value>tableLayoutPanelImage</value>
  </data>
  <data name="&gt;&gt;afmImageView1.ZOrder" xml:space="preserve">
    <value>0</value>
  </data>
  <data name="afmImageView2.Dock" type="System.Windows.Forms.DockStyle, System.Windows.Forms">
    <value>Fill</value>
  </data>
  <data name="afmImageView2.Location" type="System.Drawing.Point, System.Drawing">
    <value>236, 3</value>
  </data>
  <data name="afmImageView2.Size" type="System.Drawing.Size, System.Drawing">
    <value>228, 194</value>
  </data>
  <data name="afmImageView2.TabIndex" type="System.Int32, mscorlib">
    <value>1</value>
  </data>
  <data name="&gt;&gt;afmImageView2.Name" xml:space="preserve">
    <value>afmImageView2</value>
  </data>
  <data name="&gt;&gt;afmImageView2.Type" xml:space="preserve">
    <value>Kodec.AFMImageView, AFMImageView, Version=1.0.0.0, Culture=neutral, PublicKeyToken=null</value>
  </data>
  <data name="&gt;&gt;afmImageView2.Parent" xml:space="preserve">
    <value>tableLayoutPanelImage</value>
  </data>
  <data name="&gt;&gt;afmImageView2.ZOrder" xml:space="preserve">
    <value>1</value>
  </data>
  <data name="tableLayoutPanelImage.Dock" type="System.Windows.Forms.DockStyle, System.Windows.Forms">
    <value>Fill</value>
  </data>
  <data name="tableLayoutPanelImage.Location" type="System.Drawing.Point, System.Drawing">
    <value>0, 0</value>
  </data>
  <data name="tableLayoutPanelImage.RowCount" type="System.Int32, mscorlib">
    <value>1</value>
  </data>
  <data name="tableLayoutPanelImage.Size" type="System.Drawing.Size, System.Drawing">
    <value>467, 200</value>
  </data>
  <data name="tableLayoutPanelImage.TabIndex" type="System.Int32, mscorlib">
    <value>0</value>
  </data>
  <data name="&gt;&gt;tableLayoutPanelImage.Name" xml:space="preserve">
    <value>tableLayoutPanelImage</value>
  </data>
  <data name="&gt;&gt;tableLayoutPanelImage.Type" xml:space="preserve">
    <value>System.Windows.Forms.TableLayoutPanel, System.Windows.Forms, Version=2.0.0.0, Culture=neutral, PublicKeyToken=b77a5c561934e089</value>
  </data>
  <data name="&gt;&gt;tableLayoutPanelImage.Parent" xml:space="preserve">
    <value>splitContainer2.Panel1</value>
  </data>
  <data name="&gt;&gt;tableLayoutPanelImage.ZOrder" xml:space="preserve">
    <value>0</value>
  </data>
  <data name="tableLayoutPanelImage.LayoutSettings" type="System.Windows.Forms.TableLayoutSettings, System.Windows.Forms">
    <value>&lt;?xml version="1.0" encoding="utf-16"?&gt;&lt;TableLayoutSettings&gt;&lt;Controls&gt;&lt;Control Name="afmImageView1" Row="0" RowSpan="1" Column="0" ColumnSpan="1" /&gt;&lt;Control Name="afmImageView2" Row="0" RowSpan="1" Column="1" ColumnSpan="1" /&gt;&lt;/Controls&gt;&lt;Columns Styles="Percent,50,Percent,50" /&gt;&lt;Rows Styles="Percent,100" /&gt;&lt;/TableLayoutSettings&gt;</value>
  </data>
  <data name="&gt;&gt;splitContainer2.Panel1.Name" xml:space="preserve">
    <value>splitContainer2.Panel1</value>
  </data>
  <data name="&gt;&gt;splitContainer2.Panel1.Type" xml:space="preserve">
    <value>System.Windows.Forms.SplitterPanel, System.Windows.Forms, Version=2.0.0.0, Culture=neutral, PublicKeyToken=b77a5c561934e089</value>
  </data>
  <data name="&gt;&gt;splitContainer2.Panel1.Parent" xml:space="preserve">
    <value>splitContainer2</value>
  </data>
  <data name="&gt;&gt;splitContainer2.Panel1.ZOrder" xml:space="preserve">
    <value>0</value>
  </data>
  <data name="splitContainer2.Panel1MinSize" type="System.Int32, mscorlib">
    <value>200</value>
  </data>
  <data name="splitContainer2.Panel2.AutoScroll" type="System.Boolean, mscorlib">
    <value>True</value>
  </data>
  <data name="splitContainer2.Panel2.AutoScrollMinSize" type="System.Drawing.Size, System.Drawing">
    <value>0, 210</value>
  </data>
  <data name="tableLayoutPanel1.AutoSizeMode" type="System.Windows.Forms.AutoSizeMode, System.Windows.Forms">
    <value>GrowAndShrink</value>
  </data>
  <data name="tableLayoutPanel1.ColumnCount" type="System.Int32, mscorlib">
    <value>1</value>
  </data>
  <data name="listBoxFileNames.Anchor" type="System.Windows.Forms.AnchorStyles, System.Windows.Forms">
    <value>Top, Left, Right</value>
  </data>
  <data name="listBoxFileNames.ItemHeight" type="System.Int32, mscorlib">
    <value>12</value>
  </data>
  <data name="listBoxFileNames.Location" type="System.Drawing.Point, System.Drawing">
    <value>3, 35</value>
  </data>
  <data name="listBoxFileNames.Size" type="System.Drawing.Size, System.Drawing">
    <value>461, 76</value>
  </data>
  <data name="listBoxFileNames.TabIndex" type="System.Int32, mscorlib">
    <value>1</value>
  </data>
  <data name="&gt;&gt;listBoxFileNames.Name" xml:space="preserve">
    <value>listBoxFileNames</value>
  </data>
  <data name="&gt;&gt;listBoxFileNames.Type" xml:space="preserve">
    <value>System.Windows.Forms.ListBox, System.Windows.Forms, Version=2.0.0.0, Culture=neutral, PublicKeyToken=b77a5c561934e089</value>
  </data>
  <data name="&gt;&gt;listBoxFileNames.Parent" xml:space="preserve">
    <value>tableLayoutPanel1</value>
  </data>
  <data name="&gt;&gt;listBoxFileNames.ZOrder" xml:space="preserve">
    <value>0</value>
  </data>
  <data name="rangeSelectTrackBar1.Anchor" type="System.Windows.Forms.AnchorStyles, System.Windows.Forms">
    <value>Top, Left, Right</value>
  </data>
  <data name="rangeSelectTrackBar1.Enabled" type="System.Boolean, mscorlib">
    <value>False</value>
  </data>
  <data name="rangeSelectTrackBar1.Location" type="System.Drawing.Point, System.Drawing">
    <value>3, 3</value>
  </data>
  <data name="rangeSelectTrackBar1.Size" type="System.Drawing.Size, System.Drawing">
    <value>461, 26</value>
  </data>
  <data name="rangeSelectTrackBar1.TabIndex" type="System.Int32, mscorlib">
    <value>0</value>
  </data>
  <data name="&gt;&gt;rangeSelectTrackBar1.Name" xml:space="preserve">
    <value>rangeSelectTrackBar1</value>
  </data>
  <data name="&gt;&gt;rangeSelectTrackBar1.Type" xml:space="preserve">
    <value>Kodec.RangeSelectTrackBar, RangeSelectTrackBar, Version=1.0.4958.41504, Culture=neutral, PublicKeyToken=null</value>
  </data>
  <data name="&gt;&gt;rangeSelectTrackBar1.Parent" xml:space="preserve">
    <value>tableLayoutPanel1</value>
  </data>
  <data name="&gt;&gt;rangeSelectTrackBar1.ZOrder" xml:space="preserve">
    <value>1</value>
  </data>
  <data name="textBoxComment.Anchor" type="System.Windows.Forms.AnchorStyles, System.Windows.Forms">
    <value>Top, Bottom, Left, Right</value>
  </data>
  <data name="textBoxComment.Location" type="System.Drawing.Point, System.Drawing">
    <value>3, 117</value>
  </data>
  <data name="textBoxComment.Multiline" type="System.Boolean, mscorlib">
    <value>True</value>
  </data>
  <data name="textBoxComment.ScrollBars" type="System.Windows.Forms.ScrollBars, System.Windows.Forms">
    <value>Vertical</value>
  </data>
  <data name="textBoxComment.Size" type="System.Drawing.Size, System.Drawing">
    <value>461, 130</value>
  </data>
  <data name="textBoxComment.TabIndex" type="System.Int32, mscorlib">
    <value>2</value>
  </data>
  <data name="&gt;&gt;textBoxComment.Name" xml:space="preserve">
    <value>textBoxComment</value>
  </data>
  <data name="&gt;&gt;textBoxComment.Type" xml:space="preserve">
    <value>System.Windows.Forms.TextBox, System.Windows.Forms, Version=2.0.0.0, Culture=neutral, PublicKeyToken=b77a5c561934e089</value>
  </data>
  <data name="&gt;&gt;textBoxComment.Parent" xml:space="preserve">
    <value>tableLayoutPanel1</value>
  </data>
  <data name="&gt;&gt;textBoxComment.ZOrder" xml:space="preserve">
    <value>2</value>
  </data>
  <data name="tableLayoutPanel1.Dock" type="System.Windows.Forms.DockStyle, System.Windows.Forms">
    <value>Fill</value>
  </data>
  <data name="tableLayoutPanel1.Location" type="System.Drawing.Point, System.Drawing">
    <value>0, 0</value>
  </data>
  <data name="tableLayoutPanel1.RowCount" type="System.Int32, mscorlib">
    <value>3</value>
  </data>
  <data name="tableLayoutPanel1.Size" type="System.Drawing.Size, System.Drawing">
    <value>467, 250</value>
  </data>
  <data name="tableLayoutPanel1.TabIndex" type="System.Int32, mscorlib">
    <value>0</value>
  </data>
  <data name="&gt;&gt;tableLayoutPanel1.Name" xml:space="preserve">
    <value>tableLayoutPanel1</value>
  </data>
  <data name="&gt;&gt;tableLayoutPanel1.Type" xml:space="preserve">
    <value>System.Windows.Forms.TableLayoutPanel, System.Windows.Forms, Version=2.0.0.0, Culture=neutral, PublicKeyToken=b77a5c561934e089</value>
  </data>
  <data name="&gt;&gt;tableLayoutPanel1.Parent" xml:space="preserve">
    <value>splitContainer2.Panel2</value>
  </data>
  <data name="&gt;&gt;tableLayoutPanel1.ZOrder" xml:space="preserve">
    <value>0</value>
  </data>
  <data name="tableLayoutPanel1.LayoutSettings" type="System.Windows.Forms.TableLayoutSettings, System.Windows.Forms">
    <value>&lt;?xml version="1.0" encoding="utf-16"?&gt;&lt;TableLayoutSettings&gt;&lt;Controls&gt;&lt;Control Name="listBoxFileNames" Row="1" RowSpan="1" Column="0" ColumnSpan="1" /&gt;&lt;Control Name="rangeSelectTrackBar1" Row="0" RowSpan="1" Column="0" ColumnSpan="1" /&gt;&lt;Control Name="textBoxComment" Row="2" RowSpan="1" Column="0" ColumnSpan="1" /&gt;&lt;/Controls&gt;&lt;Columns Styles="Percent,100" /&gt;&lt;Rows Styles="Absolute,32,AutoSize,0,Percent,100" /&gt;&lt;/TableLayoutSettings&gt;</value>
  </data>
  <data name="&gt;&gt;splitContainer2.Panel2.Name" xml:space="preserve">
    <value>splitContainer2.Panel2</value>
  </data>
  <data name="&gt;&gt;splitContainer2.Panel2.Type" xml:space="preserve">
    <value>System.Windows.Forms.SplitterPanel, System.Windows.Forms, Version=2.0.0.0, Culture=neutral, PublicKeyToken=b77a5c561934e089</value>
  </data>
  <data name="&gt;&gt;splitContainer2.Panel2.Parent" xml:space="preserve">
    <value>splitContainer2</value>
  </data>
  <data name="&gt;&gt;splitContainer2.Panel2.ZOrder" xml:space="preserve">
    <value>1</value>
  </data>
  <data name="splitContainer2.Size" type="System.Drawing.Size, System.Drawing">
    <value>469, 460</value>
  </data>
  <data name="splitContainer2.SplitterDistance" type="System.Int32, mscorlib">
    <value>202</value>
  </data>
  <data name="splitContainer2.SplitterWidth" type="System.Int32, mscorlib">
    <value>6</value>
  </data>
  <data name="splitContainer2.TabIndex" type="System.Int32, mscorlib">
    <value>0</value>
  </data>
  <data name="&gt;&gt;splitContainer2.Name" xml:space="preserve">
    <value>splitContainer2</value>
  </data>
  <data name="&gt;&gt;splitContainer2.Type" xml:space="preserve">
    <value>System.Windows.Forms.SplitContainer, System.Windows.Forms, Version=2.0.0.0, Culture=neutral, PublicKeyToken=b77a5c561934e089</value>
  </data>
  <data name="&gt;&gt;splitContainer2.Parent" xml:space="preserve">
    <value>splitContainer1.Panel1</value>
  </data>
  <data name="&gt;&gt;splitContainer2.ZOrder" xml:space="preserve">
    <value>0</value>
  </data>
  <data name="&gt;&gt;splitContainer1.Panel1.Name" xml:space="preserve">
    <value>splitContainer1.Panel1</value>
  </data>
  <data name="&gt;&gt;splitContainer1.Panel1.Type" xml:space="preserve">
    <value>System.Windows.Forms.SplitterPanel, System.Windows.Forms, Version=2.0.0.0, Culture=neutral, PublicKeyToken=b77a5c561934e089</value>
  </data>
  <data name="&gt;&gt;splitContainer1.Panel1.Parent" xml:space="preserve">
    <value>splitContainer1</value>
  </data>
  <data name="&gt;&gt;splitContainer1.Panel1.ZOrder" xml:space="preserve">
    <value>0</value>
  </data>
  <data name="splitContainer1.Panel1MinSize" type="System.Int32, mscorlib">
    <value>200</value>
  </data>
  <data name="splitContainer1.Panel2.AutoScroll" type="System.Boolean, mscorlib">
    <value>True</value>
  </data>
  <data name="splitContainer1.Panel2.AutoScrollMinSize" type="System.Drawing.Size, System.Drawing">
    <value>150, 0</value>
  </data>
  <data name="bcEnd.Anchor" type="System.Windows.Forms.AnchorStyles, System.Windows.Forms">
    <value>Bottom, Left</value>
  </data>
  <data name="bcEnd.Location" type="System.Drawing.Point, System.Drawing">
    <value>49, 392</value>
  </data>
  <data name="bcEnd.Size" type="System.Drawing.Size, System.Drawing">
    <value>28, 19</value>
  </data>
  <data name="bcEnd.TabIndex" type="System.Int32, mscorlib">
    <value>8</value>
  </data>
  <data name="&gt;&gt;bcEnd.Name" xml:space="preserve">
    <value>bcEnd</value>
  </data>
  <data name="&gt;&gt;bcEnd.Type" xml:space="preserve">
    <value>System.Windows.Forms.TextBox, System.Windows.Forms, Version=2.0.0.0, Culture=neutral, PublicKeyToken=b77a5c561934e089</value>
  </data>
  <data name="&gt;&gt;bcEnd.Parent" xml:space="preserve">
    <value>splitContainer1.Panel2</value>
  </data>
  <data name="&gt;&gt;bcEnd.ZOrder" xml:space="preserve">
    <value>0</value>
  </data>
  <data name="bcStart.Anchor" type="System.Windows.Forms.AnchorStyles, System.Windows.Forms">
    <value>Bottom, Left</value>
  </data>
  <data name="bcStart.Location" type="System.Drawing.Point, System.Drawing">
    <value>15, 392</value>
  </data>
  <data name="bcStart.Size" type="System.Drawing.Size, System.Drawing">
    <value>28, 19</value>
  </data>
  <data name="bcStart.TabIndex" type="System.Int32, mscorlib">
    <value>7</value>
  </data>
  <data name="&gt;&gt;bcStart.Name" xml:space="preserve">
    <value>bcStart</value>
  </data>
  <data name="&gt;&gt;bcStart.Type" xml:space="preserve">
    <value>System.Windows.Forms.TextBox, System.Windows.Forms, Version=2.0.0.0, Culture=neutral, PublicKeyToken=b77a5c561934e089</value>
  </data>
  <data name="&gt;&gt;bcStart.Parent" xml:space="preserve">
    <value>splitContainer1.Panel2</value>
  </data>
  <data name="&gt;&gt;bcStart.ZOrder" xml:space="preserve">
    <value>1</value>
  </data>
  <data name="buttonClipEnd.Anchor" type="System.Windows.Forms.AnchorStyles, System.Windows.Forms">
    <value>Bottom, Left</value>
  </data>
  <data name="buttonClipEnd.ImeMode" type="System.Windows.Forms.ImeMode, System.Windows.Forms">
    <value>NoControl</value>
  </data>
  <data name="buttonClipEnd.Location" type="System.Drawing.Point, System.Drawing">
    <value>49, 414</value>
  </data>
  <data name="buttonClipEnd.Size" type="System.Drawing.Size, System.Drawing">
    <value>28, 28</value>
  </data>
  <data name="buttonClipEnd.TabIndex" type="System.Int32, mscorlib">
    <value>3</value>
  </data>
  <data name="&gt;&gt;buttonClipEnd.Name" xml:space="preserve">
    <value>buttonClipEnd</value>
  </data>
  <data name="&gt;&gt;buttonClipEnd.Type" xml:space="preserve">
    <value>System.Windows.Forms.Button, System.Windows.Forms, Version=2.0.0.0, Culture=neutral, PublicKeyToken=b77a5c561934e089</value>
  </data>
  <data name="&gt;&gt;buttonClipEnd.Parent" xml:space="preserve">
    <value>splitContainer1.Panel2</value>
  </data>
  <data name="&gt;&gt;buttonClipEnd.ZOrder" xml:space="preserve">
    <value>2</value>
  </data>
  <data name="buttonClipStart.Anchor" type="System.Windows.Forms.AnchorStyles, System.Windows.Forms">
    <value>Bottom, Left</value>
  </data>
  <data name="buttonClipStart.ImeMode" type="System.Windows.Forms.ImeMode, System.Windows.Forms">
    <value>NoControl</value>
  </data>
  <data name="buttonClipStart.Location" type="System.Drawing.Point, System.Drawing">
    <value>15, 414</value>
  </data>
  <data name="buttonClipStart.Size" type="System.Drawing.Size, System.Drawing">
    <value>28, 28</value>
  </data>
  <data name="buttonClipStart.TabIndex" type="System.Int32, mscorlib">
    <value>2</value>
  </data>
  <data name="&gt;&gt;buttonClipStart.Name" xml:space="preserve">
    <value>buttonClipStart</value>
  </data>
  <data name="&gt;&gt;buttonClipStart.Type" xml:space="preserve">
    <value>System.Windows.Forms.Button, System.Windows.Forms, Version=2.0.0.0, Culture=neutral, PublicKeyToken=b77a5c561934e089</value>
  </data>
  <data name="&gt;&gt;buttonClipStart.Parent" xml:space="preserve">
    <value>splitContainer1.Panel2</value>
  </data>
  <data name="&gt;&gt;buttonClipStart.ZOrder" xml:space="preserve">
    <value>3</value>
  </data>
  <data name="buttonOpenFolder.Anchor" type="System.Windows.Forms.AnchorStyles, System.Windows.Forms">
    <value>Bottom, Right</value>
  </data>
  <data name="buttonOpenFolder.ImeMode" type="System.Windows.Forms.ImeMode, System.Windows.Forms">
    <value>NoControl</value>
  </data>
  <data name="buttonOpenFolder.Location" type="System.Drawing.Point, System.Drawing">
    <value>114, 421</value>
  </data>
  <data name="buttonOpenFolder.Size" type="System.Drawing.Size, System.Drawing">
    <value>75, 23</value>
  </data>
  <data name="buttonOpenFolder.TabIndex" type="System.Int32, mscorlib">
    <value>1</value>
  </data>
  <data name="buttonOpenFolder.Text" xml:space="preserve">
    <value>Open Folder</value>
  </data>
  <data name="&gt;&gt;buttonOpenFolder.Name" xml:space="preserve">
    <value>buttonOpenFolder</value>
  </data>
  <data name="&gt;&gt;buttonOpenFolder.Type" xml:space="preserve">
    <value>System.Windows.Forms.Button, System.Windows.Forms, Version=2.0.0.0, Culture=neutral, PublicKeyToken=b77a5c561934e089</value>
  </data>
  <data name="&gt;&gt;buttonOpenFolder.Parent" xml:space="preserve">
    <value>splitContainer1.Panel2</value>
  </data>
  <data name="&gt;&gt;buttonOpenFolder.ZOrder" xml:space="preserve">
    <value>4</value>
  </data>
  <data name="buttonOpenFile.Anchor" type="System.Windows.Forms.AnchorStyles, System.Windows.Forms">
    <value>Bottom, Right</value>
  </data>
  <data name="buttonOpenFile.ImeMode" type="System.Windows.Forms.ImeMode, System.Windows.Forms">
    <value>NoControl</value>
  </data>
  <data name="buttonOpenFile.Location" type="System.Drawing.Point, System.Drawing">
    <value>114, 392</value>
  </data>
  <data name="buttonOpenFile.Size" type="System.Drawing.Size, System.Drawing">
    <value>75, 23</value>
  </data>
  <data name="buttonOpenFile.TabIndex" type="System.Int32, mscorlib">
    <value>0</value>
  </data>
  <data name="buttonOpenFile.Text" xml:space="preserve">
    <value>Open Files</value>
  </data>
  <data name="&gt;&gt;buttonOpenFile.Name" xml:space="preserve">
    <value>buttonOpenFile</value>
  </data>
  <data name="&gt;&gt;buttonOpenFile.Type" xml:space="preserve">
    <value>System.Windows.Forms.Button, System.Windows.Forms, Version=2.0.0.0, Culture=neutral, PublicKeyToken=b77a5c561934e089</value>
  </data>
  <data name="&gt;&gt;buttonOpenFile.Parent" xml:space="preserve">
    <value>splitContainer1.Panel2</value>
  </data>
  <data name="&gt;&gt;buttonOpenFile.ZOrder" xml:space="preserve">
    <value>5</value>
  </data>
  <data name="groupBox1.Anchor" type="System.Windows.Forms.AnchorStyles, System.Windows.Forms">
    <value>Top, Bottom, Left, Right</value>
  </data>
  <data name="panelFrameOrigin.Anchor" type="System.Windows.Forms.AnchorStyles, System.Windows.Forms">
    <value>Bottom, Left</value>
  </data>
  <data name="panelFrameOrigin.Location" type="System.Drawing.Point, System.Drawing">
    <value>8, 235</value>
  </data>
  <data name="panelFrameOrigin.Size" type="System.Drawing.Size, System.Drawing">
    <value>130, 130</value>
  </data>
  <data name="panelFrameOrigin.TabIndex" type="System.Int32, mscorlib">
    <value>1</value>
  </data>
  <data name="&gt;&gt;panelFrameOrigin.Name" xml:space="preserve">
    <value>panelFrameOrigin</value>
  </data>
  <data name="&gt;&gt;panelFrameOrigin.Type" xml:space="preserve">
    <value>System.Windows.Forms.Panel, System.Windows.Forms, Version=2.0.0.0, Culture=neutral, PublicKeyToken=b77a5c561934e089</value>
  </data>
  <data name="&gt;&gt;panelFrameOrigin.Parent" xml:space="preserve">
    <value>groupBox1</value>
  </data>
  <data name="&gt;&gt;panelFrameOrigin.ZOrder" xml:space="preserve">
    <value>0</value>
  </data>
  <data name="listView1.Anchor" type="System.Windows.Forms.AnchorStyles, System.Windows.Forms">
    <value>Top, Bottom, Left, Right</value>
  </data>
  <data name="columnHeader1.Text" xml:space="preserve">
    <value>Property</value>
  </data>
  <data name="columnHeader2.Text" xml:space="preserve">
    <value>Value</value>
  </data>
  <data name="columnHeader2.Width" type="System.Int32, mscorlib">
    <value>115</value>
  </data>
  <data name="listView1.Location" type="System.Drawing.Point, System.Drawing">
    <value>6, 18</value>
  </data>
  <data name="listView1.Size" type="System.Drawing.Size, System.Drawing">
    <value>201, 196</value>
  </data>
  <data name="listView1.TabIndex" type="System.Int32, mscorlib">
    <value>0</value>
  </data>
  <data name="&gt;&gt;listView1.Name" xml:space="preserve">
    <value>listView1</value>
  </data>
  <data name="&gt;&gt;listView1.Type" xml:space="preserve">
    <value>System.Windows.Forms.ListView, System.Windows.Forms, Version=2.0.0.0, Culture=neutral, PublicKeyToken=b77a5c561934e089</value>
  </data>
  <data name="&gt;&gt;listView1.Parent" xml:space="preserve">
    <value>groupBox1</value>
  </data>
  <data name="&gt;&gt;listView1.ZOrder" xml:space="preserve">
    <value>1</value>
  </data>
  <data name="groupBox1.Location" type="System.Drawing.Point, System.Drawing">
    <value>3, 3</value>
  </data>
  <data name="groupBox1.Size" type="System.Drawing.Size, System.Drawing">
    <value>214, 374</value>
  </data>
  <data name="groupBox1.TabIndex" type="System.Int32, mscorlib">
    <value>4</value>
  </data>
  <data name="groupBox1.Text" xml:space="preserve">
    <value>Image Information</value>
  </data>
  <data name="&gt;&gt;groupBox1.Name" xml:space="preserve">
    <value>groupBox1</value>
  </data>
  <data name="&gt;&gt;groupBox1.Type" xml:space="preserve">
    <value>System.Windows.Forms.GroupBox, System.Windows.Forms, Version=2.0.0.0, Culture=neutral, PublicKeyToken=b77a5c561934e089</value>
  </data>
  <data name="&gt;&gt;groupBox1.Parent" xml:space="preserve">
    <value>splitContainer1.Panel2</value>
  </data>
  <data name="&gt;&gt;groupBox1.ZOrder" xml:space="preserve">
    <value>6</value>
  </data>
  <data name="&gt;&gt;splitContainer1.Panel2.Name" xml:space="preserve">
    <value>splitContainer1.Panel2</value>
  </data>
  <data name="&gt;&gt;splitContainer1.Panel2.Type" xml:space="preserve">
    <value>System.Windows.Forms.SplitterPanel, System.Windows.Forms, Version=2.0.0.0, Culture=neutral, PublicKeyToken=b77a5c561934e089</value>
  </data>
  <data name="&gt;&gt;splitContainer1.Panel2.Parent" xml:space="preserve">
    <value>splitContainer1</value>
  </data>
  <data name="&gt;&gt;splitContainer1.Panel2.ZOrder" xml:space="preserve">
    <value>1</value>
  </data>
  <data name="splitContainer1.Size" type="System.Drawing.Size, System.Drawing">
    <value>698, 460</value>
  </data>
  <data name="splitContainer1.SplitterDistance" type="System.Int32, mscorlib">
    <value>469</value>
  </data>
  <data name="splitContainer1.SplitterWidth" type="System.Int32, mscorlib">
    <value>6</value>
  </data>
  <data name="splitContainer1.TabIndex" type="System.Int32, mscorlib">
    <value>0</value>
  </data>
  <data name="&gt;&gt;splitContainer1.Name" xml:space="preserve">
    <value>splitContainer1</value>
  </data>
  <data name="&gt;&gt;splitContainer1.Type" xml:space="preserve">
    <value>System.Windows.Forms.SplitContainer, System.Windows.Forms, Version=2.0.0.0, Culture=neutral, PublicKeyToken=b77a5c561934e089</value>
  </data>
  <data name="&gt;&gt;splitContainer1.Parent" xml:space="preserve">
    <value>$this</value>
  </data>
  <data name="&gt;&gt;splitContainer1.ZOrder" xml:space="preserve">
    <value>1</value>
  </data>
  <metadata name="menuStrip1.TrayLocation" type="System.Drawing.Point, System.Drawing, Version=2.0.0.0, Culture=neutral, PublicKeyToken=b03f5f7f11d50a3a">
    <value>0, 0</value>
  </metadata>
  <data name="toolStripMenuItemOpenFile.ShortcutKeys" type="System.Windows.Forms.Keys, System.Windows.Forms">
    <value>Ctrl+O</value>
  </data>
  <data name="toolStripMenuItemOpenFile.Size" type="System.Drawing.Size, System.Drawing">
    <value>183, 22</value>
  </data>
  <data name="toolStripMenuItemOpenFile.Text" xml:space="preserve">
    <value>Open Files (&amp;O)</value>
  </data>
  <data name="toolStripMenuItemOpenFolder.Size" type="System.Drawing.Size, System.Drawing">
    <value>183, 22</value>
  </data>
  <data name="toolStripMenuItemOpenFolder.Text" xml:space="preserve">
    <value>Open Folder (&amp;F)</value>
  </data>
  <data name="toolStripMenuItemSave.Enabled" type="System.Boolean, mscorlib">
    <value>False</value>
  </data>
  <data name="toolStripMenuItemSave.ShortcutKeys" type="System.Windows.Forms.Keys, System.Windows.Forms">
    <value>Ctrl+S</value>
  </data>
  <data name="toolStripMenuItemSave.Size" type="System.Drawing.Size, System.Drawing">
    <value>183, 22</value>
  </data>
  <data name="toolStripMenuItemSave.Text" xml:space="preserve">
    <value>Save As (&amp;S)</value>
  </data>
  <data name="toolStripSeparator1.Size" type="System.Drawing.Size, System.Drawing">
    <value>180, 6</value>
  </data>
  <data name="toolStripMenuItemExit.ShortcutKeys" type="System.Windows.Forms.Keys, System.Windows.Forms">
    <value>Alt+F4</value>
  </data>
  <data name="toolStripMenuItemExit.Size" type="System.Drawing.Size, System.Drawing">
    <value>183, 22</value>
  </data>
  <data name="toolStripMenuItemExit.Text" xml:space="preserve">
    <value>Exit (&amp;X)</value>
  </data>
  <data name="ファイルFToolStripMenuItem.Size" type="System.Drawing.Size, System.Drawing">
    <value>55, 20</value>
  </data>
  <data name="ファイルFToolStripMenuItem.Text" xml:space="preserve">
    <value>File (&amp;F)</value>
  </data>
  <data name="toolStripMenuItemMTiltOff.Size" type="System.Drawing.Size, System.Drawing">
    <value>123, 22</value>
  </data>
  <data name="toolStripMenuItemMTiltOff.Text" xml:space="preserve">
    <value>OFF(&amp;O)</value>
  </data>
  <data name="toolStripMenuItemMAuto.Size" type="System.Drawing.Size, System.Drawing">
    <value>123, 22</value>
  </data>
  <data name="toolStripMenuItemMAuto.Text" xml:space="preserve">
    <value>Auto(&amp;A)</value>
  </data>
  <data name="toolStripMenuItemMXLine.Size" type="System.Drawing.Size, System.Drawing">
    <value>123, 22</value>
  </data>
  <data name="toolStripMenuItemMXLine.Text" xml:space="preserve">
    <value>X-Line(&amp;X)</value>
  </data>
  <data name="toolStripMenuItemMManual.Size" type="System.Drawing.Size, System.Drawing">
    <value>123, 22</value>
  </data>
  <data name="toolStripMenuItemMManual.Text" xml:space="preserve">
    <value>Manual(&amp;M)</value>
  </data>
  <data name="toolStripMenuItemTiltMenu.Size" type="System.Drawing.Size, System.Drawing">
    <value>221, 22</value>
  </data>
  <data name="toolStripMenuItemTiltMenu.Text" xml:space="preserve">
    <value>Tilt Corrections (&amp;T)</value>
  </data>
  <data name="toolStripMenuItemGaussFilter.Size" type="System.Drawing.Size, System.Drawing">
    <value>221, 22</value>
  </data>
  <data name="toolStripMenuItemGaussFilter.Text" xml:space="preserve">
    <value>Gaussian Filter (&amp;G)</value>
  </data>
  <data name="toolStripMenuItemRemoveResonanceError.Size" type="System.Drawing.Size, System.Drawing">
    <value>221, 22</value>
  </data>
  <data name="toolStripMenuItemRemoveResonanceError.Text" xml:space="preserve">
    <value>X-Resonance noise Filter (&amp;R)</value>
  </data>
  <data name="toolStripMenuItemEditImage.Enabled" type="System.Boolean, mscorlib">
    <value>False</value>
  </data>
  <data name="toolStripMenuItemEditImage.Size" type="System.Drawing.Size, System.Drawing">
    <value>79, 20</value>
  </data>
  <data name="toolStripMenuItemEditImage.Text" xml:space="preserve">
    <value>Filtering (&amp;A)</value>
  </data>
  <data name="toolStripMenuItemConfig.Size" type="System.Drawing.Size, System.Drawing">
    <value>250, 22</value>
  </data>
  <data name="toolStripMenuItemConfig.Text" xml:space="preserve">
    <value>Configurations (&amp;C)</value>
  </data>
  <data name="toolStripMenuItemFileHeaderViewer.Size" type="System.Drawing.Size, System.Drawing">
    <value>250, 22</value>
  </data>
  <data name="toolStripMenuItemFileHeaderViewer.Text" xml:space="preserve">
    <value>File Header Viewer (&amp;V)</value>
  </data>
  <data name="toolStripMenuItemShowGrid.Image" type="System.Drawing.Bitmap, System.Drawing" mimetype="application/x-microsoft.net.object.bytearray.base64">
    <value>
        iVBORw0KGgoAAAANSUhEUgAAABAAAAAQCAYAAAAf8/9hAAAAAXNSR0IArs4c6QAAAARnQU1BAACxjwv8
        YQUAAAAgY0hSTQAAeiYAAICEAAD6AAAAgOgAAHUwAADqYAAAOpgAABdwnLpRPAAAAAlwSFlzAAAK8gAA
        CvIBPVL3EQAAAWtJREFUOE9j/P//PwNFAGQADOfNvg9kQvhZ02/D2fF9l+DskMaTcDbYclwGpE2+CVcY
        03kezg6oPYppAMhmEM6ece9/BtDm9Ck3/qdMvPo/EWhzbNe5/xGtp/+DbAZp9qk8+N+jdO9/l8LtYINQ
        XJA1FeFskGaY60Kaj8PZHqW7cXsBZDNME7KzA2uPwMVdCndiGgBydgaSs0GaI9pBzj4OdPZhsLPdQM4u
        2P7fLnfrf5vMjf8t09ZhegHF2UDNMNcgOxukGTngUcIAFGAwSZDNMLYTkrMt0tdiGhDfc+U/2Nng0EY4
        G2QzyM8O2Vv/W2du+m+euu6/adKq/4bxK/4bRC/F9AJyaIP8DHMBsrNBmnF6IQjJ2cihDQswkEa9GIjN
        MAxmIJy9H5xIQH52gIa2OTC0TZJWg52tF73sv07U4v9aEQvBGCMhoYR2NiK0jeKXw22FaURxAYyD7GyL
        VERoIzsbrwHIfiOWDQC8F6MA2SYGaAAAAABJRU5ErkJggg==
</value>
  </data>
  <data name="toolStripMenuItemShowGrid.Size" type="System.Drawing.Size, System.Drawing">
    <value>250, 22</value>
  </data>
  <data name="toolStripMenuItemShowGrid.Text" xml:space="preserve">
    <value>Gild Line (&amp;G)</value>
  </data>
  <data name="toolStripMenuItemRescale.Image" type="System.Drawing.Bitmap, System.Drawing" mimetype="application/x-microsoft.net.object.bytearray.base64">
    <value>
        iVBORw0KGgoAAAANSUhEUgAAABAAAAAQCAYAAAAf8/9hAAAAAXNSR0IArs4c6QAAAARnQU1BAACxjwv8
        YQUAAAAgY0hSTQAAeiYAAICEAAD6AAAAgOgAAHUwAADqYAAAOpgAABdwnLpRPAAAAIJJREFUOE/Fk0EO
        wCAIBLUv92n+qjdXaxRRMJE0aUm4rGFcEL3TA4rsVw0OV9NQCp6kQEqJsqgakPM6gCDgYQRUyBtAdYYY
        I6XBwZiBESBmbnUgAHcIAT0PWpAO/gc02/VJ5xbE0qm7zAsZQCzc5ieMWxmIF09r/5mDftHZDLa9rQcZ
        TyW9GEgAMYcAAAAASUVORK5CYII=
</value>
  </data>
  <data name="toolStripMenuItemRescale.Size" type="System.Drawing.Size, System.Drawing">
    <value>250, 22</value>
  </data>
  <data name="toolStripMenuItemRescale.Text" xml:space="preserve">
    <value>Color Scale Control (&amp;S)</value>
  </data>
  <data name="toolStripMenuItemFixColorHeight.Image" type="System.Drawing.Bitmap, System.Drawing" mimetype="application/x-microsoft.net.object.bytearray.base64">
    <value>
        iVBORw0KGgoAAAANSUhEUgAAABAAAAAQCAYAAAAf8/9hAAAAAXNSR0IArs4c6QAAAARnQU1BAACxjwv8
        YQUAAAAgY0hSTQAAeiYAAICEAAD6AAAAgOgAAHUwAADqYAAAOpgAABdwnLpRPAAAAXBJREFUOE9jZCAO
        /MeijJE4rRBV///9+wfHID4pmsEGIIOBMeDAgQP/YZgsFxBlwP9P21k+PTn8/+ODbf9/3Oz6/+bKzP//
        74XygGwkyoDvjzb/v3qg5X9nhfv/VRNC/l/fEPt/RlvcfzZWxu8NDQ3/YRinFz5em/5/eoMrKIosgFjl
        3PqM//1V7iA+XDPIEJwGvDhZ9X9Wixc8jm/uKv1fnWNLnAEH9u9/vmf19P/IeN/qSWD+xVN7YLYi06hp
        CaQQGIj//79Y/v/b/cX/n1ye////s8X//z6b8L+1xI+wAduXT/r///ni///ORv7vLDH9nxip9//mtpj/
        346F/6/JdiRswObFff//P577/8dB9/9XN4b9XzXJ8/+vCwn/P+3x+V+QaEbYgHXzuv7/v9n2/81m+/9H
        VkT8v7ra8//TLR7/by6z/p8VZ0LYgFMHN26a31f0t6825n9dvvf/kjS7/1nxpv+zgbZXpdvMwZX7AKFO
        P4KJQ8NKAAAAAElFTkSuQmCC
</value>
  </data>
  <data name="toolStripMenuItemFixColorHeight.Size" type="System.Drawing.Size, System.Drawing">
    <value>250, 22</value>
  </data>
  <data name="toolStripMenuItemFixColorHeight.Text" xml:space="preserve">
    <value>Lock Color Scale (&amp;F)</value>
  </data>
  <data name="toolStripMenuItemColorMap.Image" type="System.Drawing.Bitmap, System.Drawing" mimetype="application/x-microsoft.net.object.bytearray.base64">
    <value>
        iVBORw0KGgoAAAANSUhEUgAAABAAAAAQCAYAAAAf8/9hAAAAAXNSR0IArs4c6QAAAARnQU1BAACxjwv8
        YQUAAAAgY0hSTQAAeiYAAICEAAD6AAAAgOgAAHUwAADqYAAAOpgAABdwnLpRPAAAAQJJREFUOE+ljb1q
        wmAYhd9Mgi46Kr0AC9nc7aRDN5fStSRrR0U3hYJ/Q4dOCv3Jrjeg1PYWdNJRXHQs0qmNp98BQb8QeIcG
        HvLlPMkTB4D862LgnOFTHfvtO753MwtudNH3rY8pXx9v8bPuIdz0LbjRqYHgwUU4LwELG250eqCRRDhL
        A5+GjyPmzC0wTg283Tv4HTk4jE+E5syNTg0M7gRfA8F+aMONTg10bwTLtmDVseFGpwZq14JJVTCt2XCj
        UwN+UfDsCV58G250aqBSEDQrglYEbnRqoJgXeOZP3tXxfnamUwPuhaDsxkOnBnJpwWU2Hjo1kEoIMql4
        6NRA9AXt+Q/K7HOIAXE4zAAAAABJRU5ErkJggg==
</value>
  </data>
  <data name="toolStripMenuItemColorMap.ImageScaling" type="System.Windows.Forms.ToolStripItemImageScaling, System.Windows.Forms">
    <value>None</value>
  </data>
  <data name="toolStripMenuItemColorMap.Size" type="System.Drawing.Size, System.Drawing">
    <value>250, 22</value>
  </data>
  <data name="toolStripMenuItemColorMap.Text" xml:space="preserve">
    <value>Color Mapping (&amp;C)</value>
  </data>
  <data name="toolStripMenuItemAutoPlay.Image" type="System.Drawing.Bitmap, System.Drawing" mimetype="application/x-microsoft.net.object.bytearray.base64">
    <value>
        iVBORw0KGgoAAAANSUhEUgAAABAAAAAQCAYAAAAf8/9hAAAAAXNSR0IArs4c6QAAAARnQU1BAACxjwv8
        YQUAAAAgY0hSTQAAeiYAAICEAAD6AAAAgOgAAHUwAADqYAAAOpgAABdwnLpRPAAAAAlwSFlzAAAK8gAA
        CvIBPVL3EQAAALZJREFUOE9j/P//PwNFAGQAOi7bn+2GTRybGIZmkKKEGRH/iTUEpwGWZfpEGYLVgKgp
        Qf833Fr8nxhDsBoQPMEbZDtRhmA1wKfLGWwACEctCsDrEqwGODZb/M/YEAvWbNus/1+nWOG/RBo3iFZD
        jwmsBpjX6KFo5k9gwaoZnIawxa1eqTLcZnyacRqgki8FdjYhzTgNkM4QJEozTgNEkjlx+pmoQMQW2rjy
        BtZAJDYj4fQCKQYAAPmEmBfWSTCRAAAAAElFTkSuQmCC
</value>
  </data>
  <data name="toolStripMenuItemAutoPlay.Size" type="System.Drawing.Size, System.Drawing">
    <value>150, 22</value>
  </data>
  <data name="toolStripMenuItemAutoPlay.Text" xml:space="preserve">
    <value>Play (&amp;P)</value>
  </data>
  <data name="toolStripMenuItemAutoPlayPause.Image" type="System.Drawing.Bitmap, System.Drawing" mimetype="application/x-microsoft.net.object.bytearray.base64">
    <value>
        iVBORw0KGgoAAAANSUhEUgAAABAAAAAQCAYAAAAf8/9hAAAAAXNSR0IArs4c6QAAAARnQU1BAACxjwv8
        YQUAAAAgY0hSTQAAeiYAAICEAAD6AAAAgOgAAHUwAADqYAAAOpgAABdwnLpRPAAAAAlwSFlzAAAK8gAA
        CvIBPVL3EQAAAMZJREFUOE9j/P//PwNFAGQAJZgizWDXU2I7VgN6N//937Xh1/+8qY8+gRSg89EtxHAB
        SPPVh3/+64auAqr9z4DOJ2hA29pv/289/f1f1W8R2AB0PkEDGld8/n/54e//cm6zwAag8wkaULv4/f8T
        13//F7ObBDYAnU/QgIp5r/7vvvDzP79ZN9gAdD5BA0pmP/+//uTP/5wGrWAD0PkEDSiY/vj/gj2f/7Pq
        NIINQOcTNAAU/2y6TXAD0PkEDSA1ZVI/KZPqAgBmE8VVB/UQsAAAAABJRU5ErkJggg==
</value>
  </data>
  <data name="toolStripMenuItemAutoPlayPause.Size" type="System.Drawing.Size, System.Drawing">
    <value>150, 22</value>
  </data>
  <data name="toolStripMenuItemAutoPlayPause.Text" xml:space="preserve">
    <value>Stop (&amp;S)</value>
  </data>
  <data name="toolStripMenuItemAutoPlaySpeedUp.Image" type="System.Drawing.Bitmap, System.Drawing" mimetype="application/x-microsoft.net.object.bytearray.base64">
    <value>
        iVBORw0KGgoAAAANSUhEUgAAABAAAAAQCAYAAAAf8/9hAAAAAXNSR0IArs4c6QAAAARnQU1BAACxjwv8
        YQUAAAAgY0hSTQAAeiYAAICEAAD6AAAAgOgAAHUwAADqYAAAOpgAABdwnLpRPAAAAAlwSFlzAAAK8gAA
        CvIBPVL3EQAAANNJREFUOE9j/P//PwNFAGRA2f5sIPWfARvGJwe2HEQkzIj4j0shPjkUAyzL9LEaAjIA
        lxzcgKgpQf833FqMVSE+ObgBwRO8wbZjMwSfHNwAny5nsAEgHLUoAMUl+OTgBjg2W/zP2BAL1mzbrP9f
        p1jhv0QaN5jGJwc3wLxGD0UzfwILWDNIAT45uAF6pcpwm5E1gxTgk4MboJIvBbYRXTNIAT45uAHSGYJY
        NYMU4JODGyCSzAn3M3pyxicHNwAWYNjyAj45uAG4MhIx4lhzIDEaYWoAa5B0a5JHpc0AAAAASUVORK5C
        YII=
</value>
  </data>
  <data name="toolStripMenuItemAutoPlaySpeedUp.Size" type="System.Drawing.Size, System.Drawing">
    <value>150, 22</value>
  </data>
  <data name="toolStripMenuItemAutoPlaySpeedUp.Text" xml:space="preserve">
    <value>Play Faster (&amp;U)</value>
  </data>
  <data name="toolStripMenuItemAuoPlaySpeedDown.Image" type="System.Drawing.Bitmap, System.Drawing" mimetype="application/x-microsoft.net.object.bytearray.base64">
    <value>
        iVBORw0KGgoAAAANSUhEUgAAABAAAAAQCAYAAAAf8/9hAAAAAXNSR0IArs4c6QAAAARnQU1BAACxjwv8
        YQUAAAAgY0hSTQAAeiYAAICEAAD6AAAAgOgAAHUwAADqYAAAOpgAABdwnLpRPAAAAAlwSFlzAAAK8gAA
        CvIBPVL3EQAAAN5JREFUOE9j/P//PwNFAGQALly2PxsohV0eJodXc8KMCKwGgDTD5LAaAFJgWaaPUITk
        Rww5dCfCFGy4tfh/1JQgsAtgAKscsgHICkDs4AnecANwysEMQFcA4vt0OYMNwCcHDgOdYgWwn6MWBfwH
        KQbRGRti/zs2W/zHJwf2HswFIIX8CSxwzSBDzGv0wC7AJ4cSCzCFts36YJv1SpXhYYBTDj0WYApBtEq+
        FEosYJXDltJgCqUzBFEMAEUnhhyupApSKJLMiTUlIsvhTMqwwMNnAUos4MtU+OTwuoAYQwFPdFedFYnj
        UQAAAABJRU5ErkJggg==
</value>
  </data>
  <data name="toolStripMenuItemAuoPlaySpeedDown.Size" type="System.Drawing.Size, System.Drawing">
    <value>150, 22</value>
  </data>
  <data name="toolStripMenuItemAuoPlaySpeedDown.Text" xml:space="preserve">
    <value>Play Slower (&amp;D)</value>
  </data>
  <data name="toolStripMenuItemAutoPlayGoTop.Image" type="System.Drawing.Bitmap, System.Drawing" mimetype="application/x-microsoft.net.object.bytearray.base64">
    <value>
        iVBORw0KGgoAAAANSUhEUgAAABAAAAAQCAYAAAAf8/9hAAAAAXNSR0IArs4c6QAAAARnQU1BAACxjwv8
        YQUAAAAgY0hSTQAAeiYAAICEAAD6AAAAgOgAAHUwAADqYAAAOpgAABdwnLpRPAAAAAlwSFlzAAAK8gAA
        CvIBPVL3EQAAAONJREFUOE9j/P//PwNFAGQAsbhsf7YbuloMzQkzIv6DMLpCkGZs4kQZANJsWaaP1WAM
        A6KmBP0HYZgLYJo33FqMIg6TxzAgeIL3fxAGKUDWDGTDxZG9h2GAT5fzfxCGaY5aFABigzFInGAgOjZb
        /AdhiTTu/zrFCv9tm/X/gwzJ2BALFidogHmN3n8QBmpW409gQTEEJE7QAL1S5f8gDFKIbghMHG8YqORL
        /QdhmCJkQ5DFccaCdIbgfxBGtgVmCLo4OBug+0kkmfM/CKOLgwzBJk50PoCFCcFAJDZj4QwDUg0AALk1
        g3EepKYqAAAAAElFTkSuQmCC
</value>
  </data>
  <data name="toolStripMenuItemAutoPlayGoTop.Size" type="System.Drawing.Size, System.Drawing">
    <value>150, 22</value>
  </data>
  <data name="toolStripMenuItemAutoPlayGoTop.Text" xml:space="preserve">
    <value>Cueing (&amp;R)</value>
  </data>
  <data name="toolStripMenuItemAutoPlayMenu.Size" type="System.Drawing.Size, System.Drawing">
    <value>250, 22</value>
  </data>
  <data name="toolStripMenuItemAutoPlayMenu.Text" xml:space="preserve">
    <value>Playing Mode (&amp;P)</value>
  </data>
  <data name="toolStripMenuItemIntegration.Image" type="System.Drawing.Bitmap, System.Drawing" mimetype="application/x-microsoft.net.object.bytearray.base64">
    <value>
        iVBORw0KGgoAAAANSUhEUgAAABAAAAAQCAYAAAAf8/9hAAAAAXNSR0IArs4c6QAAAARnQU1BAACxjwv8
        YQUAAAAgY0hSTQAAeiYAAICEAAD6AAAAgOgAAHUwAADqYAAAOpgAABdwnLpRPAAAAL9JREFUOE+1UjEO
        wjAQCxu8haW8i09UvIOVFWa2TunAzA/IAg9AYsD4WkBpyOUqpEay2sa14yR2ANwHzrk5EQgUEAaaxKCm
        sMZ2CRzXQLMBzjsgeOBxF9OejxeNVq9Itp1YN2glpWZwIHkqRL+Rq2KxvH/3nxJjv4sGksYymsYgdw5a
        kmkSRFdrnwHj/n0Tok2HVPliVZn8LCeWuVFV1gykyt6osuc/C231/bvKTz5zuHJ+9SPu+twP2ZeFgV60
        LxezAkQIH2KsAAAAAElFTkSuQmCC
</value>
  </data>
  <data name="toolStripMenuItemIntegration.Size" type="System.Drawing.Size, System.Drawing">
    <value>250, 22</value>
  </data>
  <data name="toolStripMenuItemIntegration.Text" xml:space="preserve">
    <value>Image Averaging (&amp;I)</value>
  </data>
  <data name="toolStripMenuItemJumpFrame.ShortcutKeys" type="System.Windows.Forms.Keys, System.Windows.Forms">
    <value>Ctrl+F</value>
  </data>
  <data name="toolStripMenuItemJumpFrame.Size" type="System.Drawing.Size, System.Drawing">
    <value>250, 22</value>
  </data>
  <data name="toolStripMenuItemJumpFrame.Text" xml:space="preserve">
    <value>Jump to Selected Image (&amp;J)</value>
  </data>
  <data name="toolStripMenuItemComment.Size" type="System.Drawing.Size, System.Drawing">
    <value>250, 22</value>
  </data>
  <data name="toolStripMenuItemComment.Text" xml:space="preserve">
    <value>Edit Comment</value>
  </data>
  <data name="toolStripMenuItemComment.ToolTipText" xml:space="preserve">
    <value>File Version should be more than 1.</value>
  </data>
  <data name="toolStripComboBox_SearchingArea.Size" type="System.Drawing.Size, System.Drawing">
    <value>121, 20</value>
  </data>
  <data name="toolStripMenuItem2.Size" type="System.Drawing.Size, System.Drawing">
    <value>186, 22</value>
  </data>
  <data name="toolStripMenuItem2.Text" xml:space="preserve">
    <value>Searching Area (n x n)</value>
  </data>
  <data name="HighestPoint.Size" type="System.Drawing.Size, System.Drawing">
    <value>149, 22</value>
  </data>
  <data name="HighestPoint.Text" xml:space="preserve">
    <value>Highest Point</value>
  </data>
  <data name="CenterOfMass.Size" type="System.Drawing.Size, System.Drawing">
    <value>149, 22</value>
  </data>
  <data name="CenterOfMass.Text" xml:space="preserve">
    <value>Center of Mass</value>
  </data>
  <data name="導出する点ToolStripMenuItem.Size" type="System.Drawing.Size, System.Drawing">
    <value>186, 22</value>
  </data>
  <data name="導出する点ToolStripMenuItem.Text" xml:space="preserve">
    <value>Methods for analysis</value>
  </data>
  <data name="ToolStripMenuItem.Size" type="System.Drawing.Size, System.Drawing">
    <value>186, 22</value>
  </data>
  <data name="ToolStripMenuItem.Text" xml:space="preserve">
    <value>Display Clicked Points</value>
  </data>
  <data name="toolStripMenuItem1.Size" type="System.Drawing.Size, System.Drawing">
    <value>250, 22</value>
  </data>
  <data name="toolStripMenuItem1.Text" xml:space="preserve">
    <value>VelocityMeasurement</value>
  </data>
  <data name="toolStripComboBox_Criterion.Size" type="System.Drawing.Size, System.Drawing">
    <value>121, 20</value>
  </data>
  <data name="切片下ToolStripMenuItem.Size" type="System.Drawing.Size, System.Drawing">
    <value>114, 22</value>
  </data>
  <data name="切片下ToolStripMenuItem.Text" xml:space="preserve">
    <value>Criterion</value>
  </data>
  <data name="xLineTiltToolStripMenuItem.Size" type="System.Drawing.Size, System.Drawing">
    <value>250, 22</value>
  </data>
  <data name="xLineTiltToolStripMenuItem.Text" xml:space="preserve">
    <value>XLineTiltFilter</value>
  </data>
  <data name="toolStripMenuItemTool.Enabled" type="System.Boolean, mscorlib">
    <value>False</value>
  </data>
  <data name="toolStripMenuItemTool.Size" type="System.Drawing.Size, System.Drawing">
    <value>58, 20</value>
  </data>
  <data name="toolStripMenuItemTool.Text" xml:space="preserve">
    <value>Tool (&amp;T)</value>
  </data>
  <data name="toolStripMenuItemAppliedOperation.Size" type="System.Drawing.Size, System.Drawing">
    <value>169, 22</value>
  </data>
  <data name="toolStripMenuItemAppliedOperation.Text" xml:space="preserve">
    <value>Order of Filters (&amp;O)</value>
  </data>
  <data name="toolStripMenuItemView.Enabled" type="System.Boolean, mscorlib">
    <value>False</value>
  </data>
  <data name="toolStripMenuItemView.Size" type="System.Drawing.Size, System.Drawing">
    <value>62, 20</value>
  </data>
  <data name="toolStripMenuItemView.Text" xml:space="preserve">
    <value>View (&amp;V)</value>
  </data>
  <data name="toolStripMenuItemW1.Size" type="System.Drawing.Size, System.Drawing">
    <value>206, 22</value>
  </data>
  <data name="toolStripMenuItemW1.Text" xml:space="preserve">
    <value>Single (&amp;S)</value>
  </data>
  <data name="toolStripMenuItemW2.Size" type="System.Drawing.Size, System.Drawing">
    <value>206, 22</value>
  </data>
  <data name="toolStripMenuItemW2.Text" xml:space="preserve">
    <value>Dual (&amp;D)</value>
  </data>
  <data name="toolStripMenuItemActiveCh1.Size" type="System.Drawing.Size, System.Drawing">
    <value>107, 22</value>
  </data>
  <data name="toolStripMenuItemActiveCh1.Text" xml:space="preserve">
    <value>CH1(&amp;F)</value>
  </data>
  <data name="toolStripMenuItemActiveCh2.Enabled" type="System.Boolean, mscorlib">
    <value>False</value>
  </data>
  <data name="toolStripMenuItemActiveCh2.Size" type="System.Drawing.Size, System.Drawing">
    <value>107, 22</value>
  </data>
  <data name="toolStripMenuItemActiveCh2.Text" xml:space="preserve">
    <value>CH2(&amp;S)</value>
  </data>
  <data name="アクティブを切り替えCToolStripMenuItem.Size" type="System.Drawing.Size, System.Drawing">
    <value>206, 22</value>
  </data>
  <data name="アクティブを切り替えCToolStripMenuItem.Text" xml:space="preserve">
    <value>Switch Active Channel (&amp;C)</value>
  </data>
  <data name="toolStripMenuItemWindow.Enabled" type="System.Boolean, mscorlib">
    <value>False</value>
  </data>
  <data name="toolStripMenuItemWindow.Size" type="System.Drawing.Size, System.Drawing">
    <value>76, 20</value>
  </data>
  <data name="toolStripMenuItemWindow.Text" xml:space="preserve">
    <value>Window (&amp;W)</value>
  </data>
  <data name="toolStripMenuItemVersionInfo.Size" type="System.Drawing.Size, System.Drawing">
    <value>154, 22</value>
  </data>
  <data name="toolStripMenuItemVersionInfo.Text" xml:space="preserve">
    <value>Version Info. (&amp;A)</value>
  </data>
  <data name="ヘルプHToolStripMenuItem.Size" type="System.Drawing.Size, System.Drawing">
    <value>60, 20</value>
  </data>
  <data name="ヘルプHToolStripMenuItem.Text" xml:space="preserve">
    <value>Help (&amp;H)</value>
  </data>
  <data name="menuStrip1.Location" type="System.Drawing.Point, System.Drawing">
    <value>0, 0</value>
  </data>
  <data name="menuStrip1.Size" type="System.Drawing.Size, System.Drawing">
    <value>698, 24</value>
  </data>
  <data name="menuStrip1.TabIndex" type="System.Int32, mscorlib">
    <value>1</value>
  </data>
  <data name="menuStrip1.Text" xml:space="preserve">
    <value>menuStrip1</value>
  </data>
  <data name="&gt;&gt;menuStrip1.Name" xml:space="preserve">
    <value>menuStrip1</value>
  </data>
  <data name="&gt;&gt;menuStrip1.Type" xml:space="preserve">
    <value>System.Windows.Forms.MenuStrip, System.Windows.Forms, Version=2.0.0.0, Culture=neutral, PublicKeyToken=b77a5c561934e089</value>
  </data>
  <data name="&gt;&gt;menuStrip1.Parent" xml:space="preserve">
    <value>$this</value>
  </data>
  <data name="&gt;&gt;menuStrip1.ZOrder" xml:space="preserve">
    <value>4</value>
  </data>
  <metadata name="toolStrip1.TrayLocation" type="System.Drawing.Point, System.Drawing, Version=2.0.0.0, Culture=neutral, PublicKeyToken=b03f5f7f11d50a3a">
    <value>0, 26</value>
  </metadata>
  <data name="toolStripButtonOpenFile.Image" type="System.Drawing.Bitmap, System.Drawing" mimetype="application/x-microsoft.net.object.bytearray.base64">
    <value>
        iVBORw0KGgoAAAANSUhEUgAAABAAAAAQCAYAAAAf8/9hAAAAAXNSR0IArs4c6QAAAARnQU1BAACxjwv8
        YQUAAAAgY0hSTQAAeiYAAICEAAD6AAAAgOgAAHUwAADqYAAAOpgAABdwnLpRPAAAAs5JREFUOE91k2lI
        lFEUhifoR38yyIgiKqLCH4EUFFIhIS20E1G2CK1mmWAllTiZjWnmMi4tk7mOS86YDmlNVLZYiGaUZtak
        5jZmuWRllss3zjjzNN83oUZ24OVy7r3nOe+Fc8fJxoiYvC7EbbPFJhPMVtmAYJX1m4ZkfX9WMRf3xfMx
        QwRklUDaUxuqoiFi9RbCdIPIcwQC0vvxS+rjkKoXN98qqdE/IQJEXcjpJFjdRkBiKz5xzXhdaGBLcC2r
        Txlw96/+P0B7rwJ9JX9JBH7vHaK924Lxi5naz4MsWXdwbAejAYUvrejK7U/I7qDzh4WPXWY+tA1S3WJy
        AHQ34nfYxWgVFGgoEAufm9GWmMgs7uN0yic+fbPQ0GHG0GqiomkEQP3bDISefAa7NVi+qsnLjEWnf0LW
        kz5SHvSg0n/nSIKR5k4zNXbrr40CL+oHHA7ys+IY6NZKALHY2nkdi+EE2vQospMiUF89T3JCCIlKOVci
        A3ljNPGyQaC09g8gNyOGga4MqbvNXky9HAyHx5QIeNUo8LxO4Nn7foeDnNRIetuTpe4ioEgXI+l+XjR6
        TSQF2RFokkPJVJ0j7VIwSXFyVDFBkhsJkJ0cwa+PlyXrzaUKCrVxWJtDoSV8REZ73nQG6k5CjR/VNz3Z
        vcvTAVCrwvjZGAWtSm7nxlL+UOm4OPoZldsYKtuA8MiDhixXvPes+Hnce9MCaQJTLyn4URtKS9lZCjVK
        bE0KeHfEAag+AJU7EYrX8Ovecr7pFhHqO5+dK50ThsdXFS3nXXEIt25EQ2MIVO2FV9sxl26k/7EHPXo3
        2jLmYVA6ozg8F/fFM1nsMtFlGHD5YiD5mVEY7hylMl42rHLleIojJ3D3/CTUgTO4FjAbr/VzbG4LZ6//
        6/PEh58iXuHDxaB9nPHfwbEDm9nvuYqta5eycpkrS1znM2v6FKZOdmKas9M/s/8bm1d8Pq8nBykAAAAA
        SUVORK5CYII=
</value>
  </data>
  <data name="toolStripButtonOpenFile.ImageTransparentColor" type="System.Drawing.Color, System.Drawing">
    <value>Magenta</value>
  </data>
  <data name="toolStripButtonOpenFile.Size" type="System.Drawing.Size, System.Drawing">
    <value>23, 22</value>
  </data>
  <data name="toolStripButtonOpenFile.Text" xml:space="preserve">
    <value>Open Files</value>
  </data>
  <data name="toolStripButtonOpenFolder.Image" type="System.Drawing.Bitmap, System.Drawing" mimetype="application/x-microsoft.net.object.bytearray.base64">
    <value>
        iVBORw0KGgoAAAANSUhEUgAAABAAAAAQCAYAAAAf8/9hAAAAAXNSR0IArs4c6QAAAARnQU1BAACxjwv8
        YQUAAAAgY0hSTQAAeiYAAICEAAD6AAAAgOgAAHUwAADqYAAAOpgAABdwnLpRPAAAAnNJREFUOE+9k0lI
        FGAYhufQoUsWmZEISZaIBYOBIdVBxIhypVxByQXLjTJDMcelGdfR2dymdNBmXBp1tLIUwwqhUCRCy4US
        U7OgqBRTQyW3p3EEybKDl354Lz/f+3zv9y8Cwf9Y2SXVrpJCPdfzKslVG0iR6VK31Dc0QY1PtCJ41XQ5
        ucIiwwhLzNL6hSSUIGisUQUYxZ9qrctV/KtLtKjU0zdWgXd0gQnAUJ+O+akGk35O6lkc12KoVNBUk5mx
        GcQnRol3VCEekcUIGqqUzE3WbjAvfyllcSCe2tt5VJfloC3JQFOQzi25iGJpEhugdToZc990651XjGaG
        RDAQuan+Atwpl/Ljs8YUe9Xc1igz6ZEhn2a9lPvVORi0meg1EirVN6goTKVMKUItS15LU63JYeZDEaux
        RzvENNUqWR6VwFjWRr037o2kwGACvImlt96fuDCvKoFWncn0cB58lPOgTkHXY/la0e8jvA6Bbl+WOt2Z
        f+LCuyohERecp69GeB4RlBeK+f5WwlhnGk16OSsjYuiPWgP0hhuNgSx1eTHffpqZ1pNMNB5FEm1LoKt5
        gekwS5VpTPQlc7dGRs9zY5LBeCPgIvQEs/LiHAvPzjLb5sxkkyNf6+zpzt5FkLsNjnY77EwAdb6I/vZ0
        7tXkw3A6vDLGfenHQocHs09dmGp2Ytwg5JPuEANyc8SRB3E4bNmyfpVFuUk0VOYx8DCGbpVgXV3ybbRL
        t9OSsZP6VAu0SVbcvGZNkNuBFScHa7d1gCorEZX4ErnJoaRcCSAu3Isw/1OcP3Mc1xNCjgltsbexYr/l
        HvbuNmOfudnGh7SlX7VJ8S/VOuT9HVchogAAAABJRU5ErkJggg==
</value>
  </data>
  <data name="toolStripButtonOpenFolder.ImageTransparentColor" type="System.Drawing.Color, System.Drawing">
    <value>Magenta</value>
  </data>
  <data name="toolStripButtonOpenFolder.Size" type="System.Drawing.Size, System.Drawing">
    <value>23, 22</value>
  </data>
  <data name="toolStripButtonOpenFolder.Text" xml:space="preserve">
    <value>Open Folder</value>
  </data>
  <data name="toolStripButtonSave.Enabled" type="System.Boolean, mscorlib">
    <value>False</value>
  </data>
  <data name="toolStripButtonSave.Image" type="System.Drawing.Bitmap, System.Drawing" mimetype="application/x-microsoft.net.object.bytearray.base64">
    <value>
        iVBORw0KGgoAAAANSUhEUgAAABAAAAAQCAYAAAAf8/9hAAAAAXNSR0IArs4c6QAAAARnQU1BAACxjwv8
        YQUAAAAgY0hSTQAAeiYAAICEAAD6AAAAgOgAAHUwAADqYAAAOpgAABdwnLpRPAAAAi1JREFUOE+tk91L
        k3EUx/0XvO8m8KLbmhrDtVgNnnIOZdkwrIhSn/A1TZf5QoqladTyBbIVLp20Wk3CSUW+gCliIoulaGXm
        iqY4fEUngsG33/lFzy/TuskfnMvP5zznnO8TFrYT78XzEKg87Stocy/jkXMBLc1B3LPNoKH+G6y3/Lhe
        NYnyso8oLhpDQf4ILuT4oPQmsKcbqK9bx7/e2voGDEk9OJH0jJcicD9d4oKa6sW/8gQHF9Zw0PQSKpUM
        83GXEDgfznNBedn0toJf8OfAEiKNHhRdnsIxU6sQ2JtmueCS5dMWwe/wu4kg9khu5OWOIyHeLgSNdwJc
        kJ01sknwJzzgC2CXzglZHobRaBOCutqvXCCnDSuC7eDuoS8Ij2nGyVOvERvbIAQ3aqbQ1Ql2SuDMuTcw
        n+7n26aF0cz02dT5J9yLRPMrSJJVCK5WTKDDA5YBoNXxnd19FVWVc3yptDCaOTPDp8BxCe3Q66uFoKR4
        HK7HwAP7BgtOCIbk3E1lOmtBcnop7xwXz+CjLuh0FUJgKRhlMFB7O8Q7k4CFBJEaCd4PsxidnIOcfw2H
        DW0c1hxyQKstFQKKpe0ulM8mAcHnC2/ivX8e/pllXLxiRZTOweAWRB24D01MoRBkZrxlc6/wmSP0Luze
        J+FJRx88nQPo6h1C/6AXR4xmqLRNiGbwXnUj1Oo8IchK9yampvTxeFLCKCR0ZzoVbZsWRjNTVyqC90dn
        C8H//NE/AEJWOr7cK6XnAAAAAElFTkSuQmCC
</value>
  </data>
  <data name="toolStripButtonSave.ImageTransparentColor" type="System.Drawing.Color, System.Drawing">
    <value>Magenta</value>
  </data>
  <data name="toolStripButtonSave.Size" type="System.Drawing.Size, System.Drawing">
    <value>23, 22</value>
  </data>
  <data name="toolStripButtonSave.Text" xml:space="preserve">
    <value>Save As</value>
  </data>
  <data name="toolStripSeparator2.Size" type="System.Drawing.Size, System.Drawing">
    <value>6, 25</value>
  </data>
  <data name="toolStripButtonCrossSection.Enabled" type="System.Boolean, mscorlib">
    <value>False</value>
  </data>
  <data name="toolStripButtonCrossSection.Image" type="System.Drawing.Bitmap, System.Drawing" mimetype="application/x-microsoft.net.object.bytearray.base64">
    <value>
        iVBORw0KGgoAAAANSUhEUgAAABAAAAAQCAYAAAAf8/9hAAAAAXNSR0IArs4c6QAAAARnQU1BAACxjwv8
        YQUAAAAgY0hSTQAAeiYAAICEAAD6AAAAgOgAAHUwAADqYAAAOpgAABdwnLpRPAAAAVhJREFUOE+d0r9K
        w0AcB/CCguAiOPkGPoCDow8gCL5EJ/EBXAKSpsnlKhSEUjDJYkv/QAZLoNCQDNIhQ4dACJQQ6FCa0BI4
        pJWgKT/vBMExyW+5O7jv534cvwrG9QtJejyvlC0s1auY5yMZCY4sCneNBndaypJl/hpLQgcjjmCxptP9
        zWAwOCiMiaJ4wrpCqPbOOmPnwshfACF0xvbz+fy+NMKCQRB8+b4vl0YWi8UHIQRms5lQCgnDkACtKIpg
        Op3yhRHP80iaprDb7WC5XMJkMhELIQxg4fV6DdvtFuI4BtM0n3IjruuSLMsgSRKwbXvPunAcB/r9/lsu
        hAGr1er3ZfqhoGlahw5ZtdfrPecCLMvaj0ajl/F4bLCPNAzD5jjuMFeYXaLhB7Z2u91LOg/fdLCg1Wrd
        5gb+X6StG5vNBnRd99rt9nFhRFGUq+Fw+Kmq6muz2Tz6AeLm0LSwAhMcAAAAAElFTkSuQmCC
</value>
  </data>
  <data name="toolStripButtonCrossSection.ImageTransparentColor" type="System.Drawing.Color, System.Drawing">
    <value>Magenta</value>
  </data>
  <data name="toolStripButtonCrossSection.Size" type="System.Drawing.Size, System.Drawing">
    <value>23, 22</value>
  </data>
  <data name="toolStripButtonCrossSection.Text" xml:space="preserve">
    <value>Cross Section Tool</value>
  </data>
  <data name="LengthMeasurement.Enabled" type="System.Boolean, mscorlib">
    <value>False</value>
  </data>
  <data name="LengthMeasurement.Image" type="System.Drawing.Bitmap, System.Drawing" mimetype="application/x-microsoft.net.object.bytearray.base64">
    <value>
        iVBORw0KGgoAAAANSUhEUgAAABEAAAARCAYAAAA7bUf6AAAAAXNSR0IArs4c6QAAAARnQU1BAACxjwv8
        YQUAAAAgY0hSTQAAeiYAAICEAAD6AAAAgOgAAHUwAADqYAAAOpgAABdwnLpRPAAAAbZJREFUOE+dVN1K
        AkEUNk37oZB+ILoKuiiIot6hF+gBuutaegSvepswegAR0RuhrZYEcXf9Rd1VV/RC0wv1dL5hR7a0cDtw
        ODPO+b755ptZfZZlUqdjE4ffx8F1BdVTqO9vFI1GRb4qLzQcfoIw6ImEAcfIVCo1I3t+eiRD12g6nZ55
        ImPANZMFkFIZiP91POwMEodgfykSblpFIys5kgp4fPoXeG6NAXcucITnF24fllLCoBOk21iphGvEq7Hn
        2JUzLJWhMtG9W81PZb8qlTfkmBtkol2MFUXBbQWcRxkYj8e3PN+cUwtmeTsMPkRqmkaZTIYKhYIgKRaL
        FI/HKZlMQunBIhJxHI4dbrjUdZ0sy6JarSZAIMvn89RutykWi6Fv6xuJ+xhYqFQqAtzv96nRaFC5XCbT
        NCmXy1E6nRZj4YljJt7JmuuRhev1umgaDAbUarX4I+0IRfDFtm2aTCYPjNlg/NVMiYsg1Gw2P3q9Hnah
        0WgkiNhEoUZVVfwcWnj1MJAXb7rdLhmGQdVqlUqlEsFUyM9msyITiQTBJw7x17HIVL88nlMxFx8lQJzr
        vNm2k3uS4At+tA1qAmcmVAAAAABJRU5ErkJggg==
</value>
  </data>
  <data name="LengthMeasurement.ImageTransparentColor" type="System.Drawing.Color, System.Drawing">
    <value>Magenta</value>
  </data>
  <data name="LengthMeasurement.Size" type="System.Drawing.Size, System.Drawing">
    <value>23, 22</value>
  </data>
  <data name="LengthMeasurement.Text" xml:space="preserve">
    <value>Length Measurement</value>
  </data>
  <data name="toolStripButtonZoom.Enabled" type="System.Boolean, mscorlib">
    <value>False</value>
  </data>
  <data name="toolStripButtonZoom.Image" type="System.Drawing.Bitmap, System.Drawing" mimetype="application/x-microsoft.net.object.bytearray.base64">
    <value>
        iVBORw0KGgoAAAANSUhEUgAAABAAAAAQCAYAAAAf8/9hAAAAAXNSR0IArs4c6QAAAARnQU1BAACxjwv8
        YQUAAAAgY0hSTQAAeiYAAICEAAD6AAAAgOgAAHUwAADqYAAAOpgAABdwnLpRPAAAAelJREFUOE+tk0tr
        E1EYhoNCti66kW4EN6XBXyBCcdVfEBA3RSjWhS5b0c1AKS0WJZSAQ6tppVoIU3NZGO1tmunNJE1Sa0un
        lziTZCaaaNJgmUxmphBezyS6ywQiPfAtDuc8z/d+HI7NdlELwKXVlE4v8Ya8EA7XPpAKJM5kZrtMU+Ss
        ZR8TXknpXFIyIJbOIZUNSKcGTn7qYA9+Y4bLcxTVQsKSzglJh1w+B5/XsCNVEc9WsStXIfwyEPpSwsRH
        gbZMschrslg06nCCgNsZFVFRxZagNkSSiufBlGwpMOfNksgmHEuriBB481sF66kKuJMKEesYZcI1S4Gf
        CNIlA1ECfyZdNwi8RsDVYwXsoYL9Hzp65loIvBsF+fBv/H9d2SMFywQ29zFRwdOpZN4ywex6nv60e4rj
        gl6fvQ7zDXgvp8GznIbL5dLY4d6uphLziV4uZDh/rIBkVsX+dw1fSUUFBa+X0pjwRnDgH0Xoye1icPCm
        tWT8/RE94uVlc96eN+Ha0Kt4bsw9LSZmB1GIz2Pn3RC8D28U3z7oai5pFo+hnPbA41u+LbofuTUPIpP3
        4em7VmzrBzCUwz73qNu38sIJIfQMdN9VtCUwLzNOh33yXqfPM3Ad7rtXxtoWNCS2y+47HZ3/BVtBfwDE
        m3GlHVI3uAAAAABJRU5ErkJggg==
</value>
  </data>
  <data name="toolStripButtonZoom.ImageTransparentColor" type="System.Drawing.Color, System.Drawing">
    <value>Magenta</value>
  </data>
  <data name="toolStripButtonZoom.Size" type="System.Drawing.Size, System.Drawing">
    <value>23, 22</value>
  </data>
  <data name="toolStripButtonZoom.Text" xml:space="preserve">
    <value>Expand Area</value>
  </data>
  <data name="toolStripButtonZoomLock.Enabled" type="System.Boolean, mscorlib">
    <value>False</value>
  </data>
  <data name="toolStripButtonZoomLock.Image" type="System.Drawing.Bitmap, System.Drawing" mimetype="application/x-microsoft.net.object.bytearray.base64">
    <value>
        iVBORw0KGgoAAAANSUhEUgAAABAAAAAQCAYAAAAf8/9hAAAAAXNSR0IArs4c6QAAAARnQU1BAACxjwv8
        YQUAAAAgY0hSTQAAeiYAAICEAAD6AAAAgOgAAHUwAADqYAAAOpgAABdwnLpRPAAAArJJREFUOE9901tI
        01EcB3CLIKgeo4ee9SG6PIgalKUZubzMqS0v4TVURC0vaYWlm+IFBXUtYxo5L0stJZ2bF8zLlJl4yanp
        tElOaTqnzuku/nWb9m0uCKG//eA8HM7vfM7v94NzzMYSDIboxINQW8r8koq2qFi9oNMT51QazZnTJ0/J
        7OzsWRG+lwQHeUdGZ/84800Vf6K5eWina3QGXdNylAnEeMqqhX8UQ30/IT/kyMtB8QXnWVz+cI9ItL9m
        IKAkjJDrCEjWDBBML4PJbYO79zOTOz3ZlhTpEku4lfxWvWJ9CwaTGVqjGWvbJsxubEO0oMX7USVic7lw
        9k/MJgVKqwTS9oFxyyUj9KY9GMx70BBmzG0Q6Jdv4eO4Ghk1fbjql7RJCiRncTAwp4Bcu4N1wgTNrhlK
        vRFTqwb0/thE7cgKsuu+woWeAlKAWVI9X9szBt2SGNrFduzKCqGeLkdV8xccRIVYgZTSNjh5xUlIAUYR
        r2bnpxDSvhwUPKeggUXHLD8UZXlhViD/0xQCn7DhFx5jIAViGOVntTMccJh30DCpRtM3DSTNsShJp0Bl
        GezDrGq4BaSg9nUUeQsHqmo4HW9zPBGdVYHMGhFkn9PwIuEGXO89giv9MV4xadj8nk+O9HV2rnQ3cnB4
        9TayrfvJkW54elPS3BwuY5BzkRw5SISuA1DVg1jgYWmqElDysK9kITfVx1o21ZfqT/OlkiMd9WxghYdf
        Y8EoSHVEZPAVyNpDQAwG4mX8rb99H4kIecWAogK7/RRIWwLQwPaAaSICum5vJEU6WQEGw+b44UqERfZI
        jbn9B2/iFgKyPKiFLhj4EARpoweWW+9CVncdcWEO/0yeRqNdo9GoIz4+Xn5WYKi/RVBZ7LJfnBGCzEQv
        i3wTceGOiLe8nh7t/O6/39hy+BvtS+p/E7k15wAAAABJRU5ErkJggg==
</value>
  </data>
  <data name="toolStripButtonZoomLock.ImageTransparentColor" type="System.Drawing.Color, System.Drawing">
    <value>Magenta</value>
  </data>
  <data name="toolStripButtonZoomLock.Size" type="System.Drawing.Size, System.Drawing">
    <value>23, 22</value>
  </data>
  <data name="toolStripButtonZoomLock.Text" xml:space="preserve">
    <value>Expand Area Lock</value>
  </data>
  <data name="toolStripButtonRescale.Enabled" type="System.Boolean, mscorlib">
    <value>False</value>
  </data>
  <data name="toolStripButtonRescale.Image" type="System.Drawing.Bitmap, System.Drawing" mimetype="application/x-microsoft.net.object.bytearray.base64">
    <value>
        iVBORw0KGgoAAAANSUhEUgAAABAAAAAQCAYAAAAf8/9hAAAAAXNSR0IArs4c6QAAAARnQU1BAACxjwv8
        YQUAAAAgY0hSTQAAeiYAAICEAAD6AAAAgOgAAHUwAADqYAAAOpgAABdwnLpRPAAAAH9JREFUOE/Fk0ES
        gCAIRfPmHo1btfMXThIOmFKLmGGj/jcfhLT5Aec4Dd7yMU4BpwRKKZL84EGsAQKBjiCgQr4AqlkQkWTA
        wd2DIMC0KOrAAPacM1oulGAd/A+4bNcv7UswQ+fOmBYqQBN3U7sK0OJXAHfkhysyKMFdvMmeTa4PqrG7
        GGdpfxgAAAAASUVORK5CYII=
</value>
  </data>
  <data name="toolStripButtonRescale.ImageTransparentColor" type="System.Drawing.Color, System.Drawing">
    <value>Magenta</value>
  </data>
  <data name="toolStripButtonRescale.Size" type="System.Drawing.Size, System.Drawing">
    <value>23, 22</value>
  </data>
  <data name="toolStripButtonRescale.Text" xml:space="preserve">
    <value>Color Scale Control</value>
  </data>
  <data name="toolStripButtonScaleLock.Enabled" type="System.Boolean, mscorlib">
    <value>False</value>
  </data>
  <data name="toolStripButtonScaleLock.Image" type="System.Drawing.Bitmap, System.Drawing" mimetype="application/x-microsoft.net.object.bytearray.base64">
    <value>
        iVBORw0KGgoAAAANSUhEUgAAABAAAAAQCAYAAAAf8/9hAAAAAXNSR0IArs4c6QAAAARnQU1BAACxjwv8
        YQUAAAAgY0hSTQAAeiYAAICEAAD6AAAAgOgAAHUwAADqYAAAOpgAABdwnLpRPAAAAXBJREFUOE/Fk8tL
        AlEUxhOqVX9G61YZQQ9pEWZFq16CWS6K0KAWBmEPZmGCLkzcWFG5GMhQqGxCMaRGiqigKNJiVkWZunCj
        C5XA+XQMxaBhpjYd+LgcOOf3ncu5V1IjLvBDmURc61cVWJatiMt/01wCVMf/AGiaRll/mkAUADirTUfP
        kXr1IcdYkAxvAOGhBs5RFCD7RiFCG2FekMNtG8Tz4RjWTWrU10myBEGgLN4rpJ4ccBDd3Ipai2q8O5jG
        mkHO5ZVmDsILSFwbsGnsreyYOZnH4kyHOAAdCMSDHgeqdeqxl/KHm2DZtfr8/pa4QqT9QMKFzAuJ6KMT
        iJHIx2xY1Q8IA/wuOxAnwd4qYdZLoVE2gfGpkLkcwZKuSxhAkVbgfRu5kBwR7zDcdgU+7yeQDvZjTtMi
        DNjfsQCMCUlKhou9UUQ8Cnwc94DZbYNW3SwMuAp5j5xWWd66rMLKbB/0U53QjkuhK7obJtu3+H5fAaD8
        P0q2y54OAAAAAElFTkSuQmCC
</value>
  </data>
  <data name="toolStripButtonScaleLock.ImageTransparentColor" type="System.Drawing.Color, System.Drawing">
    <value>Magenta</value>
  </data>
  <data name="toolStripButtonScaleLock.Size" type="System.Drawing.Size, System.Drawing">
    <value>23, 22</value>
  </data>
  <data name="toolStripButtonScaleLock.Text" xml:space="preserve">
    <value>Color Scale Lock</value>
  </data>
  <data name="toolStripButtonScaleLock.ToolTipText" xml:space="preserve">
    <value>Color Scale Lock</value>
  </data>
  <data name="toolStripButtonGrid.Enabled" type="System.Boolean, mscorlib">
    <value>False</value>
  </data>
  <data name="toolStripButtonGrid.Image" type="System.Drawing.Bitmap, System.Drawing" mimetype="application/x-microsoft.net.object.bytearray.base64">
    <value>
        iVBORw0KGgoAAAANSUhEUgAAABAAAAAQCAYAAAAf8/9hAAAAAXNSR0IArs4c6QAAAARnQU1BAACxjwv8
        YQUAAAAgY0hSTQAAeiYAAICEAAD6AAAAgOgAAHUwAADqYAAAOpgAABdwnLpRPAAAAVZJREFUOE9jYKAm
        yJt9/z/MvKzpt+Hs+L5LcHZI40k4G8NuZAPSJt+EK4zpPA9nB9QexTQApBGEs2fc+58BtDl9yo3/KROv
        /k8E2hzbde5/ROvp/yCbQZp9Kg/+9yjd+9+lcDumQVlTEc4GaYY5MaT5OJztUbobtxdANsM0ITs7sPYI
        XNylcCemASBnZyA5G6Q5oh3k7ONAZx8GO9sN5OyC7f/tcrf+t8nc+N8ybR2mQSjOBmqGuQbZ2SDNOGMe
        FGAwSZDNMLYTkrMt0tdiGhDfc+U/2Nng0EY4G2QzyM8O2Vv/W2du+m+euu6/adKq/4bxK/4bRC/FNAg5
        tEF+hrkA2dkgzTi9EITkbOTQRg4wvRhsNsOdvR+cSEB+doCGtjkwtE2SVoOdrRe97L9O1OL/WhELwRjD
        JSihnY0IbaP45XDFWDXCTEJ2tkUqIrSRnY3XAHJyNgCOffGUI9q5jwAAAABJRU5ErkJggg==
</value>
  </data>
  <data name="toolStripButtonGrid.ImageTransparentColor" type="System.Drawing.Color, System.Drawing">
    <value>Magenta</value>
  </data>
  <data name="toolStripButtonGrid.Size" type="System.Drawing.Size, System.Drawing">
    <value>23, 22</value>
  </data>
  <data name="toolStripButtonGrid.Text" xml:space="preserve">
    <value>Gild Line</value>
  </data>
  <data name="toolStripButtonColorMapping.Enabled" type="System.Boolean, mscorlib">
    <value>False</value>
  </data>
  <data name="toolStripButtonColorMapping.Image" type="System.Drawing.Bitmap, System.Drawing" mimetype="application/x-microsoft.net.object.bytearray.base64">
    <value>
        iVBORw0KGgoAAAANSUhEUgAAAAgAAAAOCAYAAAASVl2WAAAAAXNSR0IArs4c6QAAAARnQU1BAACxjwv8
        YQUAAAAgY0hSTQAAeiYAAICEAAD6AAAAgOgAAHUwAADqYAAAOpgAABdwnLpRPAAAAOBJREFUKFNtirFO
        wlAYhc91MYEFRg0PoEk39zLh4MagwZG0K6MENk1IAB0YmNpEhIlBfQGbqK+gk4yGJzCM0h56EhJ6SW/y
        5T/5vmvCcYfXlzUcGIPsS0jMnyPgadTg/+894+WDhZwaZj2H8VeN/LaRU8OsW2D8XiI/Uz62pFtODdOW
        4frFMHndEadbTg1BE/wLwFVoI6eG4RX40wcXAxs5NbQvwLcbMGrbyKnBd8FHD5z4NnJqqJ+Bt3Xwbg85
        NbgnoJf+9Krbm9lqcCrguZOPGo5L4OlRPmooHoLlYj5qGz+l36/XzYB0AAAAAElFTkSuQmCC
</value>
  </data>
  <data name="toolStripButtonColorMapping.ImageScaling" type="System.Windows.Forms.ToolStripItemImageScaling, System.Windows.Forms">
    <value>None</value>
  </data>
  <data name="toolStripButtonColorMapping.ImageTransparentColor" type="System.Drawing.Color, System.Drawing">
    <value>Magenta</value>
  </data>
  <data name="toolStripButtonColorMapping.Size" type="System.Drawing.Size, System.Drawing">
    <value>23, 22</value>
  </data>
  <data name="toolStripButtonColorMapping.Text" xml:space="preserve">
    <value>Color Mapping</value>
  </data>
  <data name="toolStripSplitButtonTilt.BackgroundImageLayout" type="System.Windows.Forms.ImageLayout, System.Windows.Forms">
    <value>Zoom</value>
  </data>
  <data name="toolStripMenuItemTiltOff.Size" type="System.Drawing.Size, System.Drawing">
    <value>140, 22</value>
  </data>
  <data name="toolStripMenuItemTiltOff.Text" xml:space="preserve">
    <value>Tilt OFF(&amp;O)</value>
  </data>
  <data name="toolStripMenuItemAutoTilt.Size" type="System.Drawing.Size, System.Drawing">
    <value>140, 22</value>
  </data>
  <data name="toolStripMenuItemAutoTilt.Text" xml:space="preserve">
    <value>AutoTilt(&amp;A)</value>
  </data>
  <data name="toolStripMenuItemXLineTilt.Size" type="System.Drawing.Size, System.Drawing">
    <value>140, 22</value>
  </data>
  <data name="toolStripMenuItemXLineTilt.Text" xml:space="preserve">
    <value>X LineTilt(&amp;L)</value>
  </data>
  <data name="toolStripMenuItemManualTilt.Size" type="System.Drawing.Size, System.Drawing">
    <value>140, 22</value>
  </data>
  <data name="toolStripMenuItemManualTilt.Text" xml:space="preserve">
    <value>ManualTilt(&amp;M)</value>
  </data>
  <data name="toolStripSplitButtonTilt.Enabled" type="System.Boolean, mscorlib">
    <value>False</value>
  </data>
  <data name="toolStripSplitButtonTilt.Image" type="System.Drawing.Bitmap, System.Drawing" mimetype="application/x-microsoft.net.object.bytearray.base64">
    <value>
        iVBORw0KGgoAAAANSUhEUgAAABAAAAAQCAYAAAAf8/9hAAAAAXNSR0IArs4c6QAAAARnQU1BAACxjwv8
        YQUAAAAgY0hSTQAAeiYAAICEAAD6AAAAgOgAAHUwAADqYAAAOpgAABdwnLpRPAAAAT5JREFUOE+d09lK
        w0AUBuD6Prn1Li/gTd4h+A55h7yCS9wFd+Nyq7VB63KhGEREpDalVUuNVUtbbWd+c46HFi/HwMAwzHyz
        nD8jy/sXyGUfAG5ZT/rDMUD/GRvOyeYToKGgtEI/az2l8NVX6PYU2t8Kra7CR0eh2dZIWxqNT436u8Zz
        U2N0bBy5pb1zXmxZFmzbhuM4cF0XnufB930EQYAwDBFFEeI4RpIkSNMUtTcBFnfPeGdToPI6AE752KZA
        uSHAwk6R72wKlOoCzIdFfjBT4OFFgLntE35tU+D+SYDZrWMulSlwV8NvGWc2I66zKXBbFSDYKHBITIGb
        igDT6wVOmCkQJwJMrR1xPE2B6/IAyHO2TYGrRwEmVw/5x6BsUzwpYRQSqjOVil6bHozuTMemnWnxZUmA
        iZUDLsd/2w9Gx9aha2CiEQAAAABJRU5ErkJggg==
</value>
  </data>
  <data name="toolStripSplitButtonTilt.ImageScaling" type="System.Windows.Forms.ToolStripItemImageScaling, System.Windows.Forms">
    <value>None</value>
  </data>
  <data name="toolStripSplitButtonTilt.ImageTransparentColor" type="System.Drawing.Color, System.Drawing">
    <value>Magenta</value>
  </data>
  <data name="toolStripSplitButtonTilt.Size" type="System.Drawing.Size, System.Drawing">
    <value>32, 22</value>
  </data>
  <data name="toolStripSplitButtonTilt.Text" xml:space="preserve">
    <value>Tilt Corrections</value>
  </data>
  <data name="toolStripButtonGaussFilter.Enabled" type="System.Boolean, mscorlib">
    <value>False</value>
  </data>
  <data name="toolStripButtonGaussFilter.Image" type="System.Drawing.Bitmap, System.Drawing" mimetype="application/x-microsoft.net.object.bytearray.base64">
    <value>
        iVBORw0KGgoAAAANSUhEUgAAABAAAAAQCAYAAAAf8/9hAAAAAXNSR0IArs4c6QAAAARnQU1BAACxjwv8
        YQUAAAAgY0hSTQAAeiYAAICEAAD6AAAAgOgAAHUwAADqYAAAOpgAABdwnLpRPAAAAN1JREFUOE9jYBg0
        oP5/PRMtHMMJNBSEyQIyDIwMPxgZGb8AdSuTbAITE9Mx7yhvwd6VvSAXfAViDqINmTlzJivQ5tcwTUD2
        O5AY0QawsrJuBypei2TrKagYca4AKj6B7mSgK74DxQQIusLGxkYNqHg3FgN2GxkZ6RI0ABh4R4WFhXnR
        FRobG4PCABQjuL2RkJAgCzTgEC5FQJfdBKnB6Qo2NrYzQEl+PM5kBxryBsMCDw8PdiA4BZQwIehHBgZd
        kFolJSW4RY+Aml4CsSoRmmFK5IAuAXl1Awl6sCsFAEHzJi2a89ONAAAAAElFTkSuQmCC
</value>
  </data>
  <data name="toolStripButtonGaussFilter.ImageTransparentColor" type="System.Drawing.Color, System.Drawing">
    <value>Magenta</value>
  </data>
  <data name="toolStripButtonGaussFilter.Size" type="System.Drawing.Size, System.Drawing">
    <value>23, 22</value>
  </data>
  <data name="toolStripButtonGaussFilter.Text" xml:space="preserve">
    <value>Gaussian Filter</value>
  </data>
  <data name="toolStripButtonIntegration.Enabled" type="System.Boolean, mscorlib">
    <value>False</value>
  </data>
  <data name="toolStripButtonIntegration.Image" type="System.Drawing.Bitmap, System.Drawing" mimetype="application/x-microsoft.net.object.bytearray.base64">
    <value>
        iVBORw0KGgoAAAANSUhEUgAAABAAAAAQCAYAAAAf8/9hAAAAAXNSR0IArs4c6QAAAARnQU1BAACxjwv8
        YQUAAAAgY0hSTQAAeiYAAICEAAD6AAAAgOgAAHUwAADqYAAAOpgAABdwnLpRPAAAAKZJREFUOE9jYEAF
        HEDuUyD+jweD5HGCBqBMw/852v//78z+//9A0///V5f+///02P//v76DDAXL49JtAJQ4DtaM24DjQDUg
        V2IF64Gip/E4/TVQDmQJfQHI3xQBsg3AFo1kuYRsF8Bso9gAkp0NSiRP8KQFkItASZkRl8ngpEpEUsZq
        ACiVHSOQlI8B1XDisn0dNCn/A9LY8CuguCG+QAE5ixDG0A8AspKJoEX4NxAAAAAASUVORK5CYII=
</value>
  </data>
  <data name="toolStripButtonIntegration.ImageTransparentColor" type="System.Drawing.Color, System.Drawing">
    <value>Magenta</value>
  </data>
  <data name="toolStripButtonIntegration.Size" type="System.Drawing.Size, System.Drawing">
    <value>23, 22</value>
  </data>
  <data name="toolStripButtonIntegration.Text" xml:space="preserve">
    <value>Image Averaging</value>
  </data>
  <data name="toolStripButtonChangeDspType.Enabled" type="System.Boolean, mscorlib">
    <value>False</value>
  </data>
  <data name="toolStripButtonChangeDspType.Font" type="System.Drawing.Font, System.Drawing">
    <value>Microsoft Sans Serif, 8.25pt</value>
  </data>
  <data name="toolStripButtonChangeDspType.Image" type="System.Drawing.Bitmap, System.Drawing" mimetype="application/x-microsoft.net.object.bytearray.base64">
    <value>
        iVBORw0KGgoAAAANSUhEUgAAABAAAAAQCAYAAAAf8/9hAAAAAXNSR0IArs4c6QAAAARnQU1BAACxjwv8
        YQUAAAAgY0hSTQAAeiYAAICEAAD6AAAAgOgAAHUwAADqYAAAOpgAABdwnLpRPAAAAgxJREFUOE+lkvtL
        U2EYx+0PEbtpFwnBKPGKiJImGP0gYhIYs1E5GF5gIxkpA00JRSmMEF0ohMh+GaRWYlqabMVcNdS2QpaI
        VqiDIYhk397vA6fXhCjyhYdzeM/5fp7vczkAdeL2cwho7v/wWzT1zcN+Pwhr51uY2/y41PQaF+wzKKiZ
        QvaN58g0jyLd5KEUcQbg+84P/Cm2tncQjW3j68YWIqubCC3FcOJc478BAuGoZM6zvoRnakXEruEIjhc4
        /g5gZop9c+voGAyLbQIfeBZxLL9BA1jzXvuGbWamuKh+GmmVbswE19A59FEBbmoAG7YbsLtm2mZmiml9
        cvabNDwpz6YB7LYBoMXCumkJr7LOmnnHzBQ/9X2Bo2cOibm1GsBREbAQiYmw/8lnuCeWkVzcgnZlnw1j
        3HV/wuNXK6i/9x5Hc6wawDlTXHbLJ+LZUBQPRyKwdQdxutwl1h+NLXHh5Ht1ewBHsiwawCW57HyDAfWR
        dvl0uhZQ1eqX8aVc7EKLqrum651ATLf9OJx5XQM4KmY0xPzZ0hFAiQJnXB0WwME0E3IsL5B17ZlADqWb
        NYDrOepdlcysmTWWOrxqbceRWtaLk0VO1XW72D5Vckd2gMBfq8zdpmUG62NJvKM4+XyziDk24xmfWoGE
        s1c0gHPmbrPTpHNJKOCo2G1mZs20zcwUJ5yp1AB5+8/zEwgF5GMVDxh4AAAAAElFTkSuQmCC
</value>
  </data>
  <data name="toolStripButtonChangeDspType.ImageTransparentColor" type="System.Drawing.Color, System.Drawing">
    <value>Magenta</value>
  </data>
  <data name="toolStripButtonChangeDspType.Size" type="System.Drawing.Size, System.Drawing">
    <value>25, 22</value>
  </data>
  <data name="toolStripButtonChangeDspType.Text" xml:space="preserve">
    <value>nm</value>
  </data>
  <data name="toolStripButtonChangeDspType.ToolTipText" xml:space="preserve">
    <value>Height / Voltage</value>
  </data>
  <data name="toolStripSeparator4.Size" type="System.Drawing.Size, System.Drawing">
    <value>6, 25</value>
  </data>
  <data name="VelocityMeasurement.Enabled" type="System.Boolean, mscorlib">
    <value>False</value>
  </data>
  <data name="VelocityMeasurement.Image" type="System.Drawing.Bitmap, System.Drawing" mimetype="application/x-microsoft.net.object.bytearray.base64">
    <value>
        iVBORw0KGgoAAAANSUhEUgAAABAAAAAQCAYAAAAf8/9hAAAAAXNSR0IArs4c6QAAAARnQU1BAACxjwv8
        YQUAAAAgY0hSTQAAeiYAAICEAAD6AAAAgOgAAHUwAADqYAAAOpgAABdwnLpRPAAAAPdJREFUOE+NUzEO
        wjAQS1sKEgwgscOCEBsjI///VML5eg5uhGgjnXptXZ/tNENKaWtVrLg6a1D/FjGOWwIvcBlBKWWIQs/q
        pVcMsYMx91QAC7VIxtEkUkz0k4Wc84EvrX/KB87R3Psgw51pH1IcRBLrx7gngduRIVd97wSxyH5rk7MP
        NjIAmcC/W9hRosm6C8gDav0b5h3PKoHuAB66CgSpITbTZwqAPsq0h4LVWhsuLYDtwlDCG1UgvBMJf+zI
        tI2aKHLQxEXNPgjGuMLi/C+WcByjpfKhMoZ8z0L8fZ48pZLAVL0aAqpef5gkI5VdCdYcYYrTa/cB2zM4
        L6CvuSQAAAAASUVORK5CYII=
</value>
  </data>
  <data name="VelocityMeasurement.ImageTransparentColor" type="System.Drawing.Color, System.Drawing">
    <value>Magenta</value>
  </data>
  <data name="VelocityMeasurement.Size" type="System.Drawing.Size, System.Drawing">
    <value>23, 22</value>
  </data>
  <data name="VelocityMeasurement.Text" xml:space="preserve">
    <value>Velocity Measurement</value>
  </data>
  <data name="toolStripButton6.Image" type="System.Drawing.Bitmap, System.Drawing" mimetype="application/x-microsoft.net.object.bytearray.base64">
    <value>
        iVBORw0KGgoAAAANSUhEUgAAAE0AAABNCAYAAADjCemwAAAAAXNSR0IArs4c6QAAAARnQU1BAACxjwv8
        YQUAAAAgY0hSTQAAeiYAAICEAAD6AAAAgOgAAHUwAADqYAAAOpgAABdwnLpRPAAAAjlJREFUeF7t3FFu
        gzAMBmB2/xPstbfaDaZeoivaUCkLsZ3YxrL/SbysUdJ8tSGBhI9lWR7PA39CgRUNh8wAYANB8472+XV/
        4Hg3aKDGQdt/uUg/XFi0VopEgQuJdnZOAdrJubJ3EgZaA426agHtgEaBrZ8DbYfGAQPaABjQ/tC4EbaV
        K5+eXbDbd3PuWxqNBAMaOW97RdWKtR2NuwwlI40VYUB7RZkIDOl579/Q3Kck0vM3ysQRVj09h8FO0lM6
        rtMqf7wAmd0amgILhnacjZigTYNVQ1MB65zXtFJOWs8+RVUjTRWMuJJKOz1b3gTNDOxsSGL5f2I2ohJp
        qcAYA+tptHRg1mgpwSzR0oJZoaUGs0BLD6aNVgJME60MmBZaKTANtHJgpmiW05ir656dRjUj7epOWbdv
        grZWav3Fr6zfDC0z3Cza1MORK6Nlpm0NtHJwWmil4DTRysBpo5WAs0BLD2eFlhrOEi0tnDVaSjgPtHRw
        Xmip4DzRVOFkO3vNd0KbLEsgKm0vRu7ND6uhqURcRbRpuEBobisht4aGnzEEQWvtXZheAMPZEDEEh80X
        A6u8gTawPB5oAztXgDawqQxo/98iQ14cgNZ+9Y50xTXnSu1RxmXI0euIBM4DhNPG5WjkzGGXppwOeZQJ
        gcaF8wDhtBEGjQPH6ZBHmVBoFJwHCKeNcGg9OE6HPMqERDuD8wDhtBEW7QjH6YxXmdBoXgjSdkg0yeCz
        cFm8snXgxwca0HyeNSDSpJH2A3oml5fLbkGTAAAAAElFTkSuQmCC
</value>
  </data>
  <data name="toolStripButton6.ImageTransparentColor" type="System.Drawing.Color, System.Drawing">
    <value>Magenta</value>
  </data>
  <data name="toolStripButton6.Size" type="System.Drawing.Size, System.Drawing">
    <value>23, 22</value>
  </data>
  <data name="toolStripButton6.Text" xml:space="preserve">
    <value>Delete the last data</value>
  </data>
  <data name="toolStripButton5.ImageTransparentColor" type="System.Drawing.Color, System.Drawing">
    <value>Magenta</value>
  </data>
  <data name="toolStripButton5.Size" type="System.Drawing.Size, System.Drawing">
    <value>23, 22</value>
  </data>
  <data name="toolStripButton5.Text" xml:space="preserve">
    <value>Delete displaying points</value>
  </data>
  <data name="toolStripButton3.ImageTransparentColor" type="System.Drawing.Color, System.Drawing">
    <value>Magenta</value>
  </data>
  <data name="toolStripButton3.Size" type="System.Drawing.Size, System.Drawing">
    <value>23, 22</value>
  </data>
  <data name="toolStripButton3.Text" xml:space="preserve">
    <value>Delete collected vales</value>
  </data>
  <data name="toolStripButton4.Image" type="System.Drawing.Bitmap, System.Drawing" mimetype="application/x-microsoft.net.object.bytearray.base64">
    <value>
        iVBORw0KGgoAAAANSUhEUgAAAGcAAABoCAYAAADsF+4sAAAAAXNSR0IArs4c6QAAAARnQU1BAACxjwv8
        YQUAAAAgY0hSTQAAeiYAAICEAAD6AAAAgOgAAHUwAADqYAAAOpgAABdwnLpRPAAAFRpJREFUeF7tncur
        LVcRxvM2Ibl5kmuexGgeJEYTSWIMgYRoCDEaFERREAURBEVEnDjxL3DuyJEjZ04cOHPiQEERxJEz/5J2
        /w73d/lunVrdvc85+7zcBxa9z97dvXvXt6rqq1q11rrppv3fXgJ7CewlsJfAXgJ7CXQSmDZvHqftpXpC
        EjgOCNtce0KPe7lvs41Ad3nu5Zbylr9uUdC3bkzZXLvtppunbEvnrzSNW/6My3X6EJQq3Cr8OzZgbNPm
        wFsB1OWS+sKvaUFJQFKYgHDnzbdMd0W755Zbp7Utr+M+gup35PcuAHWpQZoFRWFVMCoI991y27S2XdmA
        yLkc8z4CJlhbAHXpAFoNikJTkAqW4wO33j49eK09fNsd09UVjfO8husFNcHyO1Oj1KYZTbrwIC2CklqS
        gCQYgvDIRtC0x26/c3p80568466D9lTT/IzzOJ97cC1HAROsCtQWIF1YgA4BY2/EhCCA1BJ7tNqhMBGs
        gn56AwLtUx+7e3pm056788qw8TmNc2ley724ZwVKDeWZ6CQcecY0dwMtunAAtcAIisAgBEHB9FRAEojn
        N0DQXty0l+66d/rMtfby3fdNr9x9/6Hm5xy5hmsBU8C4dwWKZ6BzoElJIgSJznXRAbrhB3TaMgIFE4SJ
        oqcjSAQqEALw+j0PTF+48uD0ZrS3rjw0ZfOzz2/OpXEN1wNkggVQggRQalOau/RHdK4ZX3TuNegQMJoF
        zYXAIAA1BcGoJQnIqxuBIliEjfDfvvfh6Z1Ne/e+q9MXN+29aB/c/8hE832OnEfjOq4HVMECKIBXo1KT
        eK5Oi1KDBlp0bgFqgakmDFBwyPTSCgq9mh4uIAhVIBT+Vx94dLJ97cHHJto3HnrievO9PI9rAZJ7Aa5A
        qVF8LyDpm3guSYhadJE1aBUw+hWdPMJAKAgHLaFnIzgESM9HqAg5AfjWBohvP/zkQftO0/yM4zevgZaA
        JVCAz3cCEpqEb8Kc8lz6I7UI31iJwkUwcauBSW1BCJgVNEVQ6Nn08AREML579anp+1c/Mf3g409PP3zk
        k9ePvM7G5zTO/d6mcR0gch/A+vpG07i/IGnyMHc8S2oR/k8aTse6aADNApOxisCoLfRUeiyaAijvh5Yg
        SASaYPxoA8KPH31m+sm19tPHnp26xuecx/k0gRQoNQptEiS0NLWoAgRRWdKghsWdqf9ZBQw/it6Hw1Vb
        NGGYL00XfgPBIUS1QzB+tgGC9vNN+/XTL0+/e+6N6Y+ffnv6y8tfmv7xufen/77x0Q3tP69/ZaLxGedw
        Ltf86skXDwBXk/jOj4oWQT7oNLI6OhMaJED6oM7EnReAjgQMP1hnj7YADD0YTcH8AAq9nd4vGL94/Pnp
        t8++Pv35s+9Of98IG4Hb/vrKewevef9vm9e0+vqfm8/+/dqXD8DiNecAFiDTGQToww1IcxqUPshY6DwC
        tBoY2ZhOH2AwHwgBk4JgNF+AgpkCFABBeAjxX69+cCBcjgABIAKxdASoChb/AxTaxn3RKL6TTiIVH5m4
        yuJM+8DkzksMdB0c2EqmYvQxmLIEBv+C0+dHp7ZgwvAJakqComlaA4YgLB0FpTODv3/hzQOQeD60Gl8o
        SZDFGQul/+ko9lmZt0NaU+MYWI0+Bo0RGP0LPRRzgu1HW9SUXz7xwkEvzl490owRCGny/vTSO9MfXnxr
        Qui/eea1g4Z55D38EA1tTKD4bjTWmAiAkmbrf/h9ZrrpkOcFoENaY+TPQxJcJjD4GDRGYDRj+BacPcAA
        CgJBWApK/4CwE6AKimDgjwCW+3A/WZoUO5kb7+nXPA+iwPUAyjNw5BnR9CQIBqr6ny6LMGPedsreWnNm
        OoYHhS7DbGBlAINZ0JQlMJgxmBeCpEenudFpj0BJMoAmCIYAKHD/57vwZfxvDNQdMbEyRUBGw+g8mrcM
        UjFvlV7TSXPg7rTTOzeAozmrfmYOGP0LvoXeigCq/cdJJ/NKU8VrtAThVTDUCAVvPGTck/EPJhV2SNPE
        dgEr9+Lzjl6n9tAxJQdnAdDQnJnA5GGxyThPWRmBJT4GRsYPRUBzwACU1LjSZkHBHGquzAR4NCtgnNRl
        DvJawIHGG2NlJsFsgsGqeTh+X2azMwcntQYgzdtpkIPr4FR2pjlD1bHJpEAwBThVnf8aYNSYCgpgYb4w
        MUb+FQy1QE3wSK9H+AIACLzWhHHkvUygmo/L96H9dDSC56X0zmmTg1Vak+YMKsoPQhD05iWNwecYQFbG
        hfkTFHo996tmKYWfyU4FTBZADeC1/g9NAUCelSDUTHZel9ltfleXIMXXSg5OW3sOwMmYJkmA7CzNGbEC
        P5CeiW/Q+aMBycgMLGVhCQwUmOsAVicvMGaeu14OCACQQjWHVt9zqMHPDULtXHk+4KE9EJw6xFCToyu0
        50SY22qtoUdhzoj+NWfGMdLlGsOM/AsgpgNXYzRXagoZZjWijt8gSDPP+Rpz64BcJlt5nQN03f08pzI3
        R1FPW3uGDM1gExJA6l/arDmrfibjGDQGoDhWHwMTg/pWjREYe3sFBiAQHsJXiAg7Be7IaB4dWVV7HJBz
        oM/7JsBc4yhqBqZbZg6OpT2rtSZJAMJDkPgJzBI+AxNVKTP/E9OkKROY9DGYRh27wFSzpYYY2Y9AEAiH
        u/nflmNJjvE4lOH9BZsjwTWmvI6eVu1ZKA45MkAtOMQ1maKhB0md6X0IEq3J6L/LafFeag3BaI1F8DEV
        mDRjqS1VGxCwzfoDhW4xSP4vSObWzAUKWtYm8Jrza84t0zqZFAWgwajp8cGRPksETGzK0JI609Pp+cYz
        pkS6YFOtQbMMGo3kKzC1NiCdt0UcCjtB4dksEPFYq3d8X9PFva3c4aifqiaS60zpdKOmK7IGRwJn1qSZ
        pkmGlr5GrampmWRqAgN4nK+PQes6U6aDhjVZ9JH+IYGpgFh14xGB52uBSC3BGvh+mjM1FM3hO7ugtObc
        TjooXTRp2FrzZzwwPRtfI3XG1zAe0/kaAk7B4TzNmawsTZlmzDgke68C0mwlKJZApQbkewqfo68da3LQ
        zc8kB3aG9FWc0xWFdFU7J2XahiwtTZpEwLjGgBPqjNDnxk/4DMrsUDSgGlxKlStN1rykkMwcCwIaYcui
        wtQEhV6PCY7DBZZqZc2c4Gg+Bee0TNuhdA3+xjwaD4GtnSMCGXB22oPm6GcACHOWdLmWM9U4RKdegVA7
        OgAUtJ9lGa+/RS3xaE6Nc5PlJeHAgtR82y5Z2w1ZAcdsAAd/Qx7N2EaThilKk0aisgPF96DNmS9LP0MM
        k3Q5NaaasDRbI43oaqlT6H5O7qxqCP/nudbVJTiatqwanRvrOU4ydLW/odciOFM1ydJGJg1wCEhhczTH
        WtCazItl2ZLUVYFYC10dvUKsglcrrI/rgBEghY/pcpjaOussmq/0fI3fOYmBuNmsAKkKHkR/g7kBnPQ3
        SyYNFodfAhy0R9qcUT8EoPoYTRngVOc+AobnNHshgVDYAmIZsKO2qRUJjIXwFkLmeQak6XeSFCyM86ym
        1IfA6eIbbXBHobtBNM0ZTE1gyCCgbak1WY3ZFaMLTJ1B0PmRnJmQWgcYdepICroGsA62WRHqb68gmi3I
        UVIAOsl4pwVnjgzArqDBaAEsbRR4AhBj9YBC43yuswrT1L0BZmfOMj5ZAiQ1w4gfQasB1tFVjaxAJcng
        Wu7hOXzG9firY6Ryjqc5goPTM/g0tV7JQFeFqeYAnolNtAYiALim+k3J1OkbakxO4xj5DrXCuEcfJT1O
        UNWiBEwzaGCrxgBAEhJea955Lsx9kgIKXnIy1kwwuj04mbZJpgY4/ACZGoNWydRG4GDS0BbAARjjGge3
        MjOc82rq3JpkZcnEELBCTmo8MlmckzPk8rXASiI8ZiYC0LmGI58nnTbPVmfKDYavjwbOGhpdMwMjCg29
        tvjcoNOSWCsuM4GpUHmvakynNTnV0B6drErTxn3VhrwmXyNwNEV6nfm6BMhUEO85pTHHdyz+cABuZ+A4
        6lljnLXgkOAUnKwDACBHGmvuCuFi6vjxaftr7JJOPjUrmRjv28tHoPh+Mjp9Upo0wfK7+GwEjkPXM2W7
        x9ecNeDAxEaaw2fm0XIODWatTsewdzqmInOj93dBpZnlFGDVpBT4EjgJkhOs8juq7+H/Lo2DWTszcIjk
        1Ryz0aNkp3GNwwKma2RpOTUwweF96aw9tgKUTtxz0sk7H2gtKGpiBdjn6saEzhScLnUDOJglqfRIc8wK
        QKGzApOswBwR0MxpPpLFmVdz2qIUV8Glw7c0eBtw1BivkRR0WjPnc3amOdA/k56CI5Um4u5GPzvNITA1
        vsG0OTzg5CVHIJOlKWzJQCYfcyxH4cnQFJ5sys/Rrm3AkSp34KQf8vWpEwKGWGtGusY5tT6to9JOsQAY
        0zVojQnOzDrnjOfK0nIsxfOSeSWrQmhp2qqJmgMq2R73MdjsQJHqnyqVZnCoAyeHC+jxCBmBW9QxAkeT
        ZuBZ68aSqRlnmKZB6N1Am1lkA8zKqPRVmkUJBccROA4tjIDo3ud+mSGAPO00CO3AGSU+LSCEFHQjoGoO
        /gYgHVDjiGlU8GpDBUeHrzlL31ODzApQClM/Ym/vAKqsbA1Imb6pubUV0xO3p9KCAz+36kZwdLBZROgs
        gq4UKs2ag2tWbhKAYtZSc4xHNCn8X2Mgs8zVlHUOe0QSKjimaNYAkudwnzq51+nxO018Jjioa60fyLpo
        BM9AWiUFqTmCkxU2EoIUNIC4hEpqVh0mruBUuqsQ50yZIG0Liud3VTg7HzIg3QA41GHljIJaeZO10Zgu
        8mgJUIJjnKPv0bTVZCdCzrKkCtBcmr8CtAYYrcG2ANGJkgxY2I68VtBoRgG2+hsOU1PgYQ2BjKab7lGH
        DfBDJj1hbF0JlOVPmivAyuVQat6tM2uZ96pmZy2N5ndt43cgG3W4oJKBTN0cZ5gaFNsCD/xOLSikRzp0
        AGuTGDDamZpDEJoZ6VEZVNYOWPtc68ZGZm3OnDm3ZhuA1mpQNwqay7Gc1Cio6rW6gN3Az/Ioy3ExXWna
        qClwJY40a7mahoUdGftkAfkas9aRgZopWANQBQZN6ig276fWuGbbLshAC45+JzMFadqq9rgaRx2uJrXj
        QJuaAzjd6k7OJqvak1S6mrWR5swFox1QNeCs/irTOAS5HUsbjeM0E3m38jc3mDUnTeWUdk2b0z/UHnwP
        vd9JsLC2rMLB1FkOVefcAFBXD50zCGoQOgKngpQTbtdoDb9nzl/l5zUrUKeB7GoC76Jpy3mgxiEumyJA
        qT1OH5cQZCFhgqNZY4yHllMwaqyTjK2aIjRglL7pQHJ4O4XfmUQ/x8xVrXHlXdcJFZyTKsVdZdrmtMd5
        lwBEzYC+h2M1axCING05ZJ2mrSsm76i0PofPOgAyjVM/d1ghmdoog1Dp85p12Y7L0tL+LS4KUZdRMcXi
        FHenkFNxkwUeOaPAQDTXQbPYQ61xCcluptqc36m+opqrEYMzRKhZbYDSHzEa3GlNLejY1eSpQ74n17np
        1h+w2M74BCFjrhC80w4xbY7nWEdgKW7O/Uf7HE6QFJgtyGC1Ayd9jj3fOatp+jrhc35mpLNWIVNAHUPb
        cj3QrYlAvWBRe+qSKvZOAdLEQQ4wa1bguNiDFTjm2er8f7TGtdDMFjh9cE0aJ8dwqk8aUew6XFABrSVQ
        3Wq6uyICswB12kMWVnJAz0uAcsaygamzpVNzcjWNjrWNKPXIrHVFHhWcEXNLqpw1C1xPDs3aNLPPZgNc
        QaoCcxL0eaRmw/XVYCTVvLmM1wggcmxVe1x3xkVSkxTI2BKcTOM4cprJz04jauyyNNAmQNbCaQLTz2TA
        WeOaXfqaRfOWcY8JUde/6QDCJDk7DYLgxCkXSK1rDOTEKcumurmZ1bSNhqKTgY18jf4mKzztZDkkkKu3
        d1MMTxOYNijNjSJyhrXL3efSkdYC0MsRMH4EE0c1Tk7QTWLg2ptZPz2Kd6ppsyCwOndHS5cCUc4DIAsG
        l4DZwpxtnYFeyxqG5i1rDLoFvel9mgmdOSA5y8AatlwDOtefUeOk1HW9gdFIaBegzuXZutxZUuZchNVg
        M9eazp1Dzmy9NYKpmtZJ/wNAqUEu7t2BRDontcfFggAnZ7hV05aZgrksdZfKyazBXL1ADqAtAbOCne1M
        a9qswRJA+iCoJ2l1zYzmwmge4ab21IBU05bxTp27M8oWOMxdNWZuzIZzRzuEJDPLFaLOwyYUhxZgzfXX
        eFg1yH0LRjt82GMBSmdtrs1hhNH6NpkpWKM1AsN3urNIN1bDc9QlU6DL3UZI5w2YQ9qT5i0JggC5r5r7
        4rgqu9uwZKJRbUJANSA1EVoz1EvjO6PBsm5oAeAsCsQkdxsf1f0MVsQzOzdlHWGY1SBrDmRxLpmfWoQg
        3EkKc5dA6ZsyGK3ZabWnFhnOmbduAI3vrbtR1R1ApMvp/FcCcybg3ECvRxqUGxlp5twIT8KQILnLVJ2v
        aU6trt60VCrVaYg0W/NljqzTFv1L3b/gvAMzNHF1lXbLqlKLUpMQCubODfLUpro3m9plAtNKT441S6D2
        AIQDbVwn+8pN9gQlfYu5Ms1Y7uF2UYBZDVBuMZm7GXYguT2YOxnmRnpujMdx1Dw/d0IUjNz1sNOUTGB2
        2lLjmIuywd4hH9Rp0BJIo20nFa7bS3ZbUPpZbj9ZwUgtye0oO1A6bVlBl8/MxyxlEm4AKP1Qty9o549c
        oxnBJVBu1Open2pX/l9fe03dzFVanKYLLel2OHQ/7Lpf6EXRmGGC1CHZ3IpyCaQ0eRIITZ+76rpjrkLv
        joLrUdATEDeKSFCyOrNuMH5ZtkM+pEFqUZq6usNu0m97sgLMYwp6zWuuze2OkxbnrrrOdp7b9b2pAfC3
        LlmVc/d5a+bmNCm3HnY3dvdKUKs6wOp7Ca6v08Hn+pvOAPh/AaUtEsleJ0BqUt0WObce9jUCtbll8tIx
        r0mT1QHS+ZUZ33JuHf9RVHTW1CVIHVA65g60te9xD+8zpyUrfMulAqaNh6r97rTJrZPp1TaFvBawBCK1
        I9c+WwnIpQRlkdHNAVV9lIB1wAlgPSf/z06wB2XeCLbmbg1YnZDXvjfDuurzHMWEX7prVoG0LWhbgLAH
        ZWWXOhJQxwDiwsYqK+W509N2BdZOH3p/870E9hLYS2Avgb0E9hLYS2Avgb0E9hI4Uwn8D4DO2e2vZ86p
        AAAAAElFTkSuQmCC
</value>
  </data>
  <data name="toolStripButton4.ImageTransparentColor" type="System.Drawing.Color, System.Drawing">
    <value>Magenta</value>
  </data>
  <data name="toolStripButton4.Size" type="System.Drawing.Size, System.Drawing">
    <value>23, 22</value>
  </data>
  <data name="toolStripButton4.Text" xml:space="preserve">
    <value>Save the collected values</value>
  </data>
  <data name="toolStripSeparator3.Size" type="System.Drawing.Size, System.Drawing">
    <value>6, 25</value>
  </data>
  <data name="toolStripButtonBackTo0.Enabled" type="System.Boolean, mscorlib">
    <value>False</value>
  </data>
  <data name="toolStripButtonBackTo0.Image" type="System.Drawing.Bitmap, System.Drawing" mimetype="application/x-microsoft.net.object.bytearray.base64">
    <value>
        iVBORw0KGgoAAAANSUhEUgAAABAAAAAQCAYAAAAf8/9hAAAAAXNSR0IArs4c6QAAAARnQU1BAACxjwv8
        YQUAAAAgY0hSTQAAeiYAAICEAAD6AAAAgOgAAHUwAADqYAAAOpgAABdwnLpRPAAAANJJREFUOE9jYKAn
        KNmb6UbQvoQZEf9BGF0hSDM2cQwDsRkA0mxZpo/VYAwDoqYE/QdhmARM84Zbi1HEcXoleIL3fxAGKUDW
        XLY/Gy6ONxx8upz/gzBMc9SigP8gzSAMEicYiI7NFv9BWCKN+79OscJ/22b9/yBDMjbEgsUJGmBeo/cf
        hPWKFNX4E1hQDAGJEzRAr1T5PwiDFKIbAhPHa4hKvtR/EIYpQjYEWRynIdIZgv9BGFkBzBB0cayGiCRz
        /gdhdEmQIdjECYYJuktI0kAXxQDwcIQ7XrsGbgAAAABJRU5ErkJggg==
</value>
  </data>
  <data name="toolStripButtonBackTo0.ImageTransparentColor" type="System.Drawing.Color, System.Drawing">
    <value>Magenta</value>
  </data>
  <data name="toolStripButtonBackTo0.Size" type="System.Drawing.Size, System.Drawing">
    <value>23, 22</value>
  </data>
  <data name="toolStripButtonBackTo0.Text" xml:space="preserve">
    <value>Cueing</value>
  </data>
  <data name="toolStripButtonAutoPlaySlow.Enabled" type="System.Boolean, mscorlib">
    <value>False</value>
  </data>
  <data name="toolStripButtonAutoPlaySlow.Image" type="System.Drawing.Bitmap, System.Drawing" mimetype="application/x-microsoft.net.object.bytearray.base64">
    <value>
        iVBORw0KGgoAAAANSUhEUgAAABAAAAAQCAYAAAAf8/9hAAAAAXNSR0IArs4c6QAAAARnQU1BAACxjwv8
        YQUAAAAgY0hSTQAAeiYAAICEAAD6AAAAgOgAAHUwAADqYAAAOpgAABdwnLpRPAAAAMhJREFUOE9jYKAl
        KNuf/R+X+fjkwHpAChJmRGA1AJ8cXLNlmT5WA0CaccmhaN5wa/H/qClBKC6AacYmh6EZpDh4gjfcAGTN
        6HJYNYMU+XQ5gw1A14wsB9asU6wA9lfUooD/IEkQnbEh9r9js8V/fHIoMQRSyJ/AAtcMMsS8Rg/sAnxy
        WA2xbdYH26xXqgwPA5gh2OSwGgLSoJIvhRILMEOwyWE1RDpDECMhwQzBJodhiEgyJ9aUCDIElxyGIbjy
        AsgQWuZD4s0GAIIQ0AfhBFuFAAAAAElFTkSuQmCC
</value>
  </data>
  <data name="toolStripButtonAutoPlaySlow.ImageTransparentColor" type="System.Drawing.Color, System.Drawing">
    <value>Magenta</value>
  </data>
  <data name="toolStripButtonAutoPlaySlow.Size" type="System.Drawing.Size, System.Drawing">
    <value>23, 22</value>
  </data>
  <data name="toolStripButtonAutoPlaySlow.Text" xml:space="preserve">
    <value>Play Slower</value>
  </data>
  <data name="toolStripButtonAutoPlayPause.Enabled" type="System.Boolean, mscorlib">
    <value>False</value>
  </data>
  <data name="toolStripButtonAutoPlayPause.Image" type="System.Drawing.Bitmap, System.Drawing" mimetype="application/x-microsoft.net.object.bytearray.base64">
    <value>
        iVBORw0KGgoAAAANSUhEUgAAABAAAAAQCAYAAAAf8/9hAAAAAXNSR0IArs4c6QAAAARnQU1BAACxjwv8
        YQUAAAAgY0hSTQAAeiYAAICEAAD6AAAAgOgAAHUwAADqYAAAOpgAABdwnLpRPAAAAK9JREFUOE9jYBgF
        GCHQu/nv/64Nv/5nT374CSSJzicYZCDNVx/++a8buuo/SDE6n6ABbWu//b/19Pd/Vb9FYAPQ+QQNaFzx
        +f/lh7//y7nNAhuAzidoQO3i9/9PXP/9X8xuEtgAdD5BAyrmvfq/+8LP//xm3WAD0PkEDSiZ/fz/+pM/
        /3MatIINQOcTNKBg+uP/C/Z8/s+q0wg2AJ1P0ABQ/LPpNsENQOcTNGDoKQAAkeCWTxmwZecAAAAASUVO
        RK5CYII=
</value>
  </data>
  <data name="toolStripButtonAutoPlayPause.ImageTransparentColor" type="System.Drawing.Color, System.Drawing">
    <value>Magenta</value>
  </data>
  <data name="toolStripButtonAutoPlayPause.Size" type="System.Drawing.Size, System.Drawing">
    <value>23, 22</value>
  </data>
  <data name="toolStripButtonAutoPlayPause.Text" xml:space="preserve">
    <value>Stop</value>
  </data>
  <data name="toolStripButtonAutoPlay.Enabled" type="System.Boolean, mscorlib">
    <value>False</value>
  </data>
  <data name="toolStripButtonAutoPlay.Image" type="System.Drawing.Bitmap, System.Drawing" mimetype="application/x-microsoft.net.object.bytearray.base64">
    <value>
        iVBORw0KGgoAAAANSUhEUgAAABAAAAAQCAYAAAAf8/9hAAAAAXNSR0IArs4c6QAAAARnQU1BAACxjwv8
        YQUAAAAgY0hSTQAAeiYAAICEAAD6AAAAgOgAAHUwAADqYAAAOpgAABdwnLpRPAAAAJVJREFUOE9jYKAF
        KNmb6UaRuQkzIv5TZAjIAMsyffINiZoS9H/DrcXkGxI8wft/2f5s8g3x6XIGGwDCUYsCSHeJY7PF/4wN
        sWDNts36/3WKFf5LpHH/1ytSVCMqdsxr9FA08yewEK8ZZINeqTLcZpI1gwxQyZcCO5sszSADpDMEydcM
        MkAkmZM0P6OHLNGhTVSU0FoRAOGcWiLZO+vqAAAAAElFTkSuQmCC
</value>
  </data>
  <data name="toolStripButtonAutoPlay.ImageTransparentColor" type="System.Drawing.Color, System.Drawing">
    <value>Magenta</value>
  </data>
  <data name="toolStripButtonAutoPlay.Size" type="System.Drawing.Size, System.Drawing">
    <value>23, 22</value>
  </data>
  <data name="toolStripButtonAutoPlay.Text" xml:space="preserve">
    <value>Play</value>
  </data>
  <data name="toolStripButtonAutoPlayFast.Enabled" type="System.Boolean, mscorlib">
    <value>False</value>
  </data>
  <data name="toolStripButtonAutoPlayFast.Image" type="System.Drawing.Bitmap, System.Drawing" mimetype="application/x-microsoft.net.object.bytearray.base64">
    <value>
        iVBORw0KGgoAAAANSUhEUgAAABAAAAAQCAYAAAAf8/9hAAAAAXNSR0IArs4c6QAAAARnQU1BAACxjwv8
        YQUAAAAgY0hSTQAAeiYAAICEAAD6AAAAgOgAAHUwAADqYAAAOpgAABdwnLpRPAAAAMFJREFUOE9jYKAG
        KNuf/R+XOfjk4HoSZkT8x6UQnxyKAZZl+lgNARmASw5uQNSUoP8bbi3GqhCfHNyA4AneYNuxGYJPDm6A
        T5cz2AAQjloUgOISfHJwAxybLf5nbIgFa7Zt1v+vU6zwXyKNG0zjk4MbYF6jh6KZP4EFrBmkAJ8c3AC9
        UmW4zciaQQrwycENUMmXAtuIrhmkAJ8c3ADpDEGsmkEK8MnBDRBJ5oT7GT1J45ODq4UFGLb8gE+OGvmQ
        cjMA0FrI+aFvnbMAAAAASUVORK5CYII=
</value>
  </data>
  <data name="toolStripButtonAutoPlayFast.ImageTransparentColor" type="System.Drawing.Color, System.Drawing">
    <value>Magenta</value>
  </data>
  <data name="toolStripButtonAutoPlayFast.Size" type="System.Drawing.Size, System.Drawing">
    <value>23, 22</value>
  </data>
  <data name="toolStripButtonAutoPlayFast.Text" xml:space="preserve">
    <value>Play Faster</value>
  </data>
  <data name="toolStripSeparator5.Size" type="System.Drawing.Size, System.Drawing">
    <value>6, 25</value>
  </data>
  <data name="toolStrip1.Location" type="System.Drawing.Point, System.Drawing">
    <value>0, 24</value>
  </data>
  <data name="toolStrip1.Size" type="System.Drawing.Size, System.Drawing">
    <value>698, 25</value>
  </data>
  <data name="toolStrip1.TabIndex" type="System.Int32, mscorlib">
    <value>2</value>
  </data>
  <data name="toolStrip1.Text" xml:space="preserve">
    <value>ガウシアンフィルタ</value>
  </data>
  <data name="&gt;&gt;toolStrip1.Name" xml:space="preserve">
    <value>toolStrip1</value>
  </data>
  <data name="&gt;&gt;toolStrip1.Type" xml:space="preserve">
    <value>System.Windows.Forms.ToolStrip, System.Windows.Forms, Version=2.0.0.0, Culture=neutral, PublicKeyToken=b77a5c561934e089</value>
  </data>
  <data name="&gt;&gt;toolStrip1.Parent" xml:space="preserve">
    <value>$this</value>
  </data>
  <data name="&gt;&gt;toolStrip1.ZOrder" xml:space="preserve">
    <value>3</value>
  </data>
  <metadata name="statusStrip1.TrayLocation" type="System.Drawing.Point, System.Drawing, Version=2.0.0.0, Culture=neutral, PublicKeyToken=b03f5f7f11d50a3a">
    <value>284, 26</value>
  </metadata>
  <data name="toolStripStatusLabel1.Size" type="System.Drawing.Size, System.Drawing">
    <value>413, 18</value>
  </data>
  <data name="toolStripStatusLabelSize.AutoSize" type="System.Boolean, mscorlib">
    <value>False</value>
  </data>
  <data name="toolStripStatusLabelSize.ImageAlign" type="System.Drawing.ContentAlignment, System.Drawing">
    <value>MiddleLeft</value>
  </data>
  <data name="toolStripStatusLabelSize.ImageScaling" type="System.Windows.Forms.ToolStripItemImageScaling, System.Windows.Forms">
    <value>None</value>
  </data>
  <data name="toolStripStatusLabelSize.Size" type="System.Drawing.Size, System.Drawing">
    <value>120, 18</value>
  </data>
  <data name="toolStripStatusLabelSize.TextAlign" type="System.Drawing.ContentAlignment, System.Drawing">
    <value>MiddleLeft</value>
  </data>
  <data name="toolStripStatusLabelSize.ToolTipText" xml:space="preserve">
    <value>選択サイズ</value>
  </data>
  <data name="toolStripStatusLabelPixelPosi.AutoSize" type="System.Boolean, mscorlib">
    <value>False</value>
  </data>
  <data name="toolStripStatusLabelPixelPosi.ImageAlign" type="System.Drawing.ContentAlignment, System.Drawing">
    <value>MiddleLeft</value>
  </data>
  <data name="toolStripStatusLabelPixelPosi.ImageScaling" type="System.Windows.Forms.ToolStripItemImageScaling, System.Windows.Forms">
    <value>None</value>
  </data>
  <data name="toolStripStatusLabelPixelPosi.Size" type="System.Drawing.Size, System.Drawing">
    <value>150, 18</value>
  </data>
  <data name="toolStripStatusLabelPixelPosi.TextAlign" type="System.Drawing.ContentAlignment, System.Drawing">
    <value>MiddleLeft</value>
  </data>
  <data name="toolStripStatusLabelPixelPosi.ToolTipText" xml:space="preserve">
    <value>イメージ上のピクセル位置</value>
  </data>
  <data name="statusStrip1.Location" type="System.Drawing.Point, System.Drawing">
    <value>0, 509</value>
  </data>
  <data name="statusStrip1.Size" type="System.Drawing.Size, System.Drawing">
    <value>698, 23</value>
  </data>
  <data name="statusStrip1.TabIndex" type="System.Int32, mscorlib">
    <value>3</value>
  </data>
  <data name="statusStrip1.Text" xml:space="preserve">
    <value>statusStrip1</value>
  </data>
  <data name="&gt;&gt;statusStrip1.Name" xml:space="preserve">
    <value>statusStrip1</value>
  </data>
  <data name="&gt;&gt;statusStrip1.Type" xml:space="preserve">
    <value>System.Windows.Forms.StatusStrip, System.Windows.Forms, Version=2.0.0.0, Culture=neutral, PublicKeyToken=b77a5c561934e089</value>
  </data>
  <data name="&gt;&gt;statusStrip1.Parent" xml:space="preserve">
    <value>$this</value>
  </data>
  <data name="&gt;&gt;statusStrip1.ZOrder" xml:space="preserve">
    <value>5</value>
  </data>
  <metadata name="openFileDialog1.TrayLocation" type="System.Drawing.Point, System.Drawing, Version=2.0.0.0, Culture=neutral, PublicKeyToken=b03f5f7f11d50a3a">
    <value>377, 0</value>
  </metadata>
  <metadata name="folderBrowserDialog1.TrayLocation" type="System.Drawing.Point, System.Drawing, Version=2.0.0.0, Culture=neutral, PublicKeyToken=b03f5f7f11d50a3a">
    <value>524, 0</value>
  </metadata>
  <metadata name="saveFileDialog1.TrayLocation" type="System.Drawing.Point, System.Drawing, Version=2.0.0.0, Culture=neutral, PublicKeyToken=b03f5f7f11d50a3a">
    <value>122, 0</value>
  </metadata>
  <metadata name="saveFileDialog2.TrayLocation" type="System.Drawing.Point, System.Drawing, Version=2.0.0.0, Culture=neutral, PublicKeyToken=b03f5f7f11d50a3a">
    <value>251, 1</value>
  </metadata>
  <data name="richTextBox2.Location" type="System.Drawing.Point, System.Drawing">
    <value>0, 0</value>
  </data>
  <data name="richTextBox2.Size" type="System.Drawing.Size, System.Drawing">
    <value>10, 10</value>
  </data>
  <data name="richTextBox2.TabIndex" type="System.Int32, mscorlib">
    <value>4</value>
  </data>
  <data name="richTextBox2.Text" xml:space="preserve">
    <value />
  </data>
  <data name="&gt;&gt;richTextBox2.Name" xml:space="preserve">
    <value>richTextBox2</value>
  </data>
  <data name="&gt;&gt;richTextBox2.Type" xml:space="preserve">
    <value>System.Windows.Forms.RichTextBox, System.Windows.Forms, Version=2.0.0.0, Culture=neutral, PublicKeyToken=b77a5c561934e089</value>
  </data>
  <data name="&gt;&gt;richTextBox2.Parent" xml:space="preserve">
    <value>$this</value>
  </data>
  <data name="&gt;&gt;richTextBox2.ZOrder" xml:space="preserve">
    <value>2</value>
  </data>
  <metadata name="$this.Localizable" type="System.Boolean, mscorlib, Version=2.0.0.0, Culture=neutral, PublicKeyToken=b77a5c561934e089">
    <value>True</value>
  </metadata>
  <metadata name="$this.TrayHeight" type="System.Int32, mscorlib, Version=2.0.0.0, Culture=neutral, PublicKeyToken=b77a5c561934e089">
    <value>43</value>
  </metadata>
  <data name="$this.AutoScaleDimensions" type="System.Drawing.SizeF, System.Drawing">
    <value>6, 12</value>
  </data>
  <data name="$this.ClientSize" type="System.Drawing.Size, System.Drawing">
    <value>698, 532</value>
  </data>
  <data name="$this.Icon" type="System.Drawing.Icon, System.Drawing" mimetype="application/x-microsoft.net.object.bytearray.base64">
    <value>
        AAABAAUAEBAQAAEABAAoAQAAVgAAACAgAAABACAAqBAAAH4BAAAwMAAAAQAgAKglAAAmEgAAgIAAAAEA
        IAAoCAEAzjcAAAAAAAABACAAKCAEAPY/AQAoAAAAEAAAACAAAAABAAQAAAAAAMAAAAAAAAAAAAAAAAAA
        AAAAAAAAAAAAAAAAgAAAgAAAAICAAIAAAACAAIAAgIAAAICAgADAwMAAAAD/AAD/AAAA//8A/wAAAP8A
        /wD//wAA////AAAAAAAAAAAAAAAAAAAAAAAAAAAAAAAAAAAAAAAAAAAAAAAAAAAAAAAAAAAAAAAAAAAA
        AAAAAAAAAAAAAAAAAAAAAAAAAAAAAAAAAAAAAAAAAAAAAAAAAAAAAAAAAAAAAAAAAAAAAAAAAAAAAAAA
        AAAAAAAAAAAAAAAAAAAAAAAA7YkAAO2JAADtSQAA9UEAAPVBAAD1QQAA+MEAAPjBAAD9wAAA2IAAAMAA
        AADAAQAA2AMAAPzDAAD/5wAA//8AACgAAAAgAAAAQAAAAAEAIAAAAAAAgBAAAAAAAAAAAAAAAAAAAAAA
        AAAAAP+FAAD/8QAA/zcAAAAJAAAkQQAAKOseHuH0HBzj/zQ0y4pVVar/VVWq/1VVqv8AAP89AAAABgAA
        /249PcLsVVWq/1VVqv85OZ//AABE/wAARP85OaD/VVWq/1VVqv8AAJhnAAAT5AAAO/85OaD/VVWq/1VV
        qv8AAP9CAAD/Cjk5xv2wsE/3AAD/3gAA/z8AAMdLAADQ9c/PMPRVVar/Vlap+///AP///wD///8A/wAA
        /+cAAP9HPDzD8eXlGv3//wD///8A/+PjGf85OaD/OTmg/+PjGf///wD///8A/wAAwPMAABn/OTmW/+Pj
        Gf///wD///8A/3p6hewAAP9GVVWq////AP8AAP/sAAD/e1VVqv///wD/AAD//wAA/////wD/VVWq/wAA
        //wAAP//xsY5/xwc4////wD/VVWq/wAA//0AAP////8A/1VVqv///wD/VVWq/wAA//8AAP//AAD/dgAA
        //P//wD/VVWq/wAA1f8AANX/t7dI7Ts7xPZVVar///8A/wAA//8AAP//xsY5/46Ocf8AAP95AAD/6///
        AP9VVar/AAD/UgAA/8b//wD/VVWq////AP9VVar/AABrxAAA/8b//wD/VVWq////AP9VVar/AAD//wAA
        //8AAP/zAAD/////AP9VVar/AAAr/wAAK/8AAP/WAAD/bVVVqv///wD/WFin9s3NMvYAAP/cAAD/PQAA
        /0oAAP/0//8A/1VVqv8AAAAAAAD/qv//AP9VVar///8A/1VVqv8AAACqAAD/qv//AP9VVar///8A////
        AP///wD///8A/6+vUPgAAP/4//8A/1VVqv8AAAD/AAAA4wAA/0QAAAAHVVWq////AP///wD/jo5x/wAA
        /0EAAAAGAAD/TQAA//f//wD/VVWq/wAAAAAAAP+q//8A/1VVqv///wD/VVWq/wAAAKoAAP+q//8A/1VV
        qv///wD/jo5x/1VVqv9VVar/6ekW+Do6xfj//wD/VVWq/wAAAOsAAABdAAD/3wAA/0VVVar///8A/zk5
        xv/j4xz/AAD/7QAA/3IAAP8+AAD/3q6uUflxcY7/VVWq/1VVqv94eIfxAAD/6czMM/iOjnH/VVWq/1VV
        qv///wD/VVWq/9HRLvOOjnH/VVWq/1VVqv/j4xv/OTmp/9DQL/OOjnH/VVWq/1VVqv/k5Bv9OjrF+VVV
        qv///wD/AAD//zk5xv+srFP9PDzD8wAA/yQAAP80AAD/9K6uUfn//wD///8A/wAA/9oAAP9gHh7h8svL
        NPn//wD///8A////AP9VVar/Hx/g68zMM/j//wD///8A/zk5kP8AADz/Hh7X7cvLNPn//wD///8A/zw8
        w/EAAP98VVWq////AP8AAP/vAAD/Tzw8w+/o6Bf6AAD/5QAA/2YAAMdBAADY6wAA//MAAP/pAAD/HAAA
        AAAAANBAAADa6gAA//4AAP////8A/1VVqv8AAB3/AACq/wAA4v8AAP/xAAAA/wAAAP8AACj/AAC1/wAA
        4v8AAP/xAAD/IAAAAABVVar///8A/wAA//MAAP9JAAD/ejs7xPaxsU71Pz/A5wAAJjgAADHiAAD+UgAA
        /z8AAAAAAAAAAAAAJEoAAC/0AAD/eQAA/+z//wD/VVWq/wAAAP8AABz/AABO6QAA0WoAAAD/AAAA/wAA
        AP8AABz/AABI7AAAwGwAAAAAAAAAAFVVqv///wD/AAD/9wAA/00AAAAJAAD/qq+vUPg+PsHqAAAAAwAA
        ABkAAADtAAAAQwAAAAAAAAADAAAA9wAAAE0AAP9LAAD/9f//AP9VVar/AAAA/wAAAP8AAAD/AAAA/wAA
        AP8AAAD/AAAA/wAAAP8AAADpAAAAPwAAAAAAAAAAVVWq////AP8AAP/4AAD/TgAAAAkAAP84AAD/6gAA
        /2sAAAAAAAAAAgAAAP0AAABTAAAAAAAAAAUAAAD3AAAATQAA/00AAP/3//8A/1VVqv8AAAD/AAAA/wAA
        AP8AAAD/AAAA/wAAAP8AAAD/AAAA/wAAAOoAAABAAAAAAAAAAAA9PcLurq5R+QAA/+MAAP9CAAAAAAAA
        AAAAAAABAAAAAAAAAAAAAAABAAAA5wAAAP8AAAACAAAABAAAAPYAAABMAABpcAAA3+Wysk30OTml/wAA
        AP8AAAD/AAAA/wAAAP8AAAD/AAAA/wAAAP8AAAD/AAAA6gAAAEAAAAAAAAAAAAAA/3AAAP/sAAD/OQAA
        AAkAAAAAAAAAAAAAAAAAAAAAAAAAAAAAAAAAAABtAAAA9gAAAAIAAAAEAAAA6QAAAD8AACPYAACpagAA
        4vQAAFD/AAAA/wAAAP8AAAD/AAAA/wAAAP8AAAD/AAAA/wAAAP8AAADqAAAAQAAAAAAAAAAAAAAAAAAA
        AAIAAAAAAAAAAAAAAAAAAAAAAAAAAAAAAAAAAAAAAAAAAAAAAE4AAAD4AAAANgAAAAgAAADrAAAAZwAA
        AOAAAABCAACgRAAALu4AAAD/AAAA/wAAAP8AAAD/AAAA/wAAAP8AAAD/AAAA/wAAAOsAAABBAAAAAAAA
        AAAAAAAAAAAAAAAAAAAAAAAAAAAAAAAAAAAAAAAAAAAAAAAAAAAAAAAAAAAAOwAAAOUAAADLAAAAJwAA
        AP8AAADsAAAANwAAAAoAAA08AAAD5gAAAP8AAAD/AAAA/wAAAP8AAAD/AAAA/wAAAP8AAAD/AAAA6gAA
        AEAAAAAAAAAAAAAAAAAAAAAAAAAAAAAAAAAAAAAAAAAAAAAAAAAAAAAAAAAAAAAAAAAAAAAAAAAAHgAA
        AOsAAABtAAAA/wAAAOkAAAAAAAAAAAAAAD8AAADpAAAA/wAAAP8AAAD/AAAA/wAAAP8AAAD/AAAA/wAA
        AP8AAADtAAAAZQAAAAAAAAAAAAAAAAAAAAAAAAAAAAAAAAAAAAAAAAAAAAAAAAAAAAAAAAAAAAAAAAAA
        AAAAAAABAAAA/wAAAPMAAADtAAAAZQAAAAAAAAAAAAAAPwAAAOkAAAD/AAAA/wAAAP8AAAD/AAAA/wAA
        AP8AAAD/AAAA/wAAAP8AAADpAAAAIAAAAAAAAAAAAAAAAAAAAAAAAAAAAAAAAAAAAAAAAAAAAAAAAAAA
        AAAAAAAAAAAAAAAAAAQAAADgAAAA/wAAAMsAAAAwAAAAAAAAAAAAAABjAAAA7AAAAP8AAAD/AAAA/wAA
        AP8AAAD/AAAA/wAAAP8AAAD/AAAA/wAAAP8AAADmAAAAaAAAAAAAAAAAAAAAAAAAAAAAAAAAAAAAAAAA
        AAAAAAAAAAAAAAAAAAAAAAAAAAAAAAAAAG0AAAD9AAAAOgAAAAMAAAADAAAAHwAAAOgAAAD/AAAA/wAA
        AP8AAAD/AAAA/wAAAP8AAAD/AAAA/wAAAP8EBAD/BAQA/wAAAP8AAADzAAAAAAAAAAAAAAA5AAAANwAA
        AAAAAAAAAAAAAAAAAAAAAAAAAAAAAAAAAAUAAAA4AAAA/wAAAP8AAAD/AAAA/wAAAP8AAAD/AAAA/wAA
        AP8AAAD/AAAA/wAAAP8AAAD/AAAA/wAAAP8AAAD/BAQA/ycnAP8nJwD/BAQA/wAAAPMAAAAAAAAABgAA
        AOMAAADhAAAAIAAAAAAAAAAAAAAAAAAAAAAAAAAAAAAAPAAAAOEAAAD/AAAA/wAAAP8AAAD/AAAA/wAA
        AP8AAAD/AAAA/wAAAP8AAAD/AAAA/wAAAP8AAAD/AAAA/wAAAP8BAQD/CQkA/wkJAP8BAQDnAAAAaQAA
        AAAAAAAGAAAA/wAAAP8AAADlAAAAZwAAAEEAAABBAAAAQQAAAEoAAAD/AAAA/wAAAP8AAAD/AAAA/wAA
        AP8AAAD/AAAA/wAAAP8AAAD/AAAA/wAAAP8AAAD/AAAA/wAAAP8AAAD/AAAA/wAAAP8AAAD/AAAA6gAA
        ACIAAAAAAAAAAAAAAAYAAAD/AAAA/wAAAP8AAADyAAAA6wAAAOsAAADrAAAA9AAAAP8AAAD/AAAA/wAA
        AP8AAAD/AAAA/wAAAP8AAAD/AAAA/wAAAP8AAAD/AAAA/wAAAP8AAAD/AAAA/wAAAP8AAAD/AAAA/wAA
        AO8AAABoAAAAAAAAAAAAAAAAAAAABwAAAP8AAAD/AAAA/wAAAP8AAAD/AAAA/wAAAP8AAAD/AAAA/wAA
        AP8AAAD/AAAA/wAAAP8AAAD/AAAA/wAAAP8AAAD/AAAA/wAAAP8AAAD/AAAA/wAAAP8AAAD/AAAA/wAA
        AP8AAAD/AAAA4AAAADkAAAAAAAAAAAAAAAAAAAAIAAAA/wAAAP8AAAD/AAAA/wAAAP8AAAD/AAAA/wAA
        AP8AAAD/AAAA/wAAAP8AAAD/AAAA/wAAAP8AAAD/AAAA/wAAAP8AAAD/AAAA/wAAAP8AAAD/AAAA/wAA
        AP8AAAD/AAAA/wAAAP8AAAA+AAAACAAAAAAAAAAAAAAAAAAAAAgAAAD/AAAA/wAAAP8AAADzAAAA7QAA
        AO0AAADtAAAA9gAAAP8AAAD/AAAA/wAAAP8AAAD/AAAA/wAAAP8AAAD/AAAA/wAAAP8AAAD/AAAA/wAA
        AP8AAAD/AAAA/wAAAP8AAADmAAAAQQAAAAAAAAAAAAAAAAAAAAAAAAAAAAAACgAAAP8AAAD/AAAA5wAA
        AGkAAABDAAAAQwAAAEMAAABMAAAA/wAAAP8AAAD/AAAA/wAAAP8AAAD/AAAA/wAAAP8AAAD/AAAA/wAA
        AP8AAAD/AAAA/wAAAP8AAAD/AAAA/wAAADwAAAAGAAAAAAAAAAAAAAAAAAAAAAAAAAAAAAAJAAAA5gAA
        AOQAAAAjAAAAAAAAAAAAAAAAAAAAAAAAAAAAAABAAAAA5QAAAP8AAAD/AAAA/wAAAPMAAADtAAAA9gAA
        AP8AAAD/AAAA/wAAAP8AAAD/AAAA/wAAAPMAAABMAAAAAAAAAAAAAAAAAAAAAAAAAAAAAAAAAAAAAAAA
        AAAAAAA8AAAAOgAAAAAAAAAAAAAAAAAAAAAAAAAAAAAAAAAAAAYAAAA7AAAA/wAAAP8AAADnAAAAagAA
        AEMAAABMAAAA/wAAAP8AAAD/AAAA/wAAAP8AAAD/AAAA7AAAAEIAAAAAAAAAAAAAAAAAAAAAAAAAAAAA
        AAAAAAAAAAAAAAAAAAAAAAAAAAAAAAAAAAAAAAAAAAAAAAAAAAAAAAAAAAAAAAAAAAAAAAAGAAAACgAA
        AAcAAAAAAAAAAAAAAAAAAABBAAAA5gAAAP8AAAD/AAAA/wAAAP8AAADjAAAAOwAAAAAAAAAAAAAAAAAA
        AAAAAAAAAAAAAAAAAAAAAAAAAAAAAAAAAAAAAAAAAAAAAAAAAAAAAAAAAAAAAAAAAAAAAAAAAAAAAAAA
        AAAAAAAAAAAAAAAAAAAAAAAAAAAAAAAAAAYAAABEAAAA/wAAAP8AAAD/AAAA/wAAAEgAAAAJAAAAAAAA
        AAAAAAAAAAAAAAAAAAAAAAAAEAQAAAAAAAAAAAAAAAAAAAAgAAEEIAAAAAAAAAAAAAAABAABAAwAAwiM
        AAMIzAADD8wAAx/MAAP/xAAD/8AAA//gwAP/8MAB//DAAP/xgADP4AAAx8AAAMAAAAHAAAADwAAAA8AA
        AAfAAAAPgAAAH8fAAD/P4AA///vAP///4H8oAAAAMAAAAGAAAAABACAAAAAAAIAlAAAAAAAAAAAAAAAA
        AAAAAAAAAAAAAAAA/+MAAP//AAAAAAAAAAAAAAAAAAAAAAAAALMAAAD/AAD//wAA//8AAP//AAAAAAAA
        //8AAP//AAD//wAA//8AAP//AAAAAAAAAAAAAAAAAAAAAAAA/7IAAP//AAD//wAA//8AAP//AAD//wAA
        X/8AAAD/AAAA/wAAYP8AAP//AAD//wAA//8AAP//AAAAAAAAYYcAAAD/AAAA/wAAYf8AAP//AAD//wAA
        //8AAP//AAAAAAAAAAAAAAAAAAD//wAA/+kAAP/lAAD/0AAA/1AAAAAAAAAAAAAAW+cAAH7/AAD/zf//
        AP8AAP//AAD/7v//AP///wD///8A////AP///wD/AAD/+AAA/zIAAAAAAAD/ygAA/+r//wD///8A////
        AP///wD///8A/wAA4f8AAGH/AABi/wAA4v///wD///8A////AP///wD/AAD/ygAAL/8AAAD/AAA1/wAA
        4////wD///8A////AP///wD/AAD//wAA/1gAAAAAAAD/////AP///wD/AAD//wAA//IAAAAAAAAAAAAA
        /+AAAP////8A////AP8AAP//AAD/////AP///wD///8A////AP///wD/AAD//wAA//8AAP8TAAD/////
        AP///wD///8A////AP///wD///8A////AP8AAP//AAD/////AP///wD///8A////AP///wD/AAD//wAA
        Wf8AAAD/AAD/////AP///wD///8A////AP///wD///8A/wAA//4AAAAJAAD/////AP///wD/AAD//wAA
        /6sAAAAAAAD/////AP///wD/AAD//wAA//8AAP////8A////AP8AAP//AAD//wAA//8AAP////8A/wAA
        //8AAP////8A////AP8AAP//AAD//wAA//8AAP////8A////AP8AAP////8A////AP8AAP//AAD//wAA
        //8AAP//AAAAAAAA/8oAAP////8A////AP8AAP//AAD//wAA//8AAP////8A////AP8AAP//AAD/////
        AP///wD/AAD//wAA//8AAP//AAD/////AP///wD/AAD//wAA//8AAP////8A////AP8AAP//AAD/8wAA
        //8AAP////8A////AP8AAP////8A////AP8AAP//AAD/9AAA//8AAP////8A////AP8AAP////8A////
        AP8AAP//AAD//wAA//8AAP//AAD/ywAA//8AAP////8A////AP8AAP//AACM/wAAav8AAIz/AAD/xgAA
        /9EAAP/sAAD/////AP///wD/AAD//wAA//8AAP////8A////AP8AAP//AAAAAAAA/6QAAP////8A////
        AP8AAP//AAAAAAAAAAAAAP////8A////AP8AAP////8A////AP8AAP//AAAA/wAAAAAAAP////8A////
        AP8AAP////8A////AP8AAP//AAD//wAA//8AAP//AAD//wAA//8AAP////8A////AP8AAP//AAAA/wAA
        AP8AAAD/AAD//wAA/5cAAAAAAAD/////AP///wD/AAD//wAA/9f//wD/AAD//wAA//cAAAAAAAAAAAAA
        /9gAAP////8A////AP8AAP//AAAAAAAAAAAAAP////8A////AP8AAP////8A////AP8AAP//AAAA/wAA
        AAAAAP////8A////AP8AAP////8A////AP///wD///8A////AP///wD///8A/wAA//8AAP////8A////
        AP8AAP//AAAA/wAAAP8AAAD/AAD/IQAAAAAAAAAAAAD/////AP///wD///8A////AP///wD/AAD/zQAA
        /zUAAAAAAAAAAAAA/+cAAP////8A////AP8AAP//AAAAAAAAAAAAAP////8A////AP8AAP////8A////
        AP8AAP//AAAA/wAAAAAAAP////8A////AP8AAP////8A////AP///wD///8A////AP///wD///8A/wAA
        /70AAP////8A////AP8AAP//AAAA/wAAAP8AAAB/AAD/zQAA/0IAAAAAAAD/////AP///wD///8A////
        AP8AAP//AAD/HgAAAAAAAAAAAAAAAAAA/+cAAP////8A////AP8AAP//AAAAAAAAAAAAAP////8A////
        AP8AAP////8A////AP8AAP//AAAA/wAAAAAAAP////8A////AP8AAP////8A////AP8AAP//AAD//wAA
        //8AAP////8A////AP8AAP////8A////AP8AAP//AAAA/wAAAKQAAAAAAAD//wAA//4AAP8LAAD/////
        AP///wD/AAD/////AP///wD/AAD//wAA/7oAAAAAAAAAAAAA//0AAP////8A////AP8AAP//AAD//wAA
        //8AAP////8A/wAA//8AAP////8A////AP8AAP//AAD//wAA//8AAP////8A////AP8AAP////8A////
        AP8AAP//AAD//wAA//8AAP////8A////AP8AAP////8A////AP8AAP//AAD//wAA//8AAP////8A////
        AP8AAP//AAD/////AP///wD/AAD//wAA/////wD/AAD//wAA/+oAAP/SAAAAAAAA/zAAAP/SAAD/5QAA
        /////wD///8A////AP///wD/AAD/2wAA/80AAP+3AAD/4f//AP///wD///8A////AP///wD///8A////
        AP8AAP//AAD/x///AP///wD///8A////AP///wD///8A/wAA8P8AAIT/AAD/y///AP///wD///8A////
        AP///wD///8A/wAA/+8AAP/tAAD/////AP///wD/AAD//wAA//8AAP////8A////AP8AAP//AAD/RAAA
        AAAAAAAAAAD//wAA/+b//wD///8A////AP///wD/AAD//wAA/5QAAAAAAAD//wAA/+T//wD///8A////
        AP///wD///8A////AP8AAP//AAD//wAA/97//wD///8A////AP///wD/AAD//wAAFP8AAAD/AADr/wAA
        /+L//wD///8A////AP///wD/AAD//wAA/8kAAAAAAAD/////AP///wD/AAD//wAA/9oAAP8XAAD/////
        AP///wD/AAD//wAA/7oAAAAAAAAAAAAA/74AAP//AAD//wAA//8AAP//AAD/PgAAAAAAAAAAAAAAAAAA
        /7oAAP//AAD//wAA//8AAP////8A////AP8AAP//AAAA/wAAg/8AAP//AAD//wAA//8AAP//AAAA/wAA
        AP8AAAD/AAAA/wAAs/8AAP//AAD//wAA//8AAP//AAD/RwAAAAAAAAAAAAD/////AP///wD/AAD//wAA
        /7gAAAAAAAD/0AAA/8///wD/AAD/2wAA/+sAAP+dAAAAAAAAX8sAAJ//AAD/5AAA/8gAAP+2AAAAAAAA
        AAAAAAAAAAAAAAAAeckAAJz/AAD/+wAA//8AAP////8A////AP8AAP//AAAA/wAAAP8AAHz/AAB8/wAA
        //8AAP/CAAAA/wAAAP8AAAD/AAAA/wAAAP8AAH3/AAB9/wAA//8AAP+/AAAAAAAAAAAAAAAAAAD/////
        AP///wD/AAD//wAA/+sAAAAAAAAAAAAA/+4AAP////8A////AP8AAP//AAAAAAAAAJUAAAD/AAD0FQAA
        AAAAAAAAAAAAAAAAAAAAAAAAAAAAAAAAAOkAAAD/AAAAAAAA/6gAAP////8A////AP8AAP//AAAA/wAA
        AP8AAAD/AAAA/wAAcpoAAAAAAAAA/wAAAP8AAAD/AAAA/wAAAP8AAAD/AAAA/wAASKkAAAAAAAAAAAAA
        AAAAAAAAAAD/////AP///wD/AAD//wAA/+cAAAAAAAAAAAAAAAAAAP////8A////AP8AAP//AAAABgAA
        AAAAAAA5AAAA/wAAALUAAAAAAAAAAAAAAAAAAAAAAAAA/wAAAOYAAAAAAAAAAAAA/9wAAP////8A////
        AP8AAP//AAAA/wAAAP8AAAD/AAAA/wAAAP8AAAD/AAAA/wAAAP8AAAD/AAAA/wAAAP8AAAD/AAAA/wAA
        ALsAAAAAAAAAAAAAAAAAAAAAAAD/////AP///wD/AAD//wAA/+cAAAAAAAAAAAAA/1EAAP/VAAD/6AAA
        /+wAAP+qAAAAAAAAAAAAAAAAAAAA/wAAAO4AAAAAAAAAAAAAAAAAAAAMAAAA/wAAAOYAAAAAAAAAAAAA
        /+sAAP////8A////AP8AAP//AAAA/wAAAP8AAAD/AAAA/wAAAP8AAAD/AAAA/wAAAP8AAAD/AAAA/wAA
        AP8AAAD/AAAA/wAAAL8AAAAAAAAAAAAAAAAAAAAAAAD/////AP///wD/AAD//wAA/+wAAAAAAAAAAAAA
        AAAAAAAAAAD//wAA/8MAAAAAAAAAAAAAAAAAAAAEAAAA/wAAAP8AAAAAAAAAAAAAAAAAAAAFAAAA/wAA
        AOcAAAAAAAAAAAAA/+cAAP////8A////AP8AAP//AAAA/wAAAP8AAAD/AAAA/wAAAP8AAAD/AAAA/wAA
        AP8AAAD/AAAA/wAAAP8AAAD/AAAA/wAAAMAAAAAAAAAAAAAAAAAAAAAAAAD/////AP///wD/AAD//wAA
        //8AAAAAAAAAAAAAAAAAAAAAAAAAAgAAAAAAAAAAAAAAAAAAAAAAAAADAAAA/wAAAP8AAAD/AAAAAAAA
        AAAAAAAFAAAA/wAAAOsAAAAAAAAAAAAAp+wAAP////8A////AP8AAP//AAAA/wAAAP8AAAD/AAAA/wAA
        AP8AAAD/AAAA/wAAAP8AAAD/AAAA/wAAAP8AAAD/AAAA/wAAAMAAAAAAAAAAAAAAAAAAAAAAAAD/vAAA
        //AAAP/rAAD/1wAA/1MAAAAAAAAAAAAAAAAAAAAAAAAAAAAAAAAAAAAAAAAAAAAAAAAAAAAAAAAAkwAA
        AP8AAAD/AAAABwAAAAAAAAAGAAAA/wAAANIAAAAAAAAAqAAAiMwAAP+4AAD/zQAA//8AAGf/AAAA/wAA
        AP8AAAD/AAAA/wAAAP8AAAD/AAAA/wAAAP8AAAD/AAAA/wAAAP8AAAD/AAAA/wAAAMEAAAAAAAAAAAAA
        AAAAAAAAAAAAAAAA/8YAAP//AAAAAAAAAAAAAAAAAAAAAAAAAAAAAAAAAAAAAAAAAAAAAAAAAAAAAAAA
        AAAAAAAAAAAAAAAAANgAAAD/AAAAAAAAAAAAAAAGAAAA/wAAALIAAAAAAAAA/wAAaMEAAAAAAAD//wAA
        gf8AAAD/AAAA/wAAAP8AAAD/AAAA/wAAAP8AAAD/AAAA/wAAAP8AAAD/AAAA/wAAAP8AAAD/AAAA/wAA
        AMEAAAAAAAAAAAAAAAAAAAAAAAAAAAAAAAAAAAAFAAAAAAAAAAAAAAAAAAAAAAAAAAAAAAAAAAAAAAAA
        AAAAAAAAAAAAAAAAAAAAAAAAAAAAAAAAAOkAAAD/AAAAAAAAAAAAAAALAAAA/wAAAKUAAAAAAAAA/wAA
        APsAAAAAAAAAAAAAy+IAAAD/AAAA/wAAAP8AAAD/AAAA/wAAAP8AAAD/AAAA/wAAAP8AAAD/AAAA/wAA
        AP8AAAD/AAAA/wAAAMIAAAAAAAAAAAAAAAAAAAAAAAAAAAAAAAAAAAAAAAAAAAAAAAAAAAAAAAAAAAAA
        AAAAAAAAAAAAAAAAAAAAAAAAAAAAAAAAAAAAAAAAAAAAAAAAAOsAAAD/AAAA4wAAAB8AAAAAAAAA/wAA
        AP8AAACqAAAAzAAAAFgAAAAAAAAAAAAAK6QAAAD/AAAA/wAAAP8AAAD/AAAA/wAAAP8AAAD/AAAA/wAA
        AP8AAAD/AAAA/wAAAP8AAAD/AAAA/wAAAMIAAAAAAAAAAAAAAAAAAAAAAAAAAAAAAAAAAAAAAAAAAAAA
        AAAAAAAAAAAAAAAAAAAAAAAAAAAAAAAAAAAAAAAAAAAAAAAAAAAAAAAAAAAAAAAAAJYAAAD/AAAA/wAA
        AKAAAAAAAAAA/wAAAP8AAAD/AAAAAAAAAAAAAAAAAAAAAAAAAL0AAAD/AAAA/wAAAP8AAAD/AAAA/wAA
        AP8AAAD/AAAA/wAAAP8AAAD/AAAA/wAAAP8AAAD/AAAA/wAAAL8AAAAAAAAAAAAAAAAAAAAAAAAAAAAA
        AAAAAAAAAAAAAAAAAAAAAAAAAAAAAAAAAAAAAAAAAAAAAAAAAAAAAAAAAAAAAAAAAAAAAAAAAAAAAAAA
        AAAAAABEAAAA/wAAAKQAAAAAAAAA/wAAAP8AAAD/AAAAAQAAAAAAAAAAAAAAAAAAAL4AAAD/AAAA/wAA
        AP8AAAD/AAAA/wAAAP8AAAD/AAAA/wAAAP8AAAD/AAAA/wAAAP8AAAD/AAAA/wAAAK0AAAAAAAAAAAAA
        AAAAAAAAAAAAAAAAAAAAAAAAAAAAAAAAAAAAAAAAAAAAAAAAAAAAAAAAAAAAAAAAAAAAAAAAAAAAAAAA
        AAAAAAAAAAAAAAAAAAAAAAAAAAAA/wAAAP8AAADJAAAA/wAAAP8AAACbAAAAAAAAAAAAAAAAAAAAAAAA
        AL4AAAD/AAAA/wAAAP8AAAD/AAAA/wAAAP8AAAD/AAAA/wAAAP8AAAD/AAAA/wAAAP8AAAD/AAAA/wAA
        AP8AAACaAAAAAAAAAAAAAAAAAAAAAAAAAAAAAAAAAAAAAAAAAAAAAAAAAAAAAAAAAAAAAAAAAAAAAAAA
        AAAAAAAAAAAAAAAAAAAAAAAAAAAAAAAAAAAAAAACAAAA/wAAAP8AAAD/AAAA/wAAAKwAAAAAAAAAAAAA
        AAAAAAAAAAAAAAAAALsAAAD/AAAA/wAAAP8AAAD/AAAA/wAAAP8AAAD/AAAA/wAAAP8AAAD/AAAA/wAA
        AP8AAAD/AAAA/wAAAP8AAAD/AAAASQAAAAAAAAAAAAAAAAAAAAAAAAAAAAAAAAAAAAAAAAAAAAAAAAAA
        AAAAAAAAAAAAAAAAAAAAAAAAAAAAAAAAAAAAAAAAAAAAAAAAAAAAAAAIAAAA/wAAAP8AAAD/AAAA/wAA
        ANEAAAAAAAAAAAAAAAAAAAAAAAAAAAAAAKkAAAD/AAAA/wAAAP8AAAD/AAAA/wAAAP8AAAD/AAAA/wAA
        AP8AAAD/AAAA/wAAAP8AAAD/AAAA/wAAAP8AAAD/AAAA/wAAAI4AAAAAAAAAAAAAAAAAAAAAAAAAAAAA
        AAAAAAAAAAAAAAAAAAAAAAAAAAAAAAAAAAAAAAAAAAAAAAAAAAAAAAAAAAAAAAAAAAAAAAAAAAAAcwAA
        AP8AAAD/AAAAuwAAAA8AAAAAAAAAAAAAAAAAAAAAAAAAlgAAAP8AAAD/AAAA/wAAAP8AAAD/AAAA/wAA
        AP8AAAD/AAAA/wAAAP8AAAD/AAAA/wAAAP8AAAD/AAAA/wAAAP8AAAD/AAAA/wAAAP8AAADHAAAAAAAA
        AAAAAAAAAAAAAAAAAAAAAAAAAAAAAAAAAAAAAAAAAAAAAAAAAAAAAAAAAAAAAAAAAAAAAAAAAAAAAAAA
        AAAAAAAAAAAAAAAAAPgAAAD/AAAAIgAAAAAAAAAEAAAABAAAAAQAAABEAAAA/wAAAP8AAAD/AAAA/wAA
        AP8AAAD/AAAA/wAAAP8AAAD/AAAA/wAAAP8AAAD/AAAA/wAAAP8AAAD/BgYA/wgIAP8GBgD/AAAA/wAA
        AP8AAAD/AAAAAAAAAAAAAAAAAAAAAAAAAAAAAAAAAAAAAAAAAAAAAAAAAAAAAAAAAAAAAAAAAAAAAAAA
        AAAAAAAAAAAAAAAAAAAAAAAAAAAA/wAAAP8AAAD/AAAA/wAAAP8AAAD/AAAA/wAAAP8AAAD/AAAA/wAA
        AP8AAAD/AAAA/wAAAP8AAAD/AAAA/wAAAP8AAAD/AAAA/wAAAP8AAAD/AAAA/wAAAP8GBgD/KCgA/zg4
        AP8oKAD/BgYA/wAAAP8AAAD/AAAAAAAAAAAAAAAAAAAAoQAAAMIAAACYAAAAAAAAAAAAAAAAAAAAAAAA
        AAAAAAAAAAAAAAAAAAAAAAAAAAAAAAAAACkAAADpAAAA/wAAAP8AAAD/AAAA/wAAAP8AAAD/AAAA/wAA
        AP8AAAD/AAAA/wAAAP8AAAD/AAAA/wAAAP8AAAD/AAAA/wAAAP8AAAD/AAAA/wAAAP8AAAD/AAAA/wAA
        AP8EBAD/GBgA/yIiAP8YGAD/BAQA/wAAAP8AAADJAAAAAAAAAAAAAAANAAAA/wAAAP8AAAD/AAAARwAA
        AAAAAAAAAAAAAAAAAAAAAAAAAAAAAAAAAAAAAAAAAAAAAAAAAPoAAAD/AAAA/wAAAP8AAAD/AAAA/wAA
        AP8AAAD/AAAA/wAAAP8AAAD/AAAA/wAAAP8AAAD/AAAA/wAAAP8AAAD/AAAA/wAAAP8AAAD/AAAA/wAA
        AP8AAAD/AAAA/wAAAP8AAAD/AAAA/wAAAP8AAAD/AAAA/wAAAJEAAAAAAAAAAAAAAAAAAAAKAAAA/wAA
        AP8AAAD/AAAA/wAAAIsAAAAAAAAAAAAAAAAAAAAAAAAAAAAAAAAAAAAAAAAA/wAAAP8AAAD/AAAA/wAA
        AP8AAAD/AAAA/wAAAP8AAAD/AAAA/wAAAP8AAAD/AAAA/wAAAP8AAAD/AAAA/wAAAP8AAAD/AAAA/wAA
        AP8AAAD/AAAA/wAAAP8AAAD/AAAA/wAAAP8AAAD/AAAA/wAAAP8AAAD/AAAATQAAAAAAAAAAAAAAAAAA
        AAAAAAAJAAAA/wAAAP8AAAD/AAAA/wAAAP8AAADEAAAAxAAAAMMAAADDAAAAwwAAAMMAAADrAAAA/wAA
        AP8AAAD/AAAA/wAAAP8AAAD/AAAA/wAAAP8AAAD/AAAA/wAAAP8AAAD/AAAA/wAAAP8AAAD/AAAA/wAA
        AP8AAAD/AAAA/wAAAP8AAAD/AAAA/wAAAP8AAAD/AAAA/wAAAP8AAAD/AAAA/wAAAP8AAACfAAAAAAAA
        AAAAAAAAAAAAAAAAAAAAAAAKAAAA/wAAAP8AAAD/AAAA/wAAAP8AAAD/AAAA/wAAAP8AAAD/AAAA/wAA
        AP8AAAD/AAAA/wAAAP8AAAD/AAAA/wAAAP8AAAD/AAAA/wAAAP8AAAD/AAAA/wAAAP8AAAD/AAAA/wAA
        AP8AAAD/AAAA/wAAAP8AAAD/AAAA/wAAAP8AAAD/AAAA/wAAAP8AAAD/AAAA/wAAAP8AAAD/AAAA/wAA
        ALcAAAAAAAAAAAAAAAAAAAAAAAAAAAAAAAAAAAAKAAAA/wAAAP8AAAD/AAAA/wAAAP8AAAD/AAAA/wAA
        AP8AAAD/AAAA/wAAAP8AAAD/AAAA/wAAAP8AAAD/AAAA/wAAAP8AAAD/AAAA/wAAAP8AAAD/AAAA/wAA
        AP8AAAD/AAAA/wAAAP8AAAD/AAAA/wAAAP8AAAD/AAAA/wAAAP8AAAD/AAAA/wAAAP8AAAD/AAAA/wAA
        AP8AAAD/AAAA/wAAANwAAAAAAAAAAAAAAAAAAAAAAAAAAAAAAAAAAAALAAAA/wAAAP8AAAD/AAAA/wAA
        AP8AAAD/AAAA/wAAAP8AAAD/AAAA/wAAAP8AAAD/AAAA/wAAAP8AAAD/AAAA/wAAAP8AAAD/AAAA/wAA
        AP8AAAD/AAAA/wAAAP8AAAD/AAAA/wAAAP8AAAD/AAAA/wAAAP8AAAD/AAAA/wAAAP8AAAD/AAAA/wAA
        AP8AAAD/AAAA/wAAAP8AAAD/AAAA8gAAAEsAAAAAAAAAAAAAAAAAAAAAAAAAAAAAAAAAAAAMAAAA/wAA
        AP8AAAD/AAAA/wAAAP8AAAD/AAAA/wAAAP8AAAD/AAAA/wAAAP8AAAD/AAAA/wAAAP8AAAD/AAAA/wAA
        AP8AAAD/AAAA/wAAAP8AAAD/AAAA/wAAAP8AAAD/AAAA/wAAAP8AAAD/AAAA/wAAAP8AAAD/AAAA/wAA
        AP8AAAD/AAAA/wAAAP8AAAD/AAAA/wAAAP8AAAD/AAAAAAAAAAAAAAAAAAAAAAAAAAAAAAAAAAAAAAAA
        AAAAAAAMAAAA/wAAAP8AAAD/AAAA/wAAAP8AAAD/AAAA/wAAAP8AAAD/AAAA/wAAAP8AAAD/AAAA/wAA
        AP8AAAD/AAAA/wAAAP8AAAD/AAAA/wAAAP8AAAD/AAAA/wAAAP8AAAD/AAAA/wAAAP8AAAD/AAAA/wAA
        AP8AAAD/AAAA/wAAAP8AAAD/AAAA/wAAAP8AAAD/AAAA/wAAAP8AAAAFAAAAAAAAAAAAAAAAAAAAAAAA
        AAAAAAAAAAAAAAAAAAAAAAANAAAA/wAAAP8AAAD/AAAA/wAAAP8AAADIAAAAyAAAAMgAAADIAAAAyAAA
        AMgAAADwAAAA/wAAAP8AAAD/AAAA/wAAAP8AAAD/AAAA/wAAAP8AAAD/AAAA/wAAAP8AAAD/AAAA/wAA
        AP8AAAD/AAAA/wAAAP8AAAD/AAAA/wAAAP8AAAD/AAAA/wAAAP8AAAD/AAAA8wAAADMAAAAAAAAAAAAA
        AAAAAAAAAAAAAAAAAAAAAAAAAAAAAAAAAAAAAAAQAAAA/wAAAP8AAAD/AAAA/wAAAJEAAAAAAAAAAAAA
        AAAAAAAAAAAAAAAAAAAAAAAAAAAA/wAAAP8AAAD/AAAA/wAAAP8AAAD/AAAA/wAAAP8AAAD/AAAA/wAA
        AP8AAAD/AAAA/wAAAP8AAAD/AAAA/wAAAP8AAAD/AAAA/wAAAP8AAAD/AAAA/wAAAP8AAAD/AAAAAAAA
        AAAAAAAAAAAAAAAAAAAAAAAAAAAAAAAAAAAAAAAAAAAAAAAAAAAAAAAVAAAA/wAAAP8AAAD/AAAATgAA
        AAAAAAAAAAAAAAAAAAAAAAAAAAAAAAAAAAAAAAAAAAAAAwAAAP8AAAD/AAAA/wAAAP8AAAD/AAAA/wAA
        AP8AAAD/AAAA/wAAAP8AAAD/AAAA/wAAAP8AAAD/AAAA/wAAAP8AAAD/AAAA/wAAAP8AAAD/AAAA/wAA
        AO4AAAAGAAAAAAAAAAAAAAAAAAAAAAAAAAAAAAAAAAAAAAAAAAAAAAAAAAAAAAAAAAAAAAAAAAAAqQAA
        AMsAAAChAAAAAAAAAAAAAAAAAAAAAAAAAAAAAAAAAAAAAAAAAAAAAAAAAAAAAAAAADIAAADyAAAA/wAA
        AP8AAAD/AAAA/wAAAP8AAADKAAAAygAAAMoAAADyAAAA/wAAAP8AAAD/AAAA/wAAAP8AAAD/AAAA/wAA
        AP8AAAD/AAAA/wAAALQAAAAAAAAAAAAAAAAAAAAAAAAAAAAAAAAAAAAAAAAAAAAAAAAAAAAAAAAAAAAA
        AAAAAAAAAAAAAAAAAAAAAAAAAAAAAAAAAAAAAAAAAAAAAAAAAAAAAAAAAAAAAAAAAAAAAAAAAAAAAAAA
        AAAAAAAAAAAA/wAAAP8AAAD/AAAA/wAAAJIAAAAAAAAAAAAAAAAAAAAAAAAA/wAAAP8AAAD/AAAA/wAA
        AP8AAAD/AAAA/wAAAP8AAAD/AAAA/wAAANEAAAAAAAAAAAAAAAAAAAAAAAAAAAAAAAAAAAAAAAAAAAAA
        AAAAAAAAAAAAAAAAAAAAAAAAAAAAAAAAAAAAAAAAAAAAAAAAAAAAAAAAAAAAAAAAAAAAAAAAAAAAAAAA
        AAAAAAAAAAAAAAAAAAAAAAAAAAAABQAAAA8AAAAPAAAADwAAAAAAAAAAAAAAAAAAAAAAAAAAAAAABgAA
        AP8AAAD/AAAA/wAAAP8AAAD/AAAA/wAAAP8AAAD/AAAA/wAAAOQAAAAAAAAAAAAAAAAAAAAAAAAAAAAA
        AAAAAAAAAAAAAAAAAAAAAAAAAAAAAAAAAAAAAAAAAAAAAAAAAAAAAAAAAAAAAAAAAAAAAAAAAAAAAAAA
        AAAAAAAAAAAAAAAAAAAAAAAAAAAAAAAAAAAAAAAAAAAAAAAAAAAAAAAAAAAAAAAAAAAAAAAAAAAAAAAA
        AAAAAAAAAAAAAAAAADUAAAD1AAAA/wAAAP8AAAD/AAAA/wAAAP8AAAD/AAAA9gAAAE4AAAAAAAAAAAAA
        AAAAAAAAAAAAAAAAAAAAAAAAAAAAAAAAAAAAAAAAAAAAAAAAAAAAAAAAAAAAAAAAAAAAAAAAAAAAAAAA
        AAAAAAAAAAAAAAAAAAAAAAAAAAAAAAAAAAAAAAAAAAAAAAAAAAAAAAAAAAAAAAAAAAAAAAAAAAAAAAAA
        AAAAAAAAAAAAAAAAAAAAAAAAAAAAAAAAAAAAAAARAAAA/wAAAP8AAAD/AAAA/wAAAP8AAAD/AAAAEwAA
        AAAAAAAAAAAAAAAAAAAAAAAAAAAAAAAAAAAAAAAAAAAAAAAAAAAAAAAAngg8AAgHAAAGAAgAAAEAAAYA
        AAAAAQAABAAAAAgAAAAAAAAAAAAAAABBgEAAAQAAAMGAQAADAAAAwYBAAAEAAAHBgEAACAAAAMAAAAAA
        AAAAQAAAAAAAAAAwCAAAAQAAABgcAAADAAAECDwAAAcAAAYI/IAQDwAABwx5gAAPAAAGDnGAAA8AAAee
        eYAADwAAB/45gAAPAAAH/jkAAA8AAJ//OSAADwAA//8xMAAPAAD//wgwAA8AAP//CPAADwAA//+I8AAP
        AAD//8DwAAcAAP//wfAAAwAA///B8AABAAD//8HgAAAAAP//48AAAAAA///AAAAAAADj/wAAAAAAAMH/
        AAAAAQAAwP4AAAADAADgAAAAAAcAAMAAAAAADwAAwAAAAAAPAADAAAAAAA8AAMAAAAAAPwAAwAAAAAB/
        AADAAAAAAH8AAMD+AAAB/wAAwf8AAAP/AADj/wAAA/8AAP//weAD/wAA///j8AP/AAD////wA/8AAP//
        //gH/wAAKAAAAIAAAAAAAQAAAQAgAAAAAAAACAEAAAAAAAAAAAAAAAAAAAAAAAAAAAAAAAAAAAAAAAAA
        AAAAAAAAAAAAAAAAAAAAAAAAAAAAAAAAAAAAAAAAAAAAAAAAAAAAAAAAAAAAAAAAAAAAAAAAAAAAAAAA
        AAIAAAANAAAAKwsLC3IeHh7VJiYm/SUlJf8jIyP5FhYWvAQEBFgAAAAdAAAABQAAAAAAAAAAAAAAAAAA
        AAAAAAAAAAAAAAAAAAAAAAAAAAAAAAAAAAAAAAAAAAAAAAAAAAAAAAABAAAABgAAABYBAQFFBgYGrAkJ
        CfcICAj/BwcH+QQEBL8BAQFcAAAAHQAAAAYAAAABAAAAAAAAAAAAAAAAAAAAAAAAAAAAAAAAAAAAAAAA
        AAAAAAAAAAAAAAAAAAEAADEKAAAYLAAACX8AAAHgAAAA/wAAAP8AAAD/AAAA/wAAAP8AAAD/AAAA/wAA
        AP8AAAD/AAAA/wAAAP8AAAD/AAAA/wAAAP8AAAD/AAAA/wAAAP8AAAH8AAAP1QAAMIACAlQ6AgJ0FgIC
        ag0AADIZAAAQRAAAA50AAADsAAAA/wAAAP8AAAD/AAAA/wAAAP8AAAD/AAAA/wAAAP8AAAD/AAAA/wAA
        AP8AAAD/AAAA/wAAAP8AAAD/AAAA/wAAAP8AAAD/AAAA4wAAAIgAAAA4AAAAEAAAAAIAAAAAAAAAAAAA
        AAAAAAAAAAAAAAAAAAAAAAAAAAAAAAAAAAAAAAAAAAAAAAAAAAAAAAAAAAAAAAAAAAAAAAAAAAAAAAAA
        AAAAAAAAAAAAAAAAAAAAAAAAAAAAAAAAAAAAAAAAAAAAAQAAAAkAAAAiBgYGWxgYGLglJSX1JiYm/yQk
        JPwbGxvQCQkJcAAAACcAAAAIAAAAAQAAAAAAAAAAAAAAAAAAAAAAAAAAAAAAAAAAAAAAAAAAAAAAAAAA
        AAAAAAAAAAAAAAAAAAEAAAAFAAAAFQEBAUEGBgalCQkJ8wkJCf8ICAj8BQUFzgEBAWgAAAAgAAAABgAA
        AAEAAAAAAAAAAAAAAAAAAAAAAAAAAAAAAAAAAAAAAAAAAAAAAAAAAAAAAAAAAQAAAAgAABQkAAAHagAA
        AcwAAAD6AAAA/wAAAP8AAAD/AAAA/wAAAP8AAAD/AAAA/wAAAP8AAAD/AAAA/wAAAP8AAAD/AAAA/wAA
        AP8AAAD/AAAA/wAAAP4AAAjdAQEgfwMDQTEEBF8QAAAACAEBKBMAAA05AAACigAAAOMAAAD/AAAA/wAA
        AP8AAAD/AAAA/wAAAP8AAAD/AAAA/wAAAP8AAAD/AAAA/wAAAP8AAAD/AAAA/wAAAP8AAAD/AAAA/wAA
        AP8AAADjAAAAiQAAADgAAAAQAAAAAwAAAAAAAAAAAAAAAAAAAAAAAAAAAAAAAAAAAAAAAAAAAAAAAAAA
        AAAAAAAAAAAAAAAAAAAAAAAAAAAAAAAAAAAAAAAAAAAAAAAAAAAAAAAAAAAAAAAAAAAAAAAAAAAAAAAA
        AAAAAAABAAAABgAAABcBAQE+Dw8PkCIiIuUnJyf/JiYm/yEhIesRERGYAgICOgAAAA4AAAABAAAAAAAA
        AAAAAAAAAAAAAAAAAAAAAAAAAAAAAAAAAAAAAAAAAAAAAAAAAAAAAAAAAAAAAQAAAAUAAAASAAAAOgQE
        BJMJCQnpCgoK/wkJCf8HBwfdAgICdgAAACUAAAAIAAAAAQAAAAAAAAAAAAAAAAAAAAAAAAAAAAAAAAAA
        AAAAAAAAAAAAAAAAAAAAAAAAAAAABQAADhkAAAVKAAABnQAAAOQAAAD8AAAA/wAAAP8AAAD/AAAA/wAA
        AP8AAAD/AAAA/wAAAP8AAAD/AAAA/wAAAP8AAAD/AAAA/wAAAP8AAAD/AAAA/wAAA98DAxB7BgYkKQAA
        AAkAAAADAgIYCwAABygAAAFuAAAAzQAAAPsAAAD/AAAA/wAAAP8AAAD/AAAA/wAAAP8AAAD/AAAA/wAA
        AP8AAAD/AAAA/wAAAP8AAAD/AAAA/wAAAP8AAAD/AAAA/wAAAOQAAACKAAAAOQAAABAAAAADAAAAAAAA
        AAAAAAAAAAAAAAAAAAAAAAAAAAAAAAAAAAAAAAAAAAAAAAAAAAAAAAAAAAAAAAAAAAAAAAAAAAAAAAAA
        AAAAAAAAAAAAAAAAAAAAAAAAAAAAAAAAAAAAAAAAAAAAAAAAAAAAAAADAAAADQAAACgJCQlqHh4ezCcn
        J/wnJyf/JCQk+BgYGLwGBgdUAAABFwAAAAMAAAAAAAAAAAAAAAAAAAAAAAAAAAAAAAAAAAAAAAAAAAAA
        AAAAAAAAAAAAAAAAAAAAAAAAAAAAAwAAABAAAAA0BAQEhwoKCuQLCwv/CgoK/wgICOEDAwN/AAAAKgAA
        AAkAAAABAAAAAAAAAAAAAAAAAAAAAAAAAAAAAAAAAAAAAAAAAAAAAAAAAAAAAAAAAAAAAAACAAAHDQAA
        AisAAABfAAAApgAAAN0AAAD1AAAA/QAAAP8AAAD/AAAA/wAAAP8AAAD/AAAA/wAAAP8AAAD/AAAA/wAA
        AP8AAAD/AAAA/wAAAP8AAAD/AQEB3wUFBngJCQ4kAAAABgAAAAEAAAAEAAACFwAAAEYAAACYAAAA4AAA
        APgAAAD9AAAA/wAAAP8AAAD/AAAA/wAAAP8AAAD/AAAA/wAAAP8AAAD/AAAA/wAAAP8AAAD/AAAA/wAA
        AP8AAAD/AAAA5AAAAIoAAAA5AAAAEAAAAAMAAAAAAAAAAAAAAAAAAAAAAAAAAAAAAAAAAAAAAAAAAAAA
        AAAAAAAAAAAAAAAAAAAAAAAAAAAAAAAAAAAAAAAAAAAAAAAAAAAAAAAAAAAAAAAAAAAAAAAAAAAAAAAA
        AAAAAAAAAAAAAAAAAAEAAAAGAAAAGAQEBEsYGBitJiYm9CgoKP8mJib9Hh4e2AsLDHEAAAEiAAAABgAA
        AAAAAAAAAAAAAAAAAAAAAAAAAAAAAAAAAAAAAAAAAAAAAAAAAAAAAAAAAAAAAAAAAAAAAAACAAAADAAA
        AC4EBASCCwsL4gwMDP8LCwv/CAgI5AMDA4YAAAAvAAAACgAAAAEAAAAAAAAAAAAAAAAAAAAAAAAAAAAA
        AAAAAAAAAAAAAAAAAAAAAAAAAAAAAAAAAAEAAAAFAAABEwAAAC4AAABZAAAAjQAAAL8AAADoAAAA/AAA
        AP8AAAD/AAAA/wAAAP8AAAD/AAAA/wAAAP8AAAD/AAAA/wAAAP8AAAD/AAAA/wAAAP8BAQHdBwcFdgwM
        CCIAAAAFAAAAAAAAAAEAAAAJAAAAIgAAAFMAAACTAAAAwQAAANwAAADwAAAA/AAAAP8AAAD/AAAA/wAA
        AP8AAAD/AAAA/wAAAP8AAAD/AAAA/wAAAP8AAAD/AAAA/wAAAP8AAADjAAAAiAAAADcAAAAQAAAAAwAA
        AAAAAAAAAAAAAAAAAAAAAAAAAAAAAAAAAAAAAAAAAAAAAAAAAAAAAAAAAAAAAAAAAAAAAAAAAAAAAAAA
        AAAAAAAAAAAAAAAAAAAAAAAAAAAAAAAAAAAAAAAAAAAAAAAAAAAAAAAAAAAAAAAAAAIAAAAOAQEBMxER
        EYwkJCTnKSkp/ygoKP8hISLoDw8QjgEBAzMAAAMMAAAAAgAAAAAAAAAAAAAAAAAAAAAAAAAAAAAAAAAA
        AAAAAAAAAAAAAAAAAAAAAAAAAAAAAAAAAAEAAAAKAAAAKAQEBHsMDAzgDQ0N/wwMDP8KCgrpBAQEkQAA
        ADQAAAAMAAAAAQAAAAAAAAAAAAAAAAAAAAAAAAAAAAAAAAAAAAAAAAAAAAAAAAAAAAAAAAAAAAAAAAAA
        AAEAAAAGAAAAEQAAACYAAABEAAAAbgAAAKwAAADoAAAA/QAAAP8AAAD/AAAA/wAAAP8AAAD/AAAA/wAA
        AP8AAAD/AAAA/wAAAP8AAAD/AAAA/AICBtMICBBvDAwUIQAAAAQAAAAAAAAAAAAAAAIAAAALAAAAIQAA
        AEEAAABkAAAAhQAAALEAAADlAAAA/AAAAP8AAAD/AAAA/wAAAP8AAAD/AAAA/wAAAP8AAAD/AAAA/wAA
        AP8AAAD/AAAA/wAAAOAAAACEAAAANAAAAA8AAAACAAAAAAAAAAAAAAAAAAAAAAAAAAAAAAAAAAAAAAAA
        AAAAAAAAAAAAAAAAAAAAAAAAAAAAAAAAAAAAAAAAAAAAAAAAAAAAAAAAAAAAAAAAAAAAAAAAAAAAAAAA
        AAAAAAAAAAAAAAAAAAAAAAAAAAAAAQAAAAcAAAAjDQ0NcCIiItYqKir9KSkp/yUlJfQWFhetBAQGSQAA
        AxUAAAAFAAAAAAAAAAAAAAAAAAAAAAAAAAAAAAAAAAAAAAAAAAAAAAAAAAAAAAAAAAAAAAAAAAAAAQAA
        AAgAAAAkBQUFdw0NDd8ODg7/DQ0N/wsLC/MGBgajAQEBOgAAAAwAAAABAAAAAAAAAAAAAAAAAAAAAAAA
        AAAAAAAAAAAAAAAAAAAAAAAAAAAAAAAAAAAAAAAAAAAAAAAAAAEAAAAEAAAADAAAABwAAAA4AAAAawAA
        ALwAAAD1AAAA/wAAAP8AAAD/AAAA/wAAAP8AAAD/AAAA/wAAAP8AAAD/AAAA/wAAAP8AAAT4AwMVxQcH
        KGkKCi8iAAAABQAAAAAAAAAAAAAAAAAAAAIAAAAJAAAAFgAAACcAAAA8AAAAZAAAAK0AAADtAAAA/wAA
        AP8AAAD/AAAA/wAAAP8AAAD/AAAA/wAAAP8AAAD/AAAA/wAAAP8AAAD8AAAA0QAAAHYAAAAwAAAADQAA
        AAIAAAAAAAAAAAAAAAAAAAAAAAAAAAAAAAAAAAAAAAAAAAAAAAAAAAAAAAAAAAAAAAAAAAAAAAAAAAAA
        AAAAAAAAAAAAAAAAAAAAAAAAAAAAAAAAAAAAAAAAAAAAAAAAAAAAAAAAAAAAAAAAAAAAAAAAAAAABAAA
        ABgHBwdSGxsatSkpKfUqKir/KCgo/B0dHswJCQpnAAACJAAAAgoAAAACAAAAAAAAAAAAAAAAAAAAAAAA
        AAAAAAAAAAAAAAAAAAAAAAAAAAAAAQAAAAAAAAABAAAABgAAACEGBgVyDQ0N3Q8PD/8ODg7/DAwM9wgI
        CKoBAQE9AAAADQAAAAEAAAAAAAAAAAAAAAAAAAAAAAAAAAAAAAAAAAAAAAAAAAAAAAAAAAAAAAAAAAAA
        AAAAAAAAAAAAAAAAAAAAAAACAAAACAAAABkAAABAAAAAjwAAAOUAAAD/AAAA/wAAAP8AAAD/AAAA/wAA
        AP8AAAD/AAAA/wAAAP8AAAD/AAAC/gAAE+4DAzK5CAZGag0KTCYAAAAGAAAAAAAAAAAAAAAAAAAAAAAA
        AAEAAAAEAAAACgAAABYAAAA1AAAAeQAAANMAAAD8AAAA/wAAAP8AAAD/AAAA/wAAAP8AAAD/AAAA/wAA
        AP8AAAD/AAAA/wAAAPgBAQDAAgEAaAEBACwAAAAMAAAAAQAAAAAAAAAAAAAAAAAAAAAAAAAAAAAAAAAA
        AAAAAAAAAAAAAAAAAAAAAAAAAAAAAAAAAAAAAAABAAAAAgAAAAIAAAACAAAAAQAAAAEAAAAAAAAAAAAA
        AAAAAAAAAAAAAAAAAAAAAAAAAAAAAAAAAAAAAAADGg8AExUMAT0cFw+PKici4i0rKP0sKif+JiMg4RMQ
        DIcEAgE4AAABEwAAAAQAAAAAAAAAAAAAAAAAAAAAAAAAAQAAAAMAAAAI75MDEfKVAxfylQMY5o4EFL50
        Ag1VMgAMGg8AIg0KBnIPDw7dEBAQ/w8PD/8NDQ33CAgIrAEBAT8AAAAOAAAAAQAAAAAAAAAAAAAAAAAA
        AAAAAAABAAAAAwAAAAjzkgEP7Y0BDAAAAAUAAAACAAAAAAAAAAAAAAAAAAAAAAAAAAEAAAAELhoADhgO
        AC4MBwB0AwIA0gAAAPwAAAD/AAAA/wAAAP8AAAD/AAAA/wAAAP8AAAD/AAAA/wAAAP8EAgf7CwYm5xQM
        RbgnF094Ty9GPZlZKBzfgQgS6ogACwAAAAQAAAACAAAAAQAAAAEAAAABAAAABwAAACAAAABdAAAAvgAA
        APkAAAD/AAAA/wAAAP8AAAD/AQAA/wMCAP8FAwD/BwQA/g8IAPwTCwD6FgwA7h0QALchEwBqIxQAMCkX
        AA8AAAADAAAAAAAAAAAAAAAAAAAAAAAAAAAAAAAAAAAAAAAAAAAAAAAAAAAAAAAAAAAAAAAB8ZQDDvml
        CC34rAtA+KwLQvisC0L3qQo48ZwGGAAAAAIAAAAAAAAAAAAAAAAAAAAAAAAAAAAAAAAAAAAAAAAAAZpg
        Ag2kbAU4k2IFanlSB55sThLaaU0Y+WNIGPxQOBLoMyAGohQMAFIDAQEfAAAACAAAAAEAAAAAAAAAAu6S
        Aw/1nQUt+J8GRfmhBlr6pQh8+6UHjPylB4z6pAeG8ZwGa9SHBFSXXwNaQysFiRsWDt0SEhH+EBAQ/w8P
        D/gJCQmvAQEBQgAAAA4AAAABAAAAAAAAAAAAAAAB7Y0BCviXAin6mQNF+pkDW/ubBHf7mgNq+JcDTPeV
        AjnxkAEYAAAABAAAAAHkhgAK8ZABKuuNAUHNewFMnV4BY143AI0dEQDMAwEA+AAAAP8AAAD/AAAA/wAA
        AP8AAAD/AAAA/wEAAP8HBAD/GA4C/zggDPtYMyHtb0Av0ZNVKrDGcxib6YcIjPiPAYP6kQBp+JAATPiQ
        AET3jwA58owAHAAAAAgAAAAFBgMAGQAAAFQAAAC4AAAA+AAAAP8AAAD/AQAA/wUDAP8VDAD/Mx4A/00t
        AP9aNAD+aj0A+3RDAPZ6RgDqhE0AyZBTAJqhXQBuuWsARsp0AB4AAAAGAAAAAAAAAAAAAAAAAAAAAAAA
        AAAAAAAAAAAAAAAAAAAAAAAAAAAAAAAAAAX2oQg3/LUOmvy7EMj8uxDL/LsQy/y4ELf5rQxc65QFDAAA
        AAAAAAAAAAAAAAAAAAAAAAAAAAAAAAAAAAAAAAAH55kHP++nDKDtqAzU5aIL5N2cDPLZmQ37zY8M/Jhj
        B+9QMQXCHRIEcgMCAC4BAAAMAAAAAwAAAAjxmAUk+qQIZPyqCan9qwrL/qsK2P6sCuv/rArz/6wK8/6r
        CfD8qQni+KUI0+eYB8yrbgXHWDkI4iYcDvkUExD+EBAP+AkJCbMCAgJHAAAAEAAAAAIAAAAAAAAAAvGS
        Ahf5mgNQ/Z8En/2gBcv9nwXZ/qAE6f6fBOH9nQTR/J0Eu/uZAnj2lAEx6IgBDfKQAS37mAKT+5kCyfiX
        As/ukALVvnIB1U8vANwKBgD2AAAA/wAAAP8AAAD/AAAA/wAAAP8EAgD/Fw4A/0QnAf95RgP/rGMG/NF5
        CPnfgQr06ogH7/iPAvH9kwDz/pMA8P6TAOH9kwDR/ZMAzf2SAL37kQCM8o0ATrVpACIqGAAfAgEAVAAA
        ALkAAAD5AAAA/wEBAP8PCQD/NR4A/24/AP+oYQD/zncA/9l+AP7egQD84oMA++SEAPjnhgDx6ogA5u+K
        ANn0jQDC9Y4AifKMAD3khAALAAAAAAAAAAAAAAAAAAAAAAAAAAAAAAAAAAAAAAAAAAAAAAAA6pQFDPmw
        DGj+vRHf/8AS/v/AEv//wBL//r4R8fuzDojumgYVAAAAAAAAAAAAAAAAAAAAAAAAAAAAAAAAAAAAA++Z
        BSb6rQuP/bYO6/+3Dv7/tw7//7YO//21Dv/jngv+kWAK+UEvFeUZFhGbBAMDQQ4IABSMVgEQ6JYGP/qn
        CY/9rQrU/q8L9/+vC/7/rwv//64K//+tCv//rQr//6wK//+sCf//qwn//akJ/e6dB/a9ewb1a0QG+i0f
        C/4UEg/5CgoKtgICAkwAAAASAAAAAgAAAAHukAIX+p0Eaf2hBcX+ogXx/6IF/v+iBf//oQX//6AF//+g
        Bf/+nwT6/p0E4PybA6L4lgJY+ZYCa/2bAtX/nAP+/5sD//+bAv/fhwL1a0EA6RAJAPYAAAD/AAAA/wAA
        AP8AAAD/BgQA/ycXAP9qPQD/tmoA/+KDAP/1jgD//ZMA//+UAP//lAD//5QA//+UAP//lAD//5QA//+U
        AP//lAD//5QA/P6TAO77kQDE2n4Aa1UxADMGAwBcAAAAvQAAAPkCAQD/Fg0A/1EuAP+dWwD/2H0A//SN
        AP/9kwD//5QA//+UAP//lAD//5QA//+UAP//lAD//5QA//+UAPz+kwDq+5IAnPGLACoAAAABAAAAAAAA
        AAAAAAAAAAAAAAAAAAAAAAAAAAAAAAAAAADsnggR+rcPgv7AEvD/wRL//8AS///AEv//vhLz+7QOi+2a
        BhYAAAAAAAAAAAAAAAAAAAAAAAAAAAAAAAHvmAUZ+qsKcf21Ddf/uA/8/7gO//+3Dv//tg7/8qsM/bB4
        Cv1XPRT9Lysk+B0cHMALCQdcOiQAKcWBBUr2pwmo/a8L6/+wC/z/sAv//68L//+vC/z+rQru/qoJ2v6q
        Cdr+qwns/6wJ+f+rCf7/qwn//6oJ//SiCP7EfwX9bUUG/iccDPcMCwq4AgICTwAAABQAAAADAAAACPeZ
        BEv9oQXD/qMG+v+jBv//ogb//6IF//+hBf//oAX8/6AF9v6fBPT+nwT2/p4D7/2cA8/9mwPM/pwD8v+c
        A///mwP//5sC/+KJAvh0SADsFQ0A9gAAAP8AAAD/AAAA/wUDAP8tGgD/gkwA/814AP/0jwD//5QA//+U
        AP//lAD//pMA/vuSAPr7kgD2/JIA7PySAOH+kwDr/pQA8/6UAPb/lAD8/5QA//2SAPPfgQCaYTgARQcE
        AGYAAADCAQEA+RUMAP5dNgD+uWsA/+yJAP/8kgD//5QA//+UAP/9kwD/+pEA//ePAP73jwD+95AA/fqR
        APz+kwD+/5QA//+UAP79kwDJ9I0AQAAAAAIAAAAAAAAAAAAAAAAAAAAAAAAAAAAAAAAAAAAAAAAAAO2f
        CBL7uBCF/8AS8v/BEv//wBL//8AS//++EvP7tA6M7ZoGFgAAAAAAAAAAAAAAAAAAAAAAAAAB7JADDfim
        CVP9tA3G/rkP+v+5D///uA///7cO//qzDf3Mjwv2bk0S+DcwJP0tLCv+JCMj2hsVDX90SwNe4poJqfyv
        C+7/sQz+/7EM//+wC/7+rgrx/asJyf2nCI76oAZf+qAFXfylB4D8pwiv/akJ4f6rCfv/qgn//6oJ//Si
        CP+9egb9WjkH8RoSBrUEAwFSAgEAFgAAAAXgiAIh+p4Fj/6jBu7/pAb//6MG//+iBv//ogX8/qAF7v2f
        BMn7nASe+5sDkPybA5/9nAPJ/p0D7P6dA/n/nQP+/5wD//+cA///mwP/44sC+HxPAOsdFADyAgEA/gAA
        AP8BAQD/Gg8A/3NDAP/WfgD/+pMA//+VAP//lAD//ZMA//SOAPvfgQDszXcAy9F5AKrigwCH8IsAbfqR
        AH77kgCN/JIAoP2TAMv+kwDu/JIA89x/AKFeNgBNBwQAcwAAAM8MBwD6TSwA+7hqAP3zjQD//5QA//+U
        AP//lAD/9o8A/9t/AP+2aQD/oV0A/p5cAPqnYQDswXAA2uWFAN/5kADy/pQA/f2TAMzyjABCAAAAAgAA
        AAAAAAAAAAAAAAAAAAAAAAAAAAAAAAAAAAAAAAAA7Z8IEvu4EIX/wRPy/8ES///BEv//wBL//74S8/u0
        DoztmgYWAAAAAAAAAAAAAAAAAAAAAO6TAwv3pAhE/LENrf64D/L/uQ///7kP//+4D//+tg786KQL5pNl
        DNNBNB/rMC8t/S4uLv8qKSjuNigUrqFsB6TyqAvl/7IM/v+xDP//sQz//q8L8f2qCa35oQZS85gEHuqL
        AQvqiwEK8ZQDFPKZBTT4oQeF/agI4v+qCf7/qgn//6kJ/+ubB/2bYgTrPCQCrg0IAFQIBQAZd0kADeqS
        BE78oQbJ/6QG/P+kBv//owb//6MG/v6hBeT8nQSX+JgDTPWTAiPzkQEZ9JIBJPiWAk77mQOQ/ZwD1/6d
        A/r/nAP//5wD//+bA//kjAL4gVQA6iIZAPECAgD+AAAA/wkFAP9LLAD/u24A//aRAP//lgD//5UA//yT
        AP/khAD8rWQA83RDANFVMgGLWTQCSXtHAiG3agEP6IYAEvGMABf0jQAm+ZAAUfuRAI/5kAC61HoAiVYx
        AEsHBAB0BAIAzi4bAPaYWAD564gA/f+UAP//lAD//5QA//SNAP/EcQD/eEYA/z4kAP8kFQD+IBIA+ykX
        AOBJKgCjk1UAhtl+AJ/3jwDL+5EAsvKMADoAAAACAAAAAAAAAAAAAAAAAAAAAAAAAAAAAAAAAAAAAAAA
        AADtnwgS+7gQhf/BE/L/wRL//8ES///AEv//vxLz+7QOjO2aBhYAAAAAAAAAAAAAAAAAAAAG+KYIO/yz
        Dab+uQ/u/7oP/v+5D///uQ///7gP/vewDebAhAiiTzUKjysnItEvLy/8Ly8v/y4tK/lSPBnZwIMK2vqv
        DPn/sgz//7EM//+xDP39rArL+KAGVeuOAQ0AAAABAAAAAAAAAAAAAAAAAAAABeaQBDf3owev/qoI9/+q
        Cf//qQn/+6YI/s2EBe9sQgGyIRMAWBIMARyfYwIf8JgEhf2kBuz/pAb//6QG//+jBv/+ogXx/J4FofOU
        AjQAAAAHAAAAAQAAAAAAAAABAAAACPWSASb7mAKC/pwD5f+cA///nAP//5sD/+SMAviDVgHqIxoA8QIC
        AP4BAAD/HREA/4ZPAP/oiQD//5YA//+WAP//lQD/64kA/5taAPtAJQD1FQwA1goGAHwIBQEwCwYBDQAA
        AAEAAAAAAAAAAAAAAAIAAAAJ8YsAH+eGAD+uZQA/OiEAPAYDAG0SCgDAYzkA7tJ6APr8kgD+/5QA//+U
        AP/6kQD/y3UA/2g8AP8gEwD/BgMA/wEAAP8AAAD/AQAA4wgFAI4nFgBGhEwANtp+AFPyjABW7IkAHAAA
        AAEAAAAAAAAAAAAAAAAAAAAAAAAAAAAAAAAAAAAAAAAAAO2fCBL7uRCF/8ET8v/BE///wRL//8AS//+/
        EvP7tA6M7ZoGFgAAAAAAAAAAAAAAA/OeBiP8sQyM/rkP6v+6EP7/uhD//7kP//+5D/79tg7t6KMMpYla
        BE8bEgVUHh0crS4uLvMwMDD/Mi8r/GhLF/DVkwv0/rIM/v+yDP//sgz//7AM9vypCZ/0mQQlAAAAAQAA
        AAAAAAAAAAAAAAAAAAAAAAAAwHUCFOmXBnX7pwjk/6oJ//+qCf//qQj/7JoH9p9lA74+JQBfHRMBIbFv
        Azj0nAWx/qUH+v+lBv//pAb//6MG//6hBdb5mgRZ5YgBCgAAAAAAAAAAAAAAAAAAAAAAAAAAAAAAB/iV
        Ak79mwPS/50D//+cA///nAP/5IwC+IJVAeoiGgDwAgIA/QMCAP84IQD/s2oA//iTAP//lgH//5YA//qT
        AP/FcwD/UzAA/QwHAP0BAADfAQEAfgICAC4DAwAMAAAAAQAAAAAAAAAAAAAAAAAAAAAAAAABAAAABkws
        ABESCgAuBAIAaSgXALaSVQDq7YkA/P+UAP//lAD//5QA/+qIAP+LUQD/JRUA/wMCAP8AAAD/AAAA/wAA
        AP8AAADkAAAAiwMBADoaDgAUiVAADdJ5AA4AAAAFAAAAAAAAAAAAAAAAAAAAAAAAAAAAAAAAAAAAAAAA
        AAAAAAAA7Z8IEvu5EIX/wRPy/8IT///BEv//wBL//78S8/u0DozsmgYWAAAAAAAAAAHwmwYY+64LcP64
        D9b/uxD8/7sQ//+6EP//ug/+/rcO7veuDKfNiQdFRywBGwYEATMSEhKBKSkp3TExMf02MCf9dlEQ+t6a
        Cvz/swz//7IM//+yDP/+rwvs+6cIf++TAxQAAAAAAAAAAAAAAAAAAAAAAAAAAAAAAAAAAAAH2IoEUPik
        CNL/qgn//6oJ//+pCP/4pAj6wHwEyVc1AWclGAEmt3UETPafBsv/pQf+/6UH//+kBv//pAb8/aAFvvWY
        AzgAAAACAAAAAAAAAAAAAAAAAAAAAAAAAAAAAAAE95QCR/2bA87/nQP//5wD//+cA//kjAL4gFIB6iAX
        APECAgD9BwQA/1IwAP/QewD//pYB//+XAf//lgD/7owA/5hYAP8pGAD/AgEA/gEBAN8FBAB/CgcAMBEM
        AA0AAAACAAAAAAAAAAAAAAAAAAAAAAAAAAAAAAABEAkACwMCACsHBABnOyIAr69lAOj3jwD9/5QA//+U
        AP//lAD/2H0A/1w1AP8KBQD/AAAA/wAAAP8AAAD/AAAA/wAAAOQAAACLAAAAOgEAABIAAAADAAAAAQAA
        AAAAAAAAAAAAAAAAAAAAAAAAAAAAAAAAAAAAAAAAAAAAAAAAAADtnwgS+7kQhf/BE/L/whP//8ES///B
        Ev//vxL0/LUOkfGcBhoAAAAB7ZIDDPqqClL9tw/F/rwQ+v+8EP//uxD//7oQ//65D/f8sg23754HSJ9i
        Ag4TCgAKAAAAHwcHB1cfHx+2Ly8u9TwyI/2HWwz95p8K/v+zDf//sgz//7IM//6uC9n4oQdb54oBCgAA
        AAAAAAAAAAAAAAAAAAAAAAAAAAAAAAAAAATRhwVH96QIzv+qCf//qgn//6kJ//ynCP3UigbVa0QCcy8f
        AS25dgNV9p8G0f+lB///pQf//6QG//+jBvb8nwSd85QCIgAAAAEAAAAAAAAAAAAAAAAAAAAAAAAAAAAA
        AAT2lAJH/ZsDzv+dA///nAP//5wD/+KLAvh4TAHrGREA9AEBAP4PCAD/aD0A/92DAP//lwH//5cB//+W
        Af/piQD/jVMA/y8bAP0UCwD4GQ8A1S0bAIVLLQBEe0kAIbVqAA8AAAAIAAAABwAAAAcAAAAHAAAABwAA
        AAlSLwASFAsALg4HAGdNLACwv28A6fqRAP7/lAD//5QA//ySAP/FcgD/RykA/wQDAP8AAAD/AAAA/wAA
        AP8AAAD/AAAA4wAAAIgAAAA5AAAAEgAAAAMAAAAAAAAAAAAAAAAAAAAAAAAAAAAAAAAAAAAAAAAAAAAA
        AAAAAAAAAAAAAO2fCBL7uRCF/8ET8v/CE///wRL//8ES//+/Evn9uQ+496kKROyUBBT4pwlD/bUOq/67
        EPH/vBD//7wQ//+7EP/+ug/6/bYO0PiqCmXfigQSAAAAAgAAAAQAAAASAQEBORUVFY8sKyrnRDQd/Z9s
        Cv7yqQv//7MN//+zDP//sgz//a4LzvWeBkkAAAAEAAAAAAAAAAAAAAAAAAAAAAAAAAAAAAAAAAAABM+G
        BUX3pAjN/6sJ//+qCf//qQn//6kI/+CTB993TAN9OSQBNbp2A1/2nwbU/6YH//+lB///pAb//6QG8/ue
        BIzvkAIXAAAAAAAAAAAAAAAAAAAAAAAAAAAAAAAAAAAABPaUAkf9mwPO/50D//+cA///nAP/4ooC+HJG
        AewSDAD2AAAA/xQMAP91RAD/4YYB//+XAf//lwH//5YB//aRAP/GdAD/iE8A/HVFAPOASwDaoV4Ausd0
        AKHggwCM8IwAbvePAFb5kABS+ZAAUvmQAFL4jwBS7YkAU7xtAE9MLABGGg8AamU6ALTVewDu/pMA/v+U
        AP//lAD/+ZAA/7JnAP85IQD/BAIA/wAAAP8AAAD/AAAA/wAAAP4AAADaAAAAfwAAADQAAAAQAAAAAwAA
        AAAAAAAAAAAAAAAAAAAAAAAAAAAAAAAAAAAAAAAAAAAAAAAAAAAAAAAA7aAIEvu5EIX/whPy/8IT///B
        E///wRL//8AS/v6+Ee38tw+n+q4Mcf22Dqr+vBDu/70R/v+8EP//vBD//7sQ/P23Dtf6rAt08ZwGHQAA
        AAIAAAAAAAAAAgAAAAoAAAAmDw8PcSkoJtZHNRr6qHMJ/fetDP//sw3//7MM//+yDP/8rgvO8Z0GRgAA
        AAQAAAAAAAAAAAAAAAAAAAAAAAAAAAAAAAAAAAAE0IcFRfelCc3/qwn//6oJ//+qCf/+qAj+2o8G3nFI
        An86JQA7uXUDZfafBtb/pgf//6UH//+lBv//pAbz/J8FivGSAhYAAAAAAAAAAAAAAAAAAAAAAAAAAAAA
        AAAAAAAE95UCR/2cA87/nQP//50D//+cA//hiQL3b0QB6xAKAPYAAAD/FgwA/3hGAP/jhwH//5gB//+X
        Af//lgH//5YA//aQAP/nhwD94oQA+uaFAPXwiwDz+ZEA9fySAPH9kgDj/ZMA1f2TANP9kwDT/ZMA0/2T
        ANP7kQDT5IQAtXtHAGwhEwBtbj8Attx/APH/lAD//5QA//+UAP/4kAD/rWQA/zUeAP8EAgD/AAAA/wAA
        AP8AAAD/AAAA+gAAAcYAAANsAAAELgAABA4AAAACAAAAAAAAAAAAAAAAAAAAAAAAAAAAAAAAAAAAAAAA
        AAAAAAAAAAAAAAAAAADtoAkS+7kQhf/CE/L/whP//8IT///BEv//wBL//8AS/v6+EfH+uxDh/r0R8f+9
        Ef7/vRH//7wQ//+8EP7+uQ/q+7EMjfSdBiUAAAADAAAAAAAAAAAAAAAAAAAABQAAABkJCQlWIiEgvEM0
        HPagbQr98qoL//+zDf//swz//7IM//ytC9LumwZPAAAABgAAAAAAAAAAAAAAAAAAAAAAAAAAAAAAAAAA
        AATSiAVF96UJzf+rCf//qgn//6oJ//umCPzKgwXXYDsBfjIgAD2xcQNh9J8G1P+mB///pQf//6UH//+k
        BvP8ngSN8pICFwAAAAAAAAAAAAAAAAAAAAAAAAAAAAAAAAAAAAT2lAJH/ZwDzv+dBP//nQP//5wD/+CJ
        AvdtQgHrEAkA9gAAAP8TCwD/ckMA/+GFAf//mAH//5cB//+XAf//lgD//JMA//iRAP74kAD++JAA/PqR
        APr7kgD3/ZMA9f6TAPT+lAD2/5QA/P+UAP//lAD//5QA//+UAP/siQDZh04AeSASAG9kOgC01HsA7v6T
        AP7/lAD//5QA//mQAP+zaAD/OSEA/wQCAP8AAAD/AAAA/wAAAP8AAAH1AAAHtgAADmAAABApAAARCwAA
        AAIAAAAAAAAAAAAAAAAAAAAAAAAAAAAAAAAAAAAAAAAAAAAAAAAAAAAAAAAAAO2gCRL7uRCF/8IT8v/C
        E///whP//8ES///BEv//wBL//78S//+/Ef//vhH//74R//+9Ef//vRH//rsQ8fy0Daf3pgk6AAAABgAA
        AAAAAAAAAAAAAAAAAAAAAAACAAAAEAMDAz4aGRmcOzAg64ldDfvnoAr9/7QN//+zDf//swz//a8L4/Gg
        CG7QfwIPAAAAAAAAAAAAAAAAAAAAAAAAAAAAAAAAAAAAA9aKBUb4pQnN/6sJ//+qCf//qgn/+qUJ/MF8
        BdVVMwGAJBcAPaZqA1vzngfR/6YH//+lB///pQf//6QG9/yfBZ/1lAIjAAAAAQAAAAAAAAAAAAAAAAAA
        AAAAAAAAAAAABPSUAkj9nAPO/50E//+dA///nAP/4IgC+GxBAe0PCQD3AAAA/w4IAP9kOwD/24MB//+Y
        Af//lwH//5cB//eSAP/UfAD/smgA/KxkAfayZwHmwHACy9N7ArDnhgGd9Y4AlPuRAKT+kwDb/5QA/P+U
        AP//lAD//5QA/+yJANmGTgB6Gg8Abk4tALG+bgDq+pEA/v+UAP//lAD//JIA/8ZzAP9JKgD/BQMA/wAA
        AP8AAAD/AAAA/wAABO0AABSoAQEiXAEBJygBASkLAAAAAQAAAAAAAAAAAAAAAAAAAAAAAAAAAAAAAAAA
        AAAAAAAAAAAAAAAAAAAAAAAA7aAJEvu5EIX/whPy/8IT///CE///wRL//8ES///AEv//wBL//78S//++
        Ef//vhH//70R//+9Efz+uA/I+aoKUOuRAwoAAAAAAAAAAAAAAAAAAAAAAAAAAAAAAAEAAAAKAAAALBER
        EXoxKSDXd1IR996aCv3/tA3//7MN//+zDP/+sQzy9KUJjtaHBBoAAAABAAAAAAAAAAAAAAAAAAAAAAAA
        AAAAAAAG3o8FTvmmCdH/qwn//6sJ//+qCf/3pAj8t3YF10ksAYYbEQBAmmMDWPCcB83/pgf+/6YH//+l
        B///pAb9/aEGv/WXAzgAAAABAAAAAAAAAAAAAAAAAAAAAAAAAAAAAAAE75ECSfycA8//ngT//50D//+c
        A//fiAL4a0AB7w8IAPgAAAD/BgQA/1AvAP/PewH//ZcB//+XAf//lwH/54kA/45TAP9BJgD8MBwB9TQe
        AtdDJwWOYTgHTpJVBizPeAIe840ANf2SAKH/lAD2/5QA//+UAP//lAD/7IkA2YVNAHkUDABuOyIAsK5l
        AOj3jwD9/5QA//+UAP//lAD/2n8A/2I5AP8NBwD/AAAA/wAAAP8AAAD/AAAI7AICI6kDAzhhBAQ/KgYF
        QAwAAAACAAAAAAAAAAAAAAAAAAAAAAAAAAAAAAAAAAAAAAAAAAAAAAAAAAAAAAAAAADtoAkS+7kQhf/C
        E/L/wxP//8IT///BE///wRL+/78S+v++Evf/vxH8/78R//++Ef//vRH//7wR9/20DZ/1oAckAAAAAQAA
        AAAAAAAAAAAAAAAAAAAAAAAAAAAAAQAAAAcAAAAeCAgIVyQgG7VmShbu0ZIL+v2zDf//sw3//7MM//6x
        DPn5qQqx5pUFNAAAAAMAAAAAAAAAAAAAAAAAAAAAAAAAANWCAhLvmwZy/KkJ4/+rCf//qwn//6oJ/+ma
        B/uUXwTaMh8CjhIMAUaCUwNI6JYGsf2lB/j/pgf//6UH//+lBv/+ogbW+ZsEWeqMAQsAAAAAAAAAAAAA
        AAAAAAAAAAAAAAAAAAXrjgJK+5sDz/+eBP//nQP//50D/96IAvpqPwHyEAkA+gAAAP8DAgD/Nh8A/7Fp
        Af/4lAH//5gB//+XAf/niQD/g0wA/x4RAP4DAQD9AwEB3gUDBn8JBQowEQoLDQAAAAPviwAc/ZIAk/+U
        APT/lAD//5QA//6UAP3ohgDNfEgAbg8IAG4nFgC2jlIA6uqIAPv/lAD//5QA//+UAP/siQD/kVQA/ycX
        AP8CAQD/AAAA/wAAAP8BAQrvBwcpswoKQWoODUgwJxtDEAAAAAkAAAAJAAAABAAAAAAAAAAAAAAAAAAA
        AAAAAAAAAAAAAAAAAAAAAAAAAAAAAO2gCRL7uRCF/8IT8v/DE///whP//8IT///AEvr+ug/N/LUOs/68
        EeT/vxH+/74R//++Ef//vBH5/bcOt/eoCkIAAAAIAAAAAAAAAAAAAAAAAAAAAAAAAAAAAAAAAAAABAAA
        ABMCAQE7FRMQiUs2FNeveAr19KsL/f+zDf//swz//7IM/v2vC970owhq4YwDEAAAAAEAAAAAAAAAAAAA
        AAAAAAAF8JcENvqlCK7+qwn3/6wJ//+rCf/8qAn/y4QH+2E/CeYcFAmgCgcDTFAzBDDShgZ5+qIH4f+m
        B/7/pQf//6UH//6jBvH9oAWn95kDP+mLAQoAAAABAAAAAAAAAAAAAAAAAAAACOmNAlD7mwPS/54E//+d
        BP//nQP/3ogC+2pAAfUQCgH7AAAA/wEAAP8dEQD/iFAA/+mLAf//lwH//5cB//WRAP+tZgD/OyIA/gYD
        AP4AAADgAgIEfwMDBy8IBggMAAAABfSNADT9kwCy/5QA+f+UAP//lAD//JIA9dyAAKpiOQBWCAUAbg8J
        AMFXMwDwyHQA+vqRAP7/lAD//5QA//qRAP/LdgD/ZDoA/xgOAP8DAgD/AQAA/wUECfARECW7Hho4dTgp
        Nz6QWSAx3YEJR/KMAkXuigAYAAAAAQAAAAAAAAAAAAAAAAAAAAAAAAAAAAAAAAAAAAAAAAAA7aAJEvu5
        EIX/whPy/8MT///CE///whP//8AS9Py0DZn4pQhP/LcPnv69Ee3/vhH+/74R//+9Ef7+uxDt/LQOnfSh
        CDAAAAAEAAAAAAAAAAAAAAAAAAAAAAAAAAAAAAACAAAACwAAACYKCQdjMCUVvn1VD/HZlgr8/LEM//+z
        Df//swz//rEM9/ysCrP3oQdI75IDEgAAAAQAAAAD640CDPabBTL7pAeG/qoJ4v+sCv7/rAn//6sJ//Cg
        CP6haQj9Pi0T9BUUErQFBQdUHxQKJqtrC0Pxmwiz/qUH+P+lB///pQf//6QG/v6jBu38oAWn+JoDT/SU
        AiDsjAEO6YkAC+qMARbojAI385UDifycA+X/ngT//50E//+dA//dhwL8aT8B+BELAvwCAgL/AAAA/wsH
        AP9TMQD/xHUB//qVAf//lwH//ZYB/9qBAP94RgD7JhYA9g4IANcPCgJ9GBADMkEoAxLNdwAf+ZAAeP6T
        AOD/lAD+/5QA//+UAP75kADgynUAej4kAD8EAgBzAwEA0ScWAPePUwD56YcA/f+UAP//lAD//5QA//SN
        AP+9bgD/ZzwA/zIdAP8dEgH8JBkJ7j0sGMdnRR2apGQVg96CCJv2jwHE+pEAqfONADcAAAACAAAAAAAA
        AAAAAAAAAAAAAAAAAAAAAAAAAAAAAAAAAADtoAkS+7kQhf/CE/L/wxP//8MT///CE///wBLz+7UOjfCZ
        BiD3qQo+/LcPpf69Ee3/vhH+/70R//+9Ef7+uQ/h+60LgPKaBSMAAAAEAAAAAAAAAAAAAAAAAAAAAAAA
        AAEAAAAGAAAAGAYFBUghHhmoTjkZ7p1qCvzmnwv+/bIM//+zDP//sgz+/rAL7v2sCrb7pQhx96EGSveg
        Bkb6ogZf/KgIo/6rCuH+rQr7/6wK//+sCv/6qAn+yoUH/GdFDvwpIxr4FBQVugMDC1sJBRYnbUIeItyL
        EW75oQnT/qUH+/+lB///pAb//6QG/v6jBfH9oAXI/J4Fl/qaA235mANh+ZoDg/qbBLD8nQTh/p8E+v+e
        BP//ngT//50D/92HA/xpQAH5EgwD/AMDA/8BAQH/AwIA/yITAP+ASwD/3YMB//yVAf//lwH/9pIA/8h1
        APuFTgDwaD0A0nFDAJqQVQBpwnEAVu6LAH78kgDR/pMA+v+UAP//lAD//pMA9/SNALCtZABCGw8ALwEA
        AHQAAADWCwYA+0srAPu2agD9840A//+UAP//lAD//5QA//SNAP/PeAD/pWAA/4VPAvyHUwXzqGYI5c97
        Bt3tigPh+pEB8f6UAPz9kwDM8owAQgAAAAIAAAAAAAAAAAAAAAAAAAAAAAAAAAAAAAAAAAAAAAAAAO2g
        CRL7uRCF/8MT8v/DE///wxP//8IT///AE/P7tQ+M7JoHFuaQBAr3qApB/LYOqv69EPH/vRH//70R//68
        EPv9tw/V+qwLd/GbBSAAAAADAAAAAAAAAAAAAAAAAAAAAAAAAAMAAAAOAgICMhcXFoo1LiblXUIY/K93
        C/7upwv+/bIM//+yDP//sgz+/rAL9/6uC+L8rArP/awKzf6sCtn+rQry/60K/v+tCv//rAr//KoJ/d6U
        CPaIWgv0OSwY+yIgH/gUFBe9AwMQYwIBJCwkFUYWpWQzKuqUE4L7ogjf/6UH/f+lB///pAb//6MG//+j
        Bvz+ogX0/qAF4/2fBNz+nwTs/qAF+f+fBP7/nwT//54E//+eBP//nQP/3YgD/WpBAvoTDQT9BAQE/wMD
        A/8BAQH/BwQA/zEcAP+OVAD/3oQA//qUAP/+lgH/95EA/eaHAPnfggDw44QA4+yJANb1jgDT/JIA5P6T
        APr/lAD//5QA//6TAPr9kgDP7YoAZIVNABkJBQAkAAAAZwAAAMcBAQD6FQsA/lw1AP68bQD/8YwA//2T
        AP//lAD//5QA//ySAP/0jQD/54cA/eeHAPvzjgD8+5IA/f+UAP//lAD//5QA/v2TAMjzjQBAAAAAAgAA
        AAAAAAAAAAAAAAAAAAAAAAAAAAAAAAAAAAAAAAAA7aAJEvu5EIX/wxPy/8MT///DE///whP//8ET8/u2
        D4zsmgcWAAAAAOmQAwz4qQpS/bkPxf69EPr/vRH//7wR//67EPr9tw7T+64LcvKdBh0AAAACAAAAAAAA
        AAAAAAAAAAAAAQAAAAcAAAAjERERcC4tLNY/OC38ZkoY/at1C/vinQv6+q8M/f+yDP//sQz//7EM//+w
        C///rwv//68L//+uC///rgr//q0K/fmoCfHilgjclmQJ0kQzF+onJSL8IiIi+RUVGMMDAxNrAAAuMgQD
        YRY/JXwPvXQ1M+2WEov6oQnW/qQH9/+kBv7/pAb//6MG//+jBv//ogX//6EF/v6gBfr8ngX2/J4E+P6e
        BP3/nwT//54E//+dBP/eiAP+bUMC/BUPBP4FBQX/BAQE/wICAv8CAQH/CAUA/zIdAP+ETgD+y3cA/fCO
        AP37lAD+/5UA//+VAP//lAD//5QA//+UAP//lAD//5QA//+UAPz+kwDu/ZIAxPqQAG3hggAcAAAABwEB
        ABwAAABZAAAAvAAAAPkBAQD/Fg0A/1gyAP+nYQD/238A//SNAP/8kgD//5QA//+UAP//lAD//5QA//+U
        AP//lAD//5QA//+UAPz+kwDr+5IAnfGMACsAAAABAAAAAAAAAAAAAAAAAAAAAAAAAAAAAAAAAAAAAAAA
        AADtoAkS+7kQhf/DFPL/wxP//8MT///CE///wRPz+7YPjO2bBxYAAAAAAAAAAe+aBhj6rwxu/bkP0v69
        EPr/vRH//7wQ//+7EPr+tw7P+6wKZPGWBBIAAAABAAAAAAAAAAAAAAAAAAAABAAAABgKCgpWJiYmvTg4
        N/k+OC/+V0Ee+I9iD+rJigne66IK4vmsC+/9rwz0/q8L9P+vC/T/rgvz/q0K7P2rCtj3pQjC3JAHnJRf
        A4A/KwudJiMf5CUlJf8jIyT8GRkc0gcHFngAAC03AABjGAgFowpbNocNvHM7KuaQGGr2nQys+6EH1P6i
        Buv/owbz/qIG8/2hBev5nQTV7JQEt9iGA6jdiQPE9pkE8P+fBP//ngT//50E/9+JA/9wRgL+FxEF/wYG
        Bv8FBQX/AwMD/wICAv8BAQH/BwQA/yQVAP5dNgD8nFwA+sd1APjkhgD39Y8A+PuSAPj9kwD2/pMA9P6T
        APH+kwDh/ZMAxPySAJD4jwBN7YkAGAAAAAIAAAAEAAAAGAAAAE4AAACvAAAA9AAAAP8BAQD/EQoA/zkh
        AP9zQgD/pF8A/8dzAP/fgQD/7YkA//aPAP/3kAD++JAA/PiQAPj2jwDm9Y4AxfaPAI30jgBA54YADAAA
        AAAAAAAAAAAAAAAAAAAAAAAAAAAAAAAAAAAAAAAAAAAAAO2gCRL7uRCF/8MU8v/DE///wxP//8MT///B
        E/P7tg+M7ZsHFgAAAAAAAAAAAAAAAvKdBh/7sAx7/roP4P+9Ef7/vBD//7wQ//66D/f9tA22+aUISeqP
        Aw0AAAABAAAAAAAAAAAAAAACAAAAEQQEBD4cHBybNDQ06zo6Of46ODT7Qzck5F5BD66YZAWM0owHke2f
        CJP4pQmQ+qYIj/unCI77pgiA9p4GW9uMBT+KVgIuLBoAOhMQC3sfHx/ZJiYm/iUlJf8dHR/gCwsVhAAA
        IjoAAFMXAACeCgAAAAYAAAAIl1tZFdCAJzHtkw5Y+ZwGf/qdBI76nQSN9poEfuCKA1qmZQFAdEUASadl
        AY3skwTk/58E//+eBP//ngT/4IsD/3VLAv8cFQX/BwcH/wYGBv8FBQX/AwMD/wICAv8BAQH/AgEA/g4I
        AP0pFwD5UC4A8IBLAOCvZgDNzHcAtuKDAKDzjQCT+pEAivqRAGz4jwBD8owAIAAAAAgAAAABAAAAAAAA
        AAQAAAAXAAAARwAAAJsAAADqAAAA/wAAAP8BAAD/BgMA/xcNAP8wHAD/UC4A/3BBAP+NUgD/o18C/qpk
        BPiwaAbouGwHxbtvB4u9cAZNyHYEIQAAAAgAAAABAAAAAAAAAAAAAAAAAAAAAAAAAAAAAAAAAAAAAAAA
        AAAAAAAA7aAJEvu5EIX/wxTy/8QU///DE///wxP//8ET8/u2D4ztmwcWAAAAAAAAAAAAAAAAAAAABPek
        CC/9tg6c/rsQ7f+8EP7/vBD//7sQ/v65D+79sgyq96QIROWNAwsAAAAAAAAAAAAAAAIAAAEMAAAALA8P
        D3MsLCzQOjo6/Do6Ov82NTTzKCUfsScaBlxbOQIzpWcEId2JAxrxlgMZ9ZcDGPGUAxMAAAAJAAAABBgO
        AAsDAgAnBwYGZxoaGsYmJib6JiYm/x8fIOMLCxGJAAAUOwAAOhYAAAAIAAAABQAAAAQAAAAEAAAABLhs
        LwrpiwoU9JICGPCQAhfWgAETfUkADSMUABUvGwA7jlYBjueQBOb/nwT//54E//+eBP/hjAP+e1AB/SMb
        Bf4JCQf/BwcH/wYGBv8EBAT/AwMD/wICAv8BAQH/AAAA/wIBAP4JBQD4Gw8A2zYfAJpUMQBdgkwAMsdz
        AB7siQAX7IkADgAAAAQAAAABAAAAAAAAAAAAAAABAAAACAAAAB4AAABNAAAAnQAAAOoAAAD/AAAA/wAA
        AP8AAAD/AAAA/wMCAP8JBQD/EgsA/x4RAP8rGQL+MR0F9jchENE+JxyLQCkgRTsnIhUAAAADAAAAAAAA
        AAAAAAAAAAAAAAAAAAAAAAAAAAAAAAAAAAAAAAAAAAAAAAAAAADtoAkS+7kQhf/DFPL/xBT//8MT///D
        E///wRPz+7YPjO2bBxYAAAAAAAAAAAAAAAAAAAAAAAAACfepCj78tQ6l/rsQ7f+8EP7/uxD//7sQ/v64
        D+78sg2m9qUJPwAAAAkAAAAAAAAAAQAAAAcAAAEdBgYHUCIiIq44ODjzOzs7/zk5OfwqKirQEA8QcAYE
        BCkPCQcKAAAAAQAAAAAAAAAAAAAAAAAAAAAAAAABAAAABwAAACAEBARaGBgYuycnJ/knJyf/ICAg5gwM
        Do8AAAk9AAAgFAAAAAYAAAADAAAAAwAAAAIAAAABAAAAAAAAAAAAAAAAAAAAAAAAAAIAAAAIBQMAHCQV
        AEyEUAGf5I4E6/+fBP//nwT//54E/+KNA/1/VAH6KB8F/AsKCP8ICAj/BwcH/wUFBf8EBAT/AwMD/wIC
        Av8BAQH/AAAA/wAAAP8BAADlAwIBkgcEAkIOCAITAAAAAwAAAAAAAAAAAAAAAAAAAAAAAAAAAAAAAQAA
        AAgAAAAYAAAANQAAAGwAAAC+AAAA9gAAAP8AAAD/AAAA/wAAAP8AAAD/AAAA/wAAAP8AAAD/AAAA/wIB
        AP4DAgj2BQQgyQgGN30JB0E4CQdGEAAAAAMAAAAAAAAAAAAAAAAAAAAAAAAAAAAAAAAAAAAAAAAAAAAA
        AAAAAAAAAAAAAO2gCRL7uRCF/8MU8v/EFP//wxP//8MT///BE/P7tg+M7ZsHFgAAAAAAAAAAAAAAAAAA
        AAAAAAAA6ZIECvenCUH8tA6q/rsQ8f+8EP//uxD//7oQ/v64D+38sg2j9aUIOQAAAAYAAAABAAAABAAA
        AxECAgI0FhYWhDIyMt47Ozv+Ozs7/zMzNOscHB6ZBAQKPAAADQ8AAAABAAAAAAAAAAAAAAAAAAAAAAAA
        AAAAAAAFAAAAGwQEBFQZGRm4KCgo+CgoKP8jIyPvEhIToAICBUMAAA8UAAAABAAAAAEAAAABAAAAAQAA
        AAAAAAAAAAAAAAAAAAAAAAAAAAAAAwAAAA4DAgArHxIAY3tLAbLhjATw/58E//+fBP//ngT/440D/IJX
        AfcsIwT5DQ0J/gkJCf8ICAj/BwcH/wUFBf8EBAT/AwMD/wICAv8BAQH/AAAA/wAAAO8AAAGjAAAERgAA
        BRMAAAACAAAAAAAAAAAAAAAAAAAAAAAAAAEAAAAIAAAAGwAAAD0AAABrAAAAqwAAAOcAAAD9AAAA/wAA
        AP8AAAD/AAAA/wAAAP8AAAD/AAAA/wAAAP8AAAD/AAAC/gAAFe8AADrAAQFSeQICXTcCAmQQAAAAAwAA
        AAAAAAAAAAAAAAAAAAAAAAAAAAAAAAAAAAAAAAAAAAAAAAAAAAAAAAAA65sID/q3D3n+wRPr/8QU///D
        E///wxP//8IT8/u3D4vsmwcWAAAAAAAAAAAAAAAAAAAAAAAAAAAAAAAA6Y8DDPmpClL+tw7F/7sQ+v+7
        EP//uxD//7oP/v64D+r7rguM7JUGIwAAAAMAAAACAAAACQAAASEKCgpeKSkpwTs7O/o8PDz/OTk5+CYm
        KLsKChJUAAARFwAAAAMAAAAAAAAAAAAAAAAAAAAAAAAAAAAAAAQAAAAWBQUFTBsbG7QpKSn4KSkp/ycn
        J/YYGBivBAQFSAAABhQAAAAEAAAAAAAAAAAAAAAAAAAAAAAAAAAAAAAAAAAAAAAAAAEAAAAIAAAAGgIC
        AEEbEAKEdEYCyd+LBPX/nwT//58E//+eBP/jjwP8hVoB9jIpA/cQEAn9CgoK/wkJCf8ICAj/BgYG/wUF
        Bf8EBAT/AwMD/wICAv8BAQH/AAAA9wAAArYAAAZSAAAJGAAAAAMAAAAAAAAAAAAAAAAAAAAAAAAABgAA
        ABkAAABAAAAAfQAAALsAAADoAAAA/AAAAP8AAAD/AAAA/wAAAP8AAAD/AAAA/wAAAP8AAAD/AAAA/wAA
        AP8AAAb6AAAm4wAATbMAAGNyAABwNAAAdw8AAAACAAAAAAAAAAAAAAAAAAAAAAAAAAAAAAAAAAAAAAAA
        AAAAAAAAAAAAAAAAAAAAAAAI9qoLTPy5ELT9vRHT/bwR1P28EdP9uxDI+rINceqZBxEAAAAAAAAAAAAA
        AAAAAAAAAAAAAAAAAAAAAAAB75sGF/qvC2r9tQ69/bYO0v21DdT9tA3U/bMN0futC6LymgY8AAAABwAA
        AAEAAAAEAAABFAYGBkQjIyOoOjo68z09Pf87Ozv9Ly8x1xISG3IAABQkAAAACAAAAAAAAAAAAAAAAAAA
        AAAAAAAAAAAAAgAAABIFBQVHHBwcsCoqKvgqKir/KCgo+BkZGbQEBARNAAABFgAAAAMAAAAAAAAAAAAA
        AAAAAAAAAAAAAAAAAAAAAAAAAAAAAwAAAA4AAAAqBAMDYxoSB7FtQwTh3YkE+P+fBP//nwT//54E/+SP
        A/uIXAHzNSwD9BMSCfwLCwv/CgoK/wkJCf8HBwf/BgYG/wUFBf8EBAT/AwMD/wICAv8AAAH6AAACxQAA
        B2YAAAwkAAAABwAAAAAAAAAAAAAAAAAAAAQAAAAVAAAAPQAAAH4AAADIAAAA8wAAAP0AAAD/AAAA/wAA
        AP8AAAD/AAAA/wAAAP8AAAD/AAAA/wAAAP8AAAD/AAAA/wAACfYAAC3TAABQoQAAZmQAAHQtAAB8DQAA
        AAIAAAAAAAAAAAAAAAAAAAAAAAAAAAAAAAAAAAAAAAAAAAAAAAAAAAAAAAAAAAAAAALvlwQY9qQIQ/em
        CVT3pglV96YIVPemCU3zoAcpAAAABgAAAAAAAAAAAAAAAAAAAAAAAAAAAAAAAAAAAAAAAAAC8pwGGPmk
        CD/4owdS96IHVPeiB1X4ogdV9p4GSO6RBCEAAAAGAAAAAAAAAAIAAAAMAgICMBoaGok1NTXlPj4+/z09
        Pf80NDXoGRkhkwMDFT0AABoTAAAABAAAAAAAAAAAAAAAAAAAAAAAAAABAAAADwYGBkEdHR2tKysr9ysr
        K/8pKSn4GRkZuAQEBFIAAAAXAAAAAwAAAAAAAAAAAAAAAAAAAAAAAAAAAAAAAAAAAAEAAAAGAAAAGQEB
        AUQJCQmQGxYP2mA9B+/QgQP1+ZwE+f2eBPv+ngT+4o4D+IRbAew0LAPxFBMK+wwMDP8LCwv/CgoK/wkJ
        Cf8HBwf/BgYG/wUFBf8EBAT/AwMD/wICAv4AAALdAAAHhgAADjsAABQUAAAABQAAAAEAAAAEAAAAEgAA
        ADgAAAB6AAAAxwAAAPUAAAD/AAAA/wAAAP8AAAD/AAAA/wAAAP8AAAD/AAAA/wAAAP8AAAD/AAAA/wAA
        AP8AAAD/AAAG9gAAIcoAAEWMAABbUwAAaCQAAG0KAAAAAQAAAAAAAAAAAAAAAAAAAAAAAAAAAAAAAAAA
        AAAAAAAAAAAAAAAAAAAAAAAAAAAAAAAAAAIAAAAGAAAACAAAAAkAAAAJAAAABwAAAAMAAAAAAAAAAAAA
        AAAAAAAAAAAAAAAAAAAAAAAAAAAAAAAAAAAAAAABAAAABAAAAAcAAAAJAAAACQAAAAkAAAAIAAAABQAA
        AAEAAAAAAAAAAQAAAAcAAAAiDw8PaS0tLcs9PT36Pj4+/zo6O/cpKS3GEBAbbwICEzMAABAVAAAABwAA
        AAEAAAAAAAAAAAAAAAEAAAALBQUFOBoaGqIrKyvzLS0t/yoqKvocHBzDBwcHXAAAABoAAAAEAAAAAAAA
        AAAAAAAAAAAAAAAAAAAAAAAAAAAAAgAAAAsAAAApBgYGaxISEsUbGRb1PioN7ZBZBNPIfAK/34wDxOeS
        A9bCfwLYbVEA2jAqA+wUFAv7DQ0N/wwMDP8LCwv/CgoK/wgICP8HBwf/BgYG/wUFBf8EBAT/AwMD/wEB
        AvEAAAWyAAALZAAAEDEAAA8XAAAJDwAAAxYAAAAyAAAAbgAAAMIAAAD0AAAA/wAAAP8AAAD/AAAA/wAA
        AP8AAAD/AAAA/wAAAP8AAAD/AAAA/wAAAP8AAAD/AAAA/wAAAP8AAAL5AAATyAAAMX4AAERHAABOHgAA
        AAgAAAABAAAAAAAAAAAAAAAAAAAAAAAAAAAAAAAAAAAAAAAAAAAAAAAAAAAAAAAAAAAAAAAAAAAAAAAA
        AAAAAAAAAAAAAAAAAAAAAAAAAAAAAAAAAAAAAAAAAAAAAAAAAAAAAAAAAAAAAAAAAAAAAAAAAAAAAAAA
        AAAAAAAAAAAAAAAAAAAAAAAAAAAAAAAAAAAAAAAAAAAAAAAAAAAAAAAAAAAABQAAABgFBQVLHx8fpDg4
        OO0/Pz//Pj4+/zc3OO8mJiu8EhIbeQUFDUIAAAYeAAACCgAAAAEAAAAAAAAAAAAAAAgBAQEvExMTjSgo
        KOguLi7/LCws/iMjI9YODg5sAAAAHQAAAAQAAAAAAAAAAAAAAAAAAAAAAAAAAAAAAAAAAAAEAAAAFAIC
        AkANDQ2ZGBgY6hoaGf4fGhPoNCEGoVo4AGOFVgFWkmUBbHRYAJJJQAC+KSgD5hQUDPsODg7/DQ0N/wwM
        DP8LCwv/CQkJ/wgICP8HBwf/BgYG/wUFBf8EBAT/AgIC/AEBA+UAAAapAAAJawAACUgAAAU6AAACRAAA
        AGsAAACwAAAA7QAAAP8AAAD/AAAA/wAAAP8AAAD/AAAA/wAAAP8AAAD/AAAA/wAAAP8AAAD/AAAA/wAA
        AP8AAAD/AAAA/wAAAfoAAAvIAAAeeQAAKkEAADAbAAAABwAAAAEAAAAAAAAAAAAAAAAAAAAAAAAAAAAA
        AAAAAAAAAAAAAAAAAAAAAAAAAAAAAAAAAAAAAAAAAAAAAAAAAAAAAAAAAAAAAAAAAAAAAAAAAAAAAAAA
        AAAAAAAAAAAAAAAAAAAAAAAAAAAAAAAAAAAAAAAAAAAAAAAAAAAAAAAAAAAAAAAAAAAAAAAAAAAAAAAA
        AAAAAAAAAAAAAAAAAAAAAAADAAAAEQAAADMQEBB4Ly8v0T8/P/w/Pz//PT09/Tk5OfMsLC7QGxsdlAcH
        Ck0AAAAcAAAABQAAAAAAAAAAAAAABgAAACYQEBB+KCgo4i8vL/8tLS3/JSUl3g8PD3UAAAAgAAAABQAA
        AAAAAAAAAAAAAAAAAAAAAAAAAAAAAQAAAAkAAAAiBAQEXxMTE8AbGxv5Gxsb/hUVFNoMCgd8EA0AMywm
        AB1EPwAxRUMAajs6AK8nJwTjFRUN+g8PD/8ODg7/DQ0N/wwMDP8LCwv/CQkJ/wgICP8HBwf/BgYG/wUF
        Bf8EBAT/AgIC/AEBAugAAAPDAAADogAAAo4AAACZAAAAvwAAAOkAAAD8AAAA/wAAAP8AAAD/AAAA/wAA
        AP8AAAD/AAAA/wAAAP8AAAD/AAAA/wAAAP8AAAD/AAAA/wAAAP8AAAD/AAAA/AAABdQAAA6CAAAVQwAA
        GBsAAAAHAAAAAQAAAAAAAAAAAAAAAAAAAAAAAAAAAAAAAAAAAAAAAAAAAAAAAAAAAAAAAAAAAAAAAAAA
        AAAAAAAAAAAAAAAAAAAAAAAAAAAAAAAAAAAAAAAAAAAAAAAAAAAAAAAAAAAAAAAAAAAAAAAAAAAAAAAA
        AAAAAAAAAAAAAAAAAAAAAAAAAAAAAAAAAAAAAAAAAAAAAAAAAAAAAAAAAAAAAAAAAAIAAAALAAAAIgYG
        BlQlJSWvPT099EBAQP8/Pz//Pj4+/zs7O/owMDDbFRUVhgICAjQAAAAMAAAAAQAAAAAAAAAEAAAAIBER
        EXgpKSngMDAw/y8vL/8mJibgDw8PegAAACIAAAAFAAAAAAAAAAAAAAAAAAAAAAAAAAAAAAADAAAAEQEB
        ATYLCwuHGBgY3x0dHf4bGxv4ERERvgUFBFoHBwAeJiYAD0JCACNERABfOjoAqycnBOIWFg36EBAQ/w8P
        D/8ODg7/DQ0N/wwMDP8KCgr/CQkJ/wgICP8HBwf/BgYG/wUFBf8DAwP/AgIC/QEBAvkAAAHuAAAA5gAA
        AOkAAAD2AAAA/QAAAP8AAAD/AAAA/wAAAP8AAAD/AAAA/wAAAP8AAAD/AAAA/wAAAP8AAAD/AAAA/wAA
        AP8AAAD/AAAA/wAAAP8AAAD/AAAB4QAABIwAAAdFAAAIHAAAAAcAAAABAAAAAAAAAAAAAAAAAAAAAAAA
        AAAAAAAAAAAAAAAAAAAAAAAAAAAAAAAAAAAAAAAAAAAAAAAAAAAAAAAAAAAAAAAAAAAAAAAAAAAAAAAA
        AAAAAAAAAAAAAAAAAAAAAAAAAAAAAAAAAAAAAAAAAAAAAAAAAAAAAAAAAAAAAAAAAAAAAAAAAAAAAAAA
        AAAAAAAAAAAAAAAAAAAAAAAAAAAAAQAAAAYAAAAVAgICORoaGoo4ODjkQUFB/0BAQP8/Pz//Pj4+/zg4
        OPQiIiKwBgYGSgAAABEAAAABAAAAAAAAAAMAAAAbEhIScSoqKt4xMTH/MDAw/ycnJ+IPDw9+AAAAJQAA
        AAUAAAAAAAAAAAAAAAAAAAAAAAAAAAAAAAcAAAAeBQUFVxQUFLUdHR31Hh4e/xkZGeoNDQ2XAgICOgcH
        ABAAAAAIRkYAHUREAFk6OgCpKCgE4xYWDvoRERH/EBAQ/w8PD/8ODg7/DQ0N/wsLC/8KCgr/CQkJ/wgI
        CP8HBwf/BgYG/wUFBf8DAwP/AgIC/wEBAf8AAAD/AAAA/wAAAP8AAAD/AAAA/wAAAP8AAAD/AAAA/wAA
        AP8AAAD/AAAA/wAAAP8AAAD/AAAA/wAAAP8AAAD/AAAA/wAAAP8AAAD/AAAA/wAAAP8AAADkAAABjwAA
        AkcAAAIeAAAACAAAAAEAAAAAAAAAAAAAAAAAAAAAAAAAAAAAAAAAAAAAAAAAAAAAAAAAAAAAAAAAAAAA
        AAAAAAAAAAAAAAAAAAAAAAAAAAAAAAAAAAAAAAAAAAAAAAAAAAAAAAAAAAAAAAAAAAAAAAAAAAAAAAAA
        AAAAAAAAAAAAAAAAAAAAAAAAAAAAAAAAAAAAAAAAAAAAAAAAAAAAAAAAAAAAAAAAAAAAAAAAAAAAAwAA
        AAwAAAAlEBAQZzExMctBQUH8QUFB/0BAQP8/Pz//PDw8/CwsLMsPDw9eAAAAFQAAAAIAAAAAAAAAAgAA
        ABcTExNrKysr3DIyMv8xMTH/KCgo5RAQEIYAAAArAAAABwAAAAAAAAAAAAAAAAAAAAAAAAABAAAADQEB
        ATQMDAyFGxsb3iAgIP0eHh76FhYWyggICGgBAQAhAAAABgAAAARISAAaRUUAVzo6AKkoKATjFxcP+xIS
        Ev8RERH/EBAQ/w8PD/8ODg7/DQ0N/wsLC/8KCgr/CQkJ/wgICP8HBwf/BgYG/wQEBP8DAwP/AgIC/wEB
        Af8AAAD/AAAA/wAAAP8AAAD/AAAA/wAAAP8AAAD/AAAA/wAAAP8AAAD/AAAA/wAAAP8AAAD/AAAA/wAA
        AP8AAAD/AAAA/wAAAP8AAAD/AAAA/wAAAOQAAACRAAAASQAAAB4AAAAIAAAAAQAAAAAAAAAAAAAAAAAA
        AAAAAAAAAAAAAAAAAAAAAAAAAAAAAAAAAAAAAAAAAAAAAAAAAAAAAAAAAAAAAAAAAAAAAAAAAAAAAAAA
        AAAAAAAAAAAAAAAAAAAAAAAAAAAAAAAAAAAAAAAAAAAAAAAAAAAAAAAAAAAAAAAAAAAAAAAAAAAAAAAA
        AAAAAAAAAAAAAAAAAAAAAAAAAAAAAAAAAAAAAAABAAAABgAAABgHBwdLJiYmrT8/P/RCQkL/QUFB/0BA
        QP8+Pj7/MzMz2xYWFm4AAAAaAAAAAgAAAAAAAAABAAAAExEREWEpKSnTMjIy/jIyMv8sLCzuGBgYmAMD
        AzMAAAAJAAAAAQAAAAAAAAAAAAAAAAAAAAQAAAAZBQUFVRUVFbYgICD1ISEh/x0dHe4QEBCfAgICPwAA
        AA8AAAACAAAAA0pKABlGRgBXOjoAqSkpBeMYGBD7ExMT/xISEv8RERH/EBAQ/w8PD/8ODg7/DAwM/wsL
        C/8KCgr/CQkJ/wgICP8HBwf/BQUF/wQEBP8DAwP/AgIC/wEBAf8AAAD/AAAA/wAAAP8AAAD/AAAA/wAA
        AP8AAAD/AAAA/wAAAP8AAAD/AAAA/wAAAP8AAAD/AAAA/wAAAP8AAAD/AAAA/wAAAP8AAAD/AAAA5AAA
        AJEAAABJAAAAHwAAAAgAAAABAAAAAAAAAAAAAAAAAAAAAAAAAAAAAAAAAAAAAAAAAAAAAAAAAAAAAAAA
        AAAAAAAAAAAAAAAAAAAAAAAAAAAAAAAAAAAAAAAAAAAAAAAAAAAAAAAAAAAAAAAAAAAAAAAAAAAAAAAA
        AAAAAAAAAAAAAAAAAAAAAAAAAAAAAAAAAAAAAAAAAAAAAAAAAAAAAAAAAAAAAAAAAAAAAAAAAAAAAAAA
        AAAAAAADAAAAEAICAjcaGhqNOjo65UNDQ/9CQkL/QUFB/0BAQP81NTXhFxcXegAAACEAAAAEAAAAAAAA
        AAEAAAAQCgoKUiMjI8EyMjL6MzMz/y8vL/YeHh6oBgYGOwAAAAsAAAABAAAAAAAAAAAAAAAAAAAACAEB
        ASoODg5/Hh4e3SQkJP0iIiL/HBwc3wwMDHsAAAAlAAAABgAAAAAAAAADS0sAGUZGAFc7OwCqKSkF4xkZ
        EfsUFBT/ExMT/xISEv8RERH/EBAQ/w8PD/8NDQ3/DAwM/wsLC/8KCgr/CQkJ/wgICP8HBwf/BQUF/wQE
        BP8DAwP/AgIC/wEBAf8AAAD/AAAA/wAAAP8AAAD/AAAA/wAAAP8AAAD/AAAA/wAAAP8AAAD/AAAA/wAA
        AP8AAAD/AAAA/wAAAP8AAAD/AAAA/wAAAP8AAADkAAAAkgAAAEkAAAAfAAAACAAAAAEAAAAAAAAAAAAA
        AAAAAAAAAAAAAAAAAAAAAAAAAAAAAAAAAAAAAAAAAAAAAAAAAAAAAAAAAAAAAAAAAAAAAAAAAAAAAAAA
        AAAAAAAAAAAAAAAAAAAAAAAAAAAAAAAAAAAAAAAAAAAAAAAAAAAAAAAAAAAAAAAAAAAAAAAAAAAAAAAA
        AAAAAAAAAAAAAAAAAAAAAAAAAAAAAAAAAAAAAAAAAAAAAAAAAAIAAAAKAAAAKA8PD2wxMTHMQkJC+kND
        Q/9CQkL/QUFB/zk5Oe0gICCZBgYGNwAAAAsAAAABAAAAAQAAAA4HBwdJISEhtzMzM/k0NDT/MTEx9yAg
        IKsHBwc8AAAACwAAAAEAAAAAAAAAAAAAAAEAAAAPBQUFQhYWFqgjIyPzJSUl/yMjI/sZGRnICQkJXAAA
        ABYAAAACAAAAAAAAAANMTAAaR0cAWjs7AKsqKgXjGhoS+xYWFv8UFBT/ExMT/xISEv8RERH/EBAQ/w8P
        D/8NDQ3/DAwM/wsLC/8KCgr/CQkJ/wgICP8GBgb/BQUF/wQEBP8DAwP/AgIC/wEBAf8AAAD/AAAA/wAA
        AP8AAAD/AAAA/wAAAP8AAAD/AAAA/wAAAP8AAAD/AAAA/wAAAP8AAAD/AAAA/wAAAP8AAAD/AAAA/wAA
        AOQAAACSAAAASQAAAB8AAAAIAAAAAQAAAAAAAAAAAAAAAAAAAAAAAAAAAAAAAAAAAAAAAAAAAAAAAAAA
        AAAAAAAAAAAAAAAAAAAAAAAAAAAAAAAAAAAAAAAAAAAAAAAAAAAAAAAAAAAAAAAAAAAAAAAAAAAAAAAA
        AAAAAAAAAAAAAAAAAAAAAAAAAAAAAAAAAAAAAAAAAAAAAAAAAAAAAAAAAAAAAAAAAAAAAAAAAAAAAAAA
        AAAAAAAAAAAAAQAAAAcAAAAdBQUFTiEhIaQ9PT3sRERE/0NDQ/9CQkL/Pz8/+i8vL8gRERFmAAAAIQAA
        AAcAAAACAAAADgcHB0UiIiKzNDQ0+DU1Nf8wMDDzHR0doQYGBjYAAAAJAAAAAAAAAAAAAAAAAAAABAAA
        ABsKCgphHR0dySYmJvsmJib/IiIi8xUVFacEBAQ+AAAADAAAAAEAAAAAAAAAA0pKAh1GRgJfOjoBrikp
        B+QbGxP7FxcX/xUVFf8UFBT/ExMT/xISEv8RERH/EBAQ/w4ODv8NDQ3/DAwM/wsLC/8KCgr/CQkJ/wcH
        B/8GBgb/BQUF/wQEBP8DAwP/AgIC/wAAAP8AAAD/AAAA/wAAAP8AAAD/AAAA/wAAAP8AAAD/AAAA/wAA
        AP8AAAD/AAAA/wAAAP8AAAD/AAAA/wAAAP8AAAD/AAAA5AAAAJIAAABJAAAAHwAAAAgAAAABAAAAAAAA
        AAAAAAAAAAAAAAAAAAAAAAAAAAAAAAAAAAAAAAAAAAAAAAAAAAAAAAAAAAAAAAAAAAAAAAAAAAAAAAAA
        AAAAAAAAAAAAAAAAAAAAAAAAAAAAAAAAAAAAAAAAAAAAAAAAAAAAAAAAAAAAAAAAAAAAAAAAAAAAAAAA
        AAAAAAAAAAAAAAAAAAAAAAAAAAAAAAAAAAAAAAAAAAAAAAAAAAAAAAAAAAAABQAAABQAAAA1EREReDMz
        M9FERET8RERE/0NDQ/9CQkL/Ojo67SMjI6gKCgpQAQEBGQAAAAYAAAAOBwcHQSMjI681NTX4NjY2/y4u
        LugVFRWNAgICLQAAAAcAAAAAAAAAAAAAAAEAAAAKAQEBLhEREYUjIyPjKCgo/ycnJ/0fHx/cDg4OfQEB
        AScAAAAGAAAAAAAAAAAAAAAERUUIHkBAB2I1NQexJiYM5hoaFvwYGBj/FhYW/xUVFf8UFBT/ExMT/xIS
        Ev8RERH/EBAQ/w4ODv8NDQ3/DAwM/wsLC/8KCgr/CQkJ/wcHB/8GBgb/BQUF/wQEBP8DAwP/AgIC/wAA
        AP8AAAD/AAAA/wAAAP8AAAD/AAAA/wAAAP8AAAD/AAAA/wAAAP8AAAD/AAAA/wAAAP8AAAD/AAAA/wAA
        AP8AAADkAAAAkgAAAEkAAAAfAAAACAAAAAEAAAAAAAAAAAAAAAAAAAAAAAAAAAAAAAAAAAAAAAAAAAAA
        AAAAAAAAAAAAAAAAAAAAAAAAAAAAAAAAAAAAAAAAAAAAAAAAAAAAAAAAAAAAAAAAAAAAAAAAAAAAAAAA
        AAAAAAAAAAAAAAAAAAAAAAAAAAAAAAAAAAAAAAAAAAAAAAAAAAAAAAAAAAAAAAAAAAAAAAAAAAAAAAAA
        AAAAAAAAAAAAAAAAAAAAAAACAAAADAAAACMHBwdUKCgorkFBQfNFRUX/RERE/0NDQ/9BQUH8NjY24R0d
        HYwFBQUyAAAADQAAAA8HBwc/JCQkrDY2Nvc3Nzf/LS0t5BISEoQAAAApAAAABgAAAAAAAAAAAAAAAgAA
        ABQHBwdNGhoasigoKPQpKSn/JSUl9BgYGLQGBgZRAAAAFgAAAAIAAAAAAAAAAAAAAAQ3NxUfNDQTZCsr
        EbMgIBXqGhoZ/RkZGf8YGBj/FhYW/xUVFf8UFBT/ExMT/xISEv8RERH/Dw8P/w4ODv8NDQ3/DAwM/wsL
        C/8KCgr/CAgI/wcHB/8GBgb/BQUF/wQEBP8DAwP/AQEB/wAAAP8AAAD/AAAA/wAAAP8AAAD/AAAA/wAA
        AP8AAAD/AAAA/wAAAP8AAAD/AAAA/wAAAP8AAAD/AAAA/wAAAOUAAACTAAAASgAAAB8AAAAIAAAAAQAA
        AAAAAAAAAAAAAAAAAAAAAAAAAAAAAAAAAAAAAAAAAAAAAAAAAAAAAAAAAAAAAAAAAAAAAAAAAAAAAAAA
        AAAAAAAAAAAAAAAAAAAAAAAAAAAAAAAAAAAAAAAAAAAAAAAAAAAAAAAAAAAAAAAAAAAAAAAAAAAAAAAA
        AAAAAAAAAAAAAAAAAAAAAAAAAAAAAAAAAAAAAAAAAAAAAAAAAAAAAAAAAAAAAAAAAAEAAAAHAAAAFgIC
        AjocHByKPDw85EZGRv9FRUX/RERE/0NDQ/8+Pj72KCgorQgICEQAAAASAAAADwYGBjohISGiNTU18zg4
        OP8uLi7kERERhAAAACoAAAAGAAAAAAAAAAAAAAAGAAAAIw4ODnMjIyPYKysr/SoqKv0hISHdDw8PgwEB
        ATAAAAALAAAAAQAAAAAAAAAAAAAABCUlKCEjIyRmHx8ftxwcG+8bGxv+Ghoa/xkZGf8XFxf/FhYW/xUV
        Ff8UFBT/ExMT/xISEv8QEBD/Dw8P/w4ODv8NDQ3/DAwM/wsLC/8JCQn/CAgI/wcHB/8GBgb/BQUF/wQE
        BP8CAgL/AQEB/wAAAP8AAAD/AAAA/wAAAP8AAAD/AAAA/wAAAP8AAAD/AAAA/wAAAP8AAAD/AAAA/wAA
        AP8AAAD/AAAA5QAAAJMAAABLAAAAHwAAAAgAAAABAAAAAAAAAAAAAAAAAAAAAAAAAAAAAAAAAAAAAAAA
        AAAAAAAAAAAAAAAAAAAAAAAAAAAAAAAAAAAAAAAAAAAAAAAAAAAAAAAAAAAAAAAAAAAAAAAAAAAAAAAA
        AAAAAAAAAAAAAAAAAAAAAAAAAAAAAAAAAAAAAAAAAAAAAAAAAAAAAAAAAAAAAAAAAAAAAAAAAAAAAAAA
        AAAAAAAAAAAAAAAAAAAAAAAAAAAAAAAAAAMAAAANAAAAKBEREWo0NDTNRUVF/EZGRv9FRUX/RERE/0BA
        QPgpKSm0CAgISQAAABMAAAAOAgICMRcXF4wyMjLnOTk5/y8vL+QSEhKGAAAALQAAAAcAAAAAAAAAAAAA
        AAoDAwM2FxcXmSgoKO0sLCz/KSkp+BwcHLwHBwdXAAAAGgAAAAQAAAAAAAAAAAAAAAAAAAAFExM3IxIS
        MmkUFCm6Ghof8RwcHP8bGxv/Ghoa/xgYGP8XFxf/FhYW/xUVFf8UFBT/ExMT/xISEv8QEBD/Dw8P/w4O
        Dv8NDQ3/DAwM/wsLC/8JCQn/CAgI/wcHB/8GBgb/BQUF/wQEBP8CAgL/AQEB/wAAAP8AAAD/AAAA/wAA
        AP8AAAD/AAAA/wAAAP8AAAD/AAAA/wAAAP8AAAD/AAAA/wAAAP8AAADlAAAAlAAAAEwAAAAgAAAACQAA
        AAEAAAAAAAAAAAAAAAAAAAAAAAAAAAAAAAAAAAAAAAAAAAAAAAAAAAAAAAAAAAAAAAAAAAAAAAAAAAAA
        AAAAAAAAAAAAAAAAAAAAAAAAAAAAAAAAAAAAAAAAAAAAAAAAAAAAAAAAAAAAAAAAAAAAAAAAAAAAAAAA
        AAAAAAAAAAAAAAAAAAAAAAAAAAAAAAAAAAAAAAAAAAAAAAAAAAAAAAAAAAAAAAAAAAAAAAAAAAAAAQAA
        AAcAAAAbBwcHUCkpKbBDQ0P0R0dH/0ZGRv9FRUX/QUFB+CkpKbQICAhJAAAAEgAAAAsAAAAoFBQUfDEx
        Md86Ojr/MDAw5BISEocAAAAvAAAACQAAAAEAAAABAAAAEQYGBksdHR21LCws9y0tLf8oKCjtFRUVmAMD
        AzkAAAANAAAAAQAAAAAAAAAAAAAAAAAAAAYHB0EnBgY6bA0NLrwZGSHyHR0d/xwcHP8bGxv/Ghoa/xgY
        GP8XFxf/FhYW/xUVFf8UFBT/ExMT/xEREf8QEBD/Dw8P/w4ODv8NDQ3/DAwM/woKCv8JCQn/CAgI/wcH
        B/8GBgb/BQUF/wMDA/8CAgL/AQEB/wAAAP8AAAD/AAAA/wAAAP8AAAD/AAAA/wAAAP8AAAD/AAAA/wAA
        AP8AAAD/AAAA/wAAAOUAAACVAAAATAAAACAAAAAJAAAAAQAAAAAAAAAAAAAAAAAAAAAAAAAAAAAAAAAA
        AAAAAAAAAAAAAAAAAAAAAAAAAAAAAAAAAAAAAAAAAAAAAAAAAAAAAAAAAAAAAAAAAAAAAAAAAAAAAAAA
        AAAAAAAAAAAAAAAAAAAAAAAAAAAAAAAAAAAAAAAAAAAAAAAAAAAAAAAAAAAAAAAAAAAAAAAAAAAAAAAA
        AAAAAAAAAAAAAAAAAAAAAAAAAAAAAAAAAAAAAAAAAAAABAAAABMCAgI9HBwckT4+PudISEj/R0dH/0ZG
        Rv9CQkL4KioqswkJCUcAAAARAAAACAAAACAODg5pKysrzjo6OvwwMDDjExMThQAAAC8AAAAKAAAAAQAA
        AAQAAAAcDAwMZSMjI8wvLy/8Li4u/yYmJuEQEBB9AAAAJwAAAAcAAAAAAAAAAAAAAAAAAAAAAAAABwEB
        SCkBAUFuCQkyvRkZJPIeHh7/HR0d/xwcHP8bGxv/GRkZ/xgYGP8XFxf/FhYW/xUVFf8UFBT/EhIS/xER
        Ef8QEBD/Dw8P/w4ODv8NDQ3/CwsL/woKCv8JCQn/CAgI/wcHB/8GBgb/BAQE/wMDA/8CAgL/AQEB/wAA
        AP8AAAD/AAAA/wAAAP8AAAD/AAAA/wAAAP8AAAD/AAAA/wAAAP8AAAD/AAAA5QAAAJUAAABMAAAAIAAA
        AAkAAAABAAAAAAAAAAAAAAAAAAAAAAAAAAAAAAAAAAAAAAAAAAAAAAAAAAAAAAAAAAAAAAAAAAAAAAAA
        AAAAAAAAAAAAAAAAAAAAAAAAAAAAAAAAAAAAAAAAAAAAAAAAAAAAAAAAAAAAAAAAAAAAAAAAAAAAAAAA
        AAAAAAAAAAAAAAAAAAAAAAAAAAAAAAAAAAAAAAAAAAAAAAAAAAAAAAAAAAAAAAAAAAAAAAAAAAAAAAAA
        AAAAAAACAAAADgAAAC4QEBBzNTU10EdHR/xISEj/R0dH/0NDQ/grKyuyCQkJRQAAAA8AAAAGAAAAGQcH
        B1UlJSW5OTk5+DIyMuITExOCAAAALwAAAA0AAAAFAAAADwEBATIUFBSHKioq5DExMf8vLy//Jycn3xAQ
        EHYAAAAhAAAABQAAAAAAAAAAAAAAAAAAAAAAAAAHAABXKgAATm4FBT25FBQq7R4eIP4eHh7/HR0d/xwc
        HP8bGxv/GRkZ/xgYGP8XFxf/FhYW/xUVFf8UFBT/EhIS/xEREf8QEBD/Dw8P/w4ODv8NDQ3/CwsL/woK
        Cv8JCQn/CAgI/wcHB/8GBgb/BAQE/wMDA/8CAgL/AQEB/wAAAP8AAAD/AAAA/wAAAP8AAAD/AAAA/wAA
        AP8AAAD/AAAA/wAAAP8AAADlAAAAlQAAAEwAAAAgAAAACQAAAAEAAAAAAAAAAAAAAAAAAAAAAAAAAAAA
        AAAAAAAAAAAAAAAAAAAAAAAAAAAAAAAAAAAAAAAAAAAAAAAAAAAAAAAAAAAAAAAAAAAAAAAAAAAAAAAA
        AAAAAAAAAAAAAAAAAAAAAAAAAAAAAAAAAAAAAAAAAAAAAAAAAAAAAAAAAAAAAAAAAAAAAAAAAAAAAAAA
        AAAAAAAAAAAAAAAAAAAAAAAAAAAAAAAAAAAAAAAAAAAAAAAAAAEAAAAJAAAAIgcHB1cqKiqxRUVF9ElJ
        Sf9ISEj/RERE+CwsLLIJCQlGAAAADwAAAAUAAAAWAwMDSRwcHKU3NzfvMzMz4RQUFIEAAAAyAAAAFAAA
        ABIAAAAnCQkJXCAgILcwMDD1MjIy/zExMf8oKCjgEBAQewAAACYAAAAHAAAAAAAAAAAAAAAAAAAAAAAA
        AAcAAG8oAABkaQEBUbANDTbkHBwk+x8fH/8eHh7/HR0d/xwcHP8aGhr/GRkZ/xgYGP8XFxf/FhYW/xUV
        Ff8TExP/EhIS/xEREf8QEBD/Dw8P/w4ODv8MDAz/CwsL/woKCv8JCQn/CAgI/wcHB/8FBQX/BAQE/wMD
        A/8CAgL/AQEB/wAAAP8AAAD/AAAA/wAAAP8AAAD/AAAA/wAAAP8AAAD/AAAA/wAAAOUAAACVAAAATAAA
        ACAAAAAJAAAAAQAAAAAAAAAAAAAAAAAAAAAAAAAAAAAAAAAAAAAAAAAAAAAAAAAAAAAAAAAAAAAAAAAA
        AAAAAAAAAAAAAAAAAAAAAAAAAAAAAAAAAAAAAAAAAAAAAAAAAAAAAAAAAAAAAAAAAAAAAAAAAAAAAAAA
        AAAAAAAAAAAAAAAAAAAAAAAAAAAAAAAAAAAAAAAAAAAAAAAAAAAAAAAAAAAAAAAAAAAAAAAAAAAAAAAA
        AAAAAAAAAAAAAQAAAAYAAAAYAgICPxoaGos9PT3gSUlJ/klJSf9FRUX5LS0tuAkJCU4AAAAVAAAACQAA
        ABgAAABEFBQUlDQ0NOYzMzPiExMThgAAAD4AAAAlAAAALQgICFYcHByhLi4u5jMzM/0zMzP/MjIy/yoq
        KucTExONAQEBMwAAAAwAAAABAAAAAAAAAAAAAAAAAAAABgAAiSUAAH1iAABlpgkJQ9kaGij4ICAg/x8f
        H/8eHh7/HR0d/xsbG/8aGhr/GRkZ/xgYGP8XFxf/FhYW/xQUFP8TExP/EhIS/xEREf8QEBD/Dw8P/w0N
        Df8MDAz/CwsL/woKCv8JCQn/CAgI/wcHB/8FBQX/BAQE/wMDA/8CAgL/AQEB/wAAAP8AAAD/AAAA/wAA
        AP8AAAD/AAAA/wAAAP8AAAD/AAAA5QAAAJUAAABMAAAAIAAAAAkAAAABAAAAAAAAAAAAAAAAAAAAAAAA
        AAAAAAAAAAAAAAAAAAAAAAAAAAAAAAAAAAAAAAAAAAAAAAAAAAAAAAAAAAAAAAAAAAAAAAAAAAAAAAAA
        AAAAAAAAAAAAAAAAAAAAAAAAAAAAAAAAAAAAAAAAAAAAAAAAAAAAAAAAAAAAAAAAAAAAAAAAAAAAAAAA
        AAAAAAAAAAAAAAAAAAAAAAAAAAAAAAAAAAAAAAAAAAAAAAAAAAAAAAAAAAAABAAAABAAAAArDAwMZzIy
        MsRJSUn6SkpK/0dHR/w1NTXNExMTawAAACkAAAAXAAAAIwAAAEoTExOSNDQ05TY2NukYGBidAgICWwAA
        AEcICAhfHR0doC8vL+I1NTX8NTU1/zQ0NP8zMzP/Li4u8hsbG6QEBARCAAAAEwAAAAMAAAAAAAAAAAAA
        AAAAAAAFAACUHwAAhlYAAGyWCAhHzBsbKfQhISH/ICAg/x8fH/8eHh7/HR0d/xsbG/8aGhr/GRkZ/xgY
        GP8XFxf/FhYW/xQUFP8TExP/EhIS/xEREf8QEBD/Dw8P/w0NDf8MDAz/CwsL/woKCv8JCQn/CAgI/wYG
        Bv8FBQX/BAQE/wMDA/8CAgL/AQEB/wAAAP8AAAD/AAAA/wAAAP8AAAD/AAAA/wAAAP8AAADlAAAAlAAA
        AEwAAAAgAAAACQAAAAEAAAAAAAAAAAAAAAAAAAAAAAAAAAAAAAAAAAAAAAAAAAAAAAAAAAAAAAAAAAAA
        AAAAAAAAAAAAAAAAAAAAAAAAAAAAAAAAAAAAAAAAAAAAAAAAAAAAAAAAAAAAAAAAAAAAAAAAAAAAAAAA
        AAAAAAAAAAAAAAAAAAAAAAAAAAAAAAAAAAAAAAAAAAAAAAAAAAAAAAAAAAAAAAAAAAAAAAAAAAAAAAAA
        AAAAAAAAAAAAAAAAAAAAAAACAAAACQAAAB0HBwdMKysrq0dHR/NLS0v/SkpK/0FBQeskJCSfBwcHVAAA
        ADgAAAA9AAAAWhMTE5c1NTXlPDw89ywsLNAYGBieFBQUjyAgIK4xMTHjNzc3/Dc3N/82Njb/NTU1/zQ0
        NP8tLS3rFxcXnAMDA0MAAAAWAAAABAAAAAAAAAAAAAAAAAAAAAMAAIUZAAB4SQAAX4QJCT++HBwo8CIi
        Iv8hISH/ICAg/x8fH/8eHh7/HBwc/xsbG/8aGhr/GRkZ/xgYGP8XFxf/FRUV/xQUFP8TExP/EhIS/xER
        Ef8QEBD/Dg4O/w0NDf8MDAz/CwsL/woKCv8JCQn/BwcH/wYGBv8FBQX/BAQE/wMDA/8CAgL/AAAA/wAA
        AP8AAAD/AAAA/wAAAP8AAAD/AAAA/wAAAOUAAACUAAAATAAAACAAAAAJAAAAAQAAAAAAAAAAAAAAAAAA
        AAAAAAAAAAAAAAAAAAAAAAAAAAAAAAAAAAAAAAAAAAAAAAAAAAAAAAAAAAAAAAAAAAAAAAAAAAAAAAAA
        AAAAAAAAAAAAAAAAAAAAAAAAAAAAAAAAAAAAAAAAAAAAAAAAAAAAAAAAAAAAAAAAAAAAAAAAAAAAAAAA
        AAAAAAAAAAAAAAAAAAAAAAAAAAAAAAAAAAAAAAAAAAAAAAAAAAAAAAAAAAAAAAAAAAEAAAAFAAAAEgIC
        AjgfHx+OQkJC50xMTP9LS0v/SEhI+jk5OdohISGgCwsLcwEBAWUBAQFzGBgYpzg4OOpAQED/PDw89zY2
        NukzMzPkNjY27zo6Ovw5OTn/ODg4/zc3N/81NTX8Ly8v7SEhIcALCwtzAAAANQAAABMAAAAEAAAAAAAA
        AAAAAAAAAAAAAwAAYRQAAFc+AQFFdQwMMbYeHibvIyMj/yIiIv8hISH/ICAg/x8fH/8dHR3/HBwc/xsb
        G/8aGhr/GRkZ/xgYGP8WFhb/FRUV/xQUFP8TExP/EhIS/xEREf8PDw//Dg4O/w0NDf8MDAz/CwsL/woK
        Cv8JCQn/BwcH/wYGBv8FBQX/BAQE/wMDA/8CAgL/AAAA/wAAAP8AAAD/AAAA/wAAAP8AAAD/AAAA5QAA
        AJQAAABLAAAAIAAAAAgAAAABAAAAAAAAAAAAAAAAAAAAAAAAAAAAAAAAAAAAAAAAAAAAAAAAAAAAAAAA
        AAAAAAAAAAAAAAAAAAAAAAAAAAAAAAAAAAAAAAAAAAAAAAAAAAAAAAAAAAAAAAAAAAAAAAAAAAAAAAAA
        AAAAAAAAAAAAAAAAAAAAAAAAAAAAAAAAAAAAAAAAAAAAAAAAAAAAAAAAAAAAAAAAAAAAAAAAAAAAAAAA
        AAAAAAAAAAAAAAAAAAAAAAAAAAAAAAAAAAIAAAALAAAAKhoaGnpAQEDeTU1N/0xMTP9LS0v/SEhI+j4+
        PucrKyvCFxcXoQ4ODpkoKCjHPj4+9kFBQf9AQED/Pz8//z4+Pv89PT3/PDw8/zo6Ov85OTn/ODg4/S8v
        L+gcHByvDAwMcQICAkEAAAAfAAAACwAAAAIAAAAAAAAAAAAAAAAAAAADAAA4EwAAMzkDAylwExMkvSMj
        JfYkJCT/IyMj/yIiIv8hISH/ICAg/x8fH/8dHR3/HBwc/xsbG/8aGhr/GRkZ/xgYGP8WFhb/FRUV/xQU
        FP8TExP/EhIS/xEREf8PDw//Dg4O/w0NDf8MDAz/CwsL/woKCv8ICAj/BwcH/wYGBv8FBQX/BAQE/wMD
        A/8BAQH/AAAA/wAAAP8AAAD/AAAA/wAAAP8AAADkAAAAkgAAAEkAAAAeAAAABwAAAAEAAAAAAAAAAAAA
        AAAAAAAAAAAAAAAAAAAAAAAAAAAAAAAAAAAAAAAAAAAAAAAAAAAAAAAAAAAAAAAAAAAAAAAAAAAAAAAA
        AAAAAAAAAAAAAAAAAAAAAAAAAAAAAAAAAAAAAAAAAAAAAAAAAAAAAAAAAAAAAAAAAAAAAAAAAAAAAAAA
        AAAAAAAAAAAAAAAAAAAAAAAAAAAAAAAAAAAAAAAAAAAAAAAAAAAAAAAAAAAAAAAAAAAAAAAAAAAAAQAA
        AAgAAAAiExMTZjk5OctNTU38TU1N/0xMTP9LS0v/SUlJ/kRERPY5OTnkMTEx1zs7O+xDQ0P+Q0ND/0FB
        Qf9AQED/Pz8//z4+Pv89PT3/PDw8/zo6Ov82Njb1IyMjvAkJCWgAAAA0AAAAGgAAAAwAAAAEAAAAAAAA
        AAAAAAAAAAAAAAAAAAMAABsUAAAZOgMDFnIXFx7DJSUm+SUlJf8kJCT/IyMj/yIiIv8hISH/ICAg/x4e
        Hv8dHR3/HBwc/xsbG/8aGhr/GRkZ/xcXF/8WFhb/FRUV/xQUFP8TExP/EhIS/xAQEP8PDw//Dg4O/w0N
        Df8MDAz/CwsL/wkJCf8ICAj/BwcH/wYGBv8FBQX/BAQE/wICAv8BAQH/AAAA/wAAAP8AAAD/AAAA/wAA
        AOIAAACMAAAAQwAAABkAAAAFAAAAAAAAAAAAAAAAAAAAAAAAAAAAAAAAAAAAAAAAAAAAAAAAAAAAAAAA
        AAAAAAAAAAAAAAAAAAAAAAAAAAAAAAAAAAAAAAAAAAAAAAAAAAAAAAAAAAAAAAAAAAAAAAAAAAAAAAAA
        AAAAAAAAAAAAAAAAAAAAAAAAAAAAAAAAAAAAAAAAAAAAAAAAAAAAAAAAAAAAAAAAAAAAAAAAAAAAAAAA
        AAAAAAAAAAAAAAAAAAAAAAAAAAAAAAAAAAAAAAAAAAAABQAAABoICAhPLS0trkpKSvROTk7/TU1N/0xM
        TP9LS0v/SUlJ/0hISP5GRkb8RUVF/kVFRf9ERET/QkJC/0FBQf9AQED/Pz8//z4+Pv89PT3/Ozs7/zIy
        MugXFxeSAQEBPQAAABUAAAAHAAAAAgAAAAAAAAAAAAAAAAAAAAAAAAAAAAAABAAACxYAAAo+BQUNexoa
        HMwmJif7JiYm/yUlJf8kJCT/IyMj/yIiIv8hISH/Hx8f/x4eHv8dHR3/HBwc/xsbG/8aGhr/GBgY/xcX
        F/8WFhb/FRUV/xQUFP8TExP/EhIS/xAQEP8PDw//Dg4O/w0NDf8MDAz/CwsL/wkJCf8ICAj/BwcH/wYG
        Bv8FBQX/BAQE/wICAv8BAQH/AAAA/wAAAP8AAAD8AAAA0wAAAH0AAAA6AAAAFAAAAAQAAAAAAAAAAAAA
        AAAAAAAAAAAAAAAAAAAAAAAAAAAAAAAAAAAAAAAAAAAAAAAAAAAAAAAAAAAAAAAAAAAAAAAAAAAAAAAA
        AAAAAAAAAAAAAAAAAAAAAAAAAAAAAAAAAAAAAAAAAAAAAAAAAAAAAAAAAAAAAAAAAAAAAAAAAAAAAAAA
        AAAAAAAAAAAAAAAAAAAAAAAAAAAAAAAAAAAAAAAAAAAAAAAAAAAAAAAAAAAAAAAAAAAAAAAAAAAAAAAA
        AAAAAAAEAAAAEwICAjocHByGQEBA205OTvxOTk7/TU1N/0xMTP9KSkr/SUlJ/0hISP9HR0f/RkZG/0VF
        Rf9DQ0P/QkJC/0FBQf9AQED/Pz8//z4+Pv88PDz/MjIy4RQUFH4AAAArAAAACgAAAAEAAAAAAAAAAAAA
        AAAAAAAAAAAAAAAAAAAAAAAFAAADGQAAA0ILCw2HICAh3CgoKf4oKCj/JiYm/yUlJf8kJCT/IyMj/yIi
        Iv8hISH/Hx8f/x4eHv8dHR3/HBwc/xsbG/8aGhr/GBgY/xcXF/8WFhb/FRUV/xQUFP8TExP/ERER/xAQ
        EP8PDw//Dg4O/w0NDf8MDAz/CgoK/wkJCf8ICAj/BwcH/wYGBv8FBQX/AwMD/wICAv8BAQH/AAAA/wAA
        APkAAADDAAAAbgAAADQAAAARAAAAAwAAAAAAAAAAAAAAAAAAAAAAAAAAAAAAAAAAAAAAAAAAAAAAAAAA
        AAAAAAAAAAAAAAAAAAAAAAAAAAAAAAAAAAAAAAAAAAAAAAAAAAAAAAAAAAAAAAAAAAAAAAAAAAAAAAAA
        AAAAAAAAAAAAAAAAAAAAAAAAAAAAAAAAAAAAAAAAAAAAAAAAAAAAAAAAAAAAAAAAAAAAAAAAAAAAAAAA
        AAAAAAAAAAAAAAAAAAAAAAAAAAAAAAAAAAAAAAAAAAAAAAAAAAIAAAANAAAAJwkJCVoqKiqqSEhI7U9P
        T/9OTk7/TU1N/0xMTP9KSkr/SUlJ/0hISP9HR0f/RkZG/0VFRf9DQ0P/QkJC/0FBQf9AQED/Pz8//z09
        Pf4wMDDYERERdAAAACYAAAAIAAAAAQAAAAAAAAAAAAAAAAAAAAAAAAAAAAAAAAAAAAUAAAAaAAAARA0N
        DYwjIyPiKioq/ykpKf8nJyf/JiYm/yUlJf8kJCT/IyMj/yIiIv8gICD/Hx8f/x4eHv8dHR3/HBwc/xsb
        G/8ZGRn/GBgY/xcXF/8WFhb/FRUV/xQUFP8SEhL/ERER/xAQEP8PDw//Dg4O/w0NDf8LCwv/CgoK/wkJ
        Cf8ICAj/BwcH/wYGBv8EBAT/AwMD/wICAv8BAQH/AAAA+QAAAMIAAABuAAAANQAAABIAAAADAAAAAAAA
        AAAAAAAAAAAAAAAAAAAAAAAAAAAAAAAAAAAAAAAAAAAAAAAAAAAAAAAAAAAAAAAAAAAAAAAAAAAAAAAA
        AAAAAAAAAAAAAAAAAAAAAAAAAAAAAAAAAAAAAAAAAAAAAAAAAAAAAAAAAAAAAAAAAAAAAAAAAAAAAAAA
        AAAAAAAAAAAAAAAAAAAAAAAAAAAAAAAAAAAAAAAAAAAAAAAAAAAAAAAAAAAAAAAAAAAAAAAAAAAAAAAA
        AAAAAAAAAAAAAQAAAAgAAAAZAAAAORMTE3Y6OjrNTk5O+k9PT/9OTk7/TU1N/0tLS/9KSkr/SUlJ/0hI
        SP9HR0f/RkZG/0RERP9DQ0P/QkJC/0FBQf9AQED/PDw8+SgoKMMJCQlkAAAAIwAAAAgAAAABAAAAAAAA
        AAAAAAAAAAAAAAAAAAAAAAAAAAAABgAAABsAAABEDQ0NjSQkJOMrKyv/Kioq/ygoKP8nJyf/JiYm/yUl
        Jf8kJCT/IyMj/yEhIf8gICD/Hx8f/x4eHv8dHR3/HBwc/xoaGv8ZGRn/GBgY/xcXF/8WFhb/FRUV/xQU
        FP8SEhL/ERER/xAQEP8PDw//Dg4O/w0NDf8LCwv/CgoK/wkJCf8ICAj/BwcH/wYGBv8EBAT/AwMD/wIC
        Av8BAQH8AAAA0wAAAIAAAAA/AAAAGgAAAAcAAAABAAAAAAAAAAAAAAAAAAAAAAAAAAAAAAAAAAAAAAAA
        AAAAAAAAAAAAAAAAAAAAAAAAAAAAAAAAAAAAAAAAAAAAAAAAAAAAAAAAAAAAAAAAAAAAAAAAAAAAAAAA
        AAAAAAAAAAAAAAAAAAAAAAAAAAAAAAAAAAAAAAAAAAAAAAAAAAAAAAAAAAAAAAAAAAAAAAAAAAAAAAAA
        AAAAAAAAAAAAAAAAAAAAAAAAAAAAAAAAAAAAAAAAAAAAAAAAAAAAAAAAAAAABAAAAA4AAAAlBQUFUicn
        J6ZISEjvUFBQ/09PT/9OTk7/TExM/0tLS/9KSkr/SUlJ/0hISP9HR0f/RUVF/0RERP9DQ0P/QkJC/0FB
        Qf84ODjsHBwcpQMDA1IAAAAeAAAABgAAAAAAAAAAAAAAAAAAAAAAAAAAAAAAAAAAAAEAAAAGAAAAGwAA
        AEUODg6NJSUl4ywsLP8rKyv/Kioq/ygoKP8nJyf/JiYm/yUlJf8kJCT/IyMj/yEhIf8gICD/Hx8f/x4e
        Hv8dHR3/HBwc/xoaGv8ZGRn/GBgY/xcXF/8WFhb/FRUV/xMTE/8SEhL/ERER/xAQEP8PDw//Dg4O/wwM
        DP8LCwv/CgoK/wkJCf8ICAj/BwcH/wUFBf8EBAT/AwMD/wICAv8BAQHsAAAApwAAAF0AAAAvAAAAFAAA
        AAcAAAABAAAAAAAAAAAAAAAAAAAAAAAAAAAAAAAAAAAAAAAAAAAAAAAAAAAAAAAAAAAAAAAAAAAAAAAA
        AAAAAAAAAAAAAAAAAAAAAAAAAAAAAAAAAAAAAAAAAAAAAAAAAAAAAAAAAAAAAAAAAAAAAAAAAAAAAAAA
        AAAAAAAAAAAAAAAAAAAAAAAAAAAAAAAAAAAAAAAAAAAAAAAAAAAAAAAAAAAAAAAAAAAAAAAAAAAAAAAA
        AAAAAAAAAAAAAAAAAAAAAAABAAAABwAAABgAAAA9GxsbikNDQ+JRUVH/UFBQ/09PT/9OTk7/TExM/0tL
        S/9KSkr/SUlJ/0hISP9HR0f/RUVF/0RERP9CQkL8Ojo67ikpKcIODg54AAAAPAAAABYAAAAFAAAAAAAA
        AAAAAAAAAAAAAAAAAAAAAAAAAAAAAQAAAAYAAAAbAAAARA4ODowmJibjLS0t/ywsLP8rKyv/KSkp/ygo
        KP8nJyf/JiYm/yUlJf8kJCT/IiIi/yEhIf8gICD/Hx8f/x4eHv8dHR3/Gxsb/xoaGv8ZGRn/GBgY/xcX
        F/8WFhb/FBQU/xMTE/8SEhL/ERER/xAQEP8PDw//DQ0N/wwMDP8LCwv/CgoK/wkJCf8ICAj/BgYG/wUF
        Bf8EBAT/AwMD/wICAvoBAQHWAAAAkAAAAFUAAAAtAAAAEwAAAAUAAAAAAAAAAAAAAAAAAAAAAAAAAAAA
        AAAAAAAAAAAAAAAAAAAAAAAAAAAAAAAAAAAAAAAAAAAAAAAAAAAAAAAAAAAAAAAAAAAAAAAAAAAAAAAA
        AAAAAAAAAAAAAAAAAAAAAAAAAAAAAAAAAAAAAAAAAAAAAAAAAAAAAAAAAAAAAAAAAAAAAAAAAAAAAAAA
        AAAAAAAAAAAAAAAAAAAAAAAAAAAAAAAAAAAAAAAAAAAAAAAAAAAAAAAAAAAAAAAAAAAAAAADAAAADwAA
        ADASEhJ1Ozs70VBQUPxRUVH/UFBQ/09PT/9NTU3/TExM/0tLS/9KSkr/SUlJ/0hISP9GRkb/RUVF/jo6
        OuojIyO2Dg4OfAICAkoAAAAlAAAADQAAAAMAAAAAAAAAAAAAAAAAAAAAAAAAAAAAAAAAAAAAAAAABgAA
        ABkAAABCDg4OiiYmJuEuLi7/LS0t/ywsLP8qKir/KSkp/ygoKP8nJyf/JiYm/yUlJf8jIyP/IiIi/yEh
        If8gICD/Hx8f/x4eHv8dHR3/Gxsb/xoaGv8ZGRn/GBgY/xcXF/8WFhb/FBQU/xMTE/8SEhL/ERER/xAQ
        EP8PDw//DQ0N/wwMDP8LCwv/CgoK/wkJCf8ICAj/BgYG/wUFBf8EBAT/AwMD/wICAvYBAQHPAAAAjQAA
        AFIAAAAoAAAADQAAAAIAAAAAAAAAAAAAAAAAAAAAAAAAAAAAAAAAAAAAAAAAAAAAAAAAAAAAAAAAAAAA
        AAAAAAAAAAAAAAAAAAAAAAAAAAAAAAAAAAAAAAAAAAAAAAAAAAAAAAAAAAAAAAAAAAAAAAAAAAAAAAAA
        AAAAAAAAAAAAAAAAAAAAAAAAAAAAAAAAAAAAAAAAAAAAAAAAAAAAAAAAAAAAAAAAAAAAAAAAAAAAAAAA
        AAAAAAAAAAAAAAAAAAAAAAAAAAAAAAAAAAIAAAALAAAAJggICF8uLi63TU1N9VJSUv9RUVH/UFBQ/05O
        Tv9NTU3/TExM/0tLS/9KSkr/SUlJ/0dHR/9CQkL2KSkpxAkJCXwAAABJAAAAJwAAABEAAAAFAAAAAQAA
        AAAAAAAAAAAAAAAAAAAAAAAAAAAAAAAAAAAAAAAEAAAAFgAAAD0KCgp/IiIi1C4uLvwuLi7/LS0t/yws
        LP8qKir/KSkp/ygoKP8nJyf/JiYm/yUlJf8jIyP/IiIi/yEhIf8gICD/Hx8f/x4eHv8cHBz/Gxsb/xoa
        Gv8ZGRn/GBgY/xcXF/8VFRX/FBQU/xMTE/8SEhL/ERER/xAQEP8ODg7/DQ0N/wwMDP8LCwv/CgoK/wkJ
        Cf8HBwf/BgYG/wUFBf8EBAT/AwMD/wICAvYBAQHNAAAAhQAAAEQAAAAbAAAABgAAAAEAAAAAAAAAAAAA
        AAAAAAAAAAAAAAAAAAAAAAAAAAAAAAAAAAAAAAAAAAAAAAAAAAAAAAAAAAAAAAAAAAAAAAAAAAAAAAAA
        AAAAAAAAAAAAAAAAAAAAAAAAAAAAAAAAAAAAAAAAAAAAAAAAAAAAAAAAAAAAAAAAAAAAAAAAAAAAAAAA
        AAAAAAAAAAAAAAAAAAAAAAAAAAAAAAAAAAAAAAAAAAAAAAAAAAAAAAAAAAAAAAAAAAAAAAAAAAAAAQAA
        AAgAAAAeAgICSxwcHJRERETiUlJS/lJSUv9RUVH/UFBQ/05OTv9NTU3/TExM/0tLS/9KSkr/SUlJ/z09
        PeoaGhqiAQEBXAAAADAAAAATAAAABgAAAAEAAAAAAAAAAAAAAAAAAAAAAAAAAAAAAAAAAAAAAAAAAAAA
        AAMAAAARAAAANQUFBW8dHR3DLi4u+S8vL/8uLi7/LS0t/ysrK/8qKir/KSkp/ygoKP8nJyf/JiYm/yQk
        JP8jIyP/IiIi/yEhIf8gICD/Hx8f/x0dHf8cHBz/Gxsb/xoaGv8ZGRn/GBgY/xYWFv8VFRX/FBQU/xMT
        E/8SEhL/ERER/w8PD/8ODg7/DQ0N/wwMDP8LCwv/CgoK/wgICP8HBwf/BgYG/wUFBf8EBAT/AwMD/wIC
        AvQAAAC9AAAAbAAAADIAAAASAAAABAAAAAAAAAAAAAAAAAAAAAAAAAAAAAAAAAAAAAAAAAAAAAAAAAAA
        AAAAAAAAAAAAAAAAAAAAAAAAAAAAAAAAAAAAAAAAAAAAAAAAAAAAAAAAAAAAAAAAAAAAAAAAAAAAAAAA
        AAAAAAAAAAAAAAAAAAAAAAAAAAAAAAAAAAAAAAAAAAAAAAAAAAAAAAAAAAAAAAAAAAAAAAAAAAAAAAAA
        AAAAAAAAAAAAAAAAAAAAAAAAAAAAAAAAAAAAAAAAAAAABQAAABUAAAA4CwsLbzExMb5OTk70U1NT/1JS
        Uv9RUVH/T09P/05OTv9NTU3/TExM/0tLS/9KSkr/PDw85hUVFZYAAABQAAAAIwAAAAoAAAACAAAAAAAA
        AAAAAAAAAAAAAAAAAAAAAAAAAAAAAAAAAAAAAAAAAAAAAgAAAA4AAAAuBQUFZR4eHr0vLy/5MDAw/y8v
        L/8uLi7/LCws/ysrK/8qKir/KSkp/ygoKP8nJyf/JiYm/yQkJP8jIyP/IiIi/yEhIf8gICD/Hx8f/x0d
        Hf8cHBz/Gxsb/xoaGv8ZGRn/GBgY/xYWFv8VFRX/FBQU/xMTE/8SEhL/ERER/w8PD/8ODg7/DQ0N/wwM
        DP8LCwv/CgoK/wgICP8HBwf/BgYG/wUFBf8EBAT/AwMD/gEBAecAAACiAAAAWAAAACsAAAASAAAABgAA
        AAEAAAAAAAAAAAAAAAAAAAAAAAAAAAAAAAAAAAAAAAAAAAAAAAAAAAAAAAAAAAAAAAAAAAAAAAAAAAAA
        AAAAAAAAAAAAAAAAAAAAAAAAAAAAAAAAAAAAAAAAAAAAAAAAAAAAAAAAAAAAAAAAAAAAAAAAAAAAAAAA
        AAAAAAAAAAAAAAAAAAAAAAAAAAAAAAAAAAAAAAAAAAAAAAAAAAAAAAAAAAAAAAAAAAAAAAAAAAAAAAAA
        AAAAAAADAAAADQAAACUCAgJMGBgYiT4+PtRRUVH6U1NT/1JSUv9QUFD/T09P/05OTv9NTU3/TExM/0pK
        Sv45OTneExMTjAAAAEYAAAAbAAAABgAAAAAAAAAAAAAAAAAAAAAAAAAAAAAAAAAAAAAAAAAAAAAAAAAA
        AAAAAAACAAAADwAAAC4FBQVkHh4evDAwMPgxMTH/MDAw/y8vL/8uLi7/LCws/ysrK/8qKir/KSkp/ygo
        KP8nJyf/JSUl/yQkJP8jIyP/IiIi/yEhIf8gICD/Hh4e/x0dHf8cHBz/Gxsb/xoaGv8ZGRn/FxcX/xYW
        Fv8VFRX/FBQU/xMTE/8SEhL/EBAQ/w8PD/8ODg7/DQ0N/wwMDP8LCwv/CQkJ/wgICP8HBwf/BgYG/wUF
        Bf8EBAT/AgIC+wEBAdcAAACXAAAAXAAAADEAAAAWAAAABwAAAAEAAAAAAAAAAAAAAAAAAAAAAAAAAAAA
        AAAAAAAAAAAAAAAAAAAAAAAAAAAAAAAAAAAAAAAAAAAAAAAAAAAAAAAAAAAAAAAAAAAAAAAAAAAAAAAA
        AAAAAAAAAAAAAAAAAAAAAAAAAAAAAAAAAAAAAAAAAAAAAAAAAAAAAAAAAAAAAAAAAAAAAAAAAAAAAAAA
        AAAAAAAAAAAAAAAAAAAAAAAAAAAAAAAAAAAAAAAAAAAAAAAAAAEAAAAGAAAAFAAAAC0FBQVXJiYmnkdH
        R+NSUlL8U1NT/1JSUv9QUFD/T09P/05OTv9MTEz9RUVF8SwsLLoJCQlsAAAANAAAABIAAAADAAAAAAAA
        AAAAAAAAAAAAAAAAAAAAAAAAAAAAAAAAAAAAAAAAAAAAAAAAAAUAAAAUAAAANgUFBW0fHx/CMTEx+TIy
        Mv8xMTH/MDAw/y8vL/8tLS3/LCws/ysrK/8qKir/KSkp/ygoKP8mJib/JSUl/yQkJP8jIyP/IiIi/yEh
        If8fHx//Hh4e/x0dHf8cHBz/Gxsb/xoaGv8YGBj/FxcX/xYWFv8VFRX/FBQU/xMTE/8RERH/EBAQ/w8P
        D/8ODg7/DQ0N/wwMDP8LCwv/CQkJ/wgICP8HBwf/BgYG/wUFBf8EBAT/AgIC9wEBAd4AAACnAAAAZgAA
        ADkAAAAbAAAACgAAAAMAAAAAAAAAAAAAAAAAAAAAAAAAAAAAAAAAAAAAAAAAAAAAAAAAAAAAAAAAAAAA
        AAAAAAAAAAAAAAAAAAAAAAAAAAAAAAAAAAAAAAAAAAAAAAAAAAAAAAAAAAAAAAAAAAAAAAAAAAAAAAAA
        AAAAAAAAAAAAAAAAAAAAAAAAAAAAAAAAAAAAAAAAAAAAAAAAAAAAAAAAAAAAAAAAAAAAAAAAAAAAAAAA
        AAAAAAAAAAAAAAAAAAIAAAAIAAAAFgEBAS8MDAxeKysrpkhISOVSUlL8U1NT/1FRUf9QUFD/T09P/kND
        Q+suLi66FBQUdgICAj0AAAAbAAAACAAAAAEAAAAAAAAAAAAAAAAAAAAAAAAAAAAAAAAAAAAAAAAAAAAA
        AAAAAAAEAAAADgAAACUCAgJPEBAQjygoKNkzMzP8MzMz/zIyMv8xMTH/MDAw/y4uLv8tLS3/LCws/ysr
        K/8qKir/KSkp/ygoKP8mJib/JSUl/yQkJP8jIyP/IiIi/yEhIf8fHx//Hh4e/x0dHf8cHBz/Gxsb/xoa
        Gv8YGBj/FxcX/xYWFv8VFRX/FBQU/xMTE/8RERH/EBAQ/w8PD/8ODg7/DQ0N/wwMDP8KCgr/CQkJ/wgI
        CP8HBwf/BgYG/wUFBf8DAwP/AgIC/AEBAeYAAACxAAAAdAAAAEMAAAAkAAAAFgAAAAAAAAAAAAAAAAAA
        AAAAAAAAAAAAAAAAAAAAAAAAAAAAAAAAAAAAAAAAAAAAAAAAAAAAAAAAAAAAAAAAAAAAAAAAAAAAAAAA
        AAAAAAAAAAAAAAAAAAAAAAAAAAAAAAAAAAAAAAAAAAAAAAAAAAAAAAAAAAAAAAAAAAAAAAAAAAAAAAAA
        AAAAAAAAAAAAAAAAAAAAAAAAAAAAAAAAAAAAAAAAAAAAAAAAAAAAAAAAAAAAAAAAAAIAAAAHAAAAEwEB
        AS0MDAxgLS0tr0xMTO5UVFT/UlJS/1FRUf9KSkrzMDAwuw4ODm0CAgI3AAAAGAAAAAgAAAABAAAAAAAA
        AAAAAAAAAAAAAAAAAAAAAAAAAAAAAAAAAAAAAAAAAAAAAwAAAAwAAAAiAQEBRg8PD4EmJibLMzMz9TU1
        Nf80NDT/MzMz/zIyMv8xMTH/MDAw/y4uLv8tLS3/LCws/ysrK/8qKir/KSkp/ycnJ/8mJib/JSUl/yQk
        JP8jIyP/IiIi/yAgIP8fHx//Hh4e/x0dHf8cHBz/Gxsb/xkZGf8YGBj/FxcX/xYWFv8VFRX/FBQU/xIS
        Ev8RERH/EBAQ/w8PD/8ODg7/DQ0N/wsLC/8KCgr/CQkJ/wgICP8HBwf/BgYG/wQEBP8DAwP/AgIC/AEB
        Ae0AAADFAAAAhwAAAFkAAABDAAAAAAAAAAAAAAAAAAAAAAAAAAAAAAAAAAAAAAAAAAAAAAAAAAAAAAAA
        AAAAAAAAAAAAAAAAAAAAAAAAAAAAAAAAAAAAAAAAAAAAAAAAAAAAAAAAAAAAAAAAAAAAAAAAAAAAAAAA
        AAAAAAAAAAAAAAAAAAAAAAAAAAAAAAAAAAAAAAAAAAAAAAAAAAAAAAAAAAAAAAAAAAAAAAAAAAAAAAAA
        AAAAAAAAAAAAAAAAAAAAAAAAAAAAAAAAAAEAAAAFAAAAEQEBATQUFBR5Pj4+01NTU/xUVFT/UFBQ+jw8
        PNAYGBh7AgICNwAAABQAAAAFAAAAAQAAAAAAAAAAAAAAAAAAAAAAAAAAAAAAAAAAAAAAAAAAAAAAAAAA
        AAEAAAAIAAAAHAAAAEAICAh1IiIivjU1NfM4ODj/NjY2/zU1Nf80NDT/MzMz/zIyMv8xMTH/Ly8v/y4u
        Lv8tLS3/LCws/ysrK/8qKir/KCgo/ycnJ/8mJib/JSUl/yQkJP8jIyP/ISEh/yAgIP8fHx//Hh4e/x0d
        Hf8cHBz/Ghoa/xkZGf8YGBj/FxcX/xYWFv8VFRX/FBQU/xISEv8RERH/EBAQ/w8PD/8ODg7/DQ0N/wsL
        C/8KCgr/CQkJ/wgICP8HBwf/BgYG/wQEBP8DAwP/AgIC/wEBAfUAAADVAAAAqwAAAJMAAAAAAAAAAAAA
        AAAAAAAAAAAAAAAAAAAAAAAAAAAAAAAAAAAAAAAAAAAAAAAAAAAAAAAAAAAAAAAAAAAAAAAAAAAAAAAA
        AAAAAAAAAAAAAAAAAAAAAAAAAAAAAAAAAAAAAAAAAAAAAAAAAAAAAAAAAAAAAAAAAAAAAAAAAAAAAAAA
        AAAAAAAAAAAAAAAAAAAAAAAAAAAAAAAAAAAAAAAAAAAAAAAAAAAAAAAAAAAAAAAAAAAAAAAAAAAAAAAA
        AAAAAAAGAAAAHgoKClk1NTW8UlJS+VVVVf9LS0vuKSkpogYGBkoAAAAaAAAABgAAAAAAAAAAAAAAAAAA
        AAAAAAAAAAAAAAAAAAAAAAAAAAAAAAAAAAAAAAAAAAAABAAAABIAAAAzCAgIaR0dHbAyMjLpOTk5/jk5
        Of83Nzf/NjY2/zU1Nf80NDT/MzMz/zIyMv8xMTH/Ly8v/y4uLv8tLS3/LCws/ysrK/8qKir/KCgo/ycn
        J/8mJib/JSUl/yQkJP8jIyP/ISEh/yAgIP8fHx//Hh4e/x0dHf8cHBz/Ghoa/xkZGf8YGBj/FxcX/xYW
        Fv8VFRX/ExMT/xISEv8RERH/EBAQ/w8PD/8ODg7/DAwM/wsLC/8KCgr/CQkJ/wgICP8HBwf/BQUF/wQE
        BP8DAwP/AgIC/wEBAfsAAADvAAAA5gAAAAAAAAAAAAAAAAAAAAAAAAAAAAAAAAAAAAAAAAAAAAAAAAAA
        AAAAAAAAAAAAAAAAAAAAAAAAAAAAAAAAAAAAAAAAAAAAAAAAAAAAAAAAAAAAAAAAAAAAAAAAAAAAAAAA
        AAAAAAAAAAAAAAAAAAAAAAAAAAAAAAAAAAAAAAAAAAAAAAAAAAAAAAAAAAAAAAAAAAAAAAAAAAAAAAAA
        AAAAAAAAAAAAAAAAAAAAAAAAAAAAAAAAAAAAAAAAAAAAAAAAAAQAAAAYCQkJUjU1NbdTU1P4VlZW/0dH
        R+QdHR2KAAAAOQAAABIAAAADAAAAAQAAAAEAAAABAAAAAQAAAAEAAAACAAAAAgAAAAIAAAACAAAAAgAA
        AAQAAAANAAAAJAQEBFMbGxugMzMz5Ts7O/w7Ozv/Ojo6/zk5Of83Nzf/NjY2/zU1Nf80NDT/MzMz/zIy
        Mv8wMDD/Ly8v/y4uLv8tLS3/LCws/ysrK/8pKSn/KCgo/ycnJ/8mJib/JSUl/yQkJP8iIiL/ISEh/yAg
        IP8fHx//Hh4e/x0dHf8bGxv/Ghoa/xkZGf8YGBj/FxcX/xYWFv8UFBT/ExMT/xISEv8RERH/EBAQ/w8P
        D/8NDQ3/DAwM/wsLC/8KCgr/CQkJ/wgICP8GBgb/BQUF/wQEBP8DAwP/AgIC/wEBAf8AAAD/AAAAAAAA
        AAAAAAAAAAAAAAAAAAAAAAAAAAAAAAAAAAAAAAAAAAAAAAAAAAAAAAAAAAAAAAAAAAAAAAAAAAAAAAAA
        AAAAAAAAAAAAAAAAAAAAAAAAAAAAAAAAAAAAAAAAAAAAAAAAAAAAAAAAAAAAAAAAAAAAAAAAAAAAAAAA
        AAAAAAAAAAAAAAAAAAAAAAAAAAAAAAAAAAAAAAAAAAAAAAAAAAAAAAAAAAAAAAAAAAAAAAAAAAAAAAAA
        AAAAAAABAAAACgEBASYRERFmOzs7xFVVVfpXV1f/SkpK6CMjI5cDAwNIAAAAIAAAAA8AAAALAAAACgAA
        AAwAAAAOAAAAEQAAABIAAAASAAAAEQAAABEAAAATAAAAGAAAACYDAwNIFBQUhi8vL9Q8PDz6PT09/zw8
        PP87Ozv/Ojo6/zg4OP83Nzf/NjY2/zU1Nf80NDT/MzMz/zExMf8wMDD/Ly8v/y4uLv8tLS3/LCws/yoq
        Kv8pKSn/KCgo/ycnJ/8mJib/JSUl/yMjI/8iIiL/ISEh/yAgIP8fHx//Hh4e/xwcHP8bGxv/Ghoa/xkZ
        Gf8YGBj/FxcX/xYWFv8UFBT/ExMT/xISEv8RERH/EREP/xISDP8TEwr/EhIJ/w4OCf8KCgr/CQkJ/wgI
        CP8GBgb/BQUF/wQEBP8DAwP/AgIC/wEBAf8AAAAAAAAAAAAAAAAAAAAAAAAAAAAAAAAAAAAAAAAAAAAA
        AAEAAAABAAAAAQAAAAEAAAABAAAAAQAAAAAAAAAAAAAAAAAAAAAAAAAAAAAAAAAAAAAAAAAAAAAAAAAA
        AAAAAAAAAAAAAAAAAAAAAAAAAAAAAAAAAAAAAAAAAAAAAAAAAAAAAAAAAAAAAAAAAAAAAAAAAAAAAAAA
        AAAAAAAAAAAAAAAAAAAAAAAAAAAAAAAAAAAAAAAAAAAAAgAAAAkBAQEgDg4OUi8vL6FNTU3mWFhY/VhY
        WP9TU1P3PT09yhsbG4MKCgpUBQUFPgEBATYCAgI2CAgIPAoKCkMKCgpICQkJSwkJCUsJCQlICQkJRQkJ
        CUcICAhPCAgIYBQUFIktLS3KPT099T8/P/8+Pj7/PT09/zw8PP87Ozv/OTk5/zg4OP83Nzf/NjY2/zU1
        Nf80NDT/MzMz/zExMf8wMDD/Ly8v/y4uLv8tLS3/LCws/yoqKv8pKSn/KCgo/ycnJ/8mJib/JSUl/yMj
        I/8iIiL/ISEh/yAgIP8fHx//Hh4e/xwcHP8bGxv/Ghoa/xkZGf8YGBj/FxcX/xUVFf8UFBT/ExMT/xMT
        Ef8ZGQv/ISEF/yYmA/8lJQP/HR0F/xERCP8KCgr/CQkJ/wcHB/8GBgb/BQUF/wQEBP8DAwP/AgIC/wAA
        AAAAAAAAAAAAAAAAAAAAAAAAAAAAAAAAAAEAAAADAAAABgAAAAkAAAAKAAAACgAAAAgAAAAGAAAAAwAA
        AAEAAAAAAAAAAAAAAAAAAAAAAAAAAAAAAAAAAAAAAAAAAAAAAAAAAAAAAAAAAAAAAAAAAAAAAAAAAAAA
        AAAAAAAAAAAAAAAAAAAAAAAAAAAAAAAAAAAAAAAAAAAAAAAAAAAAAAAAAAAAAAAAAAAAAAAAAAAAAQAA
        AAMAAAALAQEBIQ8PD1ExMTGeT09P4lpaWvxaWlr/WVlZ/1hYWP9RUVH1QUFB1DQ0NLUoKCifHBwckCAg
        IJQuLi6mMjIyrzAwMLIvLy+0Li4usy4uLrEuLi6vLS0trysrK7QrKyu+MzMz1z8/P/VBQUH/QEBA/z8/
        P/8+Pj7/PT09/zw8PP87Ozv/OTk5/zg4OP83Nzf/NjY2/zU1Nf80NDT/MjIy/zExMf8wMDD/Ly8v/y4u
        Lv8tLS3/Kysr/yoqKv8pKSn/KCgo/ycnJ/8mJib/JCQk/yMjI/8iIiL/ISEh/yAgIP8fHx//HR0d/xwc
        HP8bGxv/Ghoa/xkZGf8YGBj/FhYW/xUVFf8VFRT/GBgP/yQkBf8vLwD/MzMA/zMzAP8sLAH/HR0F/w4O
        Cf8KCgr/CAgI/wcHB/8GBgb/BQUF/wQEBP8DAwP/AAAAAAAAAAAAAAAAAAAAAAAAAAAAAAABAAAABQAA
        AA8AAAAbAAAAJQAAACoAAAApAAAAIwAAABkAAAAOAAAABgAAAAEAAAAAAAAAAAAAAAAAAAAAAAAAAAAA
        AAAAAAAAAAAAAAAAAAAAAAAAAAAAAAAAAAAAAAAAAAAAAAAAAAAAAAAAAAAAAAAAAAAAAAAAAAAAAAAA
        AAAAAAAAAAAAAAAAAAAAAAAAAAAAAAAAAAMAAAAHAAAAEgAAACUHBwdNLCwsl1BQUOFcXFz8XFxc/1tb
        W/9aWlr/WVlZ/1hYWP9VVVX8UVFR90tLS+9FRUXmRkZG6UtLS/NMTEz3S0tL+EpKSvhJSUn4SEhI+EdH
        R/dGRkb3RUVF+ENDQ/lDQ0P8RERE/0NDQ/9BQUH/QEBA/z8/P/8+Pj7/PT09/zw8PP86Ojr/OTk5/zg4
        OP83Nzf/NjY2/zU1Nf8zMzP/MjIy/zExMf8wMDD/Ly8v/y4uLv8sLCz/Kysr/yoqKv8pKSn/KCgo/ycn
        J/8lJSX/JCQk/yMjI/8iIiL/ISEh/yAgIP8fHx//HR0d/xwcHP8bGxv/Ghoa/xkZGf8YGBj/FhYW/xYW
        Ff8aGg7/JycE/zExAP81NQD/NTUA/zAwAP8jIwP/EREJ/wsLC/8KCgr/CAgI/wcHB/8GBgb/BQUF/gQE
        BPoAAAAAAAAAAAAAAAAAAAAAAAAAAAAAAAMAAAAQAQEBKAoKCkodHR1qKioqeiUlJXYSEhJgAwMDQwAA
        ACcAAAARAAAABQAAAAEAAAAAAAAAAAAAAAAAAAAAAAAAAAAAAAAAAAAAAAAAAAAAAAAAAAAAAAAAAAAA
        AAAAAAAAAAAAAAAAAAAAAAAAAAAAAAAAAAAAAAAAAAAAAAAAAAAAAAAAAAAAAAAAAAEAAAAEAAAADAAA
        ABsBAQEyBwcHVh8fH41ISEjUXV1d+l5eXv9dXV3/XFxc/1tbW/9aWlr/WVlZ/1dXV/9WVlb/VVVV/1RU
        VP9TU1P/UlJS/1BQUP9PT0//Tk5O/01NTf9MTEz/S0tL/0lJSf9ISEj/R0dH/0ZGRv9FRUX/RERE/0JC
        Qv9BQUH/QEBA/z8/P/8+Pj7/PT09/zw8PP86Ojr/OTk5/zg4OP83Nzf/NjY2/zU1Nf8zMzP/MjIy/zEx
        Mf8wMDD/Ly8v/y4uLv8sLCz/Kysr/yoqKv8pKSn/KCgo/ycnJ/8lJSX/JCQk/yMjI/8iIiL/ISEh/yAg
        IP8eHh7/HR0d/xwcHP8bGxv/Ghoa/xkZGf8XFxf/FhYW/xgYEv8hIQn/KysC/y8vAf8uLgH/KCgC/xwc
        Bv8QEAv/DAwM/wsLC/8JCQn/CAgI/QcHB/UFBQXgAwMDyQAAAAAAAAAAAAAAAAAAAAAAAAABAAAABwAA
        AB8QEBBROTk5mFtbW8tpaWneZGRk2ExMTLwrKyuLDAwMUAAAACIAAAALAAAAAgAAAAAAAAAAAAAAAAAA
        AAAAAAAAAAAAAAAAAAAAAAAAAAAAAAAAAAAAAAAAAAAAAAAAAAAAAAAAAAAAAAAAAAAAAAAAAAAAAAAA
        AAAAAAAAAAAAAAAAAAAAAAAAAAAAAwAAAA0AAAAfAQEBPA4ODmcsLCyhSUlJ1lxcXPZhYWH/X19f/15e
        Xv9dXV3/XFxc/1tbW/9aWlr/WVlZ/1dXV/9WVlb/VVVV/1RUVP9TU1P/UlJS/1BQUP9PT0//Tk5O/01N
        Tf9MTEz/S0tL/0lJSf9ISEj/R0dH/0ZGRv9FRUX/RERE/0JCQv9BQUH/QEBA/z8/P/8+Pj7/PT09/zs7
        O/86Ojr/OTk5/zg4OP83Nzf/NjY2/zQ0NP8zMzP/MjIy/zExMf8wMDD/Ly8v/y0tLf8sLCz/Kysr/yoq
        Kv8pKSn/KCgo/yYmJv8lJSX/JCQk/yMjI/8iIiL/ISEh/x8fH/8eHh7/HR0d/xwcHP8bGxv/Ghoa/xgY
        GP8XFxf/FxcW/xkZEf8dHQv/Hx8J/x4eCf8ZGQr/ExMN/w8PDv8NDQ3/DAwM/woKCvoICAjmBQUFvAIC
        Ao0BAQFuAAAAAAAAAAAAAAAAAAAAAAAAAAEAAAAMBAQELy8vL4FmZmbafHx8+oCAgP9/f3/+eHh49mBg
        YNQsLCyFBAQEOgAAABQAAAAFAAAAAQAAAAAAAAAAAAAAAAAAAAAAAAAAAAAAAAAAAAAAAAAAAAAAAAAA
        AAAAAAAAAAAAAAAAAAAAAAAAAAAAAAAAAAAAAAAAAAAAAAAAAAAAAAAAAAAAAAAAAAIAAAAKAAAAHgEB
        AT8ODg5tMzMzrFVVVeRhYWH6Y2Nj/2JiYv9hYWH/X19f/15eXv9dXV3/XFxc/1tbW/9aWlr/WFhY/1dX
        V/9WVlb/VVVV/1RUVP9TU1P/UVFR/1BQUP9PT0//Tk5O/01NTf9MTEz/SkpK/0lJSf9ISEj/R0dH/0ZG
        Rv9FRUX/Q0ND/0JCQv9BQUH/QEBA/z8/P/8+Pj7/PDw8/zs7O/86Ojr/OTk5/zg4OP83Nzf/NTU1/zQ0
        NP8zMzP/MjIy/zExMf8wMDD/Li4u/y0tLf8sLCz/Kysr/yoqKv8pKSn/KCgo/yYmJv8lJSX/JCQk/yMj
        I/8iIiL/ISEh/x8fH/8eHh7/HR0d/xwcHP8bGxv/Ghoa/xgYGP8XFxf/FhYW/xYWFP8VFRP/FBQS/xIS
        Ef8RERD/Dw8P/w4ODv8MDAz2CQkI1gUFBKEBAQFoAAAAQAAAACwAAAAAAAAAAAAAAAAAAAAAAAAAAgAA
        AA8NDQ0+SUlJpXd3d/OAgID/gICA/4CAgP+AgID/eHh49U5OTrYSEhJaAAAAJAAAAA0AAAAEAAAAAQAA
        AAAAAAAAAAAAAAAAAAAAAAAAAAAAAAAAAAAAAAAAAAAAAAAAAAAAAAAAAAAAAAAAAAAAAAAAAAAAAAAA
        AAAAAAAAAAAAAAAAAAAAAAABAAAABgAAABcBAQE6Dg4ObTMzM69XV1fnZWVl/GVlZf9kZGT/Y2Nj/2Ji
        Yv9gYGD/X19f/15eXv9dXV3/XFxc/1tbW/9ZWVn/WFhY/1dXV/9WVlb/VVVV/1RUVP9SUlL/UVFR/1BQ
        UP9PT0//Tk5O/01NTf9LS0v/SkpK/0lJSf9ISEj/R0dH/0ZGRv9FRUX/Q0ND/0JCQv9BQUH/QEBA/z8/
        P/8+Pj7/PDw8/zs7O/86Ojr/OTk5/zg4OP83Nzf/NTU1/zQ0NP8zMzP/MjIy/zExMf8wMDD/Li4u/y0t
        Lf8sLCz/Kysr/yoqKv8pKSn/Jycn/yYmJv8lJSX/JCQk/yMjI/8iIiL/ICAg/x8fH/8eHh7/HR0d/xwc
        HP8bGxv/GRkZ/xgYGP8XFxf/FhYW/xUVFf8UFBT/EhIS/xEREf8QEBD/Dg4O9QoKCc0FBQSOAQEAVwAA
        AC8AAAAWAAAACwAAAAAAAAAAAAAAAAAAAAAAAAACAAAAEBEREUNQUFCve3t7+ICAgP+AgID/gICA/4CA
        gP9/f3/9aGho3jAwMIoGBgZCAAAAHwAAAA0AAAAFAAAAAQAAAAAAAAAAAAAAAAAAAAAAAAAAAAAAAAAA
        AAAAAAAAAAAAAAAAAAAAAAAAAAAAAAAAAAAAAAAAAAAAAAAAAAAAAAAAAAAAAAAAAAQAAAASAQEBMA8P
        D2Q0NDStWVlZ52dnZ/xnZ2f/ZmZm/2VlZf9kZGT/Y2Nj/2JiYv9gYGD/X19f/15eXv9dXV3/XFxc/1tb
        W/9ZWVn/WFhY/1dXV/9WVlb/VVVV/1RUVP9SUlL/UVFR/1BQUP9PT0//Tk5O/01NTf9LS0v/SkpK/0lJ
        Sf9ISEj/R0dH/0ZGRv9ERET/Q0ND/0JCQv9BQUH/QEBA/z8/P/89PT3/PDw8/zs7O/86Ojr/OTk5/zg4
        OP82Njb/NTU1/zQ0NP8zMzP/MjIy/zExMf8vLy//Li4u/y0tLf8sLCz/Kysr/yoqKv8oKCj/Jycn/yYm
        Jv8lJSX/JCQk/yMjI/8hISH/ICAg/x8fH/8eHh7/HR0d/xwcHP8aGhr/GRkZ/xgYGP8XFxf/FhYW/xUV
        Ff8TExP/EhIS/xAQEPQLCwvJBQUEhAEBAE0AAAApAAAAEQAAAAUAAAABAAAAAAAAAAAAAAAAAAAAAAAA
        AAEAAAAOERERQVFRUa17e3v3gICA/4CAgP+AgID/gICA/4CAgP95eXn3WFhYxh8fH3cDAwNAAAAAIwAA
        ABAAAAAFAAAAAQAAAAAAAAAAAAAAAAAAAAAAAAAAAAAAAAAAAAAAAAAAAAAAAAAAAAAAAAAAAAAAAAAA
        AAAAAAAAAAAAAAAAAAAAAAADAAAADwEBASoQEBBdNzc3p1tbW+ZpaWn8ampq/2hoaP9nZ2f/ZmZm/2Vl
        Zf9kZGT/Y2Nj/2FhYf9gYGD/X19f/15eXv9dXV3/XFxc/1paWv9ZWVn/WFhY/1dXV/9WVlb/VVVV/1NT
        U/9SUlL/UVFR/1BQUP9PT0//Tk5O/0xMTP9LS0v/SkpK/0lJSf9ISEj/R0dH/0VFRf9ERET/Q0ND/0JC
        Qv9BQUH/QEBA/z4+Pv89PT3/PDw8/zs7O/86Ojr/OTk5/zc3N/82Njb/NTU1/zQ0NP8zMzP/MjIy/zAw
        MP8vLy//Li4u/y0tLf8sLCz/Kysr/yoqKv8oKCj/Jycn/yYmJv8lJSX/JCQk/yMjI/8hISH/ICAg/x8f
        H/8eHh7/HR0d/xwcHP8aGhr/GRkZ/xgYGP8XFxf/FhYW/xUVFf8SEhL3DQ0NygUFBX8BAQBEAAAAIgAA
        AA0AAAAEAAAAAAAAAAAAAAAAAAAAAAAAAAAAAAAAAAAAAQAAAAwODg46SkpKo3d3d/OAgID/gICA/4CA
        gP+AgID/gICA/4CAgP90dHTwUFBQviQkJH0GBgZIAAAAJgAAABEAAAAGAAAAAgAAAAEAAAABAAAAAgAA
        AAMAAAAEAAAABAAAAAQAAAAEAAAABAAAAAQAAAACAAAAAQAAAAEAAAABAAAAAwAAAAwAAAAkDg4OVTg4
        OKJdXV3ka2tr/GxsbP9ra2v/aWlp/2hoaP9nZ2f/ZmZm/2VlZf9kZGT/YmJi/2FhYf9gYGD/X19f/15e
        Xv9dXV3/W1tb/1paWv9ZWVn/WFhY/1dXV/9WVlb/VFRU/1NTU/9SUlL/UVFR/1BQUP9PT0//TU1N/0xM
        TP9LS0v/SkpK/0lJSf9ISEj/R0dH/0VFRf9ERET/Q0ND/0JCQv9BQUH/QEBA/z4+Pv89PT3/PDw8/zs7
        O/86Ojr/OTk5/zc3N/82Njb/NTU1/zQ0NP8zMzP/MjIy/zAwMP8vLy//Li4u/y0tLf8sLCz/Kysr/ykp
        Kf8oKCj/Jycn/yYmJv8lJSX/JCQk/yIiIv8hISH/ICAg/x8fH/8eHh7/HR0d/xsbG/8aGhr/GRkZ/xgY
        GP8XFxf/FhYW/BAQENwHBweNAAAARgAAAB8AAAALAAAAAgAAAAAAAAAAAAAAAAAAAAAAAAAAAAAAAAAA
        AAAAAAABAAAACgQEBDE0NDSMbm5u54CAgP+AgID/gICA/4CAgP+AgID/gICA/39/f/13d3fzWVlZyCYm
        JoQFBQVNAAAAKwAAABcAAAAOAAAACwAAAAsAAAAPAAAAEgAAABQAAAAVAAAAFQAAABUAAAAUAAAAEwAA
        ABAAAAANAAAADAAAAA0AAAASAAAAJAUFBUopKSmQWlpa3W5ubvxubm7/bW1t/2xsbP9qamr/aWlp/2ho
        aP9nZ2f/ZmZm/2VlZf9kZGT/YmJi/2FhYf9gYGD/X19f/15eXv9dXV3/W1tb/1paWv9ZWVn/WFhY/1dX
        V/9WVlb/VFRU/1NTU/9SUlL/UVFR/1BQUP9PT0//TU1N/0xMTP9LS0v/SkpK/0lJSf9ISEj/RkZG/0VF
        Rf9ERET/Q0ND/0JCQv9BQUH/Pz8//z4+Pv89PT3/PDw8/zs7O/86Ojr/ODg4/zc3N/82Njb/NTU1/zQ0
        NP8zMzP/MTEx/zAwMP8vLy//Li4u/y0tLf8sLCz/Kioq/ykpKf8oKCj/Jycn/yYmJv8lJSX/IyMj/yIi
        Iv8hISH/ICAg/x8fH/8eHh7/HBwc/xsbG/8aGhr/GRkZ/xgYGPwTExPnCgoKqQICAlsAAAAnAAAADAAA
        AAIAAAAAAAAAAAAAAAAAAAAAAAAAAAAAAAAAAAAAAAAAAAAAAAEAAAAJAAAAKysrK39ra2vhgICA/4CA
        gP+AgID/gICA/4CAgP+AgID/gICA/4CAgP94eHj1WFhYyycnJ4sICAhZAQEBPQAAAC8AAAApAAAAKgAA
        ADAAAAA2AAAAOAAAADgAAAA4AAAAOAAAADgAAAA2AAAAMAAAACsAAAAqAAAALgEBAToICAhUIyMjiVBQ
        UM5sbGz3cHBw/29vb/9ubm7/bW1t/2xsbP9qamr/aWlp/2hoaP9nZ2f/ZmZm/2VlZf9jY2P/YmJi/2Fh
        Yf9gYGD/X19f/15eXv9cXFz/W1tb/1paWv9ZWVn/WFhY/1dXV/9VVVX/VFRU/1NTU/9SUlL/UVFR/1BQ
        UP9OTk7/TU1N/0xMTP9LS0v/SkpK/0lJSf9HR0f/RkZG/0VFRf9ERET/Q0ND/0JCQv9AQED/Pz8//z4+
        Pv89PT3/PDw8/zs7O/85OTn/ODg4/zc3N/82Njb/NTU1/zQ0NP8zMzP/MTEx/zAwMP8vLy//Li4u/y0t
        Lf8sLCz/Kioq/ykpKf8oKCj/Jycn/yYmJv8lJSX/IyMj/yIiIv8hISH/ICAg/x8fH/8eHh7/HBwc/xsb
        G/8aGhr/FhYW7gwMDLUDAwNuAAAAOAAAABUAAAAEAAAAAAAAAAAAAAAAAAAAAAAAAAAAAAAAAAAAAAAA
        AAAAAAAAAAAAAAAAAAgAAAApLCwse2tra9+AgID/gICA/4CAgP+AgID/gICA/4CAgP+AgID/gICA/4CA
        gP94eHj1Xl5e1Tw8PKcdHR1/Dg4OaQ0NDWINDQ1jDAwMagsLC3ALCwtyCwsLcgsLC3ILCwtyCwsLcQsL
        C28MDAxpDAwMZAwMDGUSEhJvIyMjhTk5OadWVlbUbW1t9XJycv9xcXH/cHBw/29vb/9ubm7/bW1t/2tr
        a/9qamr/aWlp/2hoaP9nZ2f/ZmZm/2RkZP9jY2P/YmJi/2FhYf9gYGD/X19f/11dXf9cXFz/W1tb/1pa
        Wv9ZWVn/WFhY/1ZWVv9VVVX/VFRU/1NTU/9SUlL/UVFR/1BQUP9OTk7/TU1N/0xMTP9LS0v/SkpK/0lJ
        Sf9HR0f/RkZG/0VFRf9ERET/Q0ND/0JCQv9AQED/Pz8//z4+Pv89PT3/PDw8/zs7O/85OTn/ODg4/zc3
        N/82Njb/NTU1/zQ0NP8yMjL/MTEx/zAwMP8vLy//Li4u/y0tLf8rKyv/Kioq/ykpKf8oKCj/Jycn/yYm
        Jv8kJCT/IyMj/yIiIv8hISH/ICAg/x8fH/8dHR3/HBwc/xkZGfURERHHBQUFewAAAEQAAAAgAAAACQAA
        AAEAAAAAAAAAAAAAAAAAAAAAAAAAAAAAAAAAAAAAAAAAAAAAAAAAAAAAAAAACAAAACksLCx6a2tr34CA
        gP+AgID/gICA/4CAgP+AgID/gICA/4CAgP+AgID/gICA/4CAgP98fHz6cXFx7FxcXNNNTU3ATExMvExM
        TLxLS0vASkpKw0pKSsRKSkrESkpKxEpKSsRKSkrESkpKwkpKSr9KSkq8SUlJvk9PT8hfX1/ca2tr7nNz
        c/p1dXX/c3Nz/3Jycv9xcXH/cHBw/29vb/9ubm7/bW1t/2tra/9qamr/aWlp/2hoaP9nZ2f/ZmZm/2Rk
        ZP9jY2P/YmJi/2FhYf9gYGD/X19f/11dXf9cXFz/W1tb/1paWv9ZWVn/WFhY/1ZWVv9VVVX/VFRU/1NT
        U/9SUlL/UVFR/09PT/9OTk7/TU1N/0xMTP9LS0v/SkpK/0hISP9HR0f/RkZG/0VFRf9ERET/Q0ND/0FB
        Qf9AQED/Pz8//z4+Pv89PT3/PDw8/zo6Ov85OTn/ODg4/zc3N/82Njb/NTU1/zMzM/8yMjL/MTEx/zAw
        MP8vLy//Li4u/ywsLP8rKyv/Kioq/ykpKf8oKCj/Jycn/yUlJf8kJCT/IyMj/yIiIv8hISH/ICAg/x4e
        Hv8dHR37FRUV1QgICIoBAQFMAAAAJQAAAA4AAAADAAAAAAAAAAAAAAAAAAAAAAAAAAAAAAAAAAAAAAAA
        AAAAAAAAAAAAAAAAAAAAAAAIAAAAKSUlJXZkZGTYf39//oCAgP+AgID/gICA/4CAgP+AgID/gICA/4CA
        gP+AgID/gICA/4CAgP+AgID/fX19/Ht7e/l7e3v4enp6+Hp6evl6enr5enp6+Xp6evl6enr5enp6+Xp6
        evl5eXn5eXl5+Xh4ePh2dnb5dnZ2+nh4eP54eHj/d3d3/3Z2dv91dXX/c3Nz/3Jycv9xcXH/cHBw/29v
        b/9ubm7/bGxs/2tra/9qamr/aWlp/2hoaP9nZ2f/ZWVl/2RkZP9jY2P/YmJi/2FhYf9gYGD/Xl5e/11d
        Xf9cXFz/W1tb/1paWv9ZWVn/V1dX/1ZWVv9VVVX/VFRU/1NTU/9SUlL/UFBQ/09PT/9OTk7/TU1N/0xM
        TP9LS0v/SUlJ/0hISP9HR0f/RkZG/0VFRf9ERET/QkJC/0FBQf9AQED/Pz8//z4+Pv89PT3/Ozs7/zo6
        Ov85OTn/ODg4/zc3N/82Njb/NTU1/zMzM/8yMjL/MTEx/zAwMP8vLy//Li4u/ywsLP8rKyv/Kioq/ykp
        Kf8oKCj/Jycn/yUlJf8kJCT/IyMj/yIiIv8hISH/ICAg/xsbG/AODg6uAgICYQAAADAAAAATAAAABQAA
        AAAAAAAAAAAAAAAAAAAAAAAAAAAAAAAAAAAAAAAAAAAAAAAAAAAAAAAAAAAAAAAAAAgAAAApExMTbVJS
        Usp7e3v7gICA/4CAgP+AgID/gICA/4CAgP+AgID/gICA/4CAgP+AgID/gICA/4CAgP+AgID/gICA/4CA
        gP+AgID/gICA/4CAgP+AgID/gICA/4CAgP+AgID/gICA/39/f/9/f3//fn5+/319ff97e3v/enp6/3l5
        ef94eHj/d3d3/3Z2dv90dHT/c3Nz/3Jycv9xcXH/cHBw/29vb/9tbW3/bGxs/2tra/9qamr/aWlp/2ho
        aP9mZmb/ZWVl/2RkZP9jY2P/YmJi/2FhYf9fX1//Xl5e/11dXf9cXFz/W1tb/1paWv9YWFj/V1dX/1ZW
        Vv9VVVX/VFRU/1NTU/9SUlL/UFBQ/09PT/9OTk7/TU1N/0xMTP9LS0v/SUlJ/0hISP9HR0f/RkZG/0VF
        Rf9ERET/QkJC/0FBQf9AQED/Pz8//z4+Pv89PT3/Ozs7/zo6Ov85OTn/ODg4/zc3N/82Njb/NDQ0/zMz
        M/8yMjL/MTEx/zAwMP8vLy//LS0t/ywsLP8rKyv/Kioq/ykpKf8oKCj/JiYm/yUlJf8kJCT/IyMj/yIi
        Iv8hISH/Gxsb6AoKCpwAAABTAAAAJQAAAAsAAAACAAAAAAAAAAAAAAAAAAAAAAAAAAAAAAAAAAAAAAAA
        AAAAAAAAAAAAAAAAAAAAAAAAAAAACAAAACkMDAxqSkpKxHp6evqAgID/gICA/4CAgP+AgID/gICA/4CA
        gP+AgID/gICA/4CAgP+AgID/gICA/4CAgP+AgID/gICA/4CAgP+AgID/gICA/4CAgP+AgID/gICA/4CA
        gP+AgID/gICA/39/f/9/f3//fn5+/3x8fP97e3v/enp6/3l5ef94eHj/d3d3/3Z2dv90dHT/c3Nz/3Jy
        cv9xcXH/cHBw/29vb/9tbW3/bGxs/2tra/9qamr/aWlp/2hoaP9mZmb/ZWVl/2RkZP9jY2P/YmJi/2Fh
        Yf9fX1//Xl5e/11dXf9cXFz/W1tb/1paWv9YWFj/V1dX/1ZWVv9VVVX/VFRU/1NTU/9RUVH/UFBQ/09P
        T/9OTk7/TU1N/0xMTP9KSkr/SUlJ/0hISP9HR0f/RkZG/0VFRf9DQ0P/QkJC/0FBQf9AQED/Pz8//z4+
        Pv88PDz/Ozs7/zo6Ov85OTn/ODg4/zc3N/81NTX/NDQ0/zMzM/8yMjL/MTEx/zAwMP8uLi7/LS0t/yws
        LP8rKyv/Kioq/ykpKf8nJyf/JiYm/yUlJf8kJCT/IyMj/yIiIv8dHR3vDw8PqQEBAVcAAAAjAAAACQAA
        AAEAAAAAAAAAAAAAAAAAAAAAAAAAAAAAAAAAAAAAAAAAAAAAAAAAAAAAAAAAAAAAAAAAAAAIAAAAKQwM
        DGpKSkrEenp6+oCAgP+AgID/gICA/4CAgP+AgID/gICA/4CAgP+AgID/gICA/4CAgP+AgID/gICA/4CA
        gP+AgID/gICA/4CAgP+AgID/gICA/4CAgP+AgID/gICA/4CAgP+AgID/gICA/39/f/9/f3//fn5+/3x8
        fP97e3v/enp6/3l5ef94eHj/d3d3/3V1df90dHT/c3Nz/3Jycv9xcXH/cHBw/25ubv9tbW3/bGxs/2tr
        a/9qamr/aWlp/2dnZ/9mZmb/ZWVl/2RkZP9jY2P/YmJi/2BgYP9fX1//Xl5e/11dXf9cXFz/W1tb/1lZ
        Wf9YWFj/V1dX/1ZWVv9VVVX/VFRU/1JSUv9RUVH/UFBQ/09PT/9OTk7/TU1N/0tLS/9KSkr/SUlJ/0hI
        SP9HR0f/RkZG/0RERP9DQ0P/QkJC/0FBQf9AQED/Pz8//z4+Pv88PDz/Ozs7/zo6Ov85OTn/ODg4/zc3
        N/81NTX/NDQ0/zMzM/8yMjL/MTEx/zAwMP8uLi7/LS0t/ywsLP8rKyv/Kioq/ykpKf8nJyf/JiYm/yUl
        Jf8kJCT/IyMj/yAgIPYTExO3AwMDXQAAACUAAAAJAAAAAQAAAAAAAAAAAAAAAAAAAAAAAAAAAAAAAAAA
        AAAAAAAAAAAAAAAAAAAAAAAAAAAAAAAAAAgAAAApDAwMakpKSsR6enr6gICA/4CAgP+AgID/gICA/4CA
        gP+AgID/gICA/4CAgP+AgID/gICA/4CAgP+AgID/gICA/4CAgP+AgID/gICA/4CAgP+AgID/gICA/4CA
        gP+AgID/gICA/4CAgP+AgID/gICA/39/f/9/f3//fX19/3x8fP97e3v/enp6/3l5ef94eHj/dnZ2/3V1
        df90dHT/c3Nz/3Jycv9xcXH/b29v/25ubv9tbW3/bGxs/2tra/9qamr/aGho/2dnZ/9mZmb/ZWVl/2Rk
        ZP9jY2P/YWFh/2BgYP9fX1//Xl5e/11dXf9cXFz/W1tb/1lZWf9YWFj/V1dX/1ZWVv9VVVX/VFRU/1JS
        Uv9RUVH/UFBQ/09PT/9OTk7/TU1N/0tLS/9KSkr/SUlJ/0hISP9HR0f/RkZG/0RERP9DQ0P/QkJC/0FB
        Qf9AQED/Pz8//z09Pf88PDz/Ozs7/zo6Ov85OTn/ODg4/zY2Nv81NTX/NDQ0/zMzM/8yMjL/MTEx/y8v
        L/8uLi7/LS0t/ywsLP8rKyv/Kioq/ygoKP8nJyf/JiYm/yUlJf8kJCT/Hx8f7A8PD6QCAgJTAAAAIgAA
        AAkAAAABAAAAAAAAAAAAAAAAAAAAAAAAAAAAAAAAAAAAAAAAAAAAAAAAAAAAAAAAAAAAAAABAAAACAAA
        ACkMDAxqSkpKxHp6evqAgID/gICA/4CAgP+AgID/gICA/4CAgP+AgID/gICA/4CAgP+AgID/gICA/4CA
        gP+AgID/gICA/4CAgP+AgID/gICA/4CAgP+AgID/gICA/4CAgP+AgID/gICA/4CAgP+AgID/gICA/39/
        f/9/f3//fX19/3x8fP97e3v/enp6/3l5ef94eHj/dnZ2/3V1df90dHT/c3Nz/3Jycv9xcXH/b29v/25u
        bv9tbW3/bGxs/2tra/9qamr/aGho/2dnZ/9mZmb/ZWVl/2RkZP9jY2P/YWFh/2BgYP9fX1//Xl5e/11d
        Xf9cXFz/Wlpa/1lZWf9YWFj/V1dX/1ZWVv9VVVX/U1NT/1JSUv9RUVH/UFBQ/09PT/9OTk7/TExM/0tL
        S/9KSkr/SUlJ/0hISP9HR0f/RUVF/0RERP9DQ0P/QkJC/0FBQf9AQED/Pj4+/z09Pf88PDz/Ozs7/zo6
        Ov85OTn/Nzc3/zY2Nv81NTX/NDQ0/zMzM/8yMjL/MDAw/y8vL/8uLi7/LS0t/ywsLP8rKyv/KSkp/ygo
        KP8nJyf/JiYm/SIiIvMYGBjFBwcHeQAAAD4AAAAZAAAABgAAAAEAAAAAAAAAAAAAAAAAAAAAAAAAAAAA
        AAAAAAAAAAAAAAAAAAAAAAAAAAAAAAAAAAEAAAAIAAAAKQwMDGpKSkrEenp6+oCAgP+AgID/gICA/4CA
        gP+AgID/gICA/4CAgP+AgID/gICA/4CAgP+AgID/gICA/4CAgP+AgID/gICA/4CAgP+AgID/gICA/4CA
        gP+AgID/gICA/4CAgP+AgID/gICA/4CAgP+AgID/f39//39/f/9+fn7/fX19/3x8fP97e3v/enp6/3l5
        ef93d3f/dnZ2/3V1df90dHT/c3Nz/3Jycv9wcHD/b29v/25ubv9tbW3/bGxs/2tra/9paWn/aGho/2dn
        Z/9mZmb/ZWVl/2RkZP9iYmL/YWFh/2BgYP9fX1//Xl5e/11dXf9bW1v/Wlpa/1lZWf9YWFj/V1dX/1ZW
        Vv9UVFT/U1NT/1JSUv9RUVH/UFBQ/09PT/9NTU3/TExM/0tLS/9KSkr/SUlJ/0hISP9HR0f/RUVF/0RE
        RP9DQ0P/QkJC/0FBQf9AQED/Pj4+/z09Pf88PDz/Ozs7/zo6Ov85OTn/Nzc3/zY2Nv81NTX/NDQ0/zMz
        M/8yMjL/MDAw/y8vL/8uLi7/LS0t/ywsLP8rKyv/KSkp/ycnJ/ohISHmFhYWugoKCn8BAQFJAAAAJQAA
        AA4AAAADAAAAAAAAAAAAAAAAAAAAAAAAAAAAAAAAAAAAAAAAAAAAAAAAAAAAAAAAAAAAAAAAAAAAAQAA
        AAgAAAApDg4Oa0xMTMV6enr6gICA/4CAgP+AgID/gICA/4CAgP+AgID/gICA/4CAgP+AgID/gICA/4CA
        gP+AgID/gICA/4CAgP+AgID/gICA/4CAgP+AgID/gICA/4CAgP+AgID/gICA/4CAgP+AgID/gICA/4CA
        gP+AgID/f39//39/f/9+fn7/fX19/3x8fP97e3v/enp6/3h4eP93d3f/dnZ2/3V1df90dHT/c3Nz/3Fx
        cf9wcHD/b29v/25ubv9tbW3/bGxs/2pqav9paWn/aGho/2dnZ/9mZmb/ZWVl/2RkZP9iYmL/YWFh/2Bg
        YP9fX1//Xl5e/11dXf9bW1v/Wlpa/1lZWf9YWFj/V1dX/1ZWVv9UVFT/U1NT/1JSUv9RUVH/UFBQ/09P
        T/9NTU3/TExM/0tLS/9KSkr/SUlJ/0hISP9GRkb/RUVF/0RERP9DQ0P/QkJC/0FBQf8/Pz//Pj4+/z09
        Pf88PDz/Ozs7/zo6Ov84ODj/Nzc3/zY2Nv81NTX/NDQ0/zMzM/8xMTH/MDAw/y8vL/8uLi7/LS0t/yws
        LP8oKCj2Hh4e1BISEp4GBgZmAQEBPwAAACQAAAARAAAABgAAAAEAAAAAAAAAAAAAAAAAAAAAAAAAAAAA
        AAAAAAAAAAAAAAAAAAAAAAAAAAAAAAAAAAAAAAABAAAACAAAACkcHBxyW1tb0X19ffyAgID/gICA/4CA
        gP+AgID/gICA/4CAgP+AgID/gICA/4CAgP+AgID/gICA/4CAgP+AgID/gICA/4CAgP+AgID/gICA/4CA
        gP+AgID/gICA/4CAgP+AgID/gICA/4CAgP+AgID/gICA/4CAgP+AgID/f39//39/f/9+fn7/fX19/3x8
        fP97e3v/enp6/3h4eP93d3f/dnZ2/3V1df90dHT/c3Nz/3Fxcf9wcHD/b29v/25ubv9tbW3/bGxs/2pq
        av9paWn/aGho/2dnZ/9mZmb/ZWVl/2NjY/9iYmL/YWFh/2BgYP9fX1//Xl5e/1xcXP9bW1v/Wlpa/1lZ
        Wf9YWFj/V1dX/1VVVf9UVFT/U1NT/1JSUv9RUVH/UFBQ/05OTv9NTU3/TExM/0tLS/9KSkr/SUlJ/0dH
        R/9GRkb/RUVF/0RERP9DQ0P/QkJC/0BAQP8/Pz//Pj4+/z09Pf88PDz/Ozs7/zk5Of84ODj/Nzc3/zY2
        Nv81NTX/NDQ0/zIyMv8xMTH/MDAw/y8vL/8uLi7/Kioq9h4eHs0NDQ2JAwMDTwAAACwAAAAYAAAADAAA
        AAUAAAABAAAAAAAAAAAAAAAAAAAAAAAAAAAAAAAAAAAAAAAAAAAAAAAAAAAAAAAAAAAAAAAAAAAAAAAA
        AAEAAAAIAAAAKSoqKnlqamrdgICA/4CAgP+AgID/gICA/4CAgP+AgID/gICA/4CAgP+AgID/gICA/4CA
        gP+AgID/gICA/4CAgP+AgID/gICA/4CAgP+AgID/gICA/4CAgP+AgID/gICA/4CAgP+AgID/gICA/4CA
        gP+AgID/gICA/4CAgP+AgID/f39//39/f/9+fn7/fX19/3x8fP97e3v/eXl5/3h4eP93d3f/dnZ2/3V1
        df90dHT/cnJy/3Fxcf9wcHD/b29v/25ubv9tbW3/a2tr/2pqav9paWn/aGho/2dnZ/9mZmb/ZGRk/2Nj
        Y/9iYmL/YWFh/2BgYP9fX1//XV1d/1xcXP9bW1v/Wlpa/1lZWf9YWFj/VlZW/1VVVf9UVFT/U1NT/1JS
        Uv9RUVH/T09P/05OTv9NTU3/TExM/0tLS/9KSkr/SUlJ/0dHR/9GRkb/RUVF/0RERP9DQ0P/QkJC/0BA
        QP8/Pz//Pj4+/z09Pf88PDz/Ozs7/zk5Of84ODj/Nzc3/zY2Nv81NTX/NDQ0/zIyMv8xMTH/MDAw/yws
        LPYfHx/NDQ0NiAICAkwAAAAkAAAADwAAAAYAAAACAAAAAQAAAAAAAAAAAAAAAAAAAAAAAAAAAAAAAAAA
        AAAAAAAAAAAAAAAAAAAAAAAAAAAAAAAAAAAAAAAAAAAAAQAAAAgAAAApLCwse2tra9+AgID/gICA/4CA
        gP+AgID/gICA/4CAgP+AgID/gICA/4CAgP+AgID/gICA/4CAgP+AgID/gICA/4CAgP+AgID/gICA/4CA
        gP+AgID/gICA/4CAgP+AgID/gICA/4CAgP+AgID/gICA/4CAgP+AgID/gICA/4CAgP+AgID/f39//39/
        f/9+fn7/fX19/3x8fP96enr/eXl5/3h4eP93d3f/dnZ2/3V1df9zc3P/cnJy/3Fxcf9wcHD/b29v/25u
        bv9sbGz/a2tr/2pqav9paWn/aGho/2dnZ/9mZmb/ZGRk/2NjY/9iYmL/YWFh/2BgYP9fX1//XV1d/1xc
        XP9bW1v/Wlpa/1lZWf9YWFj/VlZW/1VVVf9UVFT/U1NT/1JSUv9RUVH/T09P/05OTv9NTU3/TExM/0tL
        S/9KSkr/SEhI/0dHR/9GRkb/RUVF/0RERP9DQ0P/QUFB/0BAQP8/Pz//Pj4+/z09Pf88PDz/Ojo6/zk5
        Of84ODj/Nzc3/zY2Nv81NTX/MzMz/zIyMv8vLy/3ISEhzg4ODogCAgJNAAAAJgAAAA4AAAAEAAAAAQAA
        AAAAAAAAAAAAAAAAAAAAAAAAAAAAAAAAAAAAAAAAAAAAAAAAAAAAAAAAAAAAAAAAAAAAAAAAAAAAAAAA
        AAAAAAABAAAACAAAACksLCx7a2tr34CAgP+AgID/gICA/4CAgP+AgID/gICA/4CAgP+AgID/gICA/4CA
        gP+AgID/gICA/4CAgP+AgID/gICA/4CAgP+AgID/gICA/4CAgP+AgID/gICA/4CAgP+AgID/gICA/4CA
        gP+AgID/gICA/4CAgP+AgID/gICA/4CAgP+AgID/f39//39/f/9+fn7/fX19/3x8fP96enr/eXl5/3h4
        eP93d3f/dnZ2/3V1df9zc3P/cnJy/3Fxcf9wcHD/b29v/25ubv9sbGz/a2tr/2pqav9paWn/aGho/2dn
        Z/9lZWX/ZGRk/2NjY/9iYmL/YWFh/2BgYP9eXl7/XV1d/1xcXP9bW1v/Wlpa/1lZWf9XV1f/VlZW/1VV
        Vf9UVFT/U1NT/1JSUv9QUFD/T09P/05OTv9NTU3/TExM/0tLS/9JSUn/SEhI/0dHR/9GRkb/RUVF/0RE
        RP9CQkL/QUFB/0BAQP8/Pz//Pj4+/z09Pf87Ozv/Ojo6/zk5Of84ODj/Nzc3/zY2Nv81NTX/MjIy/Cgo
        KN0RERGSAgICTgAAACYAAAAPAAAABAAAAAAAAAAAAAAAAAAAAAAAAAAAAAAAAAAAAAAAAAAAAAAAAAAA
        AAAAAAAAAAAAAAAAAAAAAAAAAAAAAAAAAAAAAAAAAAAAAAAAAAEAAAAJAAAAKiwsLHtra2vfgICA/4CA
        gP+AgID/gICA/4CAgP+AgID/gICA/4CAgP+AgID/gICA/4CAgP+AgID/gICA/39/f/57e3v6e3t7+n9/
        f/6AgID/gICA/4CAgP+AgID/gICA/4CAgP+AgID/f39//n19ffx/f3/+gICA/4CAgP+AgID/gICA/4CA
        gP+AgID/f39//39/f/9+fn7/fX19/3t7e/96enr/eXl5/3h4eP93d3f/dnZ2/3R0dP9zc3P/cnJy/3Fx
        cf9wcHD/b29v/21tbf9sbGz/a2tr/2pqav9paWn/aGho/2ZmZv9lZWX/ZGRk/2NjY/9iYmL/YWFh/19f
        X/9eXl7/XV1d/1xcXP9bW1v/Wlpa/1hYWP9XV1f/VlZW/1VVVf9UVFT/U1NT/1JSUv9QUFD/T09P/05O
        Tv9NTU3/TExM/0tLS/9JSUn/SEhI/0dHR/9GRkb/RUVF/0RERP9CQkL/QUFB/0BAQP8/Pz//Pj4+/z09
        Pf87Ozv/Ojo6/zk5Of84ODj/Nzc3/zQ0NPosLCzjGRkZpQYGBlwAAAArAAAAEAAAAAUAAAAAAAAAAAAA
        AAAAAAAAAAAAAAAAAAAAAAAAAAAAAAAAAAAAAAAAAAAAAAAAAAAAAAAAAAAAAAAAAAAAAAAAAAAAAAAA
        AAAAAAAAAAAAAQAAAAkAAAAqLCwse2tra9+AgID/gICA/4CAgP+AgID/gICA/4CAgP+AgID/gICA/4CA
        gP+AgID/f39//Xh4ePVtbW3oZGRk3FJSUstRUVHLY2Nj3GpqauRpaWnkaWlp5GlpaeRpaWnkaWlp5Gpq
        auRjY2PcWFhY0mNjY9xra2vkcnJy7np6evl/f3/9gICA/4CAgP+AgID/f39//39/f/9+fn7/fHx8/3t7
        e/96enr/eXl5/3h4eP93d3f/dXV1/3R0dP9zc3P/cnJy/3Fxcf9wcHD/b29v/21tbf9sbGz/a2tr/2pq
        av9paWn/aGho/2ZmZv9lZWX/ZGRk/2NjY/9iYmL/YWFh/19fX/9eXl7/XV1d/1xcXP9bW1v/Wlpa/1hY
        WP9XV1f/VlZW/1VVVf9UVFT/U1NT/1FRUf9QUFD/T09P/05OTv9NTU3/TExM/0pKSv9JSUn/SEhI/0dH
        R/9GRkb/RUVF/0NDQ/9CQkL/QUFB/0BAQP8/Pz//Pj4+/zw8PP87Ozv/Ojo6/zk5Of81NTX2KCgo1hcX
        F6EHBwdjAAAANAAAABYAAAAGAAAAAQAAAAAAAAAAAAAAAAAAAAAAAAAAAAAAAAAAAAAAAAAAAAAAAAAA
        AAAAAAAAAAAAAAAAAAAAAAAAAAAAAAAAAAAAAAAAAAAAAAAAAAAAAAABAAAACQAAACsrKyt7a2tr34CA
        gP+AgID/gICA/4CAgP+AgID/gICA/4CAgP+AgID/gICA/3x8fPpsbGzmTU1NvjAwMJoiIiKFEhISdhIS
        EngiIiKHJycnkCcnJ5EnJyeRJycnkScnJ5EnJyeRJycnjyIiIoYZGRl9IiIigyoqKo48PDykU1NTw21t
        bed+fn78gICA/4CAgP+AgID/f39//39/f/9+fn7/fHx8/3t7e/96enr/eXl5/3h4eP93d3f/dXV1/3R0
        dP9zc3P/cnJy/3Fxcf9wcHD/bm5u/21tbf9sbGz/a2tr/2pqav9paWn/Z2dn/2ZmZv9lZWX/ZGRk/2Nj
        Y/9iYmL/YGBg/19fX/9eXl7/XV1d/1xcXP9bW1v/WVlZ/1hYWP9XV1f/VlZW/1VVVf9UVFT/UlJS/1FR
        Uf9QUFD/T09P/05OTv9NTU3/S0tL/0pKSv9JSUn/SEhI/0dHR/9GRkb/RERE/0NDQ/9CQkL/QUFB/0BA
        QP8/Pz//PT09/zw8PP87Ozv/Nzc39ScnJ80QEBCPBAQEWwAAADUAAAAaAAAACgAAAAIAAAAAAAAAAAAA
        AAAAAAAAAAAAAAAAAAAAAAAAAAAAAAAAAAAAAAAAAAAAAAAAAAAAAAAAAAAAAAAAAAAAAAAAAAAAAAAA
        AAAAAAAAAAAAAAAAAAEAAAAKAAAALCsrK4Bra2vhgICA/4CAgP+AgID/gICA/4CAgP+AgID/gICA/4CA
        gP93d3f2XV1d1jk5OaMUFBRtAwMDTAAAAD0AAAA2AAAAOAAAAD4AAABFAAAARwAAAEgAAABIAAAASAAA
        AEcAAABFAAAAPwAAADoAAAA5AQEBPgcHB0wWFhZqQUFBpW1tbeN+fn78gICA/4CAgP+AgID/f39//39/
        f/99fX3/fHx8/3t7e/96enr/eXl5/3h4eP92dnb/dXV1/3R0dP9zc3P/cnJy/3Fxcf9vb2//bm5u/21t
        bf9sbGz/a2tr/2pqav9oaGj/Z2dn/2ZmZv9lZWX/ZGRk/2NjY/9hYWH/YGBg/19fX/9eXl7/XV1d/1xc
        XP9aWlr/WVlZ/1hYWP9XV1f/VlZW/1VVVf9UVFT/UlJS/1FRUf9QUFD/T09P/05OTv9NTU3/S0tL/0pK
        Sv9JSUn/SEhI/0dHR/9GRkb/RERE/0NDQ/9CQkL/QUFB/0BAQP8/Pz//PT09/zk5OfQpKSnJERERhQIC
        AlEAAAAwAAAAGQAAAAsAAAADAAAAAAAAAAAAAAAAAAAAAAAAAAAAAAAAAAAAAAAAAAAAAAAAAAAAAAAA
        AAAAAAAAAAAAAAAAAAAAAAAAAAAAAAAAAAAAAAAAAAAAAAAAAAAAAAAAAAAAAQAAAAsBAQExLCwsh2tr
        a+SAgID/gICA/4CAgP+AgID/gICA/4CAgP+AgID/d3d39lhYWM4mJiaRCAgIWwEBATUAAAAfAAAAFQAA
        ABEAAAASAAAAFgAAABoAAAAcAAAAHQAAAB0AAAAdAAAAHAAAABsAAAAXAAAAEwAAABIAAAATAAAAGgEB
        AS4SEhJbQUFBpWxsbOV9fX38gICA/4CAgP+AgID/f39//39/f/99fX3/fHx8/3t7e/96enr/eXl5/3h4
        eP92dnb/dXV1/3R0dP9zc3P/cnJy/3Fxcf9vb2//bm5u/21tbf9sbGz/a2tr/2pqav9oaGj/Z2dn/2Zm
        Zv9lZWX/ZGRk/2NjY/9hYWH/YGBg/19fX/9eXl7/XV1d/1xcXP9aWlr/WVlZ/1hYWP9XV1f/VlZW/1VV
        Vf9TU1P/UlJS/1FRUf9QUFD/T09P/05OTv9MTEz/S0tL/0pKSv9JSUn/SEhI/0dHR/9FRUX/RERE/0ND
        Q/9CQkL/QUFB/z8/P/06OjrzKioqxxISEn8DAwNGAAAAJgAAABMAAAAJAAAAAwAAAAAAAAAAAAAAAAAA
        AAAAAAAAAAAAAAAAAAAAAAAAAAAAAAAAAAAAAAAAAAAAAAAAAAAAAAAAAAAAAAAAAAAAAAAAAAAAAAAA
        AAAAAAAAAAAAAAAAAAAAAAABAAAADQkJCTo+Pj6ccnJy7oCAgP+AgID/gICA/4CAgP+AgID/gICA/3d3
        d/VYWFjMJSUliwUFBVUAAAAwAAAAFwAAAAkAAAAEAAAAAwAAAAMAAAAEAAAABgAAAAcAAAAHAAAABwAA
        AAcAAAAHAAAABgAAAAUAAAADAAAAAwAAAAMAAAAFAAAAEAEBASsSEhJhPz8/q2tra+d9fX38gICA/4CA
        gP9/f3//f39//35+fv99fX3/fHx8/3t7e/96enr/eXl5/3d3d/92dnb/dXV1/3R0dP9zc3P/cnJy/3Bw
        cP9vb2//bm5u/21tbf9sbGz/a2tr/2lpaf9oaGj/Z2dn/2ZmZv9lZWX/ZGRk/2JiYv9hYWH/YGBg/19f
        X/9eXl7/XV1d/1tbW/9aWlr/WVlZ/1hYWP9XV1f/VlZW/1RUVP9TU1P/UlJS/1FRUf9QUFD/T09P/01N
        Tf9MTEz/S0tL/0pKSv9JSUn/SEhI/0ZGRv9FRUX/RERE/0NDQ/9BQUH8ODg46CYmJroSEhJ6AwMDQQAA
        AB4AAAAMAAAABQAAAAIAAAAAAAAAAAAAAAAAAAAAAAAAAAAAAAAAAAAAAAAAAAAAAAAAAAAAAAAAAAAA
        AAAAAAAAAAAAAAAAAAAAAAAAAAAAAAAAAAAAAAAAAAAAAAAAAAAAAAAAAAAAAAAAAAIAAAAQEBAQQk9P
        T616enr2gICA/4CAgP+AgID/gICA/4CAgP95eXn3WVlZziYmJocFBQVPAAAALQAAABUAAAAIAAAAAQAA
        AAAAAAAAAAAAAAAAAAAAAAAAAAAAAQAAAAEAAAABAAAAAQAAAAEAAAABAAAAAAAAAAAAAAAAAAAAAAAA
        AAAAAAAEAAAAEgEBATIRERFpQkJCs3Jycu6AgID/gICA/4CAgP9/f3//f39//35+fv99fX3/fHx8/3t7
        e/96enr/eHh4/3d3d/92dnb/dXV1/3R0dP9zc3P/cXFx/3BwcP9vb2//bm5u/21tbf9sbGz/ampq/2lp
        af9oaGj/Z2dn/2ZmZv9lZWX/Y2Nj/2JiYv9hYWH/YGBg/19fX/9eXl7/XV1d/1tbW/9aWlr/WVlZ/1hY
        WP9XV1f/VlZW/1RUVP9TU1P/UlJS/1FRUf9QUFD/T09P/01NTf9MTEz/S0tL/0pKSv9JSUn/SEhI/0ZG
        Rv9FRUX/RERE/jk5OekhISGtCgoKawICAjoAAAAbAAAACQAAAAIAAAAAAAAAAAAAAAAAAAAAAAAAAAAA
        AAAAAAAAAAAAAAAAAAAAAAAAAAAAAAAAAAAAAAAAAAAAAAAAAAAAAAAAAAAAAAAAAAAAAAAAAAAAAAAA
        AAAAAAAAAAAAAAAAAAAAAAAAAAAAAwAAABIQEBBHUFBQsXt7e/iAgID/gICA/4CAgP+AgID/f39//mho
        aOEuLi6UBQUFTgAAACcAAAASAAAABwAAAAIAAAAAAAAAAAAAAAAAAAAAAAAAAAAAAAAAAAAAAAAAAAAA
        AAAAAAAAAAAAAAAAAAAAAAAAAAAAAAAAAAAAAAAAAAAAAAAAAAEAAAAGAAAAFwEBATocHBx3VVVVx3d3
        d/WAgID/gICA/4CAgP9/f3//f39//35+fv99fX3/fHx8/3t7e/96enr/eHh4/3d3d/92dnb/dXV1/3R0
        dP9zc3P/cXFx/3BwcP9vb2//bm5u/21tbf9sbGz/ampq/2lpaf9oaGj/Z2dn/2ZmZv9lZWX/Y2Nj/2Ji
        Yv9hYWH/YGBg/19fX/9eXl7/XFxc/1tbW/9aWlr/WVlZ/1hYWP9XV1f/VVVV/1RUVP9TU1P/UlJS/1FR
        Uf9QUFD/Tk5O/01NTf9MTEz/S0tL/0pKSv9JSUn/R0dH/0ZGRv9BQUH2KSkpvwoKCm4AAAA2AAAAFwAA
        AAcAAAABAAAAAAAAAAAAAAAAAAAAAAAAAAAAAAAAAAAAAAAAAAAAAAAAAAAAAAAAAAAAAAAAAAAAAAAA
        AAAAAAAAAAAAAAAAAAAAAAAAAAAAAAAAAAAAAAAAAAAAAAAAAAAAAAAAAAAAAAAAAAAAAAACAAAAEQ8P
        D0ROTk6uenp69oCAgP+AgID/gICA/4CAgP96enr5UlJSwRQUFGYAAAAsAAAAEQAAAAYAAAABAAAAAAAA
        AAAAAAAAAAAAAAAAAAAAAAAAAAAAAAAAAAAAAAAAAAAAAAAAAAAAAAAAAAAAAAAAAAAAAAAAAAAAAAAA
        AAAAAAAAAAAAAAAAAAEAAAAJAAAAHgYGBkglJSWIWFhYznd3d/aAgID/gICA/4CAgP9/f3//f39//35+
        fv99fX3/fHx8/3t7e/95eXn/eHh4/3d3d/92dnb/dXV1/3R0dP9ycnL/cXFx/3BwcP9vb2//bm5u/21t
        bf9ra2v/ampq/2lpaf9oaGj/Z2dn/2ZmZv9kZGT/Y2Nj/2JiYv9hYWH/YGBg/19fX/9dXV3/XFxc/1tb
        W/9aWlr/WVlZ/1hYWP9WVlb/VVVV/1RUVP9TU1P/UlJS/1FRUf9PT0//Tk5O/01NTf9MTEz/S0tL/0pK
        Sv9ISEj/R0dH/zs7O+caGhqXAgICSAAAABsAAAAHAAAAAQAAAAAAAAAAAAAAAAAAAAAAAAAAAAAAAAAA
        AAAAAAAAAAAAAAAAAAAAAAAAAAAAAAAAAAAAAAAAAAAAAAAAAAAAAAAAAAAAAAAAAAAAAAAAAAAAAAAA
        AAAAAAAAAAAAAAAAAAAAAAAAAAAAAAAAAAIAAAAOCQkJOD4+PpVwcHDof39//YCAgP+AgID/fX19/Gtr
        a+Q4ODiXCAgIRQAAABkAAAAHAAAAAQAAAAAAAAAAAAAAAAAAAAAAAAAAAAAAAAAAAAAAAAAAAAAAAAAA
        AAAAAAAAAAAAAAAAAAAAAAAAAAAAAAAAAAAAAAAAAAAAAAAAAAAAAAAAAAAAAAAAAAMAAAAOAAAAKAUF
        BVElJSWLWFhYznd3d/aAgID/gICA/4CAgP9/f3//f39//35+fv99fX3/fHx8/3p6ev95eXn/eHh4/3d3
        d/92dnb/dHR0/WxsbPZiYmLqXl5e411dXeJcXFziW1tb4lpaWuJZWVnlX19f72VlZflnZ2f9Z2dn/2Zm
        Zv9kZGT/Y2Nj/2JiYv9hYWH/YGBg/19fX/9dXV3/XFxc/1tbW/9aWlr/WVlZ/1hYWP9WVlb/VVVV/1RU
        VP9TU1P/UlJS/1FRUf9PT0//Tk5O/01NTf9MTEz/S0tL/0pKSv9HR0f8MzMz0g8PD3oAAAA1AAAAEAAA
        AAIAAAAAAAAAAAAAAAAAAAAAAAAAAAAAAAAAAAAAAAAAAAAAAAAAAAAAAAAAAAAAAAAAAAAAAAAAAAAA
        AAAAAAAAAAAAAAAAAAAAAAAAAAAAAAAAAAAAAAAAAAAAAAAAAAAAAAAAAAAAAAAAAAAAAAAAAAAAAQAA
        AAkBAQEmHBwcZUlJSbJnZ2fgdnZ28XJycu1jY2PaPj4+qBISEmEBAQErAAAADgAAAAMAAAAAAAAAAAAA
        AAAAAAAAAAAAAAAAAAAAAAAAAAAAAAAAAAAAAAAAAAAAAAAAAAAAAAAAAAAAAAAAAAAAAAAAAAAAAAAA
        AAAAAAAAAAAAAAAAAAAAAAAAAAAAAQAAAAYAAAAUAAAALQUFBVMlJSWNV1dXz3d3d/aAgID/gICA/4CA
        gP9/f3//f39//35+fv99fX3/fHx8/3p6ev95eXn/eHh4/3V1dfxkZGTpRUVFwSsrK50jIyOOJCQkiSMj
        I4gjIyOJIiIiiyMjI5ExMTGlREREwFVVVd9jY2P3Z2dn/2VlZf9kZGT/Y2Nj/2JiYv9hYWH/YGBg/15e
        Xv9dXV3/XFxc/1tbW/9aWlr/WVlZ/1dXV/9WVlb/VVVV/1RUVP9TU1P/UlJS/1BQUP9PT0//Tk5O/01N
        Tf9MTEz/S0tL/0ZGRvksLCzCBwcHawAAADAAAAAOAAAAAgAAAAAAAAAAAAAAAAAAAAAAAAAAAAAAAAAA
        AAAAAAAAAAAAAAAAAAAAAAAAAAAAAAAAAAAAAAAAAAAAAAAAAAAAAAAAAAAAAAAAAAAAAAAAAAAAAAAA
        AAAAAAAAAAAAAAAAAAAAAAAAAAAAAAAAAAAAAAAAAAAABQAAABQEBAQ1EhISYC4uLolHR0ejPj4+nCUl
        JYEPDw9cAQEBMwAAABYAAAAHAAAAAQAAAAAAAAAAAAAAAAAAAAAAAAAAAAAAAAAAAAAAAAAAAAAAAAAA
        AAAAAAAAAAAAAAAAAAAAAAAAAAAAAAAAAAAAAAAAAAAAAAAAAAAAAAAAAAAAAAAAAAAAAAAAAAAAAgAA
        AAgAAAAUAAAALAUFBVIlJSWNWFhY0Hl5efiAgID/gICA/4CAgP9/f3//f39//35+fv99fX3/e3t7/3p6
        ev93d3f8ZWVl5js7O60SEhJzAgICUgAAAEIAAAA8AAAAOwAAADsAAAA9AQEBQgYGBkwQEBBiJycnjkpK
        SsphYWH1ZmZm/2VlZf9kZGT/Y2Nj/2JiYv9hYWH/X19f/15eXv9dXV3/XFxc/1tbW/9aWlr/WFhY/1dX
        V/9WVlb/VVVV/1RUVP9TU1P/UVFR/1BQUP9PT0//Tk5O/01NTf9MTEz/SEhI+jAwMMgLCwtyAAAAMwAA
        ABAAAAACAAAAAAAAAAAAAAAAAAAAAAAAAAAAAAAAAAAAAAAAAAAAAAAAAAAAAAAAAAAAAAAAAAAAAAAA
        AAAAAAAAAAAAAAAAAAAAAAAAAAAAAAAAAAAAAAAAAAAAAAAAAAAAAAAAAAAAAAAAAAAAAAAAAAAAAAAA
        AAAAAAACAAAACAAAABUAAAAmBAQENQwMDD8JCQk9AQEBMwAAACUAAAAVAAAACQAAAAIAAAAAAAAAAAAA
        AAAAAAAAAAAAAAAAAAAAAAAAAAAAAAAAAAAAAAAAAAAAAAAAAAAAAAAAAAAAAAAAAAAAAAAAAAAAAAAA
        AAAAAAAAAAAAAAAAAAAAAAAAAAAAAAAAAAAAAAAAAAAAAgAAAAgAAAATAAAAKQUFBVAuLi6TZ2dn3n19
        ffyAgID/gICA/4CAgP9/f3//f39//35+fv98fHz/eXl5/GdnZ+Y7OzutDw8PawEBAT4AAAAkAAAAGAAA
        ABQAAAATAAAAEgAAABMAAAAUAAAAGQAAACUEBARFICAggEhISMthYWH2ZmZm/2VlZf9kZGT/Y2Nj/2Ji
        Yv9hYWH/X19f/15eXv9dXV3/XFxc/1tbW/9aWlr/WFhY/1dXV/9WVlb/VVVV/1RUVP9TU1P/UVFR/1BQ
        UP9PT0//Tk5O/01NTf9LS0v+Ozs73RUVFYgAAAA/AAAAFQAAAAQAAAAAAAAAAAAAAAAAAAAAAAAAAAAA
        AAAAAAAAAAAAAAAAAAAAAAAAAAAAAAAAAAAAAAAAAAAAAAAAAAAAAAAAAAAAAAAAAAAAAAAAAAAAAAAA
        AAAAAAAAAAAAAAAAAAAAAAAAAAAAAAAAAAAAAAAAAAAAAAAAAAAAAAACAAAABQAAAAoAAAAOAAAAEAAA
        ABAAAAAOAAAACgAAAAYAAAACAAAAAAAAAAAAAAAAAAAAAAAAAAAAAAAAAAAAAAAAAAAAAAAAAAAAAAAA
        AAAAAAAAAAAAAAAAAAAAAAAAAAAAAAAAAAAAAAAAAAAAAAAAAAAAAAAAAAAAAAAAAAAAAAAAAAAAAAAA
        AAAAAAAAAAAAAQAAAAUAAAAPAAAAJw8PD1g+Pj6jZmZm3Xd3d/J7e3v3e3t793t7e/d7e3v3d3d382xs
        bOhgYGDXPDw8pxAQEGkBAQE8AAAAHgAAAAwAAAAFAAAAAwAAAAMAAAADAAAAAwAAAAMAAAAEAAAACgAA
        AB0EBARFHx8fhkdHR85hYWH2ZmZm/2VlZf9kZGT/Y2Nj/2JiYv9gYGD/X19f/15eXv9dXV3/XFxc/1tb
        W/9ZWVn/WFhY/1dXV/9WVlb/VVVV/1RUVP9SUlL/UVFR/1BQUP9PT0//Tk5O/01NTf9ERETuIyMjpAQE
        BE4AAAAcAAAABgAAAAAAAAAAAAAAAAAAAAAAAAAAAAAAAAAAAAAAAAAAAAAAAAAAAAAAAAAAAAAAAAAA
        AAAAAAAAAAAAAAAAAAAAAAAAAAAAAAAAAAAAAAAAAAAAAAAAAAAAAAAAAAAAAAAAAAAAAAAAAAAAAAAA
        AAAAAAAAAAAAAAAAAAAAAAABAAAAAQAAAAIAAAADAAAAAgAAAAIAAAABAAAAAQAAAAAAAAAAAAAAAAAA
        AAAAAAAAAAAAAAAAAAAAAAAAAAAAAAAAAAAAAAAAAAAAAAAAAAAAAAAAAAAAAAAAAAAAAAAAAAAAAAAA
        AAAAAAAAAAAAAAAAAAAAAAAAAAAAAAAAAAAAAAAAAAAAAAAAAAAAAAAAAAAAAQAAAAQAAAAQAQEBKw8P
        D1ctLS2HSUlJplFRUa5RUVGsUVFRq1FRUatJSUmlMjIykiIiInwODg5ZAQEBNgAAABwAAAALAAAAAwAA
        AAAAAAAAAAAAAAAAAAAAAAAAAAAAAAAAAAAAAAABAAAACgAAACAEBARKHx8fiUdHR85hYWH2ZmZm/2Vl
        Zf9kZGT/Y2Nj/2FhYf9gYGD/X19f/15eXv9dXV3/XFxc/1paWv9ZWVn/WFhY/1dXV/9WVlb/VVVV/1RU
        VP9SUlL/UVFR/1BQUP9PT0//Tk5O/0lJSfcsLCy6BwcHXAAAACIAAAAIAAAAAQAAAAAAAAAAAAAAAAAA
        AAAAAAAAAAAAAAAAAAAAAAAAAAAAAAAAAAAAAAAAAAAAAAAAAAAAAAAAAAAAAAAAAAAAAAAAAAAAAAAA
        AAAAAAAAAAAAAAAAAAAAAAAAAAAAAAAAAAAAAAAAAAAAAAAAAAAAAAAAAAAAAAAAAAAAAAAAAAAAAAAA
        AAAAAAAAAAAAAAAAAAAAAAAAAAAAAAAAAAAAAAAAAAAAAAAAAAAAAAAAAAAAAAAAAAAAAAAAAAAAAAAA
        AAAAAAAAAAAAAAAAAAAAAAAAAAAAAAAAAAAAAAAAAAAAAAAAAAAAAAAAAAAAAAAAAAAAAAAAAAAAAAAA
        AAAAAAAAAAAAAAAAAAAAAAAAAAAAAAAAAAUAAAAPAAAAIQQEBDMNDQ1AERERQhEREUARERE+ERERPg0N
        DT0EBAQ4AAAALwAAACIAAAAVAAAACQAAAAMAAAAAAAAAAAAAAAAAAAAAAAAAAAAAAAAAAAAAAAAAAAAA
        AAAAAAACAAAACwAAACEEBARKHh4eikdHR89hYWH2ZmZm/2VlZf9kZGT/Y2Nj/2FhYf9gYGD/X19f/15e
        Xv9dXV3/XFxc/1paWv9ZWVn/WFhY/1dXV/9WVlb/VVVV/1NTU/9SUlL/UVFR/1BQUP9PT0//SkpK9y0t
        LbwHBwdgAAAAJAAAAAgAAAABAAAAAAAAAAAAAAAAAAAAAAAAAAAAAAAAAAAAAAAAAAAAAAAAAAAAAAAA
        AAAAAAAAAAAAAAAAAAAAAAAAAAAAAAAAAAAAAAAAAAAAAAAAAAAAAAAAAAAAAAAAAAAAAAAAAAAAAAAA
        AAAAAAAAAAAAAAAAAAAAAAAAAAAAAAAAAAAAAAAAAAAAAAAAAAAAAAAAAAAAAAAAAAAAAAAAAAAAAAAA
        AAAAAAAAAAAAAAAAAAAAAAAAAAAAAAAAAAAAAAAAAAAAAAAAAAAAAAAAAAAAAAAAAAAAAAAAAAAAAAAA
        AAAAAAAAAAAAAAAAAAAAAAAAAAAAAAAAAAAAAAAAAAAAAAAAAAAAAAAAAAAAAAAAAAAAAAAAAAAAAAAA
        AAMAAAAIAAAADQAAAA8AAAAQAAAADwAAAA4AAAAOAAAADgAAAA4AAAAMAAAACAAAAAUAAAACAAAAAAAA
        AAAAAAAAAAAAAAAAAAAAAAAAAAAAAAAAAAAAAAAAAAAAAAAAAAAAAAACAAAACwAAACIEBARNHh4ejEdH
        R85gYGD1ZmZm/2VlZf9kZGT/YmJi/2FhYf9gYGD/X19f/15eXv9dXV3/W1tb/1paWv9ZWVn/WFhY/1dX
        V/9WVlb/VFRU/1NTU/9SUlL/UVFR/09PT/xCQkLkISEhnwQEBFEAAAAfAAAABwAAAAEAAAAAAAAAAAAA
        AAAAAAAAAAAAAAAAAAAAAAAAAAAAAAAAAAAAAAAAAAAAAAAAAAAAAAAAAAAAAAAAAAAAAAAAAAAAAAAA
        AAAAAAAAAAAAAAAAAAAAAAAAAAAAAAAAAAAAAAAAAAAAAAAAAAAAAAAAAAAAAAAAAAAAAAAAAAAAAAAA
        AAAAAAAAAAAAAAAAAAAAAAAAAAAAAAAAAAAAAAAAAAAAAAAAAAAAAAAAAAAAAAAAAAAAAAAAAAAAAAAA
        AAAAAAAAAAAAAAAAAAAAAAAAAAAAAAAAAAAAAAAAAAAAAAAAAAAAAAAAAAAAAAAAAAAAAAAAAAAAAAAA
        AAAAAAAAAAAAAAAAAAAAAAAAAAAAAAAAAAAAAAAAAAAAAAAAAAEAAAABAAAAAgAAAAIAAAACAAAAAQAA
        AAEAAAABAAAAAQAAAAEAAAABAAAAAAAAAAAAAAAAAAAAAAAAAAAAAAAAAAAAAAAAAAAAAAAAAAAAAAAA
        AAAAAAAAAAAAAAAAAAAAAAACAAAADAAAACMEBARMHx8fhkhISMthYWH1ZmZm/2VlZf9jY2P/YmJi/2Fh
        Yf9gYGD/X19f/15eXv9cXFz/W1tb/1paWv9ZWVn/WFhY/1dXV/9WVlb/VFRU/1NTU/9OTk73QUFB3icn
        J6gKCgpoAAAANgAAABUAAAAFAAAAAAAAAAAAAAAAAAAAAAAAAAAAAAAAAAAAAAAAAAAAAAAAAAAAAAAA
        AAAAAAAAAAAAAAAAAAAAAAAAAAAAAAAAAAAAAAAAAAAAAAAAAAAAAAAAAAAAAAAAAAAAAAAAAAAAAAAA
        AAAAAAAAAAAAAAAAAAAAAAAAAAAAAAAAAAAAAAAAAAAAAAAAAAAAAAAAAAAAAAAAAAAAAAAAAAAAAAAA
        AAAAAAAAAAAAAAAAAAAAAAAAAAAAAAAAAAAAAAAAAAAAAAAAAAAAAAAAAAAAAAAAAAAAAAAAAAAAAAAA
        AAAAAAAAAAAAAAAAAAAAAAAAAAAAAAAAAAAAAAAAAAAAAAAAAAAAAAAAAAAAAAAAAAAAAAAAAAAAAAAA
        AAAAAAAAAAAAAAAAAAAAAAAAAAAAAAAAAAAAAAAAAAAAAAAAAAAAAAAAAAAAAAAAAAAAAAAAAAAAAAAA
        AAAAAAAAAAAAAAAAAAAAAAAAAAAAAAAAAAAAAAAAAAAAAAAAAAAAAAAAAAAAAAAAAAAAAAACAAAADAAA
        ACAEBARFICAggElJSchhYWH0ZmZm/2VlZf9jY2P/YmJi/2FhYf9gYGD/X19f/15eXv9cXFz/W1tb/1pa
        Wv9ZWVn/WFhY/1dXV/9VVVX9Tk5O8zo6OssdHR2RCQkJXQAAADYAAAAbAAAACgAAAAIAAAAAAAAAAAAA
        AAAAAAAAAAAAAAAAAAAAAAAAAAAAAAAAAAAAAAAAAAAAAAAAAAAAAAAAAAAAAAAAAAAAAAAAAAAAAAAA
        AAAAAAAAAAAAAAAAAAAAAAAAAAAAAAAAAAAAAAAAAAAAAAAAAAAAAAAAAAAAAAAAAAAAAAAAAAAAAAAA
        AAAAAAAAAAAAAAAAAAAAAAAAAAAAAAAAAAAAAAAAAAAAAAAAAAAAAAAAAAAAAAAAAAAAAAAAAAAAAAAA
        AAAAAAAAAAAAAAAAAAAAAAAAAAAAAAAAAAAAAAAAAAAAAAAAAAAAAAAAAAAAAAAAAAAAAAAAAAAAAAAA
        AAAAAAAAAAAAAAAAAAAAAAAAAAAAAAAAAAAAAAAAAAAAAAAAAAAAAAAAAAAAAAAAAAAAAAAAAAAAAAAA
        AAAAAAAAAAAAAAAAAAAAAAAAAAAAAAAAAAAAAAAAAAAAAAAAAAAAAAAAAAAAAAAAAAAAAAAAAAAAAAAA
        AAAAAAAAAAAAAAAAAAAAAAAAAAAAAAAAAAAAAAACAAAACQAAABsFBQU9ISEheklJScZgYGD1ZmZm/2Rk
        ZP9jY2P/YmJi/2FhYf9gYGD/X19f/11dXf9cXFz/W1tb/1paWv9ZWVn/WFhY/05OTvA2Nja/GBgYfAMD
        A0YAAAAnAAAAFAAAAAkAAAADAAAAAAAAAAAAAAAAAAAAAAAAAAAAAAAAAAAAAAAAAAAAAAAAAAAAAAAA
        AAAAAAAAAAAAAAAAAAAAAAAAAAAAAAAAAAAAAAAAAAAAAAAAAAAAAAAAAAAAAAAAAAAAAAAAAAAAAAAA
        AAAAAAAAAAAAAAAAAAAAAAAAAAAAAAAAAAAAAAAAAAAAAAAAAAAAAAAAAAAAAAAAAAAAAAAAAAAAAAAA
        AAAAAAAAAAAAAAAAAAAAAAAAAAAAAAAAAAAAAAAAAAAAAAAAAAAAAAAAAAAAAAAAAAAAAAAAAAAAAAAA
        AAAAAAAAAAAAAAAAAAAAAAAAAAAAAAAAAAAAAAAAAAAAAAAAAAAAAAAAAAAAAAAAAAAAAAAAAAAAAAAA
        AAAAAAAAAAAAAAAAAAAAAAAAAAAAAAAAAAAAAAAAAAAAAAAAAAAAAAAAAAAAAAAAAAAAAAAAAAAAAAAA
        AAAAAAAAAAAAAAAAAAAAAAAAAAAAAAAAAAAAAAAAAAAAAAAAAAAAAAAAAAAAAAAAAAAAAAAAAAAAAAAA
        AAAAAAABAAAABwAAABcFBQU8ISEhgk5OTtVlZWX8ZWVl/2RkZP9jY2P/YmJi/2FhYf9gYGD/X19f/11d
        Xf9cXFz/W1tb/1paWv9WVlb6Pz8/zhYWFnkCAgI7AAAAGgAAAAsAAAAEAAAAAQAAAAAAAAAAAAAAAAAA
        AAAAAAAAAAAAAAAAAAAAAAAAAAAAAAAAAAAAAAAAAAAAAAAAAAAAAAAAAAAAAAAAAAAAAAAAAAAAAAAA
        AAAAAAAAAAAAAAAAAAAAAAAAAAAAAAAAAAAAAAAAAAAAAAAAAAAAAAAAAAAAAAAAAAAAAAAAAAAAAAAA
        AAAAAAAAAAAAAAAAAAAAAAAAAAAAAAAAAAAAAAAAAAAAAAAAAAAAAAAAAAAAAAAAAAAAAAAAAAAAAAAA
        AAAAAAAAAAAAAAAAAAAAAAAAAAAAAAAAAAAAAAAAAAAAAAAAAAAAAAAAAAAAAAAAAAAAAAAAAAAAAAAA
        AAAAAAAAAAAAAAAAAAAAAAAAAAAAAAAAAAAAAAAAAAAAAAAAAAAAAAAAAAAAAAAAAAAAAAAAAAAAAAAA
        AAAAAAAAAAAAAAAAAAAAAAAAAAAAAAAAAAAAAAAAAAAAAAAAAAAAAAAAAAAAAAAAAAAAAAAAAAAAAAAA
        AAAAAAAAAAAAAAAAAAAAAAAAAAAAAAAAAAAAAAAAAAAAAAAAAAAAAAABAAAACAAAACAMDAxbQUFBvGNj
        Y/lmZmb/ZWVl/2RkZP9jY2P/YmJi/2FhYf9fX1//Xl5e/11dXf9cXFz/W1tb/1JSUvIuLi6uCAgIUwAA
        AB4AAAAIAAAAAQAAAAAAAAAAAAAAAAAAAAAAAAAAAAAAAAAAAAAAAAAAAAAAAAAAAAAAAAAAAAAAAAAA
        AAAAAAAAAAAAAAAAAAAAAAAAAAAAAAAAAAAAAAAAAAAAAAAAAAAAAAAAAAAAAAAAAAAAAAAAAAAAAAAA
        AAD//+AH//gD/+AAAAAAAAD////wB//4A//wAAAEAAAA////8AP/+AP/8AAADAAAAP////AD//gD//AA
        AA4AAAD////4A//4Af/4AAAPAAAA////+AH/+AH//AAADwAAAP////wB//wB//4AAA/AAAD////8AP/8
        Af//gAAP4AAA/////AD/AAH+f4AAAfgAAP/4D/gA8AAB4AwAAAAYAAB/+Af4AGAAAcAAAAAAAAAAH/AH
        8AAAAAGAAAAAAAAAAB/wB+AAAAABgAAAAAAAAAAf8AfAAAAAAQAAAAAAAAAAH/AHgAAAAAAAAAAAAAAA
        AB/wB4AAAPgAAPgAAAfAAAAf8AcAAAH4AAD8AAAH8AAAP/AGAAAB/AAB/AAAB/AAAP/wBAAAAfwAAfwA
        AAPwAAD/8AAAwAP8AAH8AAAAAAAA//AAAcAD/AAB/AAAAAAAAP/wAAPgA/wAAfwAAAAAAAD/8AAH4AH8
        AAH8AAAAAAAA//AAB+AB/AAB/AAAAAAAAP/wAA/wAfgAAPwAAAQAAAD/8AAP8AD4AAB8AAAEAAAAH/AA
        B/AAYAAAAAAAAAAAAB/wAAP4AAAAAAAAAAAAAAAf8AAB+AAAAAAAAAAAAAAAH/AEAPwAAAAAAAAAAAgA
        AB/wBgB8AAAAAAAAAAAYAAAf8AcAPAAAADAAAAAAeAAAf/AHgBwABgB8AAAAAfgAAP/wB8AeAH8Af/AA
        AA/wAAD/8AfADgB/AH/gAAAP4AAA//AH4AcAfwB/4AAAD8AAAP/4B/AHAH8Af8AAAA+AAAD/+A/4BwA/
        AH/AAAAHAAAA//////+AHwB/gAAAAAAAAf//////gAeAf4AAAAAAAAH//////4AHgH+AAAAAAAAB////
        //+AA4B/AAAAAAAAAf//////wAOAfwBAAAAAAAH//////8ADgH4AwAAAAAAB///////gA4B+AMAAAAAA
        Af//////4AOAPgHAAAAAAAH//////+ABgDwBwAAAAAAB///////wAYB8AcAAAAAAAf//////8ACAeAPA
        AAAAAAH///////AAAHgDwAAAAAAB///////4AAB4A8AAAAAAAf//////+AAAcAfAAAAAAAH///////wA
        AHAHwAAAAAAB///////8AEAwD8AAAAAAAf///////ABAIA/AAAAAAAH///////4AQAAPwAAAAAAB////
        ///+AEAAB8AAAAAAAf///////gAAAAfAAAAAAAH///////8AAAAHwAAAAAAB////////AAAAB8AAAAAA
        Af///////wAAAAfAAAAAAAH///////+AAAAPwAAAAAAB////////gAAAP8AAAAAAAf///////4AAAD/A
        AAAAAAH///////+AAAB/wAAAAAAB////////wAAAf8AAAAAAAf///////8AAAH/AAAAAAAD////////g
        AAB/wAAAAAAAf///////4AAAf8AAAAAAAD///////+AAAP/AAAAAAAA////////wAAH/wAAAAAAAH///
        ////8AAB/8AAAAAAAA////////AAA//AAAAAAAAH///////4AAP/wAAAAAAAAf///////AAH/4AAAAAA
        AAD///////4AD/8AAAAAAAAA////////AB//AAAAAAAAAP///////4A//gAAAAAAAAD///////+AP/wA
        AAAAAAAA////////AAAAAAAAAAAAAP///////wAAAAAAAAAAAAD/z/////wAAAAAAAAAAAAA/gH////4
        AAAAAAAAAAAAAPwA////4AAAAAAAAAAAAAD8AH///8AAAAAAAAAAAAAA+AB///+AAAAAAAAAAAAAAPgA
        P///gAAAAAAAAAAAAAD4AB///wAAAAAAAAAAAAAD+AAP//4AAAAAAAAAAAAAB/gAB//8AAAAAAAAAAAA
        AA/4AAAAAAAAAAAAAAAAAAAf/AAAAAAAAAAAAAAAAAAAP/wAAAAAAAAAAAAAAAAAAH/8AAAAAAAAAAAA
        AAAAAAB//AAAAAAAAAAAAAAAAAAA//wAAAAAAAAAAAAAAAAAAP/8AAAAAAAAAAAAAAAAAAH//AAAAAAA
        AAAAAAAAAAAB//wAAAAAAAAAAAAAAAAAAf/8AAAAAAAAAAAAAAAAAAH//AAAAAAAAAAAAAAAAAAB//wA
        AAAAAAAAAAAAAAAAA//8AAAAAAAAAAAAAAAAAAf//AAAAAAAAAAAAAAAAAAf//wAAAAAAAAAAAAAAAAA
        P//8AAAAAAAAAAAAAAAAAH///AAAAAAAAAAAAAAAAAD///wAAAAAAAAAAAAAAAAB///8AAAAAAAAAAAA
        AAAAAf//+AAAAAAAAAAAAAAAAAP///gAAAAAAAAAAAAAAAAP///4AAf//AAAAAAAAAAAH///+AAP//4A
        AAAAAAAAAH////gAH///AAAAAAAAAAD////4AD///4AAAAAAAAAB////+AB///+AAAAAAAAAAf////wA
        f///wAAAAAAAAAH////8AP///+AAAAAAAAAB/////gH////wAAAAAAAAAf////8D////+AAB/AAAAAH/
        //////////wAA/4AAAAB///////////+AA//AAAAAf///////////4A//4AAAAH////////////////A
        AAAB////////////////4AAAAf////////////////gAAAf////////////////8AAAP////////////
        /////gAAP////ygAAAAAAQAAAAIAAAEAIAAAAAAAACAEAAAAAAAAAAAAAAAAAAAAAAAAAAAAAAAAAAAA
        AAAAAAAAAAAAAAAAAAAAAAAAAAAAAAAAAAAAAAAAAAAAAAAAAAAAAAAAAAAAAAAAAAAAAAAAAAAAAAAA
        AAAAAAAAAAAAAAAAAAAAAAAAAAAAAAAAAAAAAAAAAAAAAAAAAAAAAAAAAAAAAAAAAAAAAAAAAAAAAAAA
        AAAAAAAAAAAAAAAAAAAAAAABAAAAAwAAAAgAAAARAAAAIQAAADcGBgZdEBAQjxsbG8cjIyPrJiYm/CYm
        Jv8lJSX/JSUl/yQkJP8hISHxGhoa0g8PD50GBgZqAAAAPwAAACQAAAASAAAABwAAAAIAAAAAAAAAAAAA
        AAAAAAAAAAAAAAAAAAAAAAAAAAAAAAAAAAAAAAAAAAAAAAAAAAAAAAAAAAAAAAAAAAAAAAAAAAAAAAAA
        AAAAAAAAAAAAAAAAAAAAAAAAAAAAAAAAAAAAAAAAAAAAAAAAAAAAAAABAAAABAAAAAgAAAAQAAAAHQAA
        ADECAgJZBAQEjwcHB8oICAjvCQkJ/wgICP8ICAj/BwcH/wYGBvMEBATWAgICowEBAW8AAABDAAAAJgAA
        ABMAAAAIAAAAAwAAAAEAAAAAAAAAAAAAAAAAAAAAAAAAAAAAAAAAAAAAAAAAAAAAAAAAAAAAAAAAAAAA
        AAAAAAAAAAAAAAAAAAAAAAAAAAAAAAAAAAAAAAAAAAAAAAAAAAAAAAAAAABVAgAAQAYAAC4PAAAgIAAA
        FTsAAA1nAAAHnQAAAtMAAADyAAAA/wAAAP8AAAD/AAAA/wAAAP8AAAD/AAAA/wAAAP8AAAD/AAAA/wAA
        AP8AAAD/AAAA/wAAAP8AAAD/AAAA/wAAAP8AAAD/AAAA/wAAAP8AAAD/AAAA/wAAAP8AAAD/AAAA/wAA
        AP8AAAD/AAAA/wAAAP8AAAD/AAAA/wAAAP8AAAD/AAAA/wAAAP8AAAP4AAAK5QAAGcEAACqVAAA+agEB
        UEgCAmIuAgJzHAICfRICAngNAQFhDgEBRBQAACogAAAYNQAADFcAAAWGAAACuwAAAOQAAAD5AAAA/wAA
        AP8AAAD/AAAA/wAAAP8AAAD/AAAA/wAAAP8AAAD/AAAA/wAAAP8AAAD/AAAA/wAAAP8AAAD/AAAA/wAA
        AP8AAAD/AAAA/wAAAP8AAAD/AAAA/wAAAP8AAAD/AAAA/wAAAP8AAAD/AAAA/wAAAP8AAAD/AAAA/wAA
        AP8AAAD/AAAA/wAAAP8AAAD/AAAA8gAAANQAAACgAAAAbwAAAEUAAAAqAAAAFgAAAAoAAAADAAAAAQAA
        AAAAAAAAAAAAAAAAAAAAAAAAAAAAAAAAAAAAAAAAAAAAAAAAAAAAAAAAAAAAAAAAAAAAAAAAAAAAAAAA
        AAAAAAAAAAAAAAAAAAAAAAAAAAAAAAAAAAAAAAAAAAAAAAAAAAAAAAAAAAAAAAAAAAAAAAAAAAAAAAAA
        AAAAAAAAAAAAAAAAAAAAAAAAAAAAAAAAAAAAAAAAAAAAAAAAAAAAAAAAAAAAAAAAAAAAAAAAAAAAAAAA
        AAAAAAAAAAAAAAAAAAAAAAAAAAAAAQAAAAMAAAAIAAAAEQAAAB8AAAA0BAQEVg4ODoYZGRm8ISEh5SYm
        JvomJib/JiYm/yUlJf8kJCT/ISEh9BsbG9gRERGnBwcHcgAAAEYAAAAoAAAAFAAAAAkAAAADAAAAAAAA
        AAAAAAAAAAAAAAAAAAAAAAAAAAAAAAAAAAAAAAAAAAAAAAAAAAAAAAAAAAAAAAAAAAAAAAAAAAAAAAAA
        AAAAAAAAAAAAAAAAAAAAAAAAAAAAAAAAAAAAAAAAAAAAAAAAAAAAAAAAAAAAAQAAAAQAAAAIAAAAEAAA
        ABwAAAAxAgICWAQEBI4HBwfKCQkJ7wkJCf8ICAj/CAgI/wcHB/8GBgb0BQUF2gMDA6kBAQF1AAAARwAA
        ACgAAAAUAAAACQAAAAMAAAABAAAAAAAAAAAAAAAAAAAAAAAAAAAAAAAAAAAAAAAAAAAAAAAAAAAAAAAA
        AAAAAAAAAAAAAAAAAAAAAAAAAAAAAAAAAAAAAAAAAAAAAAAAAAAAAAAAAAAAAAAASgIAADsGAAAqDgAA
        Hh4AABQ3AAAMYQAABpYAAALMAAAA7gAAAP0AAAD/AAAA/wAAAP8AAAD/AAAA/wAAAP8AAAD/AAAA/wAA
        AP8AAAD/AAAA/wAAAP8AAAD/AAAA/wAAAP8AAAD/AAAA/wAAAP8AAAD/AAAA/wAAAP8AAAD/AAAA/wAA
        AP8AAAD/AAAA/wAAAP8AAAD/AAAA/wAAAP8AAAD/AAAA/wAAAP8AAAD/AAAC+QAACOgAABTEAAAllgEB
        OGkCAkpFAgJcKwMDbRoDA3gQAwNzCwICXQwBAUASAAAoHwAAFzMAAAxSAAAFfwAAArIAAADeAAAA9gAA
        AP8AAAD/AAAA/wAAAP8AAAD/AAAA/wAAAP8AAAD/AAAA/wAAAP8AAAD/AAAA/wAAAP8AAAD/AAAA/wAA
        AP8AAAD/AAAA/wAAAP8AAAD/AAAA/wAAAP8AAAD/AAAA/wAAAP8AAAD/AAAA/wAAAP8AAAD/AAAA/wAA
        AP8AAAD/AAAA/wAAAP8AAAD/AAAA/wAAAPIAAADUAAAAoQAAAG8AAABFAAAAKgAAABYAAAAKAAAABAAA
        AAEAAAAAAAAAAAAAAAAAAAAAAAAAAAAAAAAAAAAAAAAAAAAAAAAAAAAAAAAAAAAAAAAAAAAAAAAAAAAA
        AAAAAAAAAAAAAAAAAAAAAAAAAAAAAAAAAAAAAAAAAAAAAAAAAAAAAAAAAAAAAAAAAAAAAAAAAAAAAAAA
        AAAAAAAAAAAAAAAAAAAAAAAAAAAAAAAAAAAAAAAAAAAAAAAAAAAAAAAAAAAAAAAAAAAAAAAAAAAAAAAA
        AAAAAAAAAAAAAAAAAAAAAAAAAAAAAAAAAAAAAAACAAAABgAAAA4AAAAbAAAALwICAk0KCgp4FBQUqx4e
        HtgkJCTzJiYm/SYmJv8lJSX/JSUl/yIiIvYdHR3eExMTsgkJCX0CAgJPAAAALQAAABgAAAAKAAAABAAA
        AAEAAAAAAAAAAAAAAAAAAAAAAAAAAAAAAAAAAAAAAAAAAAAAAAAAAAAAAAAAAAAAAAAAAAAAAAAAAAAA
        AAAAAAAAAAAAAAAAAAAAAAAAAAAAAAAAAAAAAAAAAAAAAAAAAAAAAAAAAAAAAAAAAAEAAAADAAAABwAA
        AA8AAAAbAAAALwEBAVYEBASKBwcHxgkJCewJCQn9CQkJ/wgICP8ICAj/BwcH9wUFBd8DAwOyAQEBewAA
        AEsAAAApAAAAFQAAAAkAAAADAAAAAQAAAAAAAAAAAAAAAAAAAAAAAAAAAAAAAAAAAAAAAAAAAAAAAAAA
        AAAAAAAAAAAAAAAAAAAAAAAAAAAAAAAAAAAAAAAAAAAAAAAAAAAAAAAAAAAAAAAAAAAAAEIBAAA2BQAA
        Jw0AABsbAAASMwAAC1kAAAaLAAACwQAAAOgAAAD6AAAA/wAAAP8AAAD/AAAA/wAAAP8AAAD/AAAA/wAA
        AP8AAAD/AAAA/wAAAP8AAAD/AAAA/wAAAP8AAAD/AAAA/wAAAP8AAAD/AAAA/wAAAP8AAAD/AAAA/wAA
        AP8AAAD/AAAA/wAAAP8AAAD/AAAA/wAAAP8AAAD/AAAA/wAAAP8AAAD/AAAA/wAAAfwAAAXsAAAPygEB
        HpgBAS9oAgJBQQMDUScEBGIWBARtDQQEagkDA1QKAgI5DwEBIxsAABQuAAAKSwAABHcAAAGpAAAA2QAA
        APQAAAD/AAAA/wAAAP8AAAD/AAAA/wAAAP8AAAD/AAAA/wAAAP8AAAD/AAAA/wAAAP8AAAD/AAAA/wAA
        AP8AAAD/AAAA/wAAAP8AAAD/AAAA/wAAAP8AAAD/AAAA/wAAAP8AAAD/AAAA/wAAAP8AAAD/AAAA/wAA
        AP8AAAD/AAAA/wAAAP8AAAD/AAAA/wAAAP8AAADyAAAA1AAAAKEAAABvAAAARQAAACoAAAAWAAAACgAA
        AAQAAAABAAAAAAAAAAAAAAAAAAAAAAAAAAAAAAAAAAAAAAAAAAAAAAAAAAAAAAAAAAAAAAAAAAAAAAAA
        AAAAAAAAAAAAAAAAAAAAAAAAAAAAAAAAAAAAAAAAAAAAAAAAAAAAAAAAAAAAAAAAAAAAAAAAAAAAAAAA
        AAAAAAAAAAAAAAAAAAAAAAAAAAAAAAAAAAAAAAAAAAAAAAAAAAAAAAAAAAAAAAAAAAAAAAAAAAAAAAAA
        AAAAAAAAAAAAAAAAAAAAAAAAAAAAAAAAAAAAAAAAAAAAAgAAAAUAAAAMAAAAFwAAACgBAQFBBgYGZQ8P
        D5UaGhrGIiIi6iYmJvsnJyf/JiYm/yUlJf8kJCT7ICAg6hgYGMYODg6TBgYGYAEBATgAAAAeAAAADgAA
        AAUAAAABAAAAAAAAAAAAAAAAAAAAAAAAAAAAAAAAAAAAAAAAAAAAAAAAAAAAAAAAAAAAAAAAAAAAAAAA
        AAAAAAAAAAAAAAAAAAAAAAAAAAAAAAAAAAAAAAAAAAAAAAAAAAAAAAAAAAAAAAAAAAAAAAABAAAAAwAA
        AAcAAAAOAAAAGgAAAC4BAQFSBAQEhQcHB74JCQnnCgoK+wkJCf8JCQn/CAgI/wgICPsGBgbnBQUFvwIC
        AocBAQFSAAAALAAAABYAAAAKAAAAAwAAAAEAAAAAAAAAAAAAAAAAAAAAAAAAAAAAAAAAAAAAAAAAAAAA
        AAAAAAAAAAAAAAAAAAAAAAAAAAAAAAAAAAAAAAAAAAAAAAAAAAAAAAAAAAAAAAAAAAAAAAAAAAA7AQAA
        LwQAACMLAAAYFwAAECwAAApMAAAFeQAAAqwAAADZAAAA8wAAAP0AAAD/AAAA/wAAAP8AAAD/AAAA/wAA
        AP8AAAD/AAAA/wAAAP8AAAD/AAAA/wAAAP8AAAD/AAAA/wAAAP8AAAD/AAAA/wAAAP8AAAD/AAAA/wAA
        AP8AAAD/AAAA/wAAAP8AAAD/AAAA/wAAAP8AAAD/AAAA/wAAAP8AAAD/AAAA/wAAAP8AAAD+AAAD7wAA
        Cc4BARaYAgIkZQQENTsFBUMiBQVREgUFXAkFBVsGAwNIBwICMAwBAR0WAAAQKAAACEIAAANrAAABnQAA
        ANAAAADvAAAA/QAAAP8AAAD/AAAA/wAAAP8AAAD/AAAA/wAAAP8AAAD/AAAA/wAAAP8AAAD/AAAA/wAA
        AP8AAAD/AAAA/wAAAP8AAAD/AAAA/wAAAP8AAAD/AAAA/wAAAP8AAAD/AAAA/wAAAP8AAAD/AAAA/wAA
        AP8AAAD/AAAA/wAAAP8AAAD/AAAA/wAAAP8AAAD/AAAA8gAAANUAAACiAAAAcAAAAEYAAAAqAAAAFgAA
        AAoAAAAEAAAAAQAAAAAAAAAAAAAAAAAAAAAAAAAAAAAAAAAAAAAAAAAAAAAAAAAAAAAAAAAAAAAAAAAA
        AAAAAAAAAAAAAAAAAAAAAAAAAAAAAAAAAAAAAAAAAAAAAAAAAAAAAAAAAAAAAAAAAAAAAAAAAAAAAAAA
        AAAAAAAAAAAAAAAAAAAAAAAAAAAAAAAAAAAAAAAAAAAAAAAAAAAAAAAAAAAAAAAAAAAAAAAAAAAAAAAA
        AAAAAAAAAAAAAAAAAAAAAAAAAAAAAAAAAAAAAAAAAAAAAAAAAAEAAAAEAAAACgAAABMAAAAhAAAANQIC
        AlQKCgqAFRUVsiAgIN4lJSX2Jycn/yYmJv8mJib/JSUl/SIiIvMcHBzXExMTqAkJCXICAgJEAAAAJQAA
        ABIAAAAHAAAAAgAAAAAAAAAAAAAAAAAAAAAAAAAAAAAAAAAAAAAAAAAAAAAAAAAAAAAAAAAAAAAAAAAA
        AAAAAAAAAAAAAAAAAAAAAAAAAAAAAAAAAAAAAAAAAAAAAAAAAAAAAAAAAAAAAAAAAAAAAAAAAAAAAQAA
        AAMAAAAHAAAADQAAABkAAAAsAAAATAMDA3wGBgayCQkJ3woKCvcKCgr/CQkJ/wkJCf8ICAj9BwcH7QUF
        BcgDAwOPAQEBWQAAAC8AAAAZAAAACwAAAAQAAAABAAAAAAAAAAAAAAAAAAAAAAAAAAAAAAAAAAAAAAAA
        AAAAAAAAAAAAAAAAAAAAAAAAAAAAAAAAAAAAAAAAAAAAAAAAAAAAAAAAAAAAAAAAAAAAAAAAAAAAAAAA
        LgEAACUDAAAcCAAAExMAAA0lAAAIQAAABGYAAAKVAAAAxAAAAOUAAAD3AAAA/QAAAP8AAAD/AAAA/wAA
        AP8AAAD/AAAA/wAAAP8AAAD/AAAA/wAAAP8AAAD/AAAA/wAAAP8AAAD/AAAA/wAAAP8AAAD/AAAA/wAA
        AP8AAAD/AAAA/wAAAP8AAAD/AAAA/wAAAP8AAAD/AAAA/wAAAP8AAAD/AAAA/wAAAP8AAAD/AAAA/wAA
        AfABAQbPAgIPlwQEGmIFBSc3BgYyHgcHQA4HB0sGBgZLAwQEOQQDAyUIAgIWEQEBDCEAAAY5AAACXwAA
        AI8AAADDAAAA6AAAAPsAAAD/AAAA/wAAAP8AAAD/AAAA/wAAAP8AAAD/AAAA/wAAAP8AAAD/AAAA/wAA
        AP8AAAD/AAAA/wAAAP8AAAD/AAAA/wAAAP8AAAD/AAAA/wAAAP8AAAD/AAAA/wAAAP8AAAD/AAAA/wAA
        AP8AAAD/AAAA/wAAAP8AAAD/AAAA/wAAAP8AAAD/AAAA/wAAAPIAAADVAAAAowAAAHEAAABGAAAAKgAA
        ABYAAAAKAAAABAAAAAEAAAAAAAAAAAAAAAAAAAAAAAAAAAAAAAAAAAAAAAAAAAAAAAAAAAAAAAAAAAAA
        AAAAAAAAAAAAAAAAAAAAAAAAAAAAAAAAAAAAAAAAAAAAAAAAAAAAAAAAAAAAAAAAAAAAAAAAAAAAAAAA
        AAAAAAAAAAAAAAAAAAAAAAAAAAAAAAAAAAAAAAAAAAAAAAAAAAAAAAAAAAAAAAAAAAAAAAAAAAAAAAAA
        AAAAAAAAAAAAAAAAAAAAAAAAAAAAAAAAAAAAAAAAAAAAAAAAAAAAAAEBAAABAwAAAAcAAAAOAAAAGgAA
        ACsAAAFFBwcHbRISEp8dHR3RJCQk8CcnJ/0nJyf/JiYm/yYmJv8kJCT6ICAg5hgYGL4NDQ2GBQUFUwAA
        AC0AAAAXAAAACQAAAAMAAAAAAAAAAAAAAAAAAAAAAAAAAAAAAAAAAAAAAAAAAAAAAAAAAAAAAAAAAAAA
        AAAAAAAAAAAAAAAAAAAAAAAAAAAAAAAAAAAAAAAAAAAAAAAAAAAAAAAAAAAAAAAAAAAAAAAAAAAAAAAA
        AAEAAAACAAAABgAAAAwAAAAXAAAAKgAAAEcCAgJ0BQUFqQgICNkKCgr0CgoK/woKCv8JCQn/CQkJ/wgI
        CPAGBgbOAwMDlAEBAV0AAAAyAAAAGgAAAAwAAAAEAAAAAQAAAAAAAAAAAAAAAAAAAAAAAAAAAAAAAAAA
        AAAAAAAAAAAAAAAAAAAAAAAAAAAAAAAAAAAAAAAAAAAAAAAAAAAAAAAAAAAAAAAAAAAAAAAAAAAAAAAA
        AAAAAAAAAAAbAgAAFQYAAA8PAAAKHQAABjIAAANQAAACdwAAAKMAAADLAAAA6AAAAPcAAAD9AAAA/wAA
        AP8AAAD/AAAA/wAAAP8AAAD/AAAA/wAAAP8AAAD/AAAA/wAAAP8AAAD/AAAA/wAAAP8AAAD/AAAA/wAA
        AP8AAAD/AAAA/wAAAP8AAAD/AAAA/wAAAP8AAAD/AAAA/wAAAP8AAAD/AAAA/wAAAP8AAAD/AAAA/wAA
        AP8AAAHwAQEEzgMDCpUFBRFfBwcaNAgIIhsICCwMCAg2BAcHOgIFBS0CAwMcBQICEAwBAQgZAAAELgAA
        AU8AAAB7AAAArgAAANkAAADzAAAA/QAAAP8AAAD/AAAA/wAAAP8AAAD/AAAA/wAAAP8AAAD/AAAA/wAA
        AP8AAAD/AAAA/wAAAP8AAAD/AAAA/wAAAP8AAAD/AAAA/wAAAP8AAAD/AAAA/wAAAP8AAAD/AAAA/wAA
        AP8AAAD/AAAA/wAAAP8AAAD/AAAA/wAAAP8AAAD/AAAA/wAAAP8AAADyAAAA1QAAAKMAAABxAAAARwAA
        ACsAAAAXAAAACgAAAAQAAAABAAAAAAAAAAAAAAAAAAAAAAAAAAAAAAAAAAAAAAAAAAAAAAAAAAAAAAAA
        AAAAAAAAAAAAAAAAAAAAAAAAAAAAAAAAAAAAAAAAAAAAAAAAAAAAAAAAAAAAAAAAAAAAAAAAAAAAAAAA
        AAAAAAAAAAAAAAAAAAAAAAAAAAAAAAAAAAAAAAAAAAAAAAAAAAAAAAAAAAAAAAAAAAAAAAAAAAAAAAAA
        AAAAAAAAAAAAAAAAAAAAAAAAAAAAAAAAAAAAAAAAAAAAAAAAAAAAAAAAAAAAAAAAAgIAAAEFAAAACgAA
        ABMAAAAiAAAANwUFBVsODg6LGhoawCMjI+cnJyf6KCgo/ycnJ/8mJib/JSUl/SIiIu8bGxvOERERmQcH
        B2IBAQE3AAAAHAAAAAwAAAEEAAABAQAAAAAAAAAAAAAAAAAAAAAAAAAAAAAAAAAAAAAAAAAAAAAAAAAA
        AAAAAAAAAAAAAAAAAAAAAAAAAAAAAAAAAAAAAAAAAAAAAAAAAAAAAAAAAAAAAAAAAAAAAAAAAAAAAAAA
        AAAAAAABAAAAAgAAAAUAAAALAAAAFgAAACgAAABDAgICbwUFBaMJCQnWCgoK8wsLC/8KCgr/CgoK/wkJ
        Cf8ICAjxBgYG0AMDA5gBAQFhAAAANQAAABwAAAANAAAABQAAAAEAAAAAAAAAAAAAAAAAAAAAAAAAAAAA
        AAAAAAAAAAAAAAAAAAAAAAAAAAAAAAAAAAAAAAAAAAAAAAAAAAAAAAAAAAAAAAAAAAAAAAAAAAAAAAAA
        AAAAAAAAAAAAAAAAFAEAABAEAAALCgAABxUAAAQmAAACPQAAAVwAAACBAAAAqAAAAMsAAADkAAAA8wAA
        APoAAAD9AAAA/wAAAP8AAAD/AAAA/wAAAP8AAAD/AAAA/wAAAP8AAAD/AAAA/wAAAP8AAAD/AAAA/wAA
        AP8AAAD/AAAA/wAAAP8AAAD/AAAA/wAAAP8AAAD/AAAA/wAAAP8AAAD/AAAA/wAAAP8AAAD/AAAA/wAA
        AP8AAAD/AAAA8AEBAs4EBAaUBgYKXQgIEDEJCRUYCgocCgoKIgMICCYBBQUcAQMDEQMCAgoIAQEFEgAA
        AiQAAAE9AAAAYwAAAJEAAADAAAAA4wAAAPcAAAD9AAAA/wAAAP8AAAD/AAAA/wAAAP8AAAD/AAAA/wAA
        AP8AAAD/AAAA/wAAAP8AAAD/AAAA/wAAAP8AAAD/AAAA/wAAAP8AAAD/AAAA/wAAAP8AAAD/AAAA/wAA
        AP8AAAD/AAAA/wAAAP8AAAD/AAAA/wAAAP8AAAD/AAAA/wAAAP8AAAD/AAAA8gAAANUAAACjAAAAcQAA
        AEcAAAArAAAAFwAAAAoAAAAEAAAAAQAAAAAAAAAAAAAAAAAAAAAAAAAAAAAAAAAAAAAAAAAAAAAAAAAA
        AAAAAAAAAAAAAAAAAAAAAAAAAAAAAAAAAAAAAAAAAAAAAAAAAAAAAAAAAAAAAAAAAAAAAAAAAAAAAAAA
        AAAAAAAAAAAAAAAAAAAAAAAAAAAAAAAAAAAAAAAAAAAAAAAAAAAAAAAAAAAAAAAAAAAAAAAAAAAAAAAA
        AAAAAAAAAAAAAAAAAAAAAAAAAAAAAAAAAAAAAAAAAAAAAAAAAAAAAAAAAAAAAAAAAAAAAAMBAAACAwAA
        AQcAAAAOAAAAGQAAACwCAgJKCwsLeBYWFq0hISHcJiYm9igoKP8nJyf/Jycn/yYmJv8kJCT2Hh4e3BUV
        FawKCgtzAgIDQwAAASIAAAEQAAACBgAAAgEAAAAAAAAAAAAAAAAAAAAAAAAAAAAAAAAAAAAAAAAAAAAA
        AAAAAAAAAAAAAAAAAAAAAAAAAAAAAAAAAAAAAAAAAAAAAAAAAAAAAAAAAAAAAAAAAAAAAAAAAAAAAAAA
        AAAAAAAAAAAAAAAAAAIAAAAEAAAACgAAABQAAAAlAAAAQAICAmsFBQWgCQkJ1AsLC/IMDAz/CwsL/woK
        Cv8KCgr/CQkJ8gcHB9IEBAScAQEBZQAAADkAAAAeAAAADQAAAAUAAAABAAAAAAAAAAAAAAAAAAAAAAAA
        AAAAAAAAAAAAAAAAAAAAAAAAAAAAAAAAAAAAAAAAAAAAAAAAAAAAAAAAAAAAAAAAAAAAAAAAAAAAAAAA
        AAAAAAAAAAAAAAAAAAAAABABAAALAwAACAcAAAUPAAADGwAAASwAAABCAAAAXgAAAIAAAACjAAAAwwAA
        ANoAAADqAAAA8wAAAPoAAAD9AAAA/wAAAP8AAAD/AAAA/wAAAP8AAAD/AAAA/wAAAP8AAAD/AAAA/wAA
        AP8AAAD/AAAA/wAAAP8AAAD/AAAA/wAAAP8AAAD/AAAA/wAAAP8AAAD/AAAA/wAAAP8AAAD/AAAA/wAA
        AP8AAAD/AAAA/wAAAPACAgHOBAQDkwcHBlwKCgkwCwsMFwwMDwgLCxECAAAAAAAAAAACAggBAgIFBQEB
        AwwAAAEZAAAALQAAAEoAAABxAAAAnQAAAMUAAADhAAAA7wAAAPYAAAD6AAAA/QAAAP8AAAD/AAAA/wAA
        AP8AAAD/AAAA/wAAAP8AAAD/AAAA/wAAAP8AAAD/AAAA/wAAAP8AAAD/AAAA/wAAAP8AAAD/AAAA/wAA
        AP8AAAD/AAAA/wAAAP8AAAD/AAAA/wAAAP8AAAD/AAAA/wAAAP8AAAD/AAAA/wAAAPIAAADVAAAAowAA
        AHEAAABGAAAAKgAAABYAAAAKAAAABAAAAAEAAAAAAAAAAAAAAAAAAAAAAAAAAAAAAAAAAAAAAAAAAAAA
        AAAAAAAAAAAAAAAAAAAAAAAAAAAAAAAAAAAAAAAAAAAAAAAAAAAAAAAAAAAAAAAAAAAAAAAAAAAAAAAA
        AAAAAAAAAAAAAAAAAAAAAAAAAAAAAAAAAAAAAAAAAAAAAAAAAAAAAAAAAAAAAAAAAAAAAAAAAAAAAAAA
        AAAAAAAAAAAAAAAAAAAAAAAAAAAAAAAAAAAAAAAAAAAAAAAAAAAAAAAAAAAAAAAAAAAAAAAAAAAEAQAA
        AwIAAAIFAAABCgAAABMAAAAjAQEBPQgICGcTExObHh4ezyUlJfAoKCj9KCgo/ycnJ/8nJyf/JSUl+iEh
        IecZGRm+Dg4OhQUFBlAAAAEqAAABFAAAAggAAAMCAAAAAAAAAAAAAAAAAAAAAAAAAAAAAAAAAAAAAAAA
        AAAAAAAAAAAAAAAAAAAAAAAAAAAAAAAAAAAAAAAAAAAAAAAAAAAAAAAAAAAAAAAAAAAAAAAAAAAAAAAA
        AAAAAAAAAAAAAAAAAAAAAAABAAAABAAAAAgAAAASAAAAIgAAADwCAgJoBQUFngkJCdMLCwvyDAwM/wsL
        C/8LCwv/CgoK/wkJCfIHBwfUBAQEnwEBAWkAAAA8AAAAIAAAAA4AAAAFAAAAAQAAAAAAAAAAAAAAAAAA
        AAAAAAAAAAAAAAAAAAAAAAAAAAAAAAAAAAAAAAAAAAAAAAAAAAAAAAAAAAAAAAAAAAAAAAAAAAAAAAAA
        AAAAAAAAAAAAAAAAAAAAAAAAAAAAAAAABgEAAAQEAAADCQAAARIAAAEeAAAALgAAAEIAAABbAAAAeAAA
        AJYAAACxAAAAyQAAAN0AAADuAAAA+AAAAP0AAAD/AAAA/wAAAP8AAAD/AAAA/wAAAP8AAAD/AAAA/wAA
        AP8AAAD/AAAA/wAAAP8AAAD/AAAA/wAAAP8AAAD/AAAA/wAAAP8AAAD/AAAA/wAAAP8AAAD/AAAA/wAA
        AP8AAAD/AAAA/wAAAP8AAADwAgIBzQUFA5MICAVbCwsHLgwMCBYNDQkIDAwJAgAAAAAAAAAAAAAAAAEB
        AgIBAQEHAAAAEAAAAB4AAAA0AAAAUQAAAHYAAACcAAAAuwAAANEAAADeAAAA6AAAAPAAAAD2AAAA+wAA
        AP0AAAD/AAAA/wAAAP8AAAD/AAAA/wAAAP8AAAD/AAAA/wAAAP8AAAD/AAAA/wAAAP8AAAD/AAAA/wAA
        AP8AAAD/AAAA/wAAAP8AAAD/AAAA/wAAAP8AAAD/AAAA/wAAAP8AAAD/AAAA/wAAAP8AAADyAAAA1QAA
        AKIAAABwAAAARgAAACoAAAAWAAAACgAAAAQAAAABAAAAAAAAAAAAAAAAAAAAAAAAAAAAAAAAAAAAAAAA
        AAAAAAAAAAAAAAAAAAAAAAAAAAAAAAAAAAAAAAAAAAAAAAAAAAAAAAAAAAAAAAAAAAAAAAAAAAAAAAAA
        AAAAAAAAAAAAAAAAAAAAAAAAAAAAAAAAAAAAAAAAAAAAAAAAAAAAAAAAAAAAAAAAAAAAAAAAAAAAAAAA
        AAAAAAAAAAAAAAAAAAAAAAAAAAAAAAAAAAAAAAAAAAAAAAAAAAAAAAAAAAAAAAAAAAAAAAAAAAAAAAAA
        AAAAAAQBAAACAwAAAQYAAAAOAAAAGwAAADEFBQVXDw8PiRsbG8EkJCToKCgo+ykpKf8oKCj/Jycn/yYm
        Jv0iIiPuGxsbyxAQEJMGBgddAAABMgAAAhkAAAMLAAAEBAAABQEAAAAAAAAAAAAAAAAAAAAAAAAAAAAA
        AAAAAAAAAAAAAAAAAAAAAAAAAAAAAAAAAAAAAAAAAAAAAAAAAAAAAAAAAAAAAAAAAAAAAAAAAAAAAAAA
        AAAAAAAAAAAAAAAAAAAAAAAAAAAAAQAAAAMAAAAHAAAAEAAAAB8AAAA5AgICZQYGBpsKCgrSDAwM8Q0N
        Df8MDAz/CwsL/wsLC/8JCQnzBwcH1gQEBKIBAQFsAAAAPgAAACEAAAAPAAAABgAAAAIAAAAAAAAAAAAA
        AAAAAAAAAAAAAAAAAAAAAAAAAAAAAAAAAAAAAAAAAAAAAAAAAAAAAAAAAAAAAAAAAAAAAAAAAAAAAAAA
        AAAAAAAAAAAAAAAAAAAAAAAAAAAAAAAAAAAAAAMBAAACAgAAAQUAAAEKAAAAEgAAAB0AAAArAAAAPgAA
        AFMAAABrAAAAgwAAAJ0AAAC3AAAA0gAAAOkAAAD4AAAA/QAAAP8AAAD/AAAA/wAAAP8AAAD/AAAA/wAA
        AP8AAAD/AAAA/wAAAP8AAAD/AAAA/wAAAP8AAAD/AAAA/wAAAP8AAAD/AAAA/wAAAP8AAAD/AAAA/wAA
        AP8AAAD/AAAA/wAAAP8AAAD9AAAB7gICAsoGBgWQCQkHWQwMCS0NDQkVDg4JBw0NCQEAAAAAAAAAAAAA
        AAABAQABAAAAAwAAAAkAAAATAAAAIgAAADYAAABQAAAAbQAAAIkAAACgAAAAswAAAMUAAADTAAAA4QAA
        AO4AAAD4AAAA/QAAAP8AAAD/AAAA/wAAAP8AAAD/AAAA/wAAAP8AAAD/AAAA/wAAAP8AAAD/AAAA/wAA
        AP8AAAD/AAAA/wAAAP8AAAD/AAAA/wAAAP8AAAD/AAAA/wAAAP8AAAD/AAAA/wAAAP8AAAD/AAAA8gAA
        ANQAAACgAAAAbgAAAEQAAAApAAAAFgAAAAoAAAAEAAAAAQAAAAAAAAAAAAAAAAAAAAAAAAAAAAAAAAAA
        AAAAAAAAAAAAAAAAAAAAAAAAAAAAAAAAAAAAAAAAAAAAAAAAAAAAAAAAAAAAAAAAAAAAAAAAAAAAAAAA
        AAAAAAAAAAAAAAAAAAAAAAAAAAAAAAAAAAAAAAAAAAAAAAAAAAAAAAAAAAAAAAAAAAAAAAAAAAAAAAAA
        AAAAAAAAAAAAAAAAAAAAAAAAAAAAAAAAAAAAAAAAAAAAAAAAAAAAAAAAAAAAAAAAAAAAAAAAAAAAAAAA
        AAAAAAAAAAAAAAAAAwEAAAIEAAAACgAAABUAAAAoAwMDSAsLC3gXFxewISEh3icnJ/cpKSn/KCgo/ygo
        KP8nJyf/JCQk8x0dHtYSEhOiCAgJawEBAjwAAAIfAAADDgAABAYAAAUCAAAAAAAAAAAAAAAAAAAAAAAA
        AAAAAAAAAAAAAAAAAAAAAAAAAAAAAAAAAAAAAAAAAAAAAAAAAAAAAAAAAAAAAAAAAAAAAAAAAAAAAAAA
        AAAAAAAAAAAAAAAAAAAAAAAAAAAAAAAAAAEAAAACAAAABgAAAA4AAAAdAAAANgICAmEGBgaYCgoK0AwM
        DPENDQ3/DQ0N/wwMDP8LCwv/CgoK9AgICNkFBQWoAgICcQAAAEIAAAAjAAAAEAAAAAYAAAACAAAAAAAA
        AAAAAAAAAAAAAAAAAAAAAAAAAAAAAAAAAAAAAAAAAAAAAAAAAAAAAAAAAAAAAAAAAAAAAAAAAAAAAAAA
        AAAAAAAAAAAAAAAAAAAAAAAAAAAAAAAAAAAAAAAAAAAAAAAAAQEAAAACAAAABQAAAAoAAAARAAAAGwAA
        ACgAAAA3AAAASAAAAFwAAAByAAAAjQAAAK4AAADPAAAA6QAAAPgAAAD9AAAA/wAAAP8AAAD/AAAA/wAA
        AP8AAAD/AAAA/wAAAP8AAAD/AAAA/wAAAP8AAAD/AAAA/wAAAP8AAAD/AAAA/wAAAP8AAAD/AAAA/wAA
        AP8AAAD/AAAA/wAAAP8AAAD/AAAA+wEBAukDAwbEBgYKjAkJDVcMDA8tDQ0PFQ0NDwcMDA0BAAAAAAAA
        AAAAAAAAAAAAAAAAAAEAAAAEAAAACgAAABQAAAAhAAAAMwAAAEcAAABbAAAAbwAAAIIAAACTAAAApQAA
        ALkAAADRAAAA6AAAAPcAAAD9AAAA/wAAAP8AAAD/AAAA/wAAAP8AAAD/AAAA/wAAAP8AAAD/AAAA/wAA
        AP8AAAD/AAAA/wAAAP8AAAD/AAAA/wAAAP8AAAD/AAAA/wAAAP8AAAD/AAAA/wAAAP8AAAD/AAAA/wAA
        APEAAADTAAAAnwAAAGwAAABDAAAAKAAAABUAAAAJAAAAAwAAAAEAAAAAAAAAAAAAAAAAAAAAAAAAAAAA
        AAAAAAAAAAAAAAAAAAAAAAAAAAAAAAAAAAAAAAAAAAAAAAAAAAAAAAAAAAAAAAAAAAAAAAAAAAAAAAAA
        AAAAAAAAAAAAAAAAAAAAAAAAAAAAAAAAAAAAAAAAAAAAAAAAAAAAAAAAAAAAAAAAAAAAAAAAAAAAAAAA
        AAAAAAAAAAAAAAAAAAAAAAAAAAAAAAAAAAAAAAAAAAAAAAAAAAAAAAAAAAAAAAAAAAAAAAAAAAAAAAAA
        AAAAAAAAAAAAAAAAAAAAAAMBAAACAwAAAQcAAAAQAAAAIAEBATwJCQlpFBQUoCAgINUnJyfzKioq/ykp
        Kf8oKCj/KCgo/yUlJfcfHx/eFRUWsAoKC3kCAgRIAAACJwAAAxMAAAQIAAAFAwAABQEAAAAAAAAAAAAA
        AAAAAAAAAAAAAAAAAAAAAAAAAAAAAAAAAAAAAAAAAAAAAAAAAAAAAAAAAAAAAAAAAAAAAAAAAAAAAAAA
        AAAAAAAAAAAAAAAAAAAAAAAAAAAAAAAAAAAAAAAAAAAAAgAAAAUAAAANAAAAGwAAADMCAgJeBgYGlQsL
        C88NDQ3wDg4O/w0NDf8MDAz/DAwM/wsLC/cJCQnfBgYGsgMDA3kAAABHAAAAJQAAABEAAAAHAAAAAgAA
        AAAAAAAAAAAAAAAAAAAAAAAAAAAAAAAAAAAAAAAAAAAAAAAAAAAAAAAAAAAAAAAAAAAAAAAAAAAAAAAA
        AAAAAAAAAAAAAAAAAAAAAAAAAAAAAAAAAAAAAAAAAAAAAAAAAAAAAAAAAQEAAQAAAAIAAAAFAAAACQAA
        AA8AAAAYAAAAIgAAAC8AAAA+AAAAUAAAAGgAAACHAAAArQAAANEAAADtAAAA+gAAAP8AAAD/AAAA/wAA
        AP8AAAD/AAAA/wAAAP8AAAD/AAAA/wAAAP8AAAD/AAAA/wAAAP8AAAD/AAAA/wAAAP8AAAD/AAAA/wAA
        AP8AAAD/AAAA/wAAAP8AAAD/AAAA/wAAAfgBAQXjBAQMugcHE4YKChhUDAwZLgwMGhUNDRkHDAwVAQAA
        AAAAAAAAAAAAAAAAAAAAAAAAAAAAAgAAAAUAAAAKAAAAEgAAAB0AAAArAAAAOAAAAEcAAABWAAAAZgAA
        AHcAAACOAAAArAAAAMwAAADnAAAA9wAAAP0AAAD/AAAA/wAAAP8AAAD/AAAA/wAAAP8AAAD/AAAA/wAA
        AP8AAAD/AAAA/wAAAP8AAAD/AAAA/wAAAP8AAAD/AAAA/wAAAP8AAAD/AAAA/wAAAP8AAAD/AAAA/wAA
        AP0AAADuAAAAzgAAAJoAAABpAAAAQAAAACYAAAAUAAAACQAAAAMAAAABAAAAAAAAAAAAAAAAAAAAAAAA
        AAAAAAAAAAAAAAAAAAAAAAAAAAAAAAAAAAAAAAAAAAAAAAAAAAAAAAAAAAAAAAAAAAAAAAAAAAAAAAAA
        AAAAAAAAAAAAAAAAAAAAAAAAAAAAAAAAAAAAAAAAAAAAAAAAAAAAAAAAAAAAAAAAAAAAAAAAAAAAAAAA
        AAAAAAAAAAAAAAAAAAAAAAAAAAAAAAAAAAAAAAAAAAAAAAAAAAAAAAAAAAAAAAAAAAAAAAAAAAAAAAAA
        AAAAAAAAAAAAAAAAAAAAAAAAAAAAAAAAAgIAAAEFAAAADAAAABoAAAAyBwcHXBISEpIfHx/KJiYm7Soq
        Kv0qKir/KSkp/ygoKP8nJyf7IiIi6BkZGsEODg+JBQUGVQAAAi8AAAMZAAAEDAAABAUAAAUCAAAAAAAA
        AAAAAAAAAAAAAAAAAAAAAAAAAAAAAAAAAAAAAAAAAAAAAAAAAAAAAAAAAAAAAAAAAAAAAAAAAAAAAAAA
        AAAAAAAAAAAAAAAAAAAAAAAAAAAAAAAAAAAAAAAAAAAAAAAAAAIAAAAFAAAADAAAABkAAAAxAwMDXAcH
        B5QLCwvODQ0N8A4ODv8ODg7/DQ0N/wwMDP8LCwv7CgoK5wcHB70EBASBAQEBTAAAACUAAAARAAAABwAA
        AAIAAAAAAAAAAAAAAAAAAAAAAAAAAAAAAAAAAAAAAAAAAAAAAAAAAAAAAAAAAAAAAAAAAAAAAAAAAAAA
        AAAAAAAAAAAAAAAAAAAAAAAAAAAAAAAAAAAAAAAAAAAAAAAAAAAAAAAAAAAAAAAAAAABAQABAQEAAgEB
        AAQAAAAIAAAADQAAABQAAAAeAAAAKQAAADgAAABMAAAAZgAAAIsAAAC1AAAA2wAAAPMAAAD9AAAA/wAA
        AP8AAAD/AAAA/wAAAP8AAAD/AAAA/wAAAP8AAAD/AAAA/wAAAP8AAAD/AAAA/wAAAP8AAAD/AAAA/wAA
        AP8AAAD/AAAA/wAAAP8AAAD/AAAA/wAAAP4AAAT1AgIL3QQEFrMHBx+BCQklUwoKJy4LCycVCwslBwoK
        IQEAAAAAAAAAAAAAAAAAAAAAAAAAAAAAAAAAAAACAAAABAAAAAkAAAAPAAAAGAAAACIAAAAsAAAANgAA
        AEIAAABQAAAAZQAAAIMAAACpAAAAzwAAAOwAAAD6AAAA/wAAAP8AAAD/AAAA/wAAAP8AAAD/AAAA/wAA
        AP8AAAD/AAAA/wAAAP8AAAD/AAAA/wAAAP8AAAD/AAAA/wAAAP8AAAD/AAAA/wAAAP8AAAD/AAAA/wAA
        AP8AAAD7AAAA6QAAAMQAAACSAAAAYwAAAD0AAAAlAAAAEwAAAAgAAAADAAAAAQAAAAAAAAAAAAAAAAAA
        AAAAAAAAAAAAAAAAAAAAAAAAAAAAAAAAAAAAAAAAAAAAAAAAAAAAAAAAAAAAAAAAAAAAAAAAAAAAAAAA
        AAAAAAAAAAAAAAAAAAAAAAAAAAAAAAAAAAAAAAAAAAAAAAAAAAAAAAAAAAAAAAAAAAAAAAAAAAAAAAAA
        AAAAAAAAAAAAAAAAAAAAAAAAAAAAAAAAAAAAAAAAAAAAAAAAAAAAAAAAAAAAAAAAAAAAAAAAAAAAAAAA
        AAAAAAAAAAAAAAAAAAAAAAAAAAAAAAAAAAAAAAIBAAABAwAAAAkAAAAVAAAAKgYGBk8QEBCDHBwcvCUl
        JeYpKSn6Kioq/ykpKf8pKSn/KCgo/SQkJPAdHR3PEhITmwgICWUBAQM6AAACIAAAAxAAAAQIAAAEAwAA
        BAEAAAAAAAAAAAAAAAAAAAAAAAAAAAAAAAAAAAAAAAAAAAAAAAAAAAAAAAAAAAAAAAAAAAAAAAAAAAAA
        AAAAAAAAAAAAAAAAAAAAAAAAAAAAAAAAAAAAAAAAAAAAAAAAAAAAAAABAAAABAAAAAoAAAAXAAAALgMD
        A1kHBweRDAwMzA4ODvAPDw//Dg4O/w4ODv8NDQ3/DAwM/QsLC+wICAjFBQUFhwICAk8AAAAmAAAAEgAA
        AAcAAAACAAAAAAAAAAAAAAAAAAAAAAAAAAAAAAAAAAAAAAAAAAAAAAAAAAAAAAAAAAAAAAAAAAAAAAAA
        AAAAAAAAAAAAAAAAAAAAAAAAAAAAAAAAAAAAAAAAAAAAAAAAAAAAAAAAAAAAAAAAAAAAAAAAAAAAAAAA
        AAABAQACAAAAAwAAAAYAAAAKAAAAEAAAABgAAAAlAAAANQAAAEwAAABtAAAAmAAAAMcAAADpAAAA+gAA
        AP8AAAD/AAAA/wAAAP8AAAD/AAAA/wAAAP8AAAD/AAAA/wAAAP8AAAD/AAAA/wAAAP8AAAD/AAAA/wAA
        AP8AAAD/AAAA/wAAAP8AAAD/AAAA/wAAAP4AAAP8AQEK8AICFdYEBCOtBgYtfwgINFIJCTcvCgk4FgoK
        NwgKCTQCAAAAAAAAAAAAAAAAAAAAAAAAAAAAAAAAAAAAAAAAAAEAAAADAAAABwAAAAsAAAARAAAAGAAA
        ACAAAAApAAAANgAAAEcAAABiAAAAhwAAALMAAADbAAAA8wAAAP0AAAD/AAAA/wAAAP8AAAD/AAAA/wAA
        AP8AAAD/AAAA/wAAAP8AAAD/AAAA/wAAAP8AAAD/AAAA/wAAAP8AAAD/AAAA/wAAAP8AAAD/AAAA/wAA
        AP8AAAD/AAAA9wAAAOAAAAC3AAAAhgAAAFsAAAA6AAAAIgAAABIAAAAIAAAAAwAAAAAAAAAAAAAAAAAA
        AAAAAAAAAAAAAAAAAAAAAAAAAAAAAAAAAAAAAAAAAAAAAAAAAAAAAAAAAAAAAAAAAAAAAAAAAAAAAAAA
        AAAAAAAAAAAAAAAAAAAAAAAAAAAAAAAAAAAAAAAAAAAAAAAAAAAAAAAAAAAAAAAAAAAAAAAAAAAAAAAA
        AAAAAAAAAAAAAAAAAAAAAAAAAAAAAAAAAAAAAAAAAAAAAAAAAAAAAAAAAAAAAAAAAAAAAAAAAAAAAAAA
        AAAAAAAAAAAAAAAAAAAAAAAAAAAAAAAAAAAAAAAAAAAAAAAAAAIAAAAHAAAAEQAAACMDAwNCCwsLcBcX
        F6chISHWKCgo8yoqKv0qKir/KSkp/ykpKf8mJib2ICAg3BYWFqwLCwx2AgIERwAAAikAAAMWAAADCwAA
        AwUAAAMCAAADAQAAAAAAAAAAAAAAAAAAAAAAAAAAAAAAAAAAAAAAAAAAAAAAAAAAAAAAAAAAAAAAAAAA
        AAAAAAAAAAAAAAAAAAAAAAAAAAAAAAAAAAAAAAAAAAAAAAAAAAAAAAAAAwIAAQEBAAQAAAAJAAAAFgAA
        ACwDAwNXBwcHjwwMDMwODg7vDw8P/w8PD/8ODg7/DQ0N/w0NDf8LCwvuCQkJyQUFBYoCAgJRAAAAJwAA
        ABIAAAAHAAAAAgAAAAAAAAAAAAAAAAAAAAAAAAAAAAAAAAAAAAAAAAAAAAAAAAAAAAAAAAAAAAAAAAAA
        AAAAAAAAAAAAAAAAAAAAAAAAAAAAAAAAAAAAAAAAAAAAAAAAAAAAAAAAAAAAAAAAAAAAAAAAAAAAAAAA
        AAAAAAAAAAAAAAEBAAEAAAACAAAABQAAAAgAAAAOAAAAFwAAACUAAAA5AAAAVgAAAIAAAACxAAAA3QAA
        APYAAAD/AAAA/wAAAP8AAAD/AAAA/wAAAP8AAAD/AAAA/wAAAP8AAAD/AAAA/wAAAP8AAAD/AAAA/wAA
        AP8AAAD/AAAA/wAAAP8AAAD/AAAA/wAAAP8AAAL9AAAI+AEBFOkCAiTOBAQzqAYFPX4HB0RUCQhHMQsJ
        SBcNCkYIDwtAAgAAAAAAAAAAAAAAAAAAAAAAAAAAAAAAAAAAAAAAAAAAAAAAAQAAAAIAAAAEAAAACAAA
        AAwAAAAQAAAAFwAAACEAAAAxAAAASAAAAGwAAACZAAAAyQAAAOsAAAD7AAAA/wAAAP8AAAD/AAAA/wAA
        AP8AAAD/AAAA/wAAAP8AAAD/AAAA/wAAAP8AAAD/AAAA/wAAAP8AAAD/AAAA/wAAAP8AAAD/AAAA/wAA
        AP8AAAD/AAAA/wAAAPQAAADaAAAArQAAAH4AAABVAAAANwAAACEAAAARAAAABwAAAAIAAAAAAAAAAAAA
        AAAAAAAAAAAAAAAAAAAAAAAAAAAAAAAAAAAAAAAAAAAAAAAAAAAAAAAAAAAAAAAAAAAAAAAAAAAAAAAA
        AAAAAAAAAAAAAAAAAAAAAAAAAAAAAAAAAAAAAAAAAAAAAAAAAAAAAAAAAAAAAAAAAAAAAAAAAAAAAAAA
        AAAAAAAAAAAAAAAAAAAAAAAAAAAAAAAAAAAAAAAAAAAAAAAAAAAAAAAAAAAAAAAAAAAAAAAAAAAAAAAA
        AAAAAAAAAAAAAAAAAAAAAAAAAAAAAAAAAAAAAAAAAAAAAAAAAAAAAAACAAAABQAAAA4AAAAdAQEBNggH
        B14SEhGRHR0dxSYmJukqKir6Kysr/yoqKv8pKSn/KCgo+iMjI+caGhu/Dg4PiQUFBlcAAAEzAAACHgAA
        AhAAAAIIAAADAwAAAgEAAAAAAAAAAAAAAAAAAAAAAAAAAAAAAAAAAAAAAAAAAAAAAAAAAAAAAAAAAAAA
        AAAAAAAAAAAAAAAAAAAAAAAAAAAAAMZzAAHDcQABs2gAAQAAAAAAAAAAAAAAAB8SAAEMBwADBAIACQEA
        ABUAAAArAwMDVQgIB44MDAzLDw8P7xAQEP8PDw//Dw8P/w4ODv8NDQ3/DAwM7wkJCcoGBgaMAgICUwAA
        ACgAAAATAAAABwAAAAIAAAAAAAAAAAAAAAAAAAAAAAAAAAAAAAAAAAAAAAAAAAAAAAAAAAAAAAAAAAAA
        AAAAAAAAAAAAAAAAAAAAAAAAAAAAAAAAAAAAAAAAAAAAAAAAAAAAAAAAAAAAAAAAAAAAAAAAAAAAAAAA
        AAAAAAAAAAAAAAAAAAAAAAAAAAAAAAAAAAEAAAADAAAABwAAAA0AAAAZAAAAKwAAAEUAAABtAAAAngAA
        ANAAAADvAAAA/QAAAP8AAAD/AAAA/wAAAP8AAAD/AAAA/wAAAP8AAAD/AAAA/wAAAP8AAAD/AAAA/wAA
        AP8AAAD/AAAA/wAAAP8AAAD/AAAA/wAAAP8AAAD+AAAF/AAAEPQBASLjAwM0yAUEQqUIBkt+CwhQVw8L
        UTQUDlEaHhNNCi8dRAMAAAAAAAAAAAAAAAAAAAAAAAAAAAAAAAAAAAAAAAAAAAAAAAAAAAAAAAAAAQAA
        AAIAAAAEAAAABwAAAAwAAAAUAAAAIgAAADgAAABYAAAAhQAAALYAAADgAAAA9wAAAP8AAAD/AAAA/wAA
        AP8AAAD/AAAA/wAAAP8AAAD/AAAA/wAAAP8AAAD/AAAA/wAAAP8AAAD/AAAA/wAAAP8AAAD/AAAA/wAA
        AP8AAAD/AAAA/wAAAP4BAADwAgEA1AQCAKYEAgB5BAIAUgMCADYCAQAgAQEAEAEAAAcBAAACAAAAAAAA
        AAAAAAAAAAAAAAAAAAAAAAAAAAAAAAAAAAAAAAAAAAAAAAAAAAAAAAAAAAAAAAAAAAAAAAAAAAAAAAAA
        AAAAAAAAAAAAAAAAAAAAAAAAAAAAAAAAAAAAAAAAAAAAAAAAAAAAAAAAAAAAAAAAAAAAAAAAAAAAAAAA
        AAAAAAAAAAAAAAAAAAAAAAAAAAAAAAAAAAAAAAAAAAAAAAAAAAAAAAAAAAAAAAAAAAAAAAAAAAAAAAAA
        AAAAAAAAAAAAAAAAAAAAAAAAAAAAAAAAAAAAAAAAAAAAAAAAAAAAAAAABQMAAQgEAAUJBQAMCAUAGQcE
        AC4JBgNPEA4LfBoZFq8kIyHbKSko9CsrK/0qKir/Kioq/ykpKf0lJSXuHh0dzRIREZgIBwdmAQEBPwEA
        ASYAAAIWAAACCwAAAgUAAAICAAAAAAAAAAAAAAAAAAAAAAAAAAAAAAAAAAAAAAAAAAAAAAAAAAAAAAAA
        AAAAAAAAxXIAAdB5AALXfQAD3IAABOCCAAXkhAAG5oUAB9+BAAbQeAAFtmkABJFUAANkOgADOCAABRwQ
        AAoOCAAVBwQAKgcFA1QJCQiNDQ0Nyg8PD+8QEBD/EBAQ/w8PD/8PDw//Dg4O/wwMDO8KCgrKBgYGjQIC
        AlQAAAApAAAAEwAAAAcAAAACAAAAAAAAAAAAAAAAAAAAAAAAAAAAAAAAAAAAAAAAAAAAAAAAAAAAAAAA
        AAAAAAAAAAAAAMFwAAHOdwAC1HsAAtt/AALcfwAC2n4AAsp1AAEAAAAAAAAAAAAAAAAAAAAAAAAAAAAA
        AAAAAAAAAAAAAAAAAAAAAAAAAAAAAAAAAAAAAAAAHhEAARgOAAMRCgAIDQcAEgkFACIHBAA6BQMAXwMC
        AI8BAQDDAAAA6QAAAPsAAAD/AAAA/wAAAP8AAAD/AAAA/wAAAP8AAAD/AAAA/wAAAP8AAAD/AAAA/wAA
        AP8AAAD/AAAA/wAAAP8AAAD/AAAA/wAAAP8AAAD/AAAB/gEACfoDAhjxBQMt3wgFP8UMCEulEgtRghoQ
        VF0kFlM7Mh5PIUosRRBwQTMHnlwbBMFwCQLMdwICyXQAAcFwAAEAAAAAAAAAAAAAAAAAAAAAAAAAAAAA
        AAAAAAAAAwEAAQAAAAIAAAAFAAAADAAAABgAAAAtAAAASwAAAHcAAACpAAAA2QAAAPQAAAD/AAAA/wAA
        AP8AAAD/AAAA/wAAAP8AAAD/AAAA/wAAAP8AAAD/AAAA/wAAAP8AAAD/AAAA/wAAAP8AAAD+AgEA/gQC
        AP0GAwD9BwQA/AcEAPwIBAD5CgYA6w0HAM4QCQCjEQoAeBEKAFMQCQA3DwgAIQ8IABERCQAHEwsAAxUM
        AAEAAAAAAAAAAAAAAAAAAAAAAAAAAAAAAAAAAAAAAAAAAAAAAAAAAAAAAAAAAAAAAAAAAAAAAAAAAAAA
        AAAAAAAAAAAAAAAAAAAAAAAAAAAAAAAAAAAAAAAAAAAAAAAAAAAAAAAA1HsAAdl+AALUewADz3gAA8x2
        AAPMdgADzHYAA8x2AAPPeAAD03oAA9Z8AALNdwACumwAAQAAAAAAAAAAAAAAAAAAAAAAAAAAAAAAAAAA
        AAAAAAAAAAAAAAAAAAAAAAAAAAAAAAAAAAAAAAAAAAAAAAAAAAAAAAAAAAAAACMUAAIrGQAFLRoADSoY
        ABolFQAuIBMBSiAVBnIkHBCgKyQbzS8qIuswLCb5MCwm/TArJf4vKyX9LCch8iYhG9YbFg+mEQwGdggE
        AUwEAgEwAQABHAAAAQ8AAAEHAAABAwAAAQEAAAAAAAAAAAAAAAAAAAAAAAAAAAAAAAAAAAAAzXcAAtt/
        AAPkhAAF6YcAB+2MAQzvkAIS8ZUDG/GWBCLzlwQn9ZgDKfWYAynzlwMo7pQEJuWOBCHUgwMbtGwBE4VO
        AA9WMgARNh8AGyASAC8UDQNXEAwIjhAPDcsQEBDvERER/xAQEP8QEBD/Dw8P/w4ODv8NDQ3vCgoKywYG
        Bo8CAgJWAAAAKgAAABQAAAAIAAAAAgAAAAAAAAAAAAAAAAAAAAAAAAAAAAAAAAAAAAAAAAAAAAAAANN6
        AAHhggAD5IQABeWFAAfoiAAM7o0BEvSSARr1lAIc8ZEBGeqKARHihAAL3oEABt2AAATafwAD1HsAAQAA
        AAAAAAAAAAAAAAAAAAAAAAAAAAAAAKRfAAGsZAACqGEAA5VWAAR5RgAGWTQAC0ElABMvGwAjIxQAOhoP
        AFsQCQCICQUAuQMCAOEAAAD3AAAA/wAAAP8AAAD/AAAA/wAAAP8AAAD/AAAA/wAAAP8AAAD/AAAA/wAA
        AP8AAAD/AAAA/wAAAP8AAAD/AAAA/wAAAP8AAAD/AgEA/gYDBP0KBg74Dwkg7hQMM94aD0LIIhRLrS8b
        TY9BJktwWjVDVnhGOECbWikwv28YJ92ACiPsiQMf7ooAGeqIABHmhQAK4YIABt2AAAXWfAAEzncAA79v
        AAKkXwABd0UAAQAAAAASCgABAgEAAgAAAAcAAAATAAAAJgAAAEMAAABuAAAAoQAAANQAAADyAAAA/wAA
        AP8AAAD/AAAA/wAAAP8AAAD/AAAA/wAAAP8AAAD/AAAA/wIBAP8EAgD/BwQA/wkFAP8KBgD/DAcA/hAJ
        AP0WDAD8Gw8A+h4RAPkfEgD3IRMA8iQVAOMpGADILhoApDAcAH8xHABdMhwAQDQeACg5IAAXQCUAC0kq
        AAVRLgACAAAAAAAAAAAAAAAAAAAAAAAAAAAAAAAAAAAAAAAAAAAAAAAAAAAAAAAAAAAAAAAAAAAAAAAA
        AAAAAAAAAAAAAAAAAAAAAAAAAAAAAAAAAAAAAAAAAAAAAAAAAADQeAAB44QAA+2OAgrylgQS9J4GHPSh
        CCL0owgk9KIIJPSiCCT0oggk9KMIJPOhCCHxnAca6pMED+CIAgfJdQABAAAAAAAAAAAAAAAAAAAAAAAA
        AAAAAAAAAAAAAAAAAAAAAAAAAAAAAAAAAAAAAAAAAAAAAAAAAAAAAAAAAAAAAAAAAABaNAADbUIBC3VJ
        Ahp2TAIvbkcDRmJAAl9XOQR9UTcKok85EshPPBrlTj0d9k49HvxMOx79SDgd/EEyGvI5KhTaLR4LsSAU
        BYUTCwBbCQUBPAMBASQAAAEUAAABCgAAAQQAAAEBAAAAAAAAAAAAAAAAAAAAAAAAAADSegAC4YYBB+mO
        AhDvlQQb85gEJPWZBCr1mgQy9pwFP/afBk/3oAZb+KEGY/mhBmX6oQZl+qEGZPmhBmH1ngZa75kFT+GO
        BD/JfQM2qWkCNINRAjpcOAFIOCMDZiIXB5UXEw3LExIQ7hIREf4RERH/EBAQ/xAQEP8PDw//DQ0N8AsL
        C8wGBgaQAgICVwAAACsAAAAUAAAACAAAAAIAAAAAAAAAAAAAAAAAAAAAAAAAAAAAAAAAAAAAynUAAeKF
        AAbvjgEP9JMCGvaUAiP2lAIq9pQCM/eWAj/4mANO+ZkDUvqZA035lwI+95QCMfSSASnxkQEj7Y4BGuWI
        AQ7XfgAGvG0AAQAAAAAAAAAAAAAAALlrAAHWfQAH4oUAEOeJARrhhgEi0n0BJrluASucXQAzgU0AQGc9
        AFROLgBtMh0AjxsQALcLBgDdAwIA9AAAAP4AAAD/AAAA/wAAAP8AAAD/AAAA/wAAAP8AAAD/AAAA/wAA
        AP8AAAD/AAAA/wAAAP8AAAD/AAAA/wAAAP8CAQD/BwQB/w4IAv4ZDgf8JhYR+DMeH/A+JC3jSCo30lMw
        PL1lOzqnfUk0kptaKoK3ah500HkTaeSECmHxiwRe9o8BV/iQAE33jwA99Y4AMPONACnzjQAm840AJfON
        ACHwiwAa6YcAD9h9AAe0aAACckIAAS0aAAIOCAAGBAIAEAEAACMAAAA+AAAAagAAAJ4AAADTAAAA8gAA
        AP8AAAD/AAAA/wAAAP8AAAD/AAAA/wAAAP8AAAD/AgEA/wYDAP8MBwD/Fg0A/yETAP8qGAD/MBwA/zUf
        AP48IgD9RSgA+00sAPpSLwD3VTEA9FcyAO5bNADhYDgAzWU7ALJqPQCVbkAAeXVDAF9/SQBJi1AANZZX
        ACOeWwATo14ACKFdAAIAAAAAAAAAAAAAAAAAAAAAAAAAAAAAAAAAAAAAAAAAAAAAAAAAAAAAAAAAAAAA
        AAAAAAAAAAAAAAAAAAAAAAAAAAAAAAAAAAAAAAAAAAAAAAAAAAAAAAAA130AA+2OAQv2mgQe+qQIN/ur
        Ck76rwxb+rAMYPqwDGD6rwxg+q8MYPqvDGD5rgxa+aoKSvakCDHxmQUY5osCB813AAEAAAAAAAAAAAAA
        AAAAAAAAAAAAAAAAAAAAAAAAAAAAAAAAAAAAAAAAAAAAAAAAAAAAAAAAAAAAAAAAAACASgACnV4BCrFw
        Ax26egU6vH4HW7V7B3aqcwaMnWsGoJNkCLiLYQzSh18Q54ReEvWDXRP7f1oS/XhUEftrSA7zWjoK30cs
        Bb0zHgKUHxIAag8IAEcFAgArAAABGAAAAQwAAAEFAAABAgAAAAAAAAAAAAAAAMRyAALfhQEH648CEPOY
        BCL3ngU4+aEGT/miB176ogZn+6MHc/ukB4T8pwia/KgJqvyoCLL8qAi0/KgItP2oCLP8qAiy+6YIqfij
        B5rynQaE6JUFddmLBW/BewRxnWQDdm9GA4ZFLAakKR0LzRsWD+wVExH7EhIR/hEREf8QEBD/EBAQ/w4O
        DvALCwvOBgYGkwICAloAAAAtAAAAFQAAAAgAAAACAAAAAAAAAAAAAAAAAAAAAAAAAAAAAAAA1nwAAueI
        AAnzkgEZ+ZcCMfuaA0v7mwNd+5oDaPuaA3T7mwOF/J0EmvydBKH7nASZ+5oDgvqZA3H5mANm+pgDXPmX
        Akv3lQIx8Y8BGeWGAArPeAADumwAAcVyAAHegQAH7IwAGPSRATH2lAFL9ZQBW/CQAWLliQFm1YABbMN1
        AXasZwGDjlQAkmQ7AKU6IgC/GQ8A3QgEAPIBAAD9AAAA/wAAAP8AAAD/AAAA/wAAAP8AAAD/AAAA/wAA
        AP8AAAD/AAAA/wAAAP8AAAD/AAAA/wIBAP8IBAD/EAkA/x0RAv8uGgT+RSgJ/Vs0EPlwQRj0fkkg7IlP
        JeGUVibUpF8jyLlrHL/QeRO84oMMue6KBrX1jgOx+ZABr/uRAKf7kQCY+pEAgvqRAHD6kQBm+pEAY/qR
        AGH6kQBa+ZAATfePADfyjAAj5IQAEsFwAAl7RwAFOCAACBQLABAGAwAhAQAAPQAAAGkAAACdAAAA0wAA
        APEAAAD/AAAA/wAAAP8AAAD/AAAA/wAAAP8CAQD/BgMA/wwHAP8ZDgD/KRgA/0AlAP9VMQD/aDwA/3JC
        AP95RgD+f0kA/YdOAPuPUgD6lFUA+JZXAPWZWADwnFoA56BdANqkXwDKqWIAt65kAKS1aQCQv24Af8h0
        AGvReQBV1XsAOtd8ACPUegAQynUAB7VpAAEAAAAAAAAAAAAAAAAAAAAAAAAAAAAAAAAAAAAAAAAAAAAA
        AAAAAAAAAAAAAAAAAAAAAAAAAAAAAAAAAAAAAAAAAAAAAAAAAAAAAAAAumwAAd2AAAbukgMY9qAHO/qs
        C2v7tA6U+7gPqvu5D7H7uA+x+7gPsfu4D7H7uA+x/LcPqfu0Do/5rQtj9KIIMuqSBBDReQACAAAAAAAA
        AAAAAAAAAAAAAAAAAAAAAAAAAAAAAAAAAAAAAAAAAAAAAAAAAAAAAAAAAAAAAAAAAACkXwABwXQBB9GE
        BBrdkgc/45sJb+agC5vkoAu3350Lx9iYCtDSkwrbzI8L5siNDfHFiw34xIoO/L+GDf2zewz7m2cJ9HxP
        BuVcOAPKPyUDpiUWAnwRCgFVBQMANQAAAB4AAAAPAQAABwgFAAIoFwABd0UAAb1uAAPghQEK7pIDGvSb
        BTL4oQdW+qUIePyoCJn8qQmr/KkJtv2pCb39qgnI/asJ1/2rCuH+qwnm/qsJ5/6rCef+qwnm/asJ5v2q
        CeD8qAnX+qYIyPejCL7ynwe65pcHt8+HBbOobASxeU0FvFAzCNMyIwvqIBkO+BcUEPwTEhH+EREQ/hAQ
        EP8ODg7xCwsLzwYGBpUCAgJcAAAALwAAABYAAAAJAAAAAwAAAAAAAAAAAAAAAAAAAADGcwAB4YUABuyN
        ARD0kwIk+JgDRPucBGz8ngST/Z8Fq/yeBLb8ngS9/Z4Eyf2fBNf+nwTb/p8E1v2eBMf9nQS8/JwEtfyc
        BKr7mwOS+pkCbfiWAkX0kQEm6ooAEtuAAAfWfAAE5ocAEvGQATL3lQFj+pcCkPqYAqn5lwKy9pUCtPGS
        ArfqjQK93YUCwsN1AcWWWgDHXTcAzywaAN8OCADwAwEA+wAAAP8AAAD/AAAA/wAAAP8AAAD/AAAA/wAA
        AP8AAAD/AAAA/wAAAP8AAAD/AgEA/wYEAP8QCQD/IBIA/zQeAf9NLAL/ZTsE/oJLB/2cWgr7s2gM+cFw
        DvXKdRDx0HkQ69l+DubjhArl7ooG5vWOA+f6kQHn/JIA5f2TAOX9kwDg/ZMA1v2TAMf9kwC8/ZIAtfyS
        ALP8kgCy/JIAqfySAJf7kQB4+ZAAWvSNADvkhAAmumwAFnNDABEyHQAUEAkAIwQCAD0AAABpAAAAnQAA
        ANMAAADyAAAA/wAAAP8AAAD/AAAA/wAAAP8DAgD/CgYA/xcNAP8pFwD/QiYA/1w1AP98SAD/l1cA/69l
        AP+7bAD/wnAA/sVyAP3KdQD8zncA+9F5APrTegD41HsA9tZ8APLYfQDt2X4A5tx/AN7fgQDU44MAyueG
        AMHriACy74oAnPCLAHnxiwBW74oAM+yIABnjgwAJ0HkAAgAAAAAAAAAAAAAAAAAAAAAAAAAAAAAAAAAA
        AAAAAAAAAAAAAAAAAAAAAAAAAAAAAAAAAAAAAAAAAAAAAAAAAAAAAAAAAAAAAMx2AAHkiAEL8psGKvmp
        Cl/8tA6e/boQy/29EeH9vRHl/b0R5f29EeX9vRHl/b0R5f28EeD9uRDF/LQOkPipCkzwmgYc2H0AAwAA
        AAAAAAAAAAAAAAAAAAAAAAAAAAAAAAAAAAAAAAAAAAAAAAAAAAAAAAAAAAAAAAAAAAAAAAAAy3YAA96I
        AxLplwY18KMJbPWrDKX3rw3R97EN5fawDe30rg3w8qwM8/CrDPbuqQz57agM++2nDP3ppAv92ZYK/Ll8
        B/eNWgXtYj0G2j8nCLwlGAeSEQsFZgUDAUAAAAAkAAAAEwUDAAgbEAAEWzUAA69oAQjdhgIT75UEJ/ae
        Bkb6pAhu/KgJmv2rCbz9rQrW/q0K4v6tCuj+rQrr/q0K8P6tCvj+rQr8/60K//+tCv//rQr//6wK//+s
        Cv/+rAn8/qsJ9/2qCfD8qAnr+6cI6fakCObrmwfg04oG2a9wBdeFVQbfXDsI7DsoC/YlGw37GRUP/hQS
        EP4RERD/Dw8P8QwMDNAHBweYAwMDXwAAADEAAAAXAAAACQAAAAMAAAAAAAAAAAAAAACrYwAB24EABu6Q
        Ahb1lgIx+ZoDV/udBIH9nwSt/qEFzv6hBeH+oQXo/qEF6/6gBfH+oQT4/qAE+v6gBPf+nwTw/Z4E6v2e
        BOf9ngTh/Z0EzvybA637mQKC+ZcCWfWTATTujQEa54cAD+6MACH2lAFQ+5gCkv2aAsX9mwLh/ZoC5vya
        Auf7mQLo+ZcC6vSUAuvhiAHnuG8B4XlIAN49JADkFAwA8QQCAPoAAAD/AAAA/wAAAP8AAAD/AAAA/wAA
        AP8AAAD/AAAA/wAAAP8AAAD/AwIA/woGAP8YDgD/LxsA/04tAP9uQAH/jFEC/6ZgA/6/bwT903oE/OOE
        BPzriAT78IsE+vGMBPn0jgP4+JAC+fySAfv+kwD9/5QA//+UAP//lAD//pMA/P6TAPf+kwDw/pMA6v2T
        AOf+kwDn/pMA5v2TAOD9kgDV/JIAvPuSAKD4kAB774sAWtZ8ADqeWwAlVDEAHh4RACcHBABAAQAAawAA
        AJ8AAADUAAAA8gAAAP8AAAD/AAAA/wAAAP8EAgD/DggA/yASAP87IQD/WTMA/3xIAP+cWgD/u2wA/9F5
        AP/igwD/6ogA/+6KAP7vigD+8IsA/fGLAP3yjAD88owA/PONAPzzjQD79I0A+fSOAPf1jgD19o8A8veP
        AO/4kADr+ZAA4/mRANb5kAC8+JAAmfaPAGryjAA96YcAGtl+AAe8bQABAAAAAAAAAAAAAAAAAAAAAAAA
        AAAAAAAAAAAAAAAAAAAAAAAAAAAAAAAAAAAAAAAAAAAAAAAAAAAAAAAAAAAAAAAAAADWfAAC7ZMEEvek
        CDz7sQx//bkQwf6+Eez/wBL8/8AS///AEv//wBL//8AS//+/Ev/+vxH8/rwQ4fy3D6v5rAtd8Z0HI9l+
        AAQAAAAAAAAAAAAAAAAAAAAAAAAAAAAAAAAAAAAAAAAAAAAAAAAAAAAAAAAAAAAAAAAAAAAAwG8AAtyD
        AQvslgUn9KMIWvmtC5z7sw3S/bYO8v63Dvz/tw7//7cO//+3Dv//tg7//7YO//+2Dv/9tQ3/9q4M/t+b
        Cv23ewj6hFYJ9Fc6Duk2JxHRIRkQqRANCnkFBANMAAAAKwMBABcQCQALPCMAB4xUAQvOfwMa65UFNfag
        B1v6pgiD/KoJrv2sCtH+rgrp/q8K9/6vCvz/rwv//68L//+uC///rgr//64K//+tCv//rQr//60K//+t
        Cv//rAr//6wK//+sCf//qwn//6sJ//+rCf/9qgn9+aYI+e+eB/Lajwbuu3oG7pJdBvJmQQf4QisI+ykd
        C/4bFQ7+FBIQ/xAPD/IMDAzRBwcHmQMDA2EAAAAzAAAAGAAAAAoAAAADAAAAAAAAAAAAAAAA3YMBBvGR
        Ahb3mAM4+pwEZ/yfBJn9oAXA/qEF3/6iBfL+ogX8/6IF//+iBf//oQX//6EF//+hBf//oAX//6AF//+g
        Bf//oAT//p8E/P6eBPL9nQTf/ZwDwfyaA5v6mAJu9pQCRvKQAS/0kQE9+ZYCb/yZArP+mwLl/pwC/P+c
        A///mwP//5sD//+bAv/9mgL+7pAC+Mp6Ae+JUgDnSCwA6BkPAPEGAwD6AAAA/wAAAP8AAAD/AAAA/wAA
        AP8AAAD/AAAA/wAAAP8AAAD/BAIA/w4IAP8gEgD/PCIA/2E4AP+KUAD/r2YA/8l1Af/bfwH+6IcB/vKM
        Af76kQD+/ZMA/v+UAP//lAD//5QA//+UAP//lAD//5QA//+UAP//lAD//5QA//+UAP//lAD//5QA//+U
        AP//lAD//5QA//+UAP/+kwD8/pMA9/6TAOr9kwDZ/JIAv/ePAJvmhQBtumwAQ3BBACwrGQAuCwYARAEB
        AG4AAAChAAAA1QAAAPIAAAD/AAAA/wEAAP8FAwD/EgoA/ygXAP9IKQD/b0AA/5VWAP+5awD/0noA/+aF
        AP/yjAD/+pEA//2TAP//lAD//5QA//+UAP//lAD//5QA//+UAP//lAD//5QA//+UAP//lAD//5QA//+U
        AP//lAD//5QA//6TAPz+kwD3/ZMA6f2SANH7kgCk+JAAa/ONADPohgAQ0HgAAgAAAAAAAAAAAAAAAAAA
        AAAAAAAAAAAAAAAAAAAAAAAAAAAAAAAAAAAAAAAAAAAAAAAAAAAAAAAAAAAAAAAAAAAAAAAA1XsAAuuZ
        Bxr1qgtN+rYPmf29Edb+wBL4/8ES///AEv//wBL//8AS///AEv//vxL//78S//68Eef8tw+z+KwLY/Ce
        BybYfQAFAAAAAAAAAAAAAAAAAAAAAAAAAAAAAAAAAAAAAAAAAAAAAAAAAAAAAAAAAAAAAAAAy3UAAd6F
        AQjskwQc9aEHSPqrCoT9sgzC/rYO6v64Dvz/uA7//7cO//+3Dv//tw7//7cO//+2Dv//tg7/+rIN/+ul
        C//Kiwn+nGgJ/GtIDvpGMxf1LiYc4x8cGb8REA+MBgYFWgIBADQJBQAdJRUAEGc+ABCzbwIe4ZAFQPKg
        B2z5pwmc/KsKwv2uC+D+rwvy/q8L/P+vC///rwv//68L//+vC///rgv//64K//+uCv//rQr//60K//+t
        Cv//rQr//6wK//+sCv//rAr//6wJ//+rCf//qwn//6sJ//2qCP77pwj886EI+uKVB/nDfwb5mWIF+mxE
        BfxFLAj+Kh0L/hoVD/8REA/yDAwM0gcHB5wDAwNkAAAANgAAABoAAAALAAAAAwcEAAEAAAAArmUAAuKH
        AQ/ylAMw+ZwEZvyfBaD9oQXQ/qIF6v6iBff+ogX8/6IG//+iBf//ogX//6EF//+hBf//oQX//6AF//+g
        Bf//oAX//6AE//+fBP/+nwT8/p4E9/6eA+r9nQPR/JsDrfuZAoP5lgJn+ZYCbPuYApX9mgLL/pwD8P+c
        A///nAP//5sD//+bA///mwL//5sC//GSAvvQfgHzj1cA604vAOsbEADyBgQA+gAAAP8AAAD/AAAA/wAA
        AP8AAAD/AAAA/wAAAP8AAAD/BAIA/xEKAP8nFwD/SCoA/29AAP+aWQD/wXAA/96BAP/uigD/9o8A//uR
        AP/9kwD//5QA//+UAP//lAD//5QA//+UAP//lAD//5QA//+UAP//lAD//5QA//+UAP//lAD//5QA//+U
        AP//lAD//5QA//+UAP//lAD//5QA//+UAP/+kwD8/pMA9/6TAOv6kQDM7IgAm8VyAGF+SQA8Mx0ANA4I
        AEoCAQBzAAAApQAAANcAAADzAAAA/wEAAP8FAwD/EwsA/y4aAP9UMAD/f0kA/6dhAP/KdQD/44MA//KM
        AP/6kQD//ZMA//+UAP//lAD//5QA//+UAP//lAD//5QA//+UAP//lAD//5QA//+UAP//lAD//5QA//+U
        AP//lAD//5QA//+UAP//lAD//5QA//6TAPz+kwDy/ZMAzvqRAJP0jQBM6IYAGst1AAMAAAAAAAAAAAAA
        AAAAAAAAAAAAAAAAAAAAAAAAAAAAAAAAAAAAAAAAAAAAAAAAAAAAAAAAAAAAAAAAAAAAAAAAAAAAANV8
        AALtnwgf968NV/y6EKf+vhLg/sES/P/BEv//wBL//8AS///AEv//wBL//78S//+/Ev/+vRHn/bgPs/mt
        C2Pwngcn2X4ABQAAAAAAAAAAAAAAAAAAAAAAAAAAAAAAAAAAAAAAAAAAAAAAAAAAAAAAAAAAAAAAANiD
        AgbqkwQY9KAHPvmqCnb8sQyx/rYN4P64Dvf/uA///7gO//+3Dv//tw7//7cO//+3Dv//tg7//bUN/vGr
        DP7WlQr9qXIJ/XhQDP1POBT8OC4f+yonI+8gIB/RFBMTnwkJCGoGBAE/FAwAJUInABuOWAIkzYQFROyc
        B3T4qAmo/K0K0v2vC+r+sAv3/rAL/P+wC///sAv//68L//+vC///rwv//64L//+uCvz+rQr4/qwK8f6s
        Cez+qwns/qsJ8f6sCfj+rAn8/6wK//+sCf//qwn//6sJ//+rCf//qgn//6oJ//2pCP72pAj95ZcH/ceA
        BfycYwT9bUUF/UQsCP4mHA3+FhMO8g0NDNMHBwedAwMDZQAAADcAAAAbAAAACwQCAAQiFAABgkwAAdN8
        AAjukQIj+JoEVfyfBZj9ogXP/qMF8f6jBfz/owb//6MG//+iBv//ogX//6IF//+hBf//oQX//6EF//+h
        Bf//oAX//6AF//+gBf//nwT//58E//+fBP/+nwT8/p4D8v6dA9/9mwPC/JoDrfuZA6r8mgPC/ZsD4f6c
        A/f/nAP//5wD//+bA///mwP//5sC//+bAv/ykwL70X8B9JJaAOxRMgDrHhMA8ggFAPoAAAD+AAAA/wAA
        AP8AAAD/AAAA/wAAAP8AAAD/BAIA/xEJAP8rGQD/US8A/35JAP+nYQD/y3YA/+aGAP/2kAD//ZMA//+U
        AP//lAD//5QA//+UAP//lAD//5QA//+UAP//lAD//5QA//+UAP//lAD//pMA/P6TAPj9kwDz/ZMA8/6T
        APj+kwD8/5QA//+UAP//lAD//5QA//+UAP//lAD//5QA//+UAP/+kwD8+5EA5e6KALbJdAB0hEwASDYf
        ADsPCABPAgEAdwAAAKgAAADYAAAA8wAAAP4FAgD+EgoA/i8bAP5bNAD+jFEA/7hqAP/XfAD/7IkA//eP
        AP/9kwD//5QA//+UAP//lAD//5QA//+UAP//lAD//5QA//+UAP//lAD//5QA//+UAP//lAD//5QA//+U
        AP//lAD//5QA//+UAP//lAD//5QA//+UAP//lAD//pMA/P6TAOH8kgCq948AW+2JACHSeQADAAAAAAAA
        AAAAAAAAAAAAAAAAAAAAAAAAAAAAAAAAAAAAAAAAAAAAAAAAAAAAAAAAAAAAAAAAAAAAAAAAAAAAAAAA
        AADUewAC7qEJIfixDVz8uxGu/r8S5P/BEv//wRL//8ES///AEv//wBL//8AS//+/Ev//vxL//r0R5/y4
        D7P4rAtk8J4HJ9h9AAUAAAAAAAAAAAAAAAAAAAAAAAAAAAAAAAAAAAAAAAAAAAAAAAAAAAAAAAAAANl9
        AAPtkgMR9Z8HM/qqCmr8sQyn/bUN1/63DvL+uA78/7gP//+4D///uA7//7cO//+3Dv//tw7//bUN/vev
        Df3hngv8uX8K/IZaDPxZPhP9PS8d/jAsJv4qKSj2IyMj3hgYF7AODQx7DQkDTScXADNmQAEysHIESt+U
        B3f0pQms+60K2P6wC/L+sQv8/7AM//+wC///sAv//7AL//+vC///rwv//q8K/P6uCvf+rQrq/qsJ2/2p
        Ccr9qAjA/agIwP2pCMn+qgnX/qoJ5P6rCe/+qwn3/qsJ/P+rCf//qwn//6sJ//+qCf//qgn//agI/vek
        CP7mlwf+yIEF/ptiBf5pQgb9PSkK/CEYDfARDwzTCAgHngMDA2cAAAA5AAAAHQEBAAwJBgAEOiMAAp5d
        AATehAET85UDO/qdBHr9oQW9/qMG6f6jBvz/owb//6MG//+jBv//ogb//6IF//+iBf//oQX//6EF//+h
        Bf/+oAT8/qAE9/6fBPD+nwTr/p4E6P2eBOj+ngTr/p4D8P6eA/X+ngP1/p0D6v2cA+H9nAPc/pwD5v6c
        A/P+nAP8/5wD//+cA///nAP//5sD//+bAv//mwL/8pMC+9KAAfWWXADtVjYA6yMXAPEKBwD5AQEA/gAA
        AP8AAAD/AAAA/wAAAP8AAAD/AgEA/wwHAP8mFgD/UC8A/4VNAP+0agD/1n0A/+yKAP/3kAD//ZQA//+U
        AP//lAD//5QA//+UAP//lAD//5QA//2TAP77kgD7+JAA9/ePAPP3jwDv+JAA7PmQAOT6kQDZ+5EAz/yS
        AM/9kgDY/ZMA4f6TAOf9kwDn/ZMA6/2TAPD+kwD3/pMA/P+UAP//lAD//5QA//uRAOrtigC/yHQAfYRM
        AFA2HwBBDwgAVQIBAH4AAACuAAAA2wAAAPQEAgD+EQkA/S0aAP1aNAD9j1MA/r9vAP/hggD/8owA//qR
        AP/9kwD//5QA//+UAP//lAD//5QA//+UAP/9kwD/+pEA//aOAP/yjAD+74sA/u6KAP3uigD97ooA/O+L
        APvwiwD5840A+PePAPn7kQD8/ZMA/f+UAP//lAD//5QA//+UAP/+kwDm+5IAsfaOAGDqiAAkzHYABAAA
        AAAAAAAAAAAAAAAAAAAAAAAAAAAAAAAAAAAAAAAAAAAAAAAAAAAAAAAAAAAAAAAAAAAAAAAAAAAAAAAA
        AAAAAAAA1HsAAu6hCSH4sQ1c/LsRrv6/EuT/wRL//8ES///BEv//wBL//8AS///AEv//wBL//78S//69
        Eef8uA+z+KwLZPCeByfYfQAFAAAAAAAAAAAAAAAAAAAAAAAAAAAAAAAAAAAAAAAAAAAAAAAAAAAAAM94
        AALjhwEL8ZkFJ/emCVn7sAyb/bUO0f64DvH+uQ78/7kP//+4D///uA///7gO//+3Dv//tw7//7cO//qz
        Df3qpgv7x4oK+JZmDPlkRhL7QzQc/TMtJf4uLCr/Kysq+yYmJugdHRzBFBIPjBcQBV09JgBHhVYDUsiF
        BnnroAms+awK2P2wC/L+sQv8/7EM//+xDP//sAv//7AL//+wC//+rwv8/q8K9/6tCun+rArZ/qoJvv2n
        CKT7oweI+qEGePqgBnf7owaF/KYHm/2oCLD9qQjE/qkJ2f6qCer+qwn3/qsJ/P+rCf//qgn//6oJ//+q
        Cf/9qAj/96QI/+aXB//Efgb+kl0F/F07CPo0IgntGhMJ0AwJBp0EBAJoAAAAOwAAAB4DAgANEQsABVIx
        AAO1awAK5owCJ/eZBF38nwWi/qIG2v6jBvf/pAb//6MG//+jBv//owb//6IG//+iBf//ogX//6IF//6h
        Bfz+oQX3/qAE6v2fBNr8nQTH/JwEvPucBLf8nAS3/JwDvf2cA8j9nQPa/p0D6v6dA/X+nQP3/p0D+P6d
        A/r+nQP8/5wD//+cA///nAP//5wD//+bA///mwP//5sC//KTAvvTgQH1mWAA7Fs7AOopHADvDgoA9wMC
        AP0AAAD/AAAA/wAAAP8AAAD/AAAA/wcEAP8bEAD/RCgA/3xIAP+0agD/3IEA//KOAP/6kwD//ZQA//+V
        AP//lAD//5QA//+UAP//lAD//ZMA/vqRAPzzjQD464gA8OOEAOXgggDY4YIAzeaFAMPriAC08IsAofON
        AJD3jwCP+pEAnPySAKv8kgCz/JIAtfySALz8kgDJ/ZMA2/6TAOv+kwD3/pMA/P+UAP/6kQDr7IkAwcVy
        AICBSwBTNR4ARA8IAFsCAQCFAAAAtwAAAOECAQD3DAYA/SUVAPxRLwD8ilAA/b5uAP7khAD/9o8A//2T
        AP//lAD//5QA//+UAP//lAD//5QA//2TAP/6kQD/8owA/+eGAP/ZfgD/zncA/sZzAP7DcQD9wnAA/MNx
        APrGcwD1zHYA7tR7AOnfgQDn7IkA7PaOAPL8kgD5/pMA/f+UAP//lAD//pMA5vuSALH1jgBg6YcAJMl0
        AAQAAAAAAAAAAAAAAAAAAAAAAAAAAAAAAAAAAAAAAAAAAAAAAAAAAAAAAAAAAAAAAAAAAAAAAAAAAAAA
        AAAAAAAAAAAAANR7AALuoQkh+LENXPy7Ea7+wBLk/8ES///BEv//wRL//8AS///AEv//wBL//8AS//+/
        Ev/+vRHn/LgPs/isC2Twngcn2H0ABQAAAAAAAAAAAAAAAAAAAAAAAAAAAAAAAAAAAAAAAAAAAAAAANd9
        AALpiwEK8pYEHvijCEn7rAuE/bQNwv63Dur+uQ/8/7kP//+5D///uA///7gP//+4Dv//tw7//7cO//22
        Dv3zrQz515YK86dzC/BzUBDySzkb+DcwJfwvLiv+LS0t/ywsLP0oKCjwIiEg0BwYE58mGghzWDgDZKFq
        BXrYkwip86gK1fywC/L+sQv8/7EM//+xDP//sQz//7AL//+wC//+rwv8/q4K8v2tCt/9qwnA/KgIoPyl
        B3r6oQZd+ZwERPiaAzj5mgM3+p0EQfugBVH7ogZl+6QHfvulCKD8pwjC/akJ4P6qCfP+qgn8/6oJ//+q
        Cf//qgn//6oJ//2oCP/3owj/4pQH/rp4BfuDUwX2UDIG5ykbBsoTDQSbBwUCaAIBADwBAQAfBgQADiAU
        AAZtQQAFxncBFOuQAz34nAR9/KEFwP6jBuv+pAb8/6QG//+jBv//owb//6MG//+jBv//ogb//qIF/P6h
        Bff9oAXq/Z8E2fyeBL38nQSh+5sDg/qZA3L6mANp+pgCafuZAnP7mQKE/JsDov2cA77+nAPa/p0D6v6d
        A/f+nQP8/50D//+dA///nAP//5wD//+cA///mwP//5sD//+bAv/zlAL71IIB9ZxiAOxfPwDpLSAA7REM
        APYEAwD8AAAA/wAAAP8AAAD/AAAA/wMCAP8SCgD/Mx0A/2g9AP+kYAD/1n4A//KOAP/9lQD//5UA//+V
        AP//lQD//5QA//+UAP/9kwD++pEA/vKMAPvnhgD31nwA7cVyANy2aQHEsGYBrLJnAZW8bQGByHQBbdR7
        AVrgggBL7IkASfWOAFL5kQBd+pEAZPqRAGf7kQBz+5IAhv2SAKX9kwDA/pMA2/6TAOv+kwD3+pEA6euI
        AMHDcQCCf0kAVjQeAEcPCABfAgEAiwAAAL4AAADlBwQA+BsPAPtEJwD6e0cA+7ZpAPzgggD+9o8A//2T
        AP//lAD//5QA//+UAP//lAD//5QA//2TAP/3jwD/64gA/9Z8AP++bgD/ol4A/45SAP6ASgD+e0cA/XlG
        APt6RwD3f0oA7YlPAN6ZWQDQsGYAx8x2AMrigwDU8owA4vmQAO79kwD4/pMA/P6TAOb7kgCx9Y4AYOmH
        ACTJdAAEAAAAAAAAAAAAAAAAAAAAAAAAAAAAAAAAAAAAAAAAAAAAAAAAAAAAAAAAAAAAAAAAAAAAAAAA
        AAAAAAAAAAAAAAAAAADUewAC7qEJIfixDVz8vBGu/sAS5P/BE///wRL//8ES///BEv//wBL//8AS///A
        Ev//vxL//r0R5/y4D7P4rAtk8J4HJ9h9AAUAAAAAAAAAAAAAAAAAAAAAAAAAAAAAAAAAAAAAAAAAANt/
        AAHpiwEJ8JYEHPWgB0L5qgp5/LENs/62DuD+uQ/3/7kP//+5D///uQ///7gP//+4D///uA7//7cO//62
        Dv35sg335qIL7L6DCuKGXA3fVj4W6TsxIvUxLir8Ly4u/i4uLv8tLS3/Kyoq9iYlJN4lHxi0OScLjnFK
        BYW2egag5J0KzPitC+3+sQz8/7IM//+xDP//sQz//7EM//+wC//+sAv8/q8L8v6tCtj9qgmx/KYHgfqi
        Blr3nQU685cEJe6PAhbpiQAP6ooADu6PAhTzlQMc9JkEKfSaBTz1nQZb+KEHhvulCLj9qAjh/qoJ9/+q
        Cf//qgn//6oJ//+qCf//qQn//agI//KgB/7Wiwb7pmkE9G5EA+I/JgPEHxICmA0IAWgEAgA+AwIAIQsI
        AA8yHwAIi1QAC9SCAibxlgRc+p8Fov2iBtr+pAb3/6QG//+kBv//owb//6MG//+jBv//owb//6IG//6i
        Bff+oQXn/Z8Ex/ydBKP6mwN5+ZkDWviWAj/3lAIx9ZMBK/WTASv2lAEy+JUCQPmXAlz7mQJ8/JoDof2b
        A8H+nAPf/p0D8v6dA/z/nQP//5wD//+cA///nAP//5wD//+bA///mwL/85QC+9WDAfWeZADrYkIA6DEj
        AOwSDgD1BAQA/AAAAP8AAAD/AAAA/wIBAP8KBgD/JBUA/1IwAP+QVAD/xnUA/+uLAP/6kwD//5YA//+V
        AP//lQD//5UA//+UAP/9kwD+948A/uqIAPzVewD4vG0A8Z9cAOGITwHJdUQBp25AAoVwQQJle0cCTItQ
        AjeeXAImtmoBG9J6ABjmhQAd8IsAI/ONACf0jQAq9Y4AM/aPAEP4kABf+pEAfvuSAKL8kgC//JIA1/iQ
        ANHohgCyv24AentHAFMzHQBIDggAYAIBAIwAAAC+BAIA5BIKAPYyHQD5aDwA+aNeAPrWfAD88owA/v2T
        AP//lAD//5QA//+UAP//lAD//5QA//2TAP/3jwD/5oUA/8p1AP+mYAD/g0wA/2I5AP9MLAD+PCMA/jYf
        AP00HgD8NR8A+DoiAOxFJwDVVzIAuXJCAKKYWACcvW0Aodx/ALTuigDH+JAA3fySAOn9kgDa+pEAqPWO
        AFvphwAizHYABAAAAAAAAAAAAAAAAAAAAAAAAAAAAAAAAAAAAAAAAAAAAAAAAAAAAAAAAAAAAAAAAAAA
        AAAAAAAAAAAAAAAAAAAAAAAA1HsAAu6hCSH4sQ1c/LwRrv7AEuT/wRP//8ES///BEv//wRL//8AS///A
        Ev//wBL//78S//69Eef8uA+z+K0LZPCeByfYfQAFAAAAAAAAAAAAAAAAAAAAAAAAAAAAAAAAAAAAANJ5
        AAHoiwIH8pgEGvejBz/6qwp0/LEMrf22Dtn+uA/z/rkP/P+5D///uQ///7kP//+4D///uA///7gP//63
        Dv37sw727qkM5tCQCdCdawnDZUYPx0EyG9wyLifxMC8t/C8vL/8uLi7/Li4u/ywsLPorKSbpLyccyU01
        D6yIWgipyIgIwu2kC+T8sAz4/7IM//+yDP//sQz//7EM//+xDP//sAz//rAL9/6uCuD9qgmy+6QHeved
        BUfylwQl648CEeSHAQjZfgAD1XwAAtV8AALXfQAC2n4AA9+EAQjmiwIS7JIDJ/KZBU/3oAaI+6YIw/2p
        COv+qgn8/6oJ//+qCf//qgn//6kJ//+pCP/6pgj+6ZkH+8R+BfSPWQPiWTYBwy8bAJgVDABpCAUAPwYE
        ACITDAARRisAC59hARbbiAM88pkEe/qgBr79owbq/qQG/P+kBv//pAb//6MG//+jBv//owb//6MG//6i
        Bfz+oQXq/Z8FxvucBJH5mQNh95YCOvOSAiPujQES6YgAC+aFAAfkhAAH5IUAC+iJABTvjgEl9JIBO/iW
        Alz6mAKD/JoDsf2bA9j+nAPy/pwD/P+cA///nAP//5wD//+cA///mwP//5sC//OUAvvVgwH1n2YB62RD
        AOgyJADsEw8A9QUEAPwAAAD/AAAA/wAAAP8EAgD/FQwA/z0kAP93RQD/tWoA/+CEAP/3kgD//ZUA//+W
        AP//lQD//5UA//+VAP/9lAD/95AA/uWFAP3IdAD6ol4A9X5JAO1eNgDcRykBvzcgAZUwGwJrLhoCRzId
        Aiw7IgIZSywCDWc8AgaRVAEEvW0ABNZ8AATfgQAF4oMAB+mHAAzwiwAW9o4AKPiQAD75kABd+pEAfPqR
        AJz0jQCi4YMAkLZpAGdyQgBMLxsARg4IAF4CAQCHAgEAtwoGAN4kFADxUS8A9o9TAPfGcwD664gA/fqR
        AP7/lAD//5QA//+UAP//lAD//5QA//2TAP/3jwD/5YQA/8VyAP+aWQD/bkAA/0kqAP8tGgD/GxAA/hEK
        AP4NBwD9CwYA/QwHAPoPCADtFQwA0iETAKo3HwCHWzQAcYZOAGu1aQB2130Aiu2JAKj3jwC9+pEAufmQ
        AI70jgBO6ocAHNB4AAMAAAAAAAAAAAAAAAAAAAAAAAAAAAAAAAAAAAAAAAAAAAAAAAAAAAAAAAAAAAAA
        AAAAAAAAAAAAAAAAAAAAAAAAAAAAANR7AALuoQkh+LENXPy8Ea7+wBLk/8IT///BEv//wRL//8ES///A
        Ev//wBL//8AS///AEv/+vRHn/LgPs/itC2Twngcn2H0ABQAAAAAAAAAAAAAAAAAAAAAAAAAAAAAAAAAA
        AADiiQIG8pkFF/ilCDz7rApx/LINqv22Dtj+uQ/y/rkP/P+6D///uQ///7kP//+5D///uQ///7gP//+4
        D//9tg749a8N59+cCsizegeod08HmkYxD6kwKR3KLSso6S8vLvowMDD/Ly8v/y4uLv8tLS39Liwo8Tku
        H9tfQhHGm2gKxtSRCdrzqQvx/rIM/f+yDP//sgz//7EM//+xDP//sQz//rAL/P6uC+v9qwrD+6UIhfie
        BUnylAIe54kBCtV8AAIAAAAAAAAAAAAAAAAAAAAAAAAAAAAAAAAAAAAAwnAAA9R9AAzkjAMp75kFX/ei
        B6P8pwja/qoI9/+qCf//qgn//6oJ//+pCf//qQj//agI/vOgB/zYjAX1qmsD5HNGAcRCJwCaIRMAaw8J
        AEIJBgAjGxEBElg2AQ6ybgIk444DVfadBZz8ogbX/qQG9/+kBv//pAb//6QG//+kBv//owb//6MG//6j
        Bfz+ogXy/aAF0fudBJz3mANd8pMCL+uLARLkhgAH1HsAAr9vAAEAAAAAAAAAAMRyAAHYfQAD5YYACO6M
        ABL1kgEn+ZUCSPyYAnv9mgOz/pwD4P6cA/j/nAP//5wD//+cA///nAP//5sD//+bA//zlAL71YQC9aBm
        AetlRADoMyUA7BMPAPUFBAD8AAAA/wAAAP8AAAD/CQUA/yQVAP9YNAD/mFkA/9F7AP/xjgD//ZUA//+W
        AP//lgD//5UA//+VAP//lQD/+pIA/+qIAP7IdAD8mlkA+Wk9APVDJwDwKBcA4RoPAMMSCgCTDggBZA0H
        AT0NCAEkEAkBEhYNAQggEwEDAAAAAAAAAAAAAAAAAAAAAAAAAADPeAAC2X4ABOWFAArtiQAU840AJvWO
        ADvzjQBU6IcAXtB5AFqgXQBIYTgAPigXAEIMBwBaAgEAggYDAK8UCwDWOiEA6nFBAPSxZwD334EA+/eP
        AP79kwD+/5QA//+UAP//lAD//5QA//+UAP/6kQD/64gA/8h0AP+ZWAD/ZToA/zwjAP8gEgD/DwgA/wYD
        AP8CAQD/AAAA/wAAAP8AAAD+AQAA8QQCANQJBQClEwsAeCcXAFZKKgBFfUgAQ7BmAEzYfQBl7YkAe/WO
        AH/2jwBi8owANuaFABPOdwACAAAAAAAAAAAAAAAAAAAAAAAAAAAAAAAAAAAAAAAAAAAAAAAAAAAAAAAA
        AAAAAAAAAAAAAAAAAAAAAAAAAAAAAAAAAADUewAC7qEJIfixDVz8vBGu/sAS5P/CE///wRL//8ES///B
        Ev//wBL//8AS///AEv//wBL//r0R5/y4D7P4rQtk8J4HJ9h9AAUAAAAAAAAAAAAAAAAAAAAAAAAAAAAA
        AADNdwAC6ZEDEPWhBzH6rApp/LMNpf23Dtb+uQ/y/roP/P+6D///ug///7kP//+5D///uQ///7kP//+4
        D//+uA78+rMO7O2nDMvLiwidkV8EelAzBHErHw2JIx8asykoJ94uLi72MDAw/zAwMP8vLy//Li4u/zEu
        KfdDNSDpb00T26x1C93fmQrq+K0M+P+yDP//sgz//7IM//+xDP//sQz//7EM//6wC/j+rQrb/KgJpPig
        Bl/wlQQo4YUAC8l1AAIAAAAAAAAAAAAAAAAAAAAAAAAAAAAAAAAAAAAAAAAAAAAAAACtZAAEzHsBFOKN
        BD7vmwZ++KQHwPyoCOv+qgj8/6oJ//+qCf//qgn//6kI//+pCP/7pgj+6ZkH+cV/BOqQWgLLXDcBnzEd
        AG8YDgBEDgkBJiEVARVnQAEVvHUCNOeRBG33ngW1/aMG5f6lBvz/pAb//6QG//+kBv//pAb//6MG//+j
        Bv/+owX3/qEF3/2fBaz6mwRs8pMCMuaIARHReQADv28AAQAAAAAAAAAAAAAAAAAAAAAAAAAAAAAAALdq
        AAHSeQAD54cAC/GOAB/4lQJN+5gCjP2bA8v+nAPw/50D//+cA///nAP//5wD//+bA///mwP/85QC+9aE
        AvWgZwHrZUUA6DMlAOwUDwD1BQQA/AAAAP8AAAD/AgEA/xAJAP82HwD/c0MA/7VrAP/khwD/+pQA//+W
        Af//lgD//5YA//+WAP//lQD//ZQA//KNAP/VfAD+ol4A/Gk9APo4IAD5Gw8A9wwHAOoHBADKBAIAlgMC
        AGQDAgA7AgIAIgMCABEEAwAHBQMAAgAAAAAAAAAAAAAAAAAAAAAAAAAAAAAAAAAAAADMdgAB1XsAA+CC
        AAnlhAAS44MAINJ6ACmxZwAtfkkALEYpADAcEAA+CAUAWAMBAH8LBgCpIRMA0FEvAOaOUgDyy3UA+O6K
        APz9kwD+/5QA//+UAP//lAD//5QA//+UAP/9kwD/8owA/9V7AP+jXgD/aj0A/zkhAP8aDwD/CgYA/wMC
        AP8AAAD/AAAA/wAAAP8AAAD/AAAA/wAAAPIAAADWAQEApQUDAHQNBwBMHRAAMkAlACR3RQAjsmcAL9d8
        ADzohgBC7YkANOqIAB3gggAKynUAAQAAAAAAAAAAAAAAAAAAAAAAAAAAAAAAAAAAAAAAAAAAAAAAAAAA
        AAAAAAAAAAAAAAAAAAAAAAAAAAAAAAAAAAAAAAAA1HsAAu6hCSH4sg1c/LwRrv7AEuT/whP//8ET///B
        Ev//wRL//8ES///AEv//wBL//8AS//69Eef8uA+z+K0LZPCeByfYfQAFAAAAAAAAAAAAAAAAAAAAAAAA
        AADIdAAC44gBCfOcBiX6qQlX/bMMmf63DtD+ug/x/roP/P+6EP//uhD//7oP//+5D///uQ///7kP//+5
        D//+uA78/bYO8fWvDdPhnQuls3gGcW5GAlIwHQFQGBIJbhoYFp0lJCTPLS0s7zAwMP0wMDD/Ly8v/y8v
        Lv4zLyj5Szsf8HxXEum6gAzs56AK9PuwDPz/sgz//7IM//+yDP//sgz//7EM//+xDP/+rwvw/awKyfum
        CIX3nQVC7o8CFd2AAAQAAAAAAAAAAAAAAAAAAAAAAAAAAAAAAAAAAAAAAAAAAAAAAAAAAAAAgksAAa5n
        AArQgAMo5ZIFYPKfB6X6pgjc/qkI+P+qCf//qgn//6oJ//+pCf//qQj//agI/vOgB/vYjAXuq20D0XVI
        AaREKAByIRQARhMNAScoGgEXd0oBHsZ8A0XrlQSG+aAGyf2kBvD/pQf//6UG//+kBv//pAb//6QG//+j
        Bv//owb//qIF7/2gBcj7nQSG9pcDRuyNARjZgAAGAAAAAAAAAAAAAAAAAAAAAAAAAAAAAAAAAAAAAAAA
        AAAAAAAAAAAAANJ6AAPpiAAO9JEBNPqXAnP9mgO9/pwD6/+dA///nAP//5wD//+cA///nAP//5sD//OU
        AvvWhAL1oGYB62VEAOgzJQDrEw8A9QUEAPwAAAD/AAAA/wUDAP8ZDwD/SSsA/4tRAP/JdwD/740A//2W
        AP//lgH//5YB//+WAP//lgD//5UA//qSAP/nhwD/vG0A/n9KAP1FKAD7GxAA/AgFAPwCAQDvAQAAzwEA
        AJgBAQBkAQEAOgICACICAgARAwMABwMDAAIAAAAAAAAAAAAAAAAAAAAAAAAAAAAAAAAAAAAAAAAAAAAA
        AADFcgABxnMAA7tsAAafXAALeUYAEU4tABkpFwAmEAkAOgUDAFYEAgB9EQoApTAcAMxnPADjpmAA8tt/
        APn2jgD9/5QA//+UAP//lAD//5QA//+UAP//lAD/+pEA/+WFAP+6bAD/fUgA/0QnAP8cEAD/CQUA/wIB
        AP8AAAD/AAAA/wAAAP8AAAD/AAAA/wAAAP8AAADyAAAA1QAAAKQBAAByAwEASAgEAC0XDQAaPCIAEXpH
        ABGzaAAV1XsAGOGCABPigwAL130ABAAAAAAAAAAAAAAAAAAAAAAAAAAAAAAAAAAAAAAAAAAAAAAAAAAA
        AAAAAAAAAAAAAAAAAAAAAAAAAAAAAAAAAAAAAAAAAAAAANR7AALuoQkh+LINXPy8Ea7+wBLk/8IT///B
        E///wRL//8ES///BEv//wBL//8AS///AEv/+vRHn/LgPs/itC2Twngcn2H0ABQAAAAAAAAAAAAAAAAAA
        AADFcgAB4YcCB++WBBr3pAhF+64Lgf22DsD+uQ/p/rsP/P+7EP//uhD//7oQ//+6D///ug///7kP//+5
        D//+uA78/rcO8fqzDdbupwyo0Y8JcpVhBEZLLgE0GQ4AOg0KBlkTExKIISEgvisrK+YwMDD6MTEx/zAw
        MP8wLy7+Ni8m+lI+G/WGXRDyxIcL9e2lC/r9sgz+/7MM//+yDP//sgz//7IM//+xDP//sQz//q8L6/2s
        Crz6pAdx9psFMemKAQvTegABAAAAAAAAAAAAAAAAAAAAAAAAAAAAAAAAAAAAAAAAAAAAAAAAAAAAAAAA
        AACOUgAFt24BF9eHBEXrmAaI96MHyv2oCPH/qgn//6oJ//+qCf//qQn//6kI//+pCP/6pQj96JgG8sN+
        BNeNWAKrVzUBeCoZAEoYEAEqLBwBGoFRAijKgARW7pgFnvqhBtj+pQb4/6UH//+lB///pAb//6QG//+k
        Bv//owb//6MG//6iBen9oAW4+pwEbPOUAi3ghAAJuWsAAQAAAAAAAAAAAAAAAAAAAAAAAAAAAAAAAAAA
        AAAAAAAAAAAAAAAAAADMdgAB5YUACPKQASv5lgJn/JoDtv6cA+j/nQP//5wD//+cA///nAP//5wD//+b
        A//zlAL71YQC9aBmAetkQwDoMiQA6xMPAPUFBAD7AAAA/wAAAP8HBAD/IxQA/1s1AP+fXgD/2YAA//aS
        AP//lwH//5YB//+WAf//lgD//5YA//2VAP/zjgD/1HwA/55cAP5fNwD+KhgA/QwHAP4CAQD+AAAA8AAA
        AM8BAQCYAgIAZAICADoDAwAiBAQAEQQEAAcFBQACAAAAAAAAAAAAAAAAAAAAAAAAAAAAAAAAAAAAAAAA
        AAAAAAAAAAAAAAAAAAB4RQABXTYABD8kAAkkFQASEQoAIQYDADcCAQBVBgMAexgOAKFBJQDGfEgA4Lts
        APLnhgD6+pEA/v+UAP//lAD//5QA//+UAP//lAD//5QA//WOAP/VewD/nFoA/1o0AP8nFgD/CwYA/wIB
        AP8AAAD/AAAA/wAAAP8AAAD/AAAA/wAAAP8AAAD/AAAA8gAAANUAAACkAAAAcgAAAEcBAAArBgMAGBcN
        AAw+JAAHd0UABqZgAAa+bgAFxXIAA7xtAAEAAAAAAAAAAAAAAAAAAAAAAAAAAAAAAAAAAAAAAAAAAAAA
        AAAAAAAAAAAAAAAAAAAAAAAAAAAAAAAAAAAAAAAAAAAAAAAAAADUewAC7qEJIfiyDVz8vBGu/sAS5P/C
        E///whP//8ES///BEv//wRL//8AS///AEv//wBL//r0R5/y4D7P4rQtk754HJ9d9AAUAAAAAAAAAAAAA
        AAAAAAAA4YkCBu+YBRf3pAg8+60Lc/20DbD+uQ/f/rsP9/+7EP//uxD//7oQ//+6EP//ug///7oP//+5
        D//+uQ/8/rcO8vu0Ddb1rAyp45wJcrp7BkNzSAImLhwAIAwHACsGBQNHDQ0NchoaGqYnJyfWLi4u8jEx
        Mf0xMTH/MS8s/jkwI/tYPxb5jmEN+MqLCvrwpwv9/7MM//+zDP//sgz//7IM//+yDP//sQz//rEL/P6u
        C+P8qgmt+KIHYPGWBCbfgQAGAAAAAAAAAAAAAAAAAAAAAAAAAAAAAAAAAAAAAAAAAAAAAAAAAAAAAAAA
        AAAAAAAAdEMAA59eAA/KfgM25JMFdfWhB778qAjr/6oJ//+qCf//qgn//6kJ//+pCP//qQj//agI/vCd
        B/XRiAXcnWMDsGU+AXwyHgBNHBIBLC8eARyGVgIvzoMEYvCaBa37ogbi/qUG/P+lB///pQf//6QG//+k
        Bv//pAb//6QG//6jBfz+ogXh/aAFqfmbBFrykwIh2n4ABAAAAAAAAAAAAAAAAAAAAAAAAAAAAAAAAAAA
        AAAAAAAAAAAAAAAAAAAAAAAAz3gAAeaFAAfykAEp+ZYCZfyaA7T+nAPn/50D//+cA///nAP//5wD//+c
        A///mwP/85QC+9WDAvWfZQHrY0IA6DEjAOsSDgD1BAQA+wAAAP8AAAD/CwYA/y0aAP9rPwD/smkA/+SH
        AP/7lQD//5cB//+XAf//lgH//5YA//+WAP/7kwD/6YkA/8FwAP+ETQD+RikA/hoPAP4GAwD+AAAA/gAA
        APABAADPAgIAmAQDAGUFBAA7BgUAIggHABEKCAAHDAkAAgAAAAAAAAAAAAAAAAAAAAAAAAAAAAAAAAAA
        AAAAAAAAAAAAAAAAAAAAAAAAAAAAACETAAIVDAAGCwYADwUDAB8CAQA2AgEAVQkFAHkeEQCeTCwAwopQ
        AN7IdADx7ooA+/2TAP7/lAD//5QA//+UAP//lAD//5QA//+UAP/wiwD/yXQA/4VNAP9CJgD/FgwA/wQC
        AP8AAAD/AAAA/wAAAP8AAAD/AAAA/wAAAP8AAAD/AAAA/wAAAPIAAADVAAAApAAAAHIAAABIAAAALAEA
        ABgFAwALFQwABTggAAJtPwABlVYAAQAAAAAAAAAAAAAAAAAAAAAAAAAAAAAAAAAAAAAAAAAAAAAAAAAA
        AAAAAAAAAAAAAAAAAAAAAAAAAAAAAAAAAAAAAAAAAAAAAAAAAAAAAAAA1HsAAu6hCSH4sg1c/LwRrv7A
        EuT/whP//8IT///BEv//wRL//8ES///AEv//wBL//8AS//69Eef9uA+0+K0LZO+eByfWfAAFAAAAAAAA
        AAAAAAAA0XkAAuiRBBD0oQgx+q0Lafy0Dab+uA/X/roP8v67EPz/uxD//7sQ//+7EP//uhD//7oP//+6
        D//+uQ/8/rgO8/21Ddj5rwyr76MJc9SLBkCZYAMfTC0AEhcNABQFAwAhAgEBOAgICF0UFBSOIiIiwiws
        LOgwMDD6MTEx/zIvLP48MSH9XkET+5NjCvvOjQn88agL/v+zDf//swz//7IM//+yDP//sgz//7IM//6w
        C/j9rgrY/KkJnfmhBlPxlQMe4YMABAAAAAAAAAAAAAAAAAAAAAAAAAAAAAAAAAAAAAAAAAAAAAAAAAAA
        AAAAAAAAAAAAAFEuAAKDTAAJvXYDLd6PBWnzoAe3+6cI6P+qCf//qgn//6oJ//+qCf//qQj//6kI//+p
        CP/1oQf33I8G4attA7ZxRgKBOiMBUR8UAS8yIQEfiFcDNM6EBGnwmwa1+6MG5/+lB///pQf//6UH//+k
        Bv//pAb//6QG//+kBv/+owX3/aEF1vueBJj2mQNN648CGcx2AAIAAAAAAAAAAAAAAAAAAAAAAAAAAAAA
        AAAAAAAAAAAAAAAAAAAAAAAAAAAAANJ5AAHnhgAG8pABKPmWAmX8mgO0/pwD5/+dA///nQP//5wD//+c
        A///nAP//5sD//OUAvvUgwL1nGMB62A/AOguIADsEQ0A9gQDAPwAAAD/AgEA/w8JAP83IAD/eEcA/75x
        AP/riwD//ZYB//+XAf//lwH//5YB//+WAP//lgD/95EA/96CAP+sZAD/bT8A/zQeAP8RCgD/AgEA/wAA
        AP0BAQDuAwIAzQcEAJgKBwBlDQkAPREMACQWDwATHhQACCkaAAM6JAABAAAAAAAAAAAAAAAAAAAAAAAA
        AAAAAAAAAAAAAAAAAAAAAAAAAAAAAAAAAAAvGwACGw8ABg4IAA8GAwAfAgEANgIBAFULBgB4IxQAnVUx
        AMCTVQDd0HgA8vGMAPv/lAD//5QA//+UAP//lAD//5QA//+UAP/9kwD/64gA/71tAP91RAD/Mx4A/wwH
        AP8AAAD/AAAA/wAAAP8AAAD/AAAA/wAAAP8AAAD/AAAA/wAAAP8AAADyAAAA1QAAAKMAAAByAAAARwAA
        ACwAAAAYAAAACwQCAAUPCAABAAAAAAAAAAAAAAAAAAAAAAAAAAAAAAAAAAAAAAAAAAAAAAAAAAAAAAAA
        AAAAAAAAAAAAAAAAAAAAAAAAAAAAAAAAAAAAAAAAAAAAAAAAAAAAAAAAAAAAANR7AALuoQkh+LINXPy8
        Ea7+wBLk/8IT///CE///wRP//8ES///BEv//wRL//8AS///AEv/+vRHn/bkPtfuuC2X0oAco3oAABgAA
        AAAAAAAAz3gAAumLAQr0nQYm+aoKWPyzDZr9uA/Q/rsQ8f68EPz/vBD//7sQ//+7EP//uxD//7oQ//+6
        EP//ug///rkP+P62DuH8sQyz96gJeOeXBkG+dwMdc0UADCwZAAkLBgAOAgEAGQAAACwDAwNJDQ0NdRoa
        GqknJyfXLi4u8zExMP00MCr+QTMf/GZGEPycaAn805EI/fOpC/7/sw3//7MM//+yDP//sgz//7IM//+y
        DP/+sAvx/a0KyfumCIX3nQVB7Y8CFNp+AAMAAAAAAAAAAAAAAAAAAAAAAAAAAAAAAAAAAAAAAAAAAAAA
        AAAAAAAAAAAAAAAAAAA9IwABdkQAB7l0AyrdjwVm8qAHtfunCOf/qgn//6oJ//+qCf//qgn//6kJ//+p
        CP//qQj/+KMH+eKUBuW3dQS9fE4CiEMpAVYjFwEzOCUBI4tZAjjPhARt8JsGt/ujBuj/pQf//6UH//+l
        B///pQb//6QG//+kBv//pAb//qMF8P2hBcf7nQSB9ZcDPOuMARHUewABAAAAAAAAAAAAAAAAAAAAAAAA
        AAAAAAAAAAAAAAAAAAAAAAAAAAAAAAAAAADOdwAB5IQABvCPASj4lgJl/JoDtP6cA+f/nQP//50D//+c
        A///nAP//5wD//+cA//ylAL704IC9JpgAetbOwDpKRwA7g4KAPcDAgD8AAAA/wQCAP8VDAD/QycA/4NN
        AP/HdgD/744A//+XAf//lwH//5cB//+WAf//lgH//5YA//WQAP/agAD/pWEA/2g8AP4zHQD+FQwA/QkF
        APwIBAD5CgYA6A4JAMcUDQCWGxEAaCIWAEMrGwAqOCMAF0wuAAxqQAAGl1kAA8VzAALgggAC6IYAAumH
        AALphwAC6YcAAumHAALphwAC5YUAAtR7AAKrYwADdUMABUcpAAkmFgASEgoAIQcEADcFAwBVDwgAeSoY
        AJ5eNgDBnFsA3tV7APLzjQD8/5QA//+UAP//lAD//5QA//+UAP//lAD/+5EA/+SEAP+xZwD/aj0A/ywZ
        AP8JBQD/AAAA/wAAAP8AAAD/AAAA/wAAAP8AAAD/AAAA/wAAAP8AAAD/AAAA8gAAANQAAACiAAAAcAAA
        AEcAAAAsAAAAGAAAAAwAAAAFAQAAAQAAAAAAAAAAAAAAAAAAAAAAAAAAAAAAAAAAAAAAAAAAAAAAAAAA
        AAAAAAAAAAAAAAAAAAAAAAAAAAAAAAAAAAAAAAAAAAAAAAAAAAAAAAAAAAAAAAAAAADUewAC7qEJIfiy
        DVz8vBGu/sAS5P/CE///whP//8ET///BEv//wRL//8ES///AEv//wBL//r0R6v25D7v7rwxv9KEIMOSI
        AQvFcgABynUAAueLAQnzmAQc+aYIR/yvDIP9tw7B/roQ6v68EPz/vBD//7wQ//+7EP//uxD//7sQ//+6
        EP//uhD//rkP/P63D+r9sw3C+asKhfGeB0nahwMeoWABC08tAAUXDQAFBQIACgAAABMAAAAjAQEBOwgI
        CGEUFBSSIiIixSwsLOkwMC/6NTAo/Uc2HP1xTQ/9qXIJ/duXCf72rAz+/7MN//+zDP//swz//7IM//+y
        DP//sgz//rAL6/2sCr35owdz8pgENOSHAA3KdQACAAAAAAAAAAAAAAAAAAAAAAAAAAAAAAAAAAAAAAAA
        AAAAAAAAAAAAAAAAAAAAAAAALxsAAWs+AAa1cgMo244GZPKgCLT7qAjn/6sJ//+qCf//qgn//6oJ//+p
        Cf//qQj//6kI//umCPzqmQfrxH8FxohXA5BMMAJcKBoBN0EpASiQXAI+0IUEcvCbBbr7owbp/6YH//+l
        B///pQf//6UH//+kBv//pAb//6QG//6iBev9oAW7+psDcPWVAjDrigAK3YAAAQAAAAAAAAAAAAAAAAAA
        AAAAAAAAAAAAAAAAAAAAAAAAAAAAAAAAAAAAAAAAzncAAeSEAAbwjwEo+JYCZfyaA7T+nAPn/50D//+d
        A///nAP//5wD//+cA///nAP/8pQC+9KBAvSWXQHsVjcA6iMXAPEKBwD5AQEA/QAAAP8GAwD/Gw8A/0ws
        AP+MUgD/zHkA//CPAf//lwH//5cB//+XAf//lgH//5YB//+WAP/2kQD/3oIA/7BnAP94RgD+SCoA/SsZ
        APsgEwD5IBIA8iMVAOEsGgDDOSIAnUosAHlcNwBccEIAR4ZPADafXgApuGwAHsx3ABTYfQAO3YAADN+B
        AAzfgQAM34EADN+BAAzfgQAM34EADOCCAAzegAAM0HgADa9lAA+BSgATUS8AGioYACYSCgA6CwYAVhQL
        AHk1HgCfaz4Aw6liAOHcgAD0948A/P+UAP//lAD//5QA//+UAP//lAD//5QA//aPAP/bfwD/o14A/183
        AP8mFgD/CAUA/wAAAP8AAAD/AAAA/wAAAP8AAAD/AAAA/wAAAP8AAAD/AAAA/wAAAPEAAADTAAAAoAAA
        AG4AAABFAAAAKgAAABcAAAALAAAABQAAAAEAAAAAAAAAAAAAAAAAAAAAAAAAAAAAAAAAAAAAAAAAAAAA
        AAAAAAAAAAAAAAAAAAAAAAAAAAAAAAAAAAAAAAAAAAAAAAAAAAAAAAAAAAAAAAAAAAAAAAAA1HsAAu6h
        CSH4sg1c/LwRrv7AEuT/whP//8IT///CE///wRL//8ES///BEv//wBL//8AS//6+EfD+uhDJ/LINiPio
        CkfulwUa4YcBCOGHAQnvlwQb9qMIQPutC3f9tQ6y/rkP4P68EPf/vBD//7wQ//+8EP//uxD//7sQ//+7
        EP//uhD//roP/P65D/H9tQ7R+7AMm/alCVrplAUnxHUBDHpGAAMtGgACCgUAAwEAAAcAAAAOAAAAGwAA
        AC8DAwNPDg4OfBwcHLEpKSneLy4s9jcvJf1OORf9fVUM/bl9Cf7lnwr/+7AM//+zDf//swz//7MM//+y
        DP//sgz//7IM//6wC+j8rAq2+KIHaPGWBCzfggAIxHEAAQAAAAAAAAAAAAAAAAAAAAAAAAAAAAAAAAAA
        AAAAAAAAAAAAAAAAAAAAAAAAAAAAACsZAAFnPAAGs3EDJ9uOBmPyoAiz+6gI5v+rCf//qgn//6oJ//+q
        Cf//qQn//6kI//+pCP/9qAj+7p0H78yFBsyOWwOVUTMCYCsbATpHLQEtlF0CQ9CFBHfwmwW9+6MG6v+m
        B///pQf//6UH//+lB///pAb//6QG//+kBv/+owXn/aAFtfmaA2bxkgIp34EABwAAAAAAAAAAAAAAAAAA
        AAAAAAAAAAAAAAAAAAAAAAAAAAAAAAAAAAAAAAAAAAAAAM53AAHkhAAG8I8BKPiWAmX8mgO0/pwD5/+d
        A///nQP//5wD//+cA///nAP//5wD//KUAvvSgAL0lFsB7FI0AOsfFADyCAUA+gAAAP4AAAD/CAQA/x8S
        AP9TMAD/k1YA/9B7AP/xjwH//5cB//+XAf//lwH//5cB//+WAf//lgD/+pMA/+uKAP/KdgD/nlwA/nZF
        AP1eNwD6VTIA91UyAO9aNADfZDsAyXREALGKUQCbn10AibJoAHrEcgBt1HwAYOKDAFLriQBC8YwAOPSO
        ADP1jgAy9o4AMvaOADL2jgAy9o4AMvaOADL1jgAy8owAM+qIADPafgA1umwANotRADZTMAA3JRUAQhIK
        AFkaDwB6QSUAoHpGAMa6awDk5YUA9vuRAP3/lAD//5QA//+UAP//lAD//5QA//+UAP/zjQD/03oA/5dX
        AP9WMQD/IRMA/wgEAP8AAAD/AAAA/wAAAP8AAAD/AAAA/wAAAP8AAAD/AAAA/wAAAP0AAADuAAAAzgAA
        AJsAAABqAAAAQgAAACkAAAAWAAAACwAAAAQAAAABAAAAAAAAAAAAAAAAAAAAAAAAAAAAAAAAAAAAAAAA
        AAAAAAAAAAAAAAAAAAAAAAAAAAAAAAAAAAAAAAAAAAAAAAAAAAAAAAAAAAAAAAAAAAAAAAAAAAAAANR7
        AALuoQkh+LINXPy8Ea7+wBLk/8IT///CE///whP//8ES///BEv//wRL//8AS///AEv/+vxH3/r0Q3/24
        D6/6sAxy9aQJPO6XBR/wmAQg96QIP/uuC3L9tQ2r/rkP2P67EPL+vBD8/7wQ//+8EP//vBD//7sQ//+7
        EP//uxD//roP/P65D/L9tg7W/LENpvmqCmr0nwcz5IwDEq9lAARTMAABEgoAAQIBAAIAAAAFAAAACgAA
        ABQAAAAlAQEBQQsLC2wYGBihJycn1S8tKvI4LyP9UzsU/IVaCv3ChQj+66QL//2yDP//sw3//7MN//+z
        DP//sgz//7IM//+yDP/+sAvn+6sKtPaiB2XslQQp2H0AB7tsAAEAAAAAAAAAAAAAAAAAAAAAAAAAAAAA
        AAAAAAAAAAAAAAAAAAAAAAAAAAAAAAAAAAAoFwABZToABrJxBCfajgZj8qAIs/uoCOb/qwn//6oJ//+q
        Cf//qgn//6oJ//+pCf//qQj//6kI//CfB/HPiAbQkV0EmVM1AmQtHAE9Sy8BMZVeAkjQhAR775oFv/uj
        Buv/pgf//6UH//+lB///pQf//6QG//+kBv//pAb//qMF5vygBbP4mgNj8ZICJ9+BAAUAAAAAAAAAAAAA
        AAAAAAAAAAAAAAAAAAAAAAAAAAAAAAAAAAAAAAAAAAAAAAAAAADNdwAB5IQABvCPASj4lgJl/JsDtP6c
        A+f/nQP//50D//+dA///nAP//5wD//+cA//ylAL70YAC9JJZAexQMQDrHBIA8wcEAPoAAAD/AAAA/wkF
        AP8hEwD/VzMA/5ZYAP/SfQH/8pAB//+XAf//lwH//5cB//+XAf//lgH//5YA//2VAP/2kQD/5IYA/8p2
        AP6uZgD9nFsA+5VXAPeWVwDwmloA5qVgANq0aQDQx3QAytZ9AMTigwC+6YgAt/CLAKz0jgCc948Ah/mQ
        AHn6kQBy+pEAcvqRAHL6kQBy+pEAcvqRAHL6kQBy+pEAcvmQAHL2jwBy74oAc9t/AG61aQBhd0UAUToi
        AE0ZDgBbHxIAe0kqAKKETADIxHIA5+yIAPj9kwD+/5QA//+UAP//lAD//5QA//+UAP//lAD/8YsA/853
        AP+PUwD/Ty4A/x0RAP8HBAD/AAAA/wAAAP8AAAD/AAAA/wAAAP8AAAD/AAAA/wAAAP8AAAD7AAAA6QAA
        AMQAAACSAAABZAAAAT8AAAEnAAABFQAAAQoAAAAEAAAAAQAAAAAAAAAAAAAAAAAAAAAAAAAAAAAAAAAA
        AAAAAAAAAAAAAAAAAAAAAAAAAAAAAAAAAAAAAAAAAAAAAAAAAAAAAAAAAAAAAAAAAAAAAAAAAAAAAAAA
        AADUewAC7qIJIfiyDVz8vBGu/sES5P/CE///whP//8IT///BE///wRL//8ES///BEv//wBL//sAR/P6+
        EfH9vBDW/LcPp/mvDHL3pwlP+KcJUfquC3X8tQ6q/rkP1/68EPL+vRD8/70R//+8EP//vBD//7wQ//+8
        EP//uxD//rsP/P65D/L9tg7Y/LINq/urCnH2owg87ZYFGNF+AgeKUAABAAAAAAAAAAAAAAABAAAAAwAA
        AAcAAAAPAAAAHgAAADUICAheFRUVkiUlJcouLCjsOS8i+1U8EvuJXAr8x4kI/e6mC///tA3//7MN//+z
        Df//swz//7IM//+yDP//sgz//rAL5/usCrT2ogdk7JUEKNZ8AAa2agABAAAAAAAAAAAAAAAAAAAAAAAA
        AAAAAAAAAAAAAAAAAAAAAAAAAAAAAAAAAAAAAAAAKRgAAWY7AAa0cgQn248GY/KhCLP7qAnm/6sJ//+q
        Cf//qgn//6oJ//+qCf//qQn//6kI//2oCP7unQfwy4QGz4xaA5lQMwJmLh0BQUwwADSWXgJL0IQEfvCa
        BcH7owbr/6YH//+lB///pQf//6UH//+lBv//pAb//6QG//6jBub9oAWy+ZsEYfGSAibegQAFAAAAAAAA
        AAAAAAAAAAAAAAAAAAAAAAAAAAAAAAAAAAAAAAAAAAAAAAAAAAAAAAAA0XoAAeaGAAbykAEo+JYCZfyb
        A7T+nQPn/50D//+dA///nQP//5wD//+cA///nAP/8pQC+9B/AvORWAHrTzAA6hsRAPIGBAD6AAAA/wAA
        AP8JBQD/IhQA/1gzAP+YWQD/030B//KQAf//mAH//5cB//+XAf//lwH//5YB//+WAf//lgD//ZUA//aQ
        AP/riQD+3YEA/dV8APvSegD503sA9tV8APLafgDu4YMA6+uIAOvyjADr9o8A6viQAOf6kQDh+5EA1/yS
        AMr8kgDA/ZIAvP2SALz9kgC8/ZIAvP2SALz9kgC8/ZIAvP2SALz8kgC8+5EAvPiQALzsiQCwz3gAlZNV
        AG9NLABaHxIAXiETAHtNLACiiU8Aycl0AOjuigD5/5QA//+UAP//lAD//5QA//+UAP//lAD//5QA//CL
        AP/MdgD/jVEA/00sAP8cEAD/BwQA/wAAAP8AAAD/AAAA/wAAAP8AAAD/AAAA/wAAAP8AAAD/AAAA9gAA
        AN8AAAG2AAAChQAAAlsAAAI7AAACJAAAAhMAAAIJAAACBAAAAgEAAAAAAAAAAAAAAAAAAAAAAAAAAAAA
        AAAAAAAAAAAAAAAAAAAAAAAAAAAAAAAAAAAAAAAAAAAAAAAAAAAAAAAAAAAAAAAAAAAAAAAAAAAAAAAA
        AAAAAAAA1HsAAu6iCSH4sg1c/LwRrv7BEuT/whP//8IT///CE///whP//8ES///BEv//wRL//8AS///A
        Ev/+vxH8/r4R8f28ENX8tw+v+7INkfuyDZL9tg6x/roP1/68EPH+vRD8/70R//+9Ef//vBD//7wQ//+8
        EP//vBD//7sQ//66D/f+uA7g/LINsfqrCnb2oQc/7pYEGuCHAge4agABAAAAAAAAAAAAAAAAAAAAAAAA
        AAIAAAAFAAAACwAAABcAAAAsBwcHURMTE4QiIiK9LCon5TguIfhVPBL7iVwK/MeJCP3upwv//7QN//+z
        Df//sw3//7MM//+zDP//sgz//7IM//2wC+f6qwq086AHZeWRBCjKdQAGpWAAAQAAAAAAAAAAAAAAAAAA
        AAAAAAAAAAAAAAAAAAAAAAAAAAAAAAAAAAAAAAAAAAAAACoYAAFnPAAGtXIEJ9yPBmLyoQiz+6gJ5v+r
        Cf//qwn//6oJ//+qCf//qgn//6kJ//+pCP/7pgj86ZkH7cJ+BcyFVQOYSi8BZiwcAEJKLgA1k1wCS8+D
        BH7vmgbB+6MG6/+mB///pgf//6UH//+lB///pQf//6QG//+kBv/+owbm/aEFsvqcBGL1lQIm54YABQAA
        AAAAAAAAAAAAAAAAAAAAAAAAAAAAAAAAAAAAAAAAAAAAAAAAAAAAAAAAAAAAANR7AAHohwAG85EBKPmX
        AmX8mwO0/p0D5/+dBP//nQP//50D//+cA///nAP//5wD//GTAvvQfgLzkFcB600vAOobEADyBgQA+gAA
        AP8AAAD/CQUA/yITAP9XMwD/l1kA/9N9Af/ykAH//5gB//+XAf//lwH//5cB//+WAf//lgH//5YA//+W
        AP/9lQD/+pMA/vaQAP7zjgD98o0A/PKNAPzzjQD69Y4A+vePAPr7kgD8/ZMA/v+UAP//lAD//pMA/P6T
        APj9kwDx/ZMA7P2TAOr9kwDq/ZMA6v2TAOr9kwDq/ZMA6v2TAOr9kwDq/ZMA6v2SAOr8kgDq840A2dp+
        ALahXQCCVzIAYyIUAGAiEwB8TCwAoolPAMnJdADo7ooA+f+UAP//lAD//5QA//+UAP//lAD//5QA//+U
        AP/wiwD/zXYA/41RAP9NLAD/HBAA/wcEAP8AAAD/AAAA/wAAAP8AAAD/AAAA/wAAAP8AAAD/AAAA/wAA
        APQAAAHZAAADqwAABHwAAAZTAAAGNwAABiEAAAYSAAAGCAAABQMAAAQBAAAAAAAAAAAAAAAAAAAAAAAA
        AAAAAAAAAAAAAAAAAAAAAAAAAAAAAAAAAAAAAAAAAAAAAAAAAAAAAAAAAAAAAAAAAAAAAAAAAAAAAAAA
        AAAAAAAAAAAAANR7AALuogkh+LIOXPy9Ea7+wRLk/8IT///CE///whP//8IT///BEv//wRL//8ES///A
        Ev//wBL//8AS//6/Efz+vhHx/bwQ3/25EM/9uQ/Q/rsQ4P69EPL+vRD8/70R//+9Ef//vRH//7wQ//+8
        EP//vBD//7wQ//67EPz+uQ/q/bUNwfuuC4L4pAhH8ZYEHOKHAQi/bwABAAAAAAAAAAAAAAAAAAAAAAAA
        AAAAAAABAAAAAwAAAAgAAAASAAAAJAMDA0QPDw90HR0drCooJds2LSH0UzwU+4VaC/zChQj966QL/v2z
        DP//sw3//7MN//+zDP//swz//7IM//+yDP/9rwvo+qoKtvKfB2jkjwQrx3MACKBdAAEAAAAAAAAAAAAA
        AAAAAAAAAAAAAAAAAAAAAAAAAAAAAAAAAAAAAAAAAAAAAAAAAAArGQABaT0ABrZzBCfcjwZj8qEIs/uo
        Ceb/qwn//6sJ//+qCf//qgn//6oJ//+pCf//qQj/+KQI+uKUBum2dQTHek0ClkMpAWcpGgBERCsANY1Z
        AkrLgQR87poGv/qjBuv/pgf//6YH//+lB///pQf//6UH//+kBv//pAb//qMG5/2gBbP5mwRj8ZICJ9+B
        AAUAAAAAAAAAAAAAAAAAAAAAAAAAAAAAAAAAAAAAAAAAAAAAAAAAAAAAAAAAAAAAAADUewAB54YAB/KR
        ASn4lgJl/JsDtP6cA+f/nQT//50D//+dA///nAP//5wD//+cA//xkwL7z34C849WAetMLgDqGhAA8gYD
        APoAAAD/AAAA/wgEAP8gEgD/VDEA/5RXAP/RfAH/8pAB//+YAf//lwH//5cB//+XAf//lwH//5YB//+W
        AP//lgD//5UA//+VAP//lQD//5UA//+UAP//lAD//5QA//+UAP//lAD//5QA//+UAP//lAD//5QA//+U
        AP//lAD//5QA//+UAP//lAD//5QA//+UAP//lAD//5QA//+UAP//lAD//5QA//+UAP//lAD//5QA//aP
        AOzfgQDFp2AAi1w1AGcjFABhIBIAfEgqAKKETADIxHEA5+uIAPj9kwD+/5QA//+UAP//lAD//5QA//+U
        AP//lAD/8YwA/854AP+QUwD/UC4A/x0RAP8HBAD/AAAA/wAAAP8AAAD/AAAA/wAAAP8AAAD/AAAA/wAA
        AP0AAAHwAAAD0QAABqEAAAl0AAALTgAADDQAAAwfAAAMEAAADAcAAAsDAAAKAQAAAAAAAAAAAAAAAAAA
        AAAAAAAAAAAAAAAAAAAAAAAAAAAAAAAAAAAAAAAAAAAAAAAAAAAAAAAAAAAAAAAAAAAAAAAAAAAAAAAA
        AAAAAAAAAAAAAAAAAADUewAC7qIKIfiyDlz8vRGu/sES5P/DE///whP//8IT///CE///wRL//8ES///B
        Ev//wBL//8AS///AEv//wBL//r8R/P6+Eff+vRHy/r0R8v69Eff+vhH8/74R//+9Ef//vRH//70R//+9
        Ef//vBD//7wQ//67EPz+ug/x/bcO0PyyDJn4qAlX8psGJeSIAQrKdQACAAAAAAAAAAAAAAAAAAAAAAAA
        AAAAAAAAAAAAAAAAAAIAAAAGAAAADgAAAB4BAQE5CgoKZRgYGJsmJSLPNCwi7k86GPp+VQ38uX4J/eWf
        Cv77sAz//7QN//+zDf//sw3//7MM//+yDP//sgz//bAL6/qrCr3zoAdz5pEENM96AA2uZQACAAAAAAAA
        AAAAAAAAAAAAAAAAAAAAAAAAAAAAAAAAAAAAAAAAAAAAAAAAAAAAAAAALhsAAW0/AAa4dAQn3ZAGY/Oh
        CLP7qAnm/6sJ//+rCf//qgn//6oJ//+qCf//qgn//6kJ//aiCPndkAbnrW4Ew3JGApU8JQBnJRgARTsm
        ADSFVAJHx38EeOyZBr36owfq/6YH//+mB///pQf//6UH//+lB///pAb//6QG//6jBuj9oAW1+psDZ/aV
        AirqiAAH3YAAAQAAAAAAAAAAAAAAAAAAAAAAAAAAAAAAAAAAAAAAAAAAAAAAAAAAAAAAAAAA0HkAAeWF
        AAfxkAEp+JYCZfybA7T+nAPn/50E//+dA///nQP//50D//+cA///nAP/8ZMC+89+AvSOVQHsTC0A6xoP
        APMGAwD6AAAA/wAAAP8HBAD/HREA/1AuAP+PVAD/znoB//GPAf//mAH//5cB//+XAf//lwH//5cB//+W
        Af//lgD//ZUA//qTAP/2kAD+8o4A/vCMAP3wjAD88IwA/PGMAPryjAD49I0A9vWOAPP3jwDx+JAA7vqR
        AOz7kgDr/JIA6f2SAOn9kwDr/ZMA8P6TAPf+kwD8/5QA//+UAP//lAD//5QA//+UAP//lAD//5QA//+U
        AP/2jwDt34EAxqdgAIxcNQBnIhMAYR0RAHxAJQCheUYAxrlrAOTlhQD2+5EA/f+UAP//lAD//5QA//+U
        AP//lAD//5QA//ONAP/UewD/mFgA/1cyAP8hEwD/CAQA/wAAAP8AAAD/AAAA/wAAAP8AAAD/AAAA/wAA
        AP8AAAD7AAAD6wAAB8oAAAybAAARcAAAE0wAABUyAAAVHgAAFg8AABUHAAAUAgAAAAAAAAAAAAAAAAAA
        AAAAAAAAAAAAAAAAAAAAAAAAAAAAAAAAAAAAAAAAAAAAAAAAAAAAAAAAAAAAAAAAAAAAAAAAAAAAAAAA
        AAAAAAAAAAAAAAAAAAAAAAAA1HsAAu6iCiH4sg5c/L0Rrv7BEuT/wxP//8IT///CE///whP//8ET///B
        Ev//wRL//8ES///AEv//wBL//8AS//+/Ev//vxL//78R//+/Ef//vhH//74R//++Ef//vRH//70R//+9
        Ef//vRH//7wQ//68EPz+uhDx/bgP1vyzDaT6rAto9aEHMeqRAxDSegADAAAAAAAAAAAAAAAAAAAAAAAA
        AAAAAAAAAAAAAAAAAAAAAAABAAAABAAAAAsAAAAZAAAALwcHB1YTExOJIiEgwDErI+ZJNxz3c04Q+6tz
        Cfzclwn9960M/v+0Df//sw3//7MN//+zDP//swz//7IM//6wC/H7rArJ9KIIhueUBULRfwIVq2MAAwAA
        AAAAAAAAAAAAAAAAAAAAAAAAAAAAAAAAAAAAAAAAAAAAAAAAAAAAAAAAAAAAAAAAAABzQwAGu3YEJ9+R
        BmPzoQiz+6gJ5v+rCf//qwn//6oJ//+qCf//qgn//6oJ//+pCf/0oQj42o0G5qdpA8JsQgGVNyEAaSAU
        AEYyIAAzfVACRMR9BHXsmQa7+qMH6f+mB///pgf//6UH//+lB///pQf//6UG//+kBv/+owbr/aEFvfuc
        BHL2lgIy7IoAC9p+AAEAAAAAAAAAAAAAAAAAAAAAAAAAAAAAAAAAAAAAAAAAAAAAAAAAAAAAAAAAAMp1
        AAHigwAH8ZABKfeWAmb8mwO1/p0D5/+dBP//nQP//50D//+dA///nAP//5wD//GTAvvOfQL0jVUB7Ust
        AOwZDwDzBgMA+gAAAP8AAAD/BgMA/xkOAP9IKgD/iFAA/8p4Af/vjwH//5gB//+YAf//lwH//5cB//+X
        Af//lgH//ZUA//eSAP/siwD/3oIA/tN7AP3NdwD7zHcA+c13AfbPeAHx03oB6td9AeLcgAHZ4oMB0eiH
        AcnuigDC840AvvePALr6kQC5/JIAvv2SAMz9kwDg/pMA8v6TAPz/lAD//5QA//+UAP//lAD//5QA//+U
        AP//lAD/9o8A7d+BAMamYACMWzUAZyASAGEZDgB7Nh8An2s+AMOpYgDh3H8A9PaPAPz/lAD//5QA//+U
        AP//lAD//5QA//+UAP/3jwD/238A/6RfAP9gOAD/JhYA/wkFAP8AAAD/AAAA/wAAAP8AAAD/AAAA/wAA
        AP8AAAD/AAAB+AAABeUAAA3AAAAVlAAAG2sAAB5LAAAgMQAAIR0AACIPAAAiBwAAHwIAAAAAAAAAAAAA
        AAAAAAAAAAAAAAAAAAAAAAAAAAAAAAAAAAAAAAAAAAAAAAAAAAAAAAAAAAAAAAAAAAAAAAAAAAAAAAAA
        AAAAAAAAAAAAAAAAAAAAAAAAAAAAANR7AALuogoh+LIOXPy9Ea7+wRLk/8MT///CE///whP//8IT///C
        E///wRL//8ES///BEv//wBL//8AS///AEv//vxL//78S//+/Ev//vxH//74R//++Ef//vhH//74R//+9
        Ef//vRH//70R//+8EP/+vBD3/rkP3v20Da76rgty9qQIOu2XBRbchgIGAAAAAAAAAAAAAAAAAAAAAAAA
        AAAAAAAAAAAAAAAAAAAAAAAAAAAAAQAAAAMAAAAJAAAAFAAAACgDAwNJDw8PeR0dHK8tKSPcQjMe82lI
        Evqeagr71JEJ/POqC/7/tA3//7MN//+zDf//swz//7MM//+yDP/+sQz4/K0L2PamCZ3rmQZU2IYDH7Ro
        AAUAAAAAAAAAAAAAAAAAAAAAAAAAAAAAAAAAAAAAAAAAAAAAAAAAAAAAAAAAAAAAAABBJQABfkkABr94
        AyjhkgZk9KIItPuoCef/qwn//6sJ//+rCf//qgn//6oJ//+qCf//qQn/9KEI+diMBuekZwPEaUABmDQf
        AGscEgBHKRsAM3RKAkK+egRy6pgGufmjB+j/pgf//6YH//+mB///pQf//6UH//+lB///pAb//qMG8f2h
        Bcj7nQSD95cDPu2NARHWfAABAAAAAAAAAAAAAAAAAAAAAAAAAAAAAAAAAAAAAAAAAAAAAAAAAAAAAAAA
        AAC8bQAB2n4AB+2OASr2lQJm+5sDtf6dA+f/ngT//50E//+dA///nQP//5wD//+cA//xkwL7zn0C9I1U
        Ae1LLADtGQ8A9AYDAPsAAAD/AAAA/wQCAP8UCwD/QCUA/4FMAP/GdgH/7o4B//+YAf//mAH//5cB//+X
        Af//lwH//5YB//qUAP/siwD/0nsA/7JoAP6aWgD9jlIA+4tRAfeLUQHxj1MC55RWAtedWwPDqGEDrrVp
        A5vCcQKL0XkCf9+BAXXriABw840AbfiQAHb7kQCQ/ZMAuP6TAOD+kwD3/5QA//+UAP//lAD//5QA//+U
        AP//lAD//5QA//aPAOzfgQDGpmAAjFs0AGceEQBhFAwAeywZAJ5fNwDCnFsA39R7APPzjQD8/5QA//+U
        AP//lAD//5QA//+UAP//lAD/+5EA/+WFAP+zaAD/bT8A/y8bAP8LBgD/AAAA/wAAAP8AAAD/AAAA/wAA
        AP8AAAD/AAAA/wAAAvYAAAnhAAAUuwAAHpIBASdsAQEqTQEBLTIBAS8eAQEwDwEBLwcBASwCAAAAAAAA
        AAAAAAAAAAAAAAAAAAAAAAAAAAAAAAAAAAAAAAAAAAAAAAAAAAAAAAAAAAAAAAAAAAAAAAAAAAAAAAAA
        AAAAAAAAAAAAAAAAAAAAAAAAAAAAAAAAAADUewAC7qIKIfiyDlz8vRGu/sES5P/DE///whP//8IT///C
        E///whP//8ES///BEv//wRL//8AS///AEv//wBL//8AS//+/Ev//vxL//78R//++Ef//vhH//74R//++
        Ef//vRH//70R//+9Ef//vBD8/rsQ6f63DsD8sAx/+KYIQ/KYBBnniwIH2X4AAQAAAAAAAAAAAAAAAAAA
        AAAAAAAAAAAAAAAAAAAAAAAAAAAAAAAAAAAAAAACAAAABwAAABAAAAAiAQEBPgsKCmkYGBidKSYhzzww
        IOxgQxX3lGQL+c6NCfzwqAv+/7QN//+zDf//sw3//7MM//+zDP//sgz//rIM/PyvC+P4qAmt7ZwHYNuK
        BCa2agAGi1EAAQAAAAAAAAAAAAAAAAAAAAAAAAAAAAAAAAAAAAAAAAAAAAAAAAAAAAAAAAAAXDUAAZBU
        AAfGfAMq45MGZ/WiCLX8qQnn/6sJ//+rCf//qwn//6oJ//+qCf//qgn//6oJ//OgCPnViwbonmQDxmM9
        AZsvHABuGBAASiQXADRuRwJCu3gEceiXBrn5ogfo/6YH//+mB///pgf//6UH//+lB///pQf//6QG//6k
        Bvj+ogbX+58FmfaZA03rjgIayHQAAgAAAAAAAAAAAAAAAAAAAAAAAAAAAAAAAAAAAAAAAAAAAAAAAAAA
        AAAAAAAArWQAAdB5AAfpiwEq9JQCZ/uaA7X9nQPn/54E//+dBP//nQP//50D//+cA///nAP/8ZMC+819
        AvWMVAHuSiwA7hkOAPQGAwD7AAAA/wAAAP8BAQD/DggA/zYfAP92RQD/vXAB/+qMAf/9lwH//5gB//+X
        Af//lwH//5cB//+XAf/2kQD/3oMA/7NpAP+ETQD+YDgA/U4tAfpJKgH2SSoC8EssAuJQLwPKWTQFqWU7
        BYh0QwZqh04GVZ1bBUS2agQ5z3gCMuOEAS/wiwA3+JAAV/ySAI3+kwDK/pMA7/+UAP//lAD//5QA//+U
        AP//lAD//5QA//+UAP/3jwDs34EAxaZgAItaNABnHBAAYREKAHskFQCdVTIAwJNVAN3PeADy8YwA+/+U
        AP//lAD//5QA//+UAP//lAD//5QA//2TAP/siQD/wG8A/3pHAP85IQD/EAkA/wIBAP8AAAD/AAAA/wAA
        AP8AAAD/AAAA/wAAAP8AAAP2AAAM4AEBGroBASeTAgIxbgICNk8CAjk0AgI7HwICPBAEAzsHBwU3AgAA
        AAAAAAAAAAAAAAAAAAAAAAAAAAAAAAAAAAAAAAAAAAAAAAAAAAAAAAAAAAAAAAAAAAAAAAAAAAAAAAAA
        AAAAAAAAAAAAAAAAAAAAAAAAAAAAAAAAAAAAAAAA1HsAAu6iCiH4sg5c/L0Rrv7BEuT/wxP//8MT///C
        E///whP//8IT///BEv//wRL//8ES///AEv//wBL//8AS///AEv//vxL//78S//+/Ef//vxH//74R//++
        Ef//vhH//70R//+9Ef//vRH//rwQ9/65D9j8tA2f+aoKWfCbBiTfhgEIxHIAAQAAAAAAAAAAAAAAAAAA
        AAAAAAAAAAAAAAAAAAAAAAAAAAAAAAAAAAAAAAAAAAAAAgAAAAUAAAANAAAAHAAAADMHBwdYFBMTiiQh
        Hr82LSDjWUEY9I1hDvnJiwr776cL/f+0Df//tA3//7MN//+zDf//swz//7IM//+yDP/9rwvq+aoKu+6e
        B3DdjQUwum8BC4tRAAEAAAAAAAAAAAAAAAAAAAAAAAAAAAAAAAAAAAAAAAAAAAAAAAAAAAAAAAAAAIVN
        AAKtZwAM0oQEM+mWBnL2owi8/KkJ6/+rCf//qwn//6sJ//+qCf//qgn//6oJ//2oCP7unQf4zIQG6JNd
        A8dZNgGdKRgAcRQNAE0fFAA1ZUECQLNzBGzklAax+KEH4/6mB/z/pgf//6YH//+lB///pQf//6UH//+k
        Bv/+pAb8/qMG4fygBan4mwRZ8JICIdZ8AAMAAAAAAAAAAAAAAAAAAAAAAAAAAAAAAAAAAAAAAAAAAAAA
        AAAAAAAAAAAAAJxaAAHGcgAI44gBKvKTAmf6mgO2/Z0D6P+eBP//nQT//50D//+dA///nQP//5wD//CT
        AvzNfAL1i1MB70osAO8ZDgD1BgMA+wAAAP8AAAD/AAAA/woFAP8sGQD/aT4A/7BoAf/jhwH/+pUB//+Y
        Af//lwH//5cB//+XAf//lwH/85AA/9V+AP+eXQD/ZDoA/jYfAP0gEgD7GA4B+RgOAfUZDgLmGxADyCAT
        BZonFwduMRwJSTwjCTBOLQkeaT0IE49TBQy9bQIK4oMAEfSNADT6kQBx/ZMAu/6TAOr/lAD//5QA//+U
        AP//lAD//5QA//+UAP//lAD/9o8A7N6BAMWlYACKWDMAZhoPAGANCAB7HhEAn0wsAMKJUADex3QA8e2K
        APv9kwD+/5QA//+UAP//lAD//5QA//+UAP//lAD/8YwA/8x2AP+MUQD/SisA/xsPAP8GAwD/AAAA/wAA
        AP8AAAD/AAAA/wAAAP8AAAD/AAAE9gEBDuICAh+/AwMumAQEOnMEBD9TBQVCNgUFRSAHBkURDAlDBx4T
        PANCKC8BdUUcAQAAAAAAAAAAAAAAAAAAAAAAAAAAAAAAAAAAAAAAAAAAAAAAAAAAAAAAAAAAAAAAAAAA
        AAAAAAAAAAAAAAAAAAAAAAAAAAAAAAAAAAAAAAAAAAAAANR7AALuogoh+LIOXPy9Ea7+wRPk/8MT///D
        E///whP//8IT///CE///wRP//8ES///BEv//wRL//8AS///AEv//wBL//78S//+/Ev//vxH//78R//++
        Ef//vhH//74R//+9Ef//vRH//70R//67EO/9tw/F/LAMf/ekCDzskgMR0HgAAgAAAAAAAAAAAAAAAAAA
        AAAAAAAAAAAAAAAAAAAAAAAAAAAAAAAAAAAAAAAAAAAAAAAAAAEAAAAEAAAACwAAABcAAAAqBAMDSQ4O
        DnUcGxqpLygf1FE9G+2FXRH2woYM+uqkC/z9swz+/7QN//+zDf//sw3//7MM//+zDP//sgz//bAL8Pqr
        CsfzogiC5ZQFP819AhOpYgACAAAAAAAAAAAAAAAAAAAAAAAAAAAAAAAAAAAAAAAAAAAAAAAAAAAAAAAA
        AACrYwAEynoBFeGOBELwnAaF+aUIyf2qCfD/qwn//6sJ//+rCf//qgn//6oJ//+qCf/6pgj+5ZcH+Lx6
        BeiCUgLJSi0BoCEUAHURCwBRGhIBOFk5AjypbQRi35AGovWgB9n9pQf4/6YH//+mB///pQf//6UH//+l
        B///pQb//6QG//6jBun9oQW4+pwEa/OVAi3ihQAJwnEAAQAAAAAAAAAAAAAAAAAAAAAAAAAAAAAAAAAA
        AAAAAAAAAAAAAAAAAACZWQABwXAACOGGASvxkgJo+poDtv2dA+j/ngT//50E//+dA///nQP//50D//+c
        A//wkwL8zHwC94tTAfFKLADxGQ8A9gYDAPwAAAD/AAAA/wAAAP8HBAD/IRMA/1gzAP+cXQD/14AB//WS
        Af//mAH//5gB//+XAf//lwH//5cB//OQAP/VfgD/nFsA/142AP4pGAD+DwkA/QYDAPwFAgD7BQMB7AYD
        AswIBAWYCgYIZw4ICj4SCgolGA4LFCMVCwk+JAkEiU8EAth9AAjzjQAr+pEAaP2TALb+kwDo/5QA//+U
        AP//lAD//5QA//+UAP//lAD//pMA/fWOAOjcfwC9ol4AhFQxAGIYDgBfCgYAfBgOAKE/JQDGekcA4Llr
        APLmhQD6+pEA/v+UAP//lAD//5QA//+UAP//lAD//5QA//WOAP/YfQD/ol4A/2E4AP8sGQD/DQgA/wIB
        AP8AAAD/AAAA/wAAAP8AAAD/AAAA/wAABPcCAg/lBAQixAYGMp4ICD94CAhEVwkJSDoLCkoiEA1JEiEW
        QwlHLDUFfUshBK1lEATEcgcEzHYCAsVyAAEAAAAAAAAAAAAAAAAAAAAAAAAAAAAAAAAAAAAAAAAAAAAA
        AAAAAAAAAAAAAAAAAAAAAAAAAAAAAAAAAAAAAAAAAAAAAAAAAADUewAC7qIKIfiyDlz8vRGu/sET5P/D
        E///wxP//8IT///CE///whP//8IT///BEv//wRL//8AS/P6/Efj+vhHx/r0R7v69EfH+vhH3/r8R/P+/
        Ef//vhH//74R//++Ef//vhH//70R//+9Ef/+uxDt/rcOwP2vC3f5pAg27ZECDs94AAIAAAAAAAAAAAAA
        AAAAAAAAAAAAAAAAAAAAAAAAAAAAAAAAAAAAAAAAAAAAAAAAAAAAAAABAAAAAwAAAAkAAAASAAAAIwEB
        ATwJCQljFhUVkygjHMJIOBvjeVUS8bV+DPfjngr7+rAM/v+0Df//sw3//7MN//+zDP//swz//7IM//6x
        DPf8rgva96cJoe6dB1nfjQQjxnYBB6BdAAEAAAAAAAAAAAAAAAAAAAAAAAAAAAAAAAAAAAAAAAAAAAAA
        AAC2agABzXoBCeGLAyftmAVe9qIHo/uoCdv+qwn4/6sJ//+rCf//qwn//6sJ//+qCf/9qQj/8qAI/dSL
        BviiaAXpaUIEzTgjA6YZEAJ7DQkBVBUOATlHLQI0ll8DT9KHBYbwmwbD+6MH7P6mB/z/pgf//6YH//+l
        B///pQf//6UH//+kBv/+owbv/aIFyPyeBIX4mQNG8ZEBGeKFAAfEcgABAAAAAAAAAAAAAAAAAAAAAAAA
        AAAAAAAAAAAAAAAAAAAAAAAAklQAAbtsAAjdhAEs75ECafmZA7b9nQPo/54E//+eBP//nQT//50D//+d
        A///nAP/8JMC/Mx8AviKUwHzSisA8xoPAPgGBAD8AAAA/wAAAP8AAAD/BAIA/xgOAP9HKQD/iFAA/8h3
        Af/ujgH//ZcB//+YAf//lwH//5cB//+XAf/2kgD/3YIA/6ljAP9pPQD/MBwA/w8IAP8CAQD/AAAA/wAA
        APAAAALQAQEEmQIBB2UDAgk7AwIKIgQDChEGBAsHFAwJAnBBBALZfgAL9Y4AMfySAHH+kwC8/pMA6/+U
        AP//lAD//5QA//+UAP//lAD//5QA//2TAPjyjADe1nwAr5lYAHhMLABbFQwAXgcEAH4QCQCmLRoAzGI5
        AOSgXADy1XwA+PONAP39kwD+/5QA//+UAP//lAD//5QA//+UAP/6kQD/54YA/75uAP+BSwD/RikA/xwQ
        AP8HBAD/AAAA/wAAAP8AAAD/AAAA/wAAAP8BAQX4AwMQ5wcHIscKCjOjDAw/fQ4NRFsQD0c9FhNIJSYc
        RBVKLzgOgE0mDLNqFA3TewkO4oMEDeeGAQjigwADAAAAAAAAAAAAAAAAAAAAAAAAAAAAAAAAAAAAAAAA
        AAAAAAAAAAAAAAAAAAAAAAAAAAAAAAAAAAAAAAAAAAAAAAAAAAAAAAAA1HsAAu6iCiH4sg5c/L0Rrv7B
        E+T/wxP//8MT///DE///whP//8IT///CE///wRL//8ES//7AEvj+vRHp/boP0/y4D8v8uQ/S/bwR6P6+
        Eff/vxH//74R//++Ef//vhH//74R//+9Ef//vRH//rsQ7/64D8j8sQyG+acJRvCYBRnahQIGAAAAAAAA
        AAAAAAAAAAAAAAAAAAAAAAAAAAAAAAAAAAAAAAAAAAAAAAAAAAAAAAAAAAAAAQAAAAMAAAAHAAAADwAA
        ABwAAAAxBAMDUA4ODnsfGxaqPC4Y02hJEumgbgz005IJ+fKpC/39sgz+/7MN//+zDf//swz//7MM//+y
        DP/+sgz8/bAL6vqrCr30owh46ZYGONaDAhC2aQACAAAAAAAAAAAAAAAAAAAAAAAAAAAAAAAAAAAAAAAA
        AAAAAAAAz3gABOKIAhTtlQQ99Z8GffqmCL/9qgnr/qsJ/P+sCf//qwn//6sJ//+rCf//qgn/+6cI/+iZ
        B/3AfAb4h1YG7VE0B9UpGwexEw0FgwkHA1kPCgI6NCECLn1PBD3CewVq6JYGqPihB9z+pQf3/6YH//+m
        B///pQf//6UH//+lB///pAb//qQG9/6iBt79oAWu+pwEcvSWAzvojAIX1H0ABrJnAAEAAAAAAAAAAAAA
        AAAAAAAAAAAAAAAAAAAAAAAAAAAAAJVWAAK6bAAK3IMBLe6QAmr5mQO3/Z0D6P+eBP//ngT//50E//+d
        A///nQP//5wD//CTAv3LfAL5ilMB9UksAfQaDwH4BwQB/AAAAP8AAAD/AAAA/wIBAP8PCQD/NR8A/3ND
        AP+1bAH/5YgB//qVAf//mAH//5cB//+XAf//lwH/+5QA/+mJAP/AcQD/g0wA/kYoAP4aDwD+BgMA/gAA
        AP4AAADwAAAB0AEBBJkCAgZlAgIIOwMDCCIDAwgRCAYJByYXBwKOUwMD44QAE/ePAD/8kgCD/pMAyP6T
        APD/lAD//5QA//+UAP//lAD//5QA//+UAP/7kgDy7ooA0Mx2AJmLUQBnPyUAURIKAFwEAgCACQUAqR0R
        ANJIKgDog0wA88BvAPjohgD8+pEA/v+UAP//lAD//5QA//+UAP//lAD//ZMA//KMAP/WfAD/pF8A/2k9
        AP81HgD/FAsA/wUDAP8AAAD/AAAA/wAAAP8AAAD/AQEE+AQED+gKCiDKDw8vpxQTO4IXFT9gHRlBQi0i
        PitPNDUghFElH7luFSfafwov6ogEMe+KAijuigAX5oUACdN6AAEAAAAAAAAAAAAAAAAAAAAAAAAAAAAA
        AAAAAAAAAAAAAAAAAAAAAAAAAAAAAAAAAAAAAAAAAAAAAAAAAAAAAAAAAAAAANR7AALuogoh+LIOXPy9
        Ea7+wRPk/8MT///DE///wxP//8IT///CE///whP//8ET///BEv/+vxLw/rsQ0v2zDaX8sAyR/LINnf25
        D8j+vRHq/78R/P+/Ef//vhH//74R//++Ef//vRH//70R//68EPf+ug/e/bUOrvqvDHD0pAk56JUGFc1+
        AgUAAAAAAAAAAAAAAAAAAAAAAAAAAAAAAAAAAAAAAAAAAAAAAAAAAAAAAAAAAAAAAAAAAAACAAAABQAA
        AAsAAAAWAAAAKAEBAUIJCQhoFxQQli8kFMJVOxHfiFwM77+CCffnoQr8+rAM/v+0Df//sw3//7MN//+z
        DP//sgz//7IM//6xC/f9rgvY+akJn/SgB1nqlAQk24IBCcVyAAIAAAAAAAAAAAAAAAAAAAAAAAAAAAAA
        AAAAAAAA0noAA+KFAAzukgMp9Z0FXvqlB6P9qQna/qwJ9/+sCv//rAn//6sJ//+rCf//qwn//6oJ//ak
        CP/bjwf9qGwH+m1GCvQ9KQ3hIBgOvw8NCo4IBgVfCgcCPCEVBCpdOgUsqGoGTNuMB4XznQfD/KQH7P6m
        B/z/pgf//6UH//+lB///pQf//6UG//6kBvz+owbx/qIF1v2gBaf7nQRu+JgDO/KRARjniAAI1nwAAsFw
        AAEAAAAAAAAAAAAAAAAAAAAAAAAAAK1kAAGyZwAExXMAEN6EATbukQJ0+JkDvv2dA+v/ngT//54E//+d
        BP//nQP//50D//+dA//wkwL9y3wC+opTAfZKLAH2GhAB+QcFAf0BAQH/AAAA/wAAAP8AAAD/CgUA/yUW
        AP9bNQD/m1wA/9N+Af/ykAH//ZcB//+XAf//lwH//5cB//2WAP/zjwD/1H0A/55dAP5fOAD9LBkA/Q4I
        AP0DAgD+AAAA8AEAAdACAgOZAwMFZQQEBjsFBQYiCAYHERUOBgdMLQQEsWcBCeuIACT5kABa/ZIAof6T
        ANr+kwD3/5QA//+UAP//lAD//5QA//+UAP/+kwD8+ZAA6OmHAL3AbwCBekcAVjIdAEkOCABbAgEAggMC
        ALAPCQDZLhsA7WI5APahXQD31XwA+/KNAP39kwD+/5QA//+UAP//lAD//5QA//+UAP/6kQD/64gA/8h0
        AP+VVgD/XTYA/zAcAP8VDAD/CQUA/wQCAP8CAQD+AgEA/gUEBfcKCQ7pEhAdzRoXKa0iHTKJKiI1aDor
        M05ZPC0+iVUhPrlvFEjbgQpb7YoEafSOAmf1jgBS8owALuiGABLQeQACAAAAAAAAAAAAAAAAAAAAAAAA
        AAAAAAAAAAAAAAAAAAAAAAAAAAAAAAAAAAAAAAAAAAAAAAAAAAAAAAAAAAAAAAAAAADUewAC7qIKIfiy
        Dlz8vRGu/sET5P/DE///wxP//8MT///CE///whP//8IT///BE///wRL//r4R6/25D8H6rguA+KYJX/mq
        Cmj8tQ6d/rsQ0P6+EfH+vhH8/74R//++Ef//vhH//70R//+9Ef/+vRD8/rsQ8f25D9X8tA6j+a0LZ/Oh
        CDHnkAQQynUAAwAAAAAAAAAAAAAAAAAAAAAAAAAAAAAAAAAAAAAAAAAAAAAAAAAAAAAAAAAAAAAAAQAA
        AAQAAAAJAAAAEQAAAB8AAAA1BAQDVRAOC4EkHBKwQjAU125LD+yjbwv31JIJ+/KpC/79sgz//7MN//+z
        Df//swz//7MM//+yDP/+sgz8/rAL6fytCsD5pgiA9p4GRfCTAxzqiwEK3IAAA8JxAAEAAAAAAAAAAAAA
        AADKdQAC3IMBB+mNAhHzlgMo+J0FUPujB4j9qAjD/qsJ6/6sCfz/rAr//6wJ//+rCf//qwn//6sJ//2p
        CP/ungf/yoQH/pFeCPxYOw75MCQT6xsYE8oODQ2WBwYHZQUEBD8UDQYqQCcJI41YCTfMgQhn7ZgIqPqi
        B9z+pQf4/6YH//+lB///pQf//6UH//+lB///pAb//qQG/P6jBvH9ogXV+58Fp/mcBHH1lwNB8ZICI+uM
        ARHmhwAI4IIABN+BAAPdgAAC2n4AA9V8AATTewAK030AFNyDASrojAJU85UDj/qaA8z9nQPw/54E//+e
        BP//nQT//50D//+dA///nQP/8JMC/ct7AvqJUgH3SSwB9xoQAfoIBQL9AgIC/wEBAf8AAAD/AAAA/wUD
        AP8YDgD/QycA/39LAP+8cAH/54kB//qVAf//mAH//5cB//+XAf//lwH/+pQA/+aIAP+8bwD+gUwA/Egq
        APshEwD6DQgA+QYEAOsFAwHLBgUClggGA2QKCAQ7DQoEIxcQBBI4IgQJhU4CCtJ6ABnyjABC+pEAfv2T
        AL/+kwDq/pMA/P+UAP//lAD//5QA//+UAP//lAD//ZMA+PePANvigwCmsmcAamc8AEYkFQBCCgUAXAEB
        AIcBAAC4BwQA3xsQAPNGKAD3gksA975uAPrnhgD9+pEA/v+UAP//lAD//5QA//+UAP//lAD//ZMA//eP
        AP/khAD/wXAA/5BTAP9eNgD/NyAA/yETAP8VDAD+DwkA/g0JAfwRDAX1GBIN5yIbGM8vJSC0Py8ll1Q6
        JX5xSiFslVwaZr1xEXHcgQmG7osEofaPAbL5kACp+JAAg/SNAEjsiQAb1XsAAwAAAAAAAAAAAAAAAAAA
        AAAAAAAAAAAAAAAAAAAAAAAAAAAAAAAAAAAAAAAAAAAAAAAAAAAAAAAAAAAAAAAAAAAAAAAA1HsAAu6i
        CiH4sg5c/L0Rrv7BE+T/wxP//8MT///DE///whP//8IT///CE///whP//8ES//6+Eej9uQ+3+6wLa/eg
        Bjz2oAY5+q8MaPy3D6T+uxDV/r0R8f6+Efz/vhH//74R//++Ef//vRH//70R//68EPz+uxDx/bgP0Pyz
        DZn4qApY8ZoGJuSIAQvLdgADAAAAAAAAAAAAAAAAAAAAAAAAAAAAAAAAAAAAAAAAAAAAAAAAAAAAAAAA
        AAEAAAADAAAABgAAAA0AAAAYAAAAKgIBAUYNDApwHRkTojYqGdBYPhTqh1sN97t/CfrinAr9960M/v2y
        DP//sw3//7MM//+zDP//sgz//7IM//6xC/f+rwve/KsKr/qmCHj3nwZH85cEJ+yPAhThhQEK03oABdF5
        AAXafgAG6IkADPKUAxv3mwQ0+qAGWvukB4f9qAi5/qoJ4f6sCff/rAr//6wK//+sCf//qwn//6sJ//2q
        Cf72pAj+3pMH/bF0CP13Tgv9RjIT/SchGPAZGBfRDg4PnQYGCWoCAgZCCgcKKycYDx9rQRAmtXENSeGP
        CoT1ngjC/KQH6/6lB/z/pgf//6UH//+lB///pQf//6QG//+kBv/+pAb8/qMG8f6iBdX9oAWt+50Efvqb
        A1n4lwM89ZQCKvCQAR3qigEU6YkAEeyLABXujgEe7o8CLOyPAj/vkQJd85UDh/iZA7j8nAPh/p4D9/+e
        BP//ngT//54E//+dBP//nQP//50D/++TA/3KewL7iVIB+EksAfgbEAL6CAYC/QICAv8BAQH/AQEB/wAA
        AP8CAQD/DQgA/ysZAP9eNwD/nFwA/9J9Af/xjwH//ZcB//+XAf//lwH//5cB//2WAP/yjwD/1X0A/qVh
        APxwQgD5QycA9SYWAPEYDgDhFAwAwxUOAZMZEAJlHxQDQCkaAyg/JwIYb0ICE7NpAR3jhAA99o8AcfyS
        AK3+kwDe/pMA9/+UAP//lAD//5QA//+UAP//lAD//pMA/PySAOvzjQDD2X4Ahp9cAFBQLgA2GQ4APAYD
        AF0BAACNAAAAwwIBAOgOCAD4KxkA+l83APmdWwD60noA/PGMAP79kwD//5QA//+UAP//lAD//5QA//+U
        AP/9kwD/9o8A/+OEAP/BcAD/llcA/29BAP9SMAD/PiUA/jAdAf0qGwP6Lh8G8zknDOhIMhLWWz4Ww3NL
        F7GOWhWiq2kRm8h3DJ/ghAew74wDxfiQAdn7kgDk/JIA0/uRAKP2jwBZ7IkAIdF5AAQAAAAAAAAAAAAA
        AAAAAAAAAAAAAAAAAAAAAAAAAAAAAAAAAAAAAAAAAAAAAAAAAAAAAAAAAAAAAAAAAAAAAAAAAAAAANR7
        AALuogoh+LIOXPy9Ea7+wRPk/8MT///DE///wxP//8MT///CE///whP//8IT///BEv/+vhLn/LkQtPis
        C2bxnAcu7pUEHPWmCTr6sAxt/LcPp/27ENX+vRHx/r4R/P++Ef//vhH//70R//+9Ef//vRH//rwQ/P66
        EOr9tg7C+64LhfejCErwlQQf5IgBC813AAIAAAAAAAAAAAAAAAAAAAAAAAAAAAAAAAAAAAAAAAAAAAAA
        AAAAAAAAAAAAAgAAAAQAAAAJAAAAEwAAACIAAAA6CgkJYhgXFJQsJh3JRTQb6GlIEveYZgr6xoYI/eeg
        Cv74rQz//bIM//+zDP//swz//7IM//+yDP/+sQz8/rAL8f2uC9f8qwmx+6YIhPqiB173nQVA9ZsFMPOZ
        BCfzmQQm9JkEKfaaBDP4ngVK+qMHb/ynCJv9qQnC/asJ4P6sCfP+rAn8/6wK//+sCv//rAr//6wJ//+r
        Cf/6qAn+6psH/cWBBvyRXwn8XD4P/TcqF/0iHxrxGBgY0w4OEJ8FBQptAQEJRQUDDy0XDhceSy0aHZle
        FjPRgxBi7ZgLofmhCNT9pAfy/qUH/P+lB///pQf//6UH//+kBv//pAb//6QG//6jBvz+owXx/aIF3v2g
        Bb/8ngSf+5wEf/maBGb4mANS95YCQfaUAjz1lAJC9pYCU/aXA2j2lwOB+JkEofqbBMH8nQTg/Z4E8v6e
        BPz/ngT//54E//+eBP//nQT//50D//+dA//vkwP9ynsC+4lSAfhJLAH4GxEC+wkGA/0DAwP/AgIC/wEB
        Af8BAQH/AQEA/wcEAP8YDgD/QCUA/3dGAP+zagH/3oQB//aSAf/9lgH//5cB//+XAf//lwH/+pQA/+uK
        AP7LdwD8oF4A+HZFAPNYNADrSCsA20QoAMBHKwGcUDABeF04AVpwQwFFjVMBOLRpADjafwBL8IsAc/qR
        AKf9kwDV/pMA8f6TAPz/lAD//5QA//+UAP//lAD//5QA//6TAPf6kQDb7ooApcx2AGaITwA5OSEAKw8I
        ADgDAQBdAAAAjgAAAMUAAADqBgMA+xkOAPtBJQD6eUYA+7RoAPzfgQD+9o8A//2TAP//lAD//5QA//+U
        AP//lAD//5QA//2TAP/2jwD/5IQA/8l1AP+rYwD/kVQA/3tIAP5pPwH9YDsD+mM+BvRuRgjtgFAL4pRc
        DNisagvQxXYJzdqBBs7piATU844C4PmRAez9kwD3/pMA/P6TAOb7kgCx9Y4AYOqHACTLdgAEAAAAAAAA
        AAAAAAAAAAAAAAAAAAAAAAAAAAAAAAAAAAAAAAAAAAAAAAAAAAAAAAAAAAAAAAAAAAAAAAAAAAAAAAAA
        AADUewAC7qIKIfiyDlz8vRGu/sIT5P/DE///wxP//8MT///DE///whP//8IT///CE///wRP//r8S5/25
        ELT5rgxk854HKOiKAQzumAUY9qYJOvqwDG78tg+o/boQ1v69EfH+vhH8/74R//+9Ef//vRH//70R//+9
        Ef/+uxD3/rkP4fyzDbT6qwp79qEHRO+VBB7ghgEKxHIAAgAAAAAAAAAAAAAAAAAAAAAAAAAAAAAAAAAA
        AAAAAAAAAAAAAAAAAAEAAAADAAAABgAAAA4AAAAbAAAAMAgHB1UVFBSHJiMevTguIONQOhj2dE4O+6Js
        CPzNjAn+7KQL/vqwDP//sw3//7MM//+yDP//sgz//7IM//6xC/z+sAvy/q8L4P2sCsP8qQmj+6YIg/mk
        B2/4owdj+aMHY/miB2b7owdy/KUHi/2oCa/9qwnS/qwK6v6sCvf+rQr8/60K//+sCv//rAr//6wK//+s
        Cf/9qgn+8aEI/dWMB/ukawf6bkkM+0MwFP0sJRv+IB4d8hgYGdQODhGhBQUMcQAADEkCARUwDAcgHy4b
        KRhzRSggt3EdP+CNE3Tzmwyt+6IJ2v6kB/P+pQf8/6UH//+lB///pQb//6QG//+kBv//pAb//qMG/P6j
        Bff+ogXp/qEF2f2gBcX8nwWx/J0EnPubA4b6mgN/+poDh/ubA537nASy+50ExvydBNn9ngTq/p8E9/6f
        BPz/nwT//54E//+eBP//ngT//50E//+dA///nQP/75MD/cp7AvuJUwH5Si0B+RwRAvsJBwP9AwMD/wMD
        A/8CAgL/AQEB/wEBAf8DAgD/CwYA/yMUAP9OLgD/h08A/7xwAP/jhwH/9pIB//2WAf//lwH//5cB//2W
        AP/3kgD+54gA/c14APmuZgD0llgA7YpRAOCIUADNjFMAtZZYAJ6jYACJtGkAesh0AHHcgAB17YoAiveQ
        ALD8kgDW/pMA8f6TAPz/lAD//5QA//+UAP//lAD//5QA//6TAPz9kwDq+ZAAv+mHAH++bgBEbT8AJCUV
        ACIIBAA1AQAAWQAAAIsAAADBAAAA6AIBAPoLBgD9JBUA/E8uAPyITwD9vW4A/uOEAP/2jwD//ZMA//+U
        AP//lAD//5QA//+UAP//lAD//ZMA//ePAP/siQD/3YAA/8x3AP+7bQD+qmQB/Z9fAvqgYAP3rGcE87xx
        Be/MegTs3IIE6umJAuzzjQHv+ZEB9PySAPn+kwD9/5QA//+UAP/+kwDm+5IAsfWOAGDphwAkyXUABAAA
        AAAAAAAAAAAAAAAAAAAAAAAAAAAAAAAAAAAAAAAAAAAAAAAAAAAAAAAAAAAAAAAAAAAAAAAAAAAAAAAA
        AAAAAAAA1HsAAu6iCiH4sg5c/L0Rrv7CE+T/wxP//8MT///DE///wxP//8IT///CE///whP//8ET//6/
        Euf8uRCz+K4MZPCeByfgggAG4ogCB++ZBRj2pgk8+q8McPy2Dqr9uhDY/r0Q8v69EPz/vRH//70R//+9
        Ef//vRH//rwQ/P67EPP9tw/a/LINr/qrCnf2oQdD7pUEHeCGAQnGcwABAAAAAAAAAAAAAAAAAAAAAAAA
        AAAAAAAAAAAAAAAAAAAAAAAAAAAAAgAAAAQAAAAKAAAAFQAAACcEBARHEBAQdh8eHa0vKyXbPzMh81Y9
        F/t7Ug38qnIJ/taTCv7xqQv//bIM//+zDP//swz//7IM//+yDP//sgz//rEL/P6wC/f+rwvr/q4L2/2s
        Csf8qwq6+6oJs/yqCbP8qgm1/aoJvP2rCcv+rArg/q0K8v6tCvz/rQr//60K//+tCv//rAr//6wK//+s
        Cv/9qwn+9qUJ/N+VCPm2eAf2gFQK9lA3EPkyKBn8JSIe/h8eHvIYGBrVDg4SpAUFDnUAABBNAQAbNAYD
        KiIYDjoXSSxAF5BXNSXIeyJI55IUffadDLX8owjh/qUH+P+lB///pQf//6UH//+kBv//pAb//6QG//+j
        Bv//owb//qMF/P6iBff+oQXv/qEF5P2gBdj9nwTJ/Z4Exf2eBMr9ngTY/Z8E5f2fBO/+nwT3/p8E/P+f
        BP//nwT//58E//+eBP//ngT//54E//+dBP//nQP//50D/++TA/3KfAL7iVMB+UotAvkcEgP7CgcE/QQE
        BP8DAwP/AwMD/wICAv8BAQH/AQEB/wQDAP8QCQD/KxkA/1czAP+NUwD/wHIA/+OHAP/2kgD//ZYA//+X
        Af//lgH//ZUA/veSAP3siwD83YIA+dJ7APTMeADtzHcA5M95ANnUfADP24AAxeOEAL7riAC68o0AvfiQ
        AMr8kgDf/pMA8v6TAPz/lAD//5QA//+UAP//lAD//5QA//6TAPz+kwDx/JIA0PaPAJrigwBZrmUAK1Qx
        ABcXDQAcBAIAMQAAAFMAAACCAAAAtgAAAOAAAAD3BAIA/hAJAP0sGQD9WTMA/Y5SAP7AbwD/44QA//aP
        AP/9kwD//5QA//+UAP//lAD//5QA//+UAP/9kwD/+5EA//aPAP/viwD/54YA/t2BAP3WfQH81n4B+tyB
        AfnmhwH57osB+fWPAPr6kQD8/ZMA/v+UAP//lAD//5QA//+UAP//lAD//pMA5vuSALH1jgBg6ogAJMt2
        AAQAAAAAAAAAAAAAAAAAAAAAAAAAAAAAAAAAAAAAAAAAAAAAAAAAAAAAAAAAAAAAAAAAAAAAAAAAAAAA
        AAAAAAAAAAAAANR7AALuogoh+LIOXPy9Ea7+whPk/8MT///DE///wxP//8MT///CE///whP//8IT///C
        E//+vxLn/LoQs/iuDGTunQgnz3gABbRoAAHTgAIH7JYFGfWjCD76rgx2/LYOsf67EOD+vRD3/74R//+9
        Ef//vRH//70R//+8EP/+vBD8/roQ8/23Dtn8sg2t+qsKdfaiB0DwlwQa44gBCMx2AAEAAAAAAAAAAAAA
        AAAAAAAAAAAAAAAAAAAAAAAAAAAAAAAAAAEAAAADAAAABwAAABAAAAAfAQEBOgwMDGcbGxueLCoo0zcx
        KvFENyP8XUIX/YZbDv21fAr+25cK/fCoC/36rwz+/bEM/v+yDP//sgz//7IM//+xDP//sQz//rEL/P6w
        C/f+rwvv/a4L6v2tCub9rQrm/a0K5/6tCuv+rQrw/q4K+P+uCvz/rgr//60K//+tCv//rQr//60K//+s
        Cv/9qwn996YJ+uSYCPS/fwjvjV0K71w/EPM6LBf5KSQe/CMiIf4fHx/zGBga1g4OEqYFBQ94AAATUQAA
        IDcCATMkCgZIGCUVWhJcNlYVn189JtGBIk/rlBOG954Lv/yjCOT+pAf4/qUH/P+lB///pAb//6QG//+k
        Bv//pAb//6MG//+jBv//owb//6IG//6iBfz+oQX4/qAF8f2gBe7+oATx/qAE+P6gBPz/oAX//6AF//+g
        BP//nwT//58E//+fBP//ngT//54E//+eBP//ngT//50E//+dA//wkwP+y3wC/IpUAfpLLgL6HRMD/AoI
        BP4EBAT/BAQE/wMDA/8CAgL/AgIC/wEBAf8CAQH/BQMA/xIKAP8uGwD/WjUA/49UAP+/cQD/4IUA//KP
        AP/6lAD//ZYA//+WAf/9lQD++pMA/vaQAPzyjgD78IwA+PCMAPbxjADz840A7/WOAOz3jwDq+ZEA6fuS
        AOv9kwDw/pMA9/6TAPz/lAD//5QA//+UAP//lAD//5QA//6TAPz+kwDx/ZMA1fuRAKT0jQBo2n4AM5VW
        ABU5IQANDQcAFwIBACwAAABMAAAAeQAAAKsAAADaAAAA9AAAAP4FAgD+EgoA/i4bAP5aNAD+jlIA/75u
        AP/fgQD/8YwA//qRAP/9kwD//5QA//+UAP//lAD//5QA//+UAP//lAD//ZMA//uRAP72jwD+9I0A/fOO
        AP32jwD9+pEA/v2TAP7/lAD//5QA//+UAP//lAD//5QA//+UAP//lAD//pMA/P6TAOH8kgCp948AW+2J
        ACHSegADAAAAAAAAAAAAAAAAAAAAAAAAAAAAAAAAAAAAAAAAAAAAAAAAAAAAAAAAAAAAAAAAAAAAAAAA
        AAAAAAAAAAAAAAAAAADUewAC7qIKIfiyDlz8vRGu/sIT5P/DE///wxP//8MT///DE///wxP//8IT///C
        E///whP//r8S5/y6ELP4rgxk754IJ9N6AAUAAAAAw3EAAeWKAgjwlwQc96UIR/uwDIP9uA7B/rwQ6v69
        EPz/vRH//70R//+9Ef//vBH//7wQ//68EPz+ug/y/bcO2PyzDav6rApy9qMIPe6WBBniiAIHzHYAAQAA
        AAAAAAAAAAAAAAAAAAAAAAAAAAAAAAAAAAAAAAAAAAAAAQAAAAUAAAAMAAAAGgAAADEKCgpbGBgYkSkp
        Kck0MjDtPDYu/Eg6JP1jRxf9il8O/bN7CvzTkQr76qIL/PesDP39sQz+/7IM//+yDP//sQz//7EM//+x
        DP//sQz//7AL//+wC///sAv//68L//+vC///rwv//68L//+uC///rgr//64K//+tCv//rQr//60K//6s
        Cf38qgn59aUJ8eWZCOjEggfflGIK3mNEEOZAMBfxLSce+iUkIf0jIyP+Hx8g8xkZG9gODhOpBQURfAAA
        FVQAACQ6AAA4JwMCUxkOCG0RLxt3Dms/YxSvajwt2IcgWO6XEZH3ngu/+6II4f2kB/P+pAf8/6QG//+k
        Bv//pAb//6QG//+jBv//owb//6MG//+jBv//ogb//6IF//+iBf//oQX//6EF//+hBf//oAX//6AF//+g
        Bf//oAT//58E//+fBP//nwT//58E//+eBP//ngT//54E//+dBP//nQP/8JMD/st9Av2LVQH7TTAC+x4U
        A/0LCQX+BQUF/wQEBP8EBAT/AwMD/wICAv8CAgL/AQEB/wIBAf8GAwD/EwsA/y8bAP9aNAD/ilEA/rds
        AP7WfgD964sA/feSAP79lQD+/5YA//+WAP//lgD//5UA//+VAP//lQD//5QA//+UAP//lAD//5QA//+U
        AP//lAD//5QA//+UAP//lAD//5QA//+UAP//lAD//pMA/P6TAPf+kwDq/ZMA0PySAKT5kABu7ooAOsp1
        ABhzQwAJIRMACQYDABQAAAAoAAAARgAAAHIAAACkAAAA1gAAAPMAAAD/AAAA/wUDAP8TCwD/LhsA/1kz
        AP+JTwD/tGgA/9J6AP/nhgD/840A//qRAP/9kwD//5QA//+UAP//lAD//5QA//+UAP//lAD//5QA//+U
        AP//lAD//5QA//+UAP//lAD//5QA//+UAP//lAD//5QA//+UAP//lAD//pMA/P6TAPL9kwDP+5EAlPWO
        AEzohwAby3YAAwAAAAAAAAAAAAAAAAAAAAAAAAAAAAAAAAAAAAAAAAAAAAAAAAAAAAAAAAAAAAAAAAAA
        AAAAAAAAAAAAAAAAAAAAAAAA1HsAAu6iCiH4sg5c/L0Rrv7CE+T/xBT//8MT///DE///wxP//8MT///C
        E///whP//8IT//6/Euf8uhCz+K4MZPCfCCfWfAAFAAAAAAAAAADIdAAC4YYBCu+aBib3qQpY+7QNmv25
        D9D+vBDx/r0Q/P+9Ef//vRH//70R//+8EP//vBD//rsQ/P66D/L+uA7X/bMNqfutC3D3pAg78JgFF92G
        Aga9bgABAAAAAAAAAAAAAAAAAAAAAAAAAAAAAAAAAAAAAAAAAAEAAAADAAAACQAAABUAAAAqCAgITxUV
        FYQmJia9MjIx5jk3NPo+OC/+Szwk/mJHGP2CWQ/7pXAL+ceICvjhnAv48qgL+fqvDPz9sQz+/7IM//+x
        DP//sQz//7EM//+wC///sAv//7AL//+wC///rwv//68L//+vC///rgv//64K//+uCv//rgr//q0K/P2r
        Cfj5qAnt8qMI4uKWB9LFggbFl2MHwGZEDMpBMBbfLice8iclI/wkJCT+JCQk/yAgIfQaGhzbDw8VrwYG
        EoEAABdaAAAmPgAAPCoAAFgbBAJ5EhMLkw06IpEMf0xoGLhwPDDaiCBY65QThPWcDLH6oAnT/aMH6v6k
        B/f+pAb8/6QG//+kBv//owb//6MG//+jBv//owb//6IG//+iBf//ogX//6EF//6hBfz9oAT4+54E8vmc
        BO73mwTt+JsE7/mcBPT8nQT6/p4E/f+fBP//ngT//54E//+eBP//nQT//50D//CUA/7MfQL9jVYC/E4x
        AvwfFQT9DAkF/gUFBf8FBQX/BAQE/wQEBP8DAwP/AgIC/wICAv8BAQH/AgEB/wYDAP8TCwD/LRoA/1Iw
        AP58SQD+o2AA/cZ0APzegwD87owA/PWRAP36kwD+/ZUA/v+VAP//lQD//5UA//+UAP//lAD//5QA//+U
        AP//lAD//5QA//+UAP//lAD//5QA//+UAP/+kwD8/pMA9/6TAOv9kwDa/JIAvvuRAJn5kABo9Y4AOuaF
        ABixZgAHSysAAxAJAAcCAQARAAAAJAAAAEAAAABsAAAAoAAAANQAAADyAAAA/wAAAP8AAAD/BQMA/xIK
        AP8sGQD/UC4A/3hGAP+dWwD/vm4A/9V8AP/nhgD/8IsA//aPAP/7kQD//ZMA//+UAP//lAD//5QA//+U
        AP//lAD//5QA//+UAP//lAD//5QA//+UAP//lAD//5QA//+UAP/+kwD8/pMA9/2TAOr9kgDT+5IApvmQ
        AGzzjQAz54YAEM13AAIAAAAAAAAAAAAAAAAAAAAAAAAAAAAAAAAAAAAAAAAAAAAAAAAAAAAAAAAAAAAA
        AAAAAAAAAAAAAAAAAAAAAAAAAAAAANR7AALuogoh+LIOXPy9Ea7+whPk/8QU///DE///wxP//8MT///D
        E///whP//8IT///CE//+vxLn/LoQs/iuDGTwnwgn130ABQAAAAAAAAAAAAAAAN2AAAPulAQR9qIIMvqu
        C2n8tQ6l/boP1v68EPL+vRD8/70R//+9Ef//vBD//7wQ//+8EP/+uxD8/roP8f64Dtb9sw2l+qsKafWg
        BzLukwMR4oMAAwAAAAAAAAAAAAAAAAAAAAAAAAAAAAAAAAAAAAAAAAAAAAAAAgAAAAcAAAARAAAAIwQE
        BEMQEBB0ICAgrC8vL9w3Nzb2Ojk2/z44L/5HOSX9WEEa+nRRE/aWZw3xun8L7dWSCurooArs8qgL7/is
        C/T8rwv5/rAL/f+xDP//sAz//7AL//+wC///sAv//68L//+vC///rwv//q4K/P6uCvj+rQrw/awK6/yq
        CeL4pwnY758Ixd6SB7K+fAWelF8DlGNABps/LA+1LCUa2SckIfImJSX+JSUl/yQkJP8hISL3HBwd4RIS
        F7gJCRSJAgIYXwAAJUAAADssAABYHQEAehIFA5sMGA2qCUcqlAyFT2gWt28/K9aEJUzokRZ08poOnvif
        Cr/7oQjX/aIH5f2jBvD+owb3/qMG/P+jBv//owb//6MG//+iBv/+ogX8/qEF9/2gBfD7ngTm95sE2/GX
        BM7qkgTH5Y4DxuaPA9DtkwTf9pkE8PydBPr/nwT//54E//+eBP//ngT//50E//+dBP/wlAP+zX4C/o5Y
        Av1QMwL9IRYE/g0KBf4GBgb/BQUF/wUFBf8EBAT/AwMD/wMDA/8CAgL/AgIC/wEBAf8BAQH/BQMA/xEK
        AP8mFgD+RCgA/mc8AP2NUwD8r2cA+8h2APrZgAD65ocA+u+NAPv2kAD8+5MA/f2UAP7/lAD//5QA//+U
        AP//lAD//5QA//+UAP//lAD//pMA/P6TAPf+kwDw/pMA5f2TANj9kwDA/JIAo/uRAHz5kABX9I4AMuqH
        ABfJdQAHdUQAASASAAIFAwAGAAAADwAAACEAAAA8AAAAZgAAAJkAAADNAAAA7gAAAP0AAAD/AAAA/wAA
        AP8FAgD/EAkA/yQVAP9AJQD/XzcA/4JLAP+gXQD/u2wA/8x2AP/afgD/5oUA/+2JAP/zjQD/9o8A//uR
        AP/9kwD//5QA//+UAP//lAD//5QA//+UAP//lAD//pMA/f2TAPj7kgDx+pEA5vqRANj6kQC/+ZEAnfiQ
        AG70jQBA64gAG9p+AAi6bAABAAAAAAAAAAAAAAAAAAAAAAAAAAAAAAAAAAAAAAAAAAAAAAAAAAAAAAAA
        AAAAAAAAAAAAAAAAAAAAAAAAAAAAAAAAAADUewAC7qIKIfiyDlz8vRGu/sIT5P/EFP//wxP//8MT///D
        E///wxP//8IT///CE///whP//r8S5/y6ELP4rgxk8J8IJ9h9AAUAAAAAAAAAAAAAAAAAAAAA0oACBuiU
        BRfzowk7+a4LcPy1Dqr9uQ/X/rwQ8v69EPz/vRH//7wQ//+8EP//vBD//7wQ//+7EPz+ug/x/rcO0P2y
        DJr6qAlZ9ZwFJ+yMAQvafgADAAAAAAAAAAAAAAAAAAAAAAAAAAAAAAAAAAAAAAAAAAIAAAAFAAAADgAA
        AB4BAQE6DAwMZRsbG5srKyvPNTU18Do5Of06ODb+Ozcx/UE3KfpPPSD1ZkgX64RaD9+jbgnUwYMIz9eT
        CNDnnwnW8qcK3/irC+b7rQvp/K0L6f2uC+j9rgvo/q4K6P6uCuj+rQro/q0K5/6sCuL+qwrY/aoJyfuo
        Cbz3pAiu7p0HntqOBoa6eARzjFgCZlw5AWg2IwZ+JR0QpSMgHNQkJCPxJiYm/yUlJf8lJSX/IyMj+x4e
        IOkWFhrFDAwWkwQEGGYAACNDAAA4LQAAVB0AAHcTAQCaDAcEswgbD7YHQyadCXdGcxCpZUshynsvOuCL
        HVzslRN89JoNnPieCbT7oAfI/aEG2P2iBeL+ogXn/qIF6P6hBef9oQXn/aAF4vyfBdf5nQTI85gEtumR
        A6PYhgOQx3oCiL1zAovEeAKg14QDv+2TA+H5mwT2/58E//+eBP//ngT//54E//+eBP//nQT/8ZQD/85/
        Av+QWQL/UjQC/yIXBP8NCwb/BgYG/wYGBv8FBQX/BQUF/wQEBP8DAwP/AwMD/wICAv8CAgL/AQEB/wEB
        AP8FAwD/DAcA/hsQAP4xHQD9Ty4A+21AAPqKUQD4o18A9rptAPTOeQDz3YIA8umIAPPxjQDz9Y8A8veQ
        APD5kQDt+5EA6/ySAOn9kwDo/ZMA6P2TAOL9kwDX/ZIAx/ySALT8kgCd+5EAffmQAF71jgA974sAJOSE
        ABDQeAAGk1UAAQAAAAAFAwABAAAABQAAAA8AAAAfAAAAOAAAAF8AAACQAAAAxAAAAOkAAAD7AAAA/wAA
        AP8AAAD/AAAA/wQCAP8LBgD/GQ4A/ywZAP9HKQD/YTgA/3pHAP+QUwD/pF8A/7hrAP/HcwD/03oA/9yA
        AP/mhQD/7IkA/u+LAP7viwD98IsA/PCMAPvxjAD48o0B9fKNAe3xjAHg74sBzu6LAbjuiwGe74sAfPCM
        AFrwiwA37ooAHOmHAArbfwACAAAAAAAAAAAAAAAAAAAAAAAAAAAAAAAAAAAAAAAAAAAAAAAAAAAAAAAA
        AAAAAAAAAAAAAAAAAAAAAAAAAAAAAAAAAAAAAAAA1HsAAu6iCiH4sg5c/L0Rrv7CE+T/xBT//8MT///D
        E///wxP//8MT///DE///whP//8IT//6/Euf8uhCz+K4MZPCfCCfYfQAFAAAAAAAAAAAAAAAAAAAAAMp1
        AAHhiAIH75gFGfekCD77rgt1/bUOsf66D9/+vBD3/70R//+8Ef//vBD//7wQ//+8EP//uxD//rsP/P65
        D+r9tQ3B+60LhPijB0nzlwQe6YsBCtN6AAIAAAAAAAAAAAAAAAAAAAAAAAAAAAAAAAAAAAABAAAABAAA
        AAwAAAAaAAAAMAcHB1cVFRWJJiYmwDMzM+c5OTn6Ojo5/jk5N/46NzP8Pjct+EY4JOtUPhjXaUgOv4VY
        CKqjbAahwYEGo9qTCK7pngm28qUJuvenCbj6qQq3+6kJtvupCbb7qQm2+6kJtfypCbX8qQmt/KcInfqj
        B4X2nwZy7JgGYdmMBVS0cgNFg1ECPFAwADwrGQBJGREGaRcUEJceHRzMIyMj7iYmJv0mJib/JSUl/yQk
        JP0gICHuGRkczQ4OFpkFBRZqAAAeRQAAMS4AAEwdAABvEgAAlgwBALYIBwTHBhcNwQY3H6cHZDuBDZBW
        XRa3bz4o0YEnPOONGFTulA5r9poJhPqdB537nwWt/J8FtfufBbX7nwW1+54FtPqdBaz3mwSc8JUEhOGK
        A27JewJcqmcBUpBXAVGIUQBdnl8BfsF2AqrkjQPY95oE8/+fBP//nwT//54E//+eBP//ngT//50E//GV
        A//PgAL/klsC/1U3Av8lGgT/DwwG/wcHB/8GBgb/BgYG/wUFBf8FBQX/BAQE/wMDA/8DAwP/AgIC/wIC
        Av8BAQH/AQEA/wIBAP4HBAD+EAkA/R8SAPsyHQD6SSoA92A4APN6RwDtk1YA6KtkAOPCcQDg0nsA292B
        ANXkhADM6ogAxfGMAL/2jwC6+pEAt/uSALX8kgCs/JIAnPuSAIP6kQBr+ZAAVPePADzzjQAn7YoAFOSE
        AAnSegADAAAAAAAAAAAAAAAAAAAAAQAAAAYAAAAPAAAAHwAAADcAAABZAAAAhgAAALgAAADhAAAA9wAA
        AP8AAAD/AAAA/wAAAP8AAAD/AgEA/wYDAP8OCAD/GxAA/ysZAP89IwD/Ty4A/2M5AP93RQD/iE4A/5dY
        AP+mYAD/t2oA/8JxAf7IdAH9ynYC+8x3A/jNeAPz0HkE69J7BODTfATO03wEtdB6BJXPegR10XsDWNV9
        Az3ZfwIm2oABE9Z9AQnEcgACAAAAAAAAAAAAAAAAAAAAAAAAAAAAAAAAAAAAAAAAAAAAAAAAAAAAAAAA
        AAAAAAAAAAAAAAAAAAAAAAAAAAAAAAAAAAAAAAAAAAAAANR7AALuogoh+LIOXPy9Ea7+whPk/8QU///E
        FP//wxP//8MT///DE///wxP//8IT///CE//+vxLn/LoQs/iuDGTwnwgn2H0ABQAAAAAAAAAAAAAAAAAA
        AAAAAAAAxnMAAeGHAQjvlgQb96UIRvuwDIH9tw7A/rsQ6f+9EPz/vRH//7wQ//+8EP//vBD//7sQ//+7
        EP/+ug/3/rcO4P2zDbP7qwp5+KIHQ/CVBB3ghgEKwG8AAgAAAAAAAAAAAAAAAAAAAAAAAAAAAAAAAQAA
        AAMAAAAKAAAAFQAAACkEBARJDw8Pdx8fH6suLi7ZNzc38zo6Ov06Ojr/OTk5/jk4Nvs5NS/xOjEl2z4v
        GLlLMwyVZEEFe4dXA3CrbwVwx4IGcNuQB2/omAds8Z0HavagB2n5ogdo+aIHaPmiB2f6owdm+6IGYPqg
        BlT2mwVC7ZQEM9iGAyexbQIgeEkBG0UpAB0iEwAnEAkAOwsIBF0QDw6NGhkZwiEhIegmJib7JiYm/yYm
        Jv8lJSX/ISEi8RsbHdIPDxafBgYTbgAAGEYAACkuAABBHQAAYhEAAIkLAACvBwEAyAYGA9MFEwvNBSkX
        vAZGKKAIbkF8DJlbVRS+czMg2YQcL+mPD0HzlghT+JkFYPmaBGb4mgNn+JoDZviZA2X1mANe7ZIDUtyG
        AkG8cQEzkFYBKmU8AChOLQAxVDAARX1LAG2vawKg3YkD1PWZBPL/nwT//58E//+eBP//ngT//54E//+d
        BP/xlQP/0IEC/5ReAf9YOgL/KR0E/xIPBv8JCAf/BwcH/wYGBv8GBgb/BQUF/wQEBP8EBAT/AwMD/wMD
        A/8CAgL/AgIC/wEBAf8AAAD/AQAA/gIBAP4HBAD9DggA+xoPAPgpGAD0PSMA7FMwAOJsPwDUhU0AxZlZ
        ALWqYwCkuGsAk8h0AITYfQB45oUAcPGMAGr3jwBn+ZAAX/mQAFL3jwA/9I4ALvCLAB/qiAAS4IIACc53
        AAOyZwABAAAAAAAAAAAAAAAAAAAAAAAAAAIAAAAGAAAADwAAAB8AAAA3AAAAVgAAAIAAAACvAAAA2wAA
        APQAAAD/AAAA/wAAAP8AAAD/AAAA/wAAAP8AAAD/AgEA/wcEAP8NBwD/FAwA/x4RAP8rGQD/OyIA/0kq
        AP9XMgD/ZDoA/3NCAf9+SQL+hU4D/YhQBPqLUgb0jlQH6ZJXCdeWWQvBmVwLpJpdDIOZXAxfmFwMQJhd
        CyebXgoVnV8ICp9fBgOiYAMBAAAAAAAAAAAAAAAAAAAAAAAAAAAAAAAAAAAAAAAAAAAAAAAAAAAAAAAA
        AAAAAAAAAAAAAAAAAAAAAAAAAAAAAAAAAAAAAAAAAAAAAAAAAADUewAC7qIKIfiyDlz8vRGu/sIT5P/E
        FP//xBT//8MT///DE///wxP//8MT///CE///whP//r8S5/y6ELP4rgxk8J8IJ9h9AAUAAAAAAAAAAAAA
        AAAAAAAAAAAAAAAAAADLdQAC54oBCvWeBiX7qwpW/bUNmP65D8/+vBDx/rwQ/P+8EP//vBD//7wQ//+8
        EP//uxD//rsP/P65D/L+tg7Z/bIMrfurCnX4ogdB8pYEHOSIAQnNdwABAAAAAAAAAAAAAAAAAAAAAAAA
        AgEAAAEDAAABCAAAABIAAAAjAQEBPQkJCWQXFxeVKCgoxjMzM+o5OTn7Ozs7/zo6Ov85OTn+ODc2+TMx
        LuUtKSLCJx8Ski4eBmpDKQFPZkACQ4pXAzurbAQ1x30EMN6LBC3skwQr85gEKvaaBCr3mgQp95oEKfWY
        BCXxlQMe6o0CFNd/AAytZAAHb0AABzggAAkYDgARCgYAHgQCADQEAwJUCwoKgRUVFbQfHx/fJSUl9ycn
        J/8mJib/JiYm/yIiIvIbGx3TDw8UoAYGEG8AABJHAAAgLgAANRwAAFUQAAB8CgAAogcAAMEFAQDTBQQC
        2gQKBtYEFgzMBCkYuARLK5YFeUZoB6tkPAzQex0U6IsNHvKSBiX3lQMp95UCKfaVAinykgIo6YwCJNR/
        AR6tZgAVd0YAEUUoABEpGAAaJxcAKz4kAEZwQwBxqWcCpNqHA9b0mATz/58E//+fBP//ngT//54E//+e
        BP//nQT/8ZUD/tCCAv6XYAH9XD4C/S4hA/4VEQb+CgoH/wcHB/8HBwf/BgYG/wYGBv8FBQX/BAQE/wQE
        BP8DAwP/AwMD/wICAv8BAQH/AQEB/wAAAP8AAAD/AAAA/gIBAP4GAwD8CwYA+RQMAPIhEwDkMh0AzUUo
        ALBXMwCTaDwAeHlGAGCPUwBMqmIAPMh0ADPgggAt7ooAKvGMACXwiwAd7YkAE+qHAAvigwAF1nwAArxt
        AAEAAAAAAAAAAAAAAAAAAAAAAAAAAAAAAAEAAAADAAAACAAAABIAAAAjAAAAOgAAAFkAAACCAAAAsAAA
        ANwAAAD1AAAA/wAAAP8AAAD/AAAA/wAAAP8AAAD/AAAA/wAAAP8AAAD/AQEA/wQCAP8HBAD/DAcA/xML
        AP8aDwD/IRMA/yoYAP80HgH/PiQC/kQoA/1HKgX6SiwH8k0uC+JRMRDHVTQUplc2F4JYNxheVTYZPFAz
        GiFJMBsPRy8aBkgvFwIAAAAAAAAAAAAAAAAAAAAAAAAAAAAAAAAAAAAAAAAAAAAAAAAAAAAAAAAAAAAA
        AAAAAAAAAAAAAAAAAAAAAAAAAAAAAAAAAAAAAAAAAAAAAAAAAAAAAAAA1HsAAu6iCiH4sg5c/L0Rrv7C
        E+T/xBT//8QU///DE///wxP//8MT///DE///whP//8IT//6/Euf8uhCz+K4MZPCfCCfYfQAFAAAAAAAA
        AAAAAAAAAAAAAAAAAAAAAAAAAAAAAM94AALqkgQQ9qQIMPuvDGb9tg6j/rkP1f67EPH+vBD8/7wQ//+8
        EP//vBD//7sQ//+7EP/+ug/8/rkP8v62Dtj8sQys+aoKdPSgBz/qkwQa2YMCB7lrAAEAAAAAAAAAAAAA
        AAAAAAAAAAADAgAAAgYAAAEOAAAAHAAAADIEBARSEBAQfyAgILIwMDDeODg49js7O/86Ojr/Ojo6/zk5
        Of00NDTwLCsp0R8cGaAXEgtvGA4CSCYWAS87IgIeWDMCE3pHAgyhXgEJw3EAB9l+AAfigwAH5YUAB+iG
        AAbnhgAF4YIABM53AAOnYQACaTwAAS8bAAIRCgAGBQMADQEBABoAAAAvAQEATQgICHgSEhKqHh4e2iQk
        JPQnJyf/Jycn/yYmJv8iIiPyGxsc1A8PE6IGBg1xAAANSAAAFy4AACkbAABGDwAAbQkAAJUGAAC0BAAA
        yAQAANMEAQDZBAMC2gQJBdQDFw3DAjcfngJlO2sDmVk6A8BvGQXXfQgG4IICBuCCAAfbfwAGy3YABrBm
        AAWGTQAFVzIABjAbAAkXDQAPDwkAGxkOAC80HgBNaT8AeaNkAqrYhgPa85gE9P+fBP//nwT//54E//+e
        BP//ngT//54E//GWA/7RggL9mWIB/GBBAfwyJQP9GBQG/gwLB/8ICAj/BwcH/wcHB/8GBgb/BgYG/wUF
        Bf8EBAT/BAQE/wMDA/8DAwP/AgIC/wEBAf8BAQH/AAAA/wAAAP8AAAD/AAAA/gEBAP0EAgD5CQUA6xAJ
        ANAYDgCnIRMAfyoYAFs1HgE/RSgAKF02ABeBSwAOrGQACc94AAfegAAF238ABM94AAK/bwABAAAAAAAA
        AAAAAAAAAAAAAAAAAAAAAAAAAAAAAAAAAAEAAAADAAAABgAAAA0AAAAYAAAAKgAAAEEAAABhAAAAigAA
        ALkAAADhAAAA9wAAAP8AAAD/AAAA/wAAAP8AAAD/AAAA/wAAAP8AAAD/AAAA/wAAAP8AAAD/AAAA/wEB
        AP8EAgD/BgMA/wgFAP8LBgD/DggA/xMLAf4WDQL9GA4D+hkPB/EcEQ/eHxQYvSEWIJYjGCZuIxgoSyMY
        Ki4hGCwYHhYtCxoULQQVESoBAAAAAAAAAAAAAAAAAAAAAAAAAAAAAAAAAAAAAAAAAAAAAAAAAAAAAAAA
        AAAAAAAAAAAAAAAAAAAAAAAAAAAAAAAAAAAAAAAAAAAAAAAAAAAAAAAAAAAAANR7AALuogoh+LIOXPy9
        Ea7+whPk/8QU///EFP//wxP//8MT///DE///wxP//8MT///CE//+vxLn/LoQs/iuDGTwnwgn2H0ABQAA
        AAAAAAAAAAAAAAAAAAAAAAAAAAAAAAAAAAAAAAAA3YcCBe+aBhb3pwk5+q8Mbfy1Dqf9uQ/V/rsQ8f68
        EPz/vBD//7wQ//+7EP//uxD//7sQ//66D/z+uQ/y/bYO2PyxDar6qwpx9qMIPPGYBRjligIGw3EAAQAA
        AAAAAAAAAAAAAAAABQIAAAQFAAACCwAAARcAAAEpAQECQwsLDGwbGxueLCws0DY2NvA7Ozv9Ozs7/zo6
        Ov86Ojr/NjY29i4uLt4gHx+xEhEQfQkGBVAJBQIwDwgEGxkOBQ0oFwYGRCgFAnFBAwEAAAAAAAAAAAAA
        AAAAAAAAAAAAAAAAAAAAAAAAAAAAAAAAAAAMBwABAwIABAAAAAsAAAAXAAAAKwAAAEYHBwdxERERox4e
        HtUlJSXyKCgo/ycnJ/8nJyf/IyMj8xwcHNYPDxGlBgYKdAAACEoAAA8uAAAdGgAANg4AAFoIAACGBQAA
        sQMAAM0DAADcAwAA4AMAAN4DAQDWAgQCxQEOCK8BAAAAAAAAAAAAAAAAAAAAAAAAAAAAAAAAAAAAAAAA
        AABMLAABLBkAAhcNAAQKBgAJBQMAEggEACAVDAA3MBwAV2Q8AIOfYQKy1YQD3fOXBPX/nwT//58E//+f
        BP//ngT//54E//+eBP/ylgP+0oMC/ZtkAftiQwH7NSgD/BoWBv0NDAj+CAgI/wgICP8HBwf/BwcH/wYG
        Bv8FBQX/BQUF/wQEBP8EBAT/AwMD/wMDA/8CAgL/AQEB/wEBAf8AAAD/AAAA/wAAAP8AAAD/AAAA/gEA
        APEDAQDUBQMApggFAXkLBgFRDwgCMxQMAhwfEgINMx0BBVYyAQIAAAAAAAAAAAAAAAAAAAAAAAAAAAAA
        AAAAAAAAAAAAAAAAAAAAAAAAAAAAAAAAAAEAAAADAAAABwAAAA0AAAAWAAAAIwAAADUAAABOAAAAcgAA
        AJ0AAADKAAAA6wAAAPsAAAD/AAAA/wAAAP8AAAD/AAAA/wAAAP8AAAD/AAAA/wAAAP8AAAD/AAAA/wAA
        AP8AAAD/AAAA/wAAAP8AAAD/AAAA/wEBAP8DAgD+BAIA/gUDA/sGBAnyCAUU3AoHIroMCS2SDQo0aQ0K
        OEYNCzoqDQo9FgsKPwoKCT4EBwc5AQAAAAAAAAAAAAAAAAAAAAAAAAAAAAAAAAAAAAAAAAAAAAAAAAAA
        AAAAAAAAAAAAAAAAAAAAAAAAAAAAAAAAAAAAAAAAAAAAAAAAAAAAAAAAAAAAAAAAAADUewAC7qIKIfiy
        Dlz8vRGu/sIT5P/EFP//xBT//8QU///DE///wxP//8MT///DE///whP//r8S5/y6ELP4rgxk8J8IJ9h9
        AAUAAAAAAAAAAAAAAAAAAAAAAAAAAAAAAAAAAAAAAAAAAMl0AAHhiQIG75kFF/alCTr6rgxu/LQOqP25
        D9b+uxDx/rwQ/P+8EP//vBD//7sQ//+7EP//uxD//roP/P64D/L9tg7W+7ENqPmrC270ogg66ZUFFtF/
        AgYAAAAAAAAAAAAAAAAAAAgBAAAGBAAABAkAAAISAAABIAAAADYHBwhaFhYWiicnJ780NDTmOjo6+jw8
        PP87Ozv/Ojo6/zg4OPoyMjLpJiYmxhcXGJMKCQthAgIFOgEBBiACAQgPAgEKBgIBCwEAAAAAAAAAAAAA
        AAAAAAAAAAAAAAAAAAAAAAAAAAAAAAAAAAAAAAAAAAAAAQAAAAMAAAAJAAAAFQAAACgAAABDBwcHbRER
        EaAeHh7UJSUl8igoKP8oKCj/Jycn/yQkJPQdHR3aERESqwcHCngAAAZMAAAKLgAAFBoAACkNAABJBwAA
        cwQAAJwCAAC9AgAA0QIAANcCAADUAgAAygEAAL4BAAAAAAAAAAAAAAAAAAAAAAAAAAAAAAAAAAAAAAAA
        AAAAAAAAAAAAAQEAAAIBAAAGAAAADAEBABcGAwAoEwsAQS0aAGJgOQCNm14ButODA+HylwT3/58E//+f
        BP//nwT//54E//+eBP//ngT/8pYD/tKEAvycZQH6ZEUB+TYpA/sbFwb9Dg0I/gkJCf8ICAj/CAgI/wcH
        B/8HBwf/BgYG/wUFBf8FBQX/BAQE/wQEBP8DAwP/AgIC/wICAv8BAQH/AQEB/wAAAP8AAAD/AAAA/wAA
        AP8AAAD0AAAA2gAAAa0BAAJ9AQACUQEBAzECAQMZAwIDCwUCAwMAAAAAAAAAAAAAAAAAAAAAAAAAAAAA
        AAAAAAAAAAAAAAAAAAAAAAAAAAAAAAAAAAEAAAADAAAABwAAAA4AAAAYAAAAJAAAADQAAABJAAAAZQAA
        AIoAAAC1AAAA3AAAAPMAAAD9AAAA/wAAAP8AAAD/AAAA/wAAAP8AAAD/AAAA/wAAAP8AAAD/AAAA/wAA
        AP8AAAD/AAAA/wAAAP8AAAD/AAAA/wAAAP8AAAD/AAAA/wAAAP4AAAX7AAAP7wEBH9gCAi+2BAM8jwUE
        Q2gFBEdGBQVLKgUFThYFBE8KBAROBAMDSAEAAAAAAAAAAAAAAAAAAAAAAAAAAAAAAAAAAAAAAAAAAAAA
        AAAAAAAAAAAAAAAAAAAAAAAAAAAAAAAAAAAAAAAAAAAAAAAAAAAAAAAAAAAAAAAAAAAAAAAA1HsAAu6i
        CiH4sg5c/L0Rrv7CE+T/xBT//8QU///EFP//wxP//8MT///DE///wxP//8IT//7AEuf8uhCz+K4MZPCf
        CCfYfQAFAAAAAAAAAAAAAAAAAAAAAAAAAAAAAAAAAAAAAAAAAAAAAAAA0HkAAeWLAgbwmQUY9qUJPPqt
        C3D8tA6q/bgP1/67EPL+vBD8/7wQ//+7EP//uxD//7sQ//+6EP/+ug/8/rkP8f22DtX8sg2n+qwLbPWk
        CDjplQUVxXgDBQAAAAAAAAAAAgEMAQAACQMAAAYHAAAEDgAAAhkAAAErBAQESRAQEHQgICCoLy8v1zg4
        OPM7Ozv9Ozs7/zs7O/86Ojr9NTU28ywsLdceHh+pDw8ScwQECUYAAAcmAAAKEwAADQcAABACAAAAAAAA
        AAAAAAAAAAAAAAAAAAAAAAAAAAAAAAAAAAAAAAAAAAAAAAAAAAAAAAADAAAACAAAABMAAAAlAAAAQAcH
        B2sSEhKeHx8f0yYmJvIpKSn/KCgo/ygoKP8lJSX3Hx8f4BUVFbUKCguBAgIFUgAABjAAAA0aAAAcDQAA
        NQYAAFoDAACEAQAAqwEAAMIBAADKAQAAyAEAAL8BAAAAAAAAAAAAAAAAAAAAAAAAAAAAAAAAAAAAAAAA
        AAAAAAAAAAAAAAAAAAEAAAAEAAAACAAAABABAAAdBQMAMBEKAEwqGABvXDcAmZdcAcLRggPl8ZcE+P+f
        BP//nwT//58E//+eBP//ngT//54E//KWA/3ThAL7nWYB+GVGAfc4KwP5HRkG+w8OCP0KCgn+CQkJ/wgI
        CP8ICAj/BwcH/wcHB/8GBgb/BQUF/wUFBf8EBAT/BAQE/wMDA/8CAgL/AgIC/wEBAf8BAQH/AAAA/wAA
        AP8AAAD/AAAA9wAAAOAAAAG2AAACgwAAA1UAAAQyAAAEGgAABQsAAAUDAAAAAAAAAAAAAAAAAAAAAAAA
        AAAAAAAAAAAAAAAAAAAAAAAAAAAAAAAAAAEAAAADAAAABwAAAA8AAAAaAAAAKAAAADgAAABMAAAAZQAA
        AIUAAACsAAAA0QAAAO0AAAD6AAAA/wAAAP8AAAD/AAAA/wAAAP8AAAD/AAAA/wAAAP8AAAD/AAAA/wAA
        AP8AAAD/AAAA/wAAAP8AAAD/AAAA/wAAAP8AAAD/AAAA/wAAAP8AAAL9AAAJ+AAAGOsAACzTAQE9sgEB
        SY0CAlBnAgJVRQICWikCAl0WAgJeCgICXAQBAVQBAAAAAAAAAAAAAAAAAAAAAAAAAAAAAAAAAAAAAAAA
        AAAAAAAAAAAAAAAAAAAAAAAAAAAAAAAAAAAAAAAAAAAAAAAAAAAAAAAAAAAAAAAAAAAAAAAAAAAAANR7
        AALuogoh+LIOXPy9Ea7+whPk/8QU///EFP//xBT//8MT///DE///wxP//8MT///CE//+wBLn/LoQs/iu
        DGTwnwgn2H0ABQAAAAAAAAAAAAAAAAAAAAAAAAAAAAAAAAAAAAAAAAAAAAAAAAAAAAC5awAB2YMCB+yW
        BRn1owg++q0Ldv20DrH+uQ/g/rsQ9/+8EP//uxD//7sQ//+7EP//uhD//7oQ//66D/z+uA/x/bYO1Pyy
        DaP5qwpm858HMOKMBRCtZAYDUzAOARMLEAECAQ0CAAAIBQAABQoAAAMTAAABIgEBAjoKCgpgGBgYkikp
        KcU1NTXpOzs7+zw8PP87Ozv/Ozs7/zk5OfoyMjLnJiYnvxUVGIcHBw1VAAAJLwAADRgAABEKAAATAwAA
        AAAAAAAAAAAAAAAAAAAAAAAAAAAAAAAAAAAAAAAAAAAAAAAAAAAAAAAAAAAAAgAAAAcAAAARAAAAIgAA
        ADwHBwdnEhISmx8fH9ImJibxKSkp/ykpKf8oKCj/Jycn+yIiIugZGRnBDg4OiQUFBlcAAAMxAAAJGwAA
        FA0AACcGAABFAgAAbAEAAAAAAAAAAAAAAAAAAAAAAAAAAAAAAAAAAAAAAAAAAAAAAAAAAAAAAAAAAAAA
        AAAAAAAAAAAAAAAAAAEAAAACAAAABgAAAAwAAAAVAAAAJAUCADoQCQBXKBcAe1g1AKSUWgHKz4AD6fGW
        BPn/nwT//58E//+fBP//ngT//54E//+eBP/ylgP904UC+55nAfhnSAH2Oy4C9yAbBvoREAj9CwsJ/gkJ
        Cf8JCQn/CAgI/wgICP8HBwf/BgYG/wYGBv8FBQX/BQUF/wQEBP8EBAT/AwMD/wICAv8CAgL/AQEB/wEB
        Af8AAAD/AAAA/wAAAPsAAADoAAABwwAAAo4AAARdAAAFNQAABhwAAAcLAAAHAwAAAAAAAAAAAAAAAAAA
        AAAAAAAAAAAAAAAAAAAAAAAAAAAAAAAAAAAAAAACAAAABgAAAA4AAAAaAAAAKgAAAD4AAABUAAAAbgAA
        AIsAAACsAAAAzgAAAOgAAAD3AAAA/QAAAP8AAAD/AAAA/wAAAP8AAAD/AAAA/wAAAP8AAAD/AAAA/wAA
        AP8AAAD/AAAA/wAAAP8AAAD/AAAA/wAAAP8AAAD/AAAA/wAAAP8AAAD+AAAF/AAAEfQAACTkAAA5zAAA
        Sa0AAFSKAABcZQEBYUQBAWYpAQFqFgEBawoAAGgEAABdAQAAAAAAAAAAAAAAAAAAAAAAAAAAAAAAAAAA
        AAAAAAAAAAAAAAAAAAAAAAAAAAAAAAAAAAAAAAAAAAAAAAAAAAAAAAAAAAAAAAAAAAAAAAAAAAAAAAAA
        AADXfAAC7qAJH/exDVf8vBGn/sET4P7DE/z/xBT//8QU///DE///wxP//8MT///DE///wxP//sAS5/27
        ELP5rwxj8KAIJ9l+AAUAAAAAAAAAAAAAAAAAAAAAAAAAAAAAAAAAAAAAAAAAAAAAAAAAAAAAAAAAAMt1
        AAHjiAEI75YEHPekCEf7rwyD/rYOwf66D+r/vBD8/7sQ//+7EP//uxD//7sQ//+6EP//ug///rkP/P64
        D/H9tg7P/LAMmfemCVjtlwYm0HwFC49TCwM3IBABCgYPAQAACgMAAAYHAAADDgAAAhsAAAAvBAQEThAQ
        EXwhISGxMTEx3jo6OvY9PT3/PDw8/zs7O/86Ojr9NTU17ysrLM4aGh6ZDAwSYwEBDDgAAA8dAAATDAAA
        FwQAABkBAAAAAAAAAAAAAAAAAAAAAAAAAAAAAAAAAAAAAAAAAAAAAAAAAAAAAAAAAAIAAAAGAAAADwAA
        AB8AAAA4CAgIYxMTE5kgICDQJycn8SoqKv8pKSn/KSkp/ygoKP0kJCTtHBwcyRAQEJAGBgdbAAACMgAA
        BRsAAAwNAAAYBQAAKwIAAAAAAAAAAAAAAAAAAAAAAAAAAAAAAAAAAAAAAAAAAAAAAAAAAAAAAAAAAAAA
        AAAAAAAAAAAAAAAAAAAAAAABAAAABAAAAAgAAAAQAAAAHAAAAC4EAwBHDwkAaCYWAY1VMwGykVgC085/
        A+3wlgT6/58E//+fBP//nwT//58E//+eBP//ngT/8pcD/dSGAvufaAH3akoA9T4wAvYjHwX5FBII/AwM
        Cf4KCgr/CQkJ/wkJCf8ICAj/CAgI/wcHB/8GBgb/BgYG/wUFBf8FBQX/BAQE/wQEBP8DAwP/AgIC/wIC
        Av8BAQH/AQEB/wAAAP8AAAD9AAAA7gAAAc0AAAOXAAAFZAAABjoAAAgfAAAJDQAACQQAAAgBAAAAAAAA
        AAAAAAAAAAAAAAAAAAAAAAAAAAAAAAAAAAAAAAACAAAABgAAAA0AAAAZAAAAKgAAAD8AAABaAAAAeAAA
        AJgAAAC1AAAA0gAAAOgAAAD3AAAA/QAAAP8AAAD/AAAA/wAAAP8AAAD/AAAA/wAAAP8AAAD/AAAA/wAA
        AP8AAAD/AAAA/wAAAP8AAAD/AAAA/wAAAP8AAAD/AAAA/wAAAP8AAAD/AAAB/QAACfkAABjvAAAu3gAA
        Q8YAAFOoAABdhgAAZWMAAGtCAABwJwAAdBUAAHYKAABzBAAAZgEAAAAAAAAAAAAAAAAAAAAAAAAAAAAA
        AAAAAAAAAAAAAAAAAAAAAAAAAAAAAAAAAAAAAAAAAAAAAAAAAAAAAAAAAAAAAAAAAAAAAAAAAAAAAAAA
        AAAAAAAA0XkAAuybBxr3rQxN/LkQmf6/Etb+whP4/8QU///EFP//xBT//8MT///DE///wxP//8MT//7A
        Euf8uxCz+K8MY+6fCCbVewAFAAAAAAAAAAAAAAAAAAAAAAAAAAAAAAAAAAAAAAAAAAAAAAAAAAAAAAAA
        AAAAAAAAy3YAAuOIAQrymwYm+akKV/yzDZn+uA/Q/rsQ8f67EPz/uxD//7sQ//+7EP//uhD//7oQ//+6
        D//+uQ/8/rcO6vyzDb/5qgp/850HQeOKBRi4awgGaDwOAhwQEAEDAgwCAAAIBQAABAoAAAIUAAAAJQEB
        AUANDQ1sHR0doS8vL9U5OTnzPT09/z09Pf88PDz/Ozs7/zg4OPYvLzDbICAkqxAQF3MEBBBDAAARIwAA
        FRAAABkGAAAaAQAAAAAAAAAAAAAAAAAAAAAAAAAAAAAAAAAAAAAAAAAAAAAAAAAAAAAAAAABAAAABQAA
        AA0AAAAdAAAANQgICGATExOXICAgzycnJ/AqKir/Kioq/ykpKf8pKSn/JSUl8B4eHs4SEhKUBwcHXgAA
        ATQAAAMcAAAHDQAADgUAABcCAAAAAAAAAAAAAAAAAAAAAAAAAAAAAAAAAAAAAAAAAAAAAAAAAAAAAAAA
        AAAAAAAAAAAAAAAAAAAAAAABAAAAAgAAAAYAAAAMAAAAFgAAACUAAAA5BAMBVw4JAnskFgOhUjICwY5X
        AtzMfwPw8JYE+/+fBP//nwT//58E//+fBP//ngT//54E//KXA/3VhgL6oGkB9mxMAPRAMwH0JiEE+BUU
        CPsNDQr+CgoK/woKCv8JCQn/CQkJ/wgICP8ICAj/BwcH/wYGBv8GBgb/BQUF/wUFBf8EBAT/AwMD/wMD
        A/8CAgL/AgIC/wEBAf8BAQH/AAAA/wAAAPIAAAHTAAADnwAABWsAAAhAAAAJIwAACxAAAAwGAAANAQAA
        AAAAAAAAAAAAAAAAAAAAAAAAAAAAAAAAAAAAAAABAAAABQAAAAwAAAAXAAAAKAAAAD4AAABaAAAAfgAA
        AKMAAADEAAAA3AAAAO0AAAD4AAAA/QAAAP8AAAD/AAAA/wAAAP8AAAD/AAAA/wAAAP8AAAD/AAAA/wAA
        AP8AAAD/AAAA/wAAAP8AAAD/AAAA/wAAAP8AAAD/AAAA/wAAAP8AAAD/AAAA/wAAA/wAAA32AAAg6AAA
        NtUAAEm9AABXoQAAYoAAAGteAAByPwAAdyYAAHoUAAB7CQAAdgMAAGoBAAAAAAAAAAAAAAAAAAAAAAAA
        AAAAAAAAAAAAAAAAAAAAAAAAAAAAAAAAAAAAAAAAAAAAAAAAAAAAAAAAAAAAAAAAAAAAAAAAAAAAAAAA
        AAAAAAAAAAAAAMh0AALkjwQR86QJOvmxDXr8uhC4/b4S3f3AEur9vxLq/b8S6v2/Eur9vxLq/b8S6v2/
        Een9vRHT/LgPo/etDFnunggi1XsABAAAAAAAAAAAAAAAAAAAAAAAAAAAAAAAAAAAAAAAAAAAAAAAAAAA
        AAAAAAAAAAAAAAAAAADTegAD55AEEPOhCDH5rQtn/LQNof23Ds39uA/j/bgP6f24Dur9tw7q/bcO6v23
        Dur9tg7q/bYO6v21DuP8sgzH+qsKk/WfB1TqjwUkzXcGCo9TCwM4IA8BCgYMAQAACAMAAAQHAAACDwAA
        AB4AAAA1CgoKXhoaGpMtLS3KODg47j09Pf09PT3/PDw8/zw8PP86Ojr6MzM05iYmKr0WFh2FCAgUUQAA
        EisAABgVAAAcCQAAHwMAAAAAAAAAAAAAAAAAAAAAAAAAAAAAAAAAAAAAAAAAAAAAAAAAAAAAAAAAAQAA
        AAQAAAAMAAAAGgAAADMICAheFBQUlCEhIc4oKCjwKysr/yoqKv8qKir/KSkp/yUlJfAeHh7PEhISlwcH
        B2EAAAA2AAABHQAAAw0AAAcFAAALAQAAAAAAAAAAAAAAAAAAAAAAAAAAAAAAAAAAAAAAAAAAAAAAAAAA
        AAAAAAAAAAAAAAAAAAAAAAAAAAAAAQAAAAMAAAAIAAAAEAAAABwAAAAuAQAARwUEA2sPCwWSIxcGuE8x
        BNGLVQPly34D8u+VBPv/nwT//58E//+fBP//nwT//54E//+eBP/zlwP91YcC+qJqAfZtTgDzQjQB8ygj
        BPcXFQj7Dg4K/QsLC/8KCgr/CgoK/wkJCf8JCQn/CAgI/wcHB/8HBwf/BgYG/wYGBv8FBQX/BQUF/wQE
        BP8DAwP/AwMD/wICAv8CAgL/AQEB/wAAAP8AAAD0AAAB2AAAA6gAAAZ1AAAJSQAACyoAAA0VAAAPCAAA
        EAIAAAAAAAAAAAAAAAAAAAAAAAAAAAAAAAAAAAABAAAABAAAAAoAAAAVAAAAJgAAADwAAABZAAAAfQAA
        AKUAAADKAAAA5AAAAPMAAAD6AAAA/QAAAP8AAAD/AAAA/wAAAP8AAAD/AAAA/wAAAP8AAAD/AAAA/wAA
        AP8AAAD/AAAA/wAAAP8AAAD/AAAA/wAAAP8AAAD/AAAA/wAAAP8AAAD/AAAA/wAAAP8AAAT7AAAP8gAA
        I+EAADnMAABLtAAAWZgAAGN4AABsWAAAczoAAHgjAAB8EgAAfQgAAHoDAABsAQAAAAAAAAAAAAAAAAAA
        AAAAAAAAAAAAAAAAAAAAAAAAAAAAAAAAAAAAAAAAAAAAAAAAAAAAAAAAAAAAAAAAAAAAAAAAAAAAAAAA
        AAAAAAAAAAAAAAAAAADDcQAB4IcBCvGcByf3qQpW+7MOjPy3D678uRC8/LkQvf25EL39uRC9/LkPvfy5
        D7z8uQ+7/LcOqPqzDYD2qQpG7JoHGtJ6AAMAAAAAAAAAAAAAAAAAAAAAAAAAAAAAAAAAAAAAAAAAAAAA
        AAAAAAAAAAAAAAAAAAAAAAAAAAAAAN+IAgbwmgUW+KYJOfqtC2f8sQyU/LMNr/yzDbr8sgy8/LIMvfyy
        DL39sgy9/bEMvf2xDL38sQy6/K4LqfmnCYT1nQdR7ZAFJtl+BQysZAkEWjQNARYNDAEDAQgCAAAEBQAA
        AgsAAAAXAAAALAgICFEXFxeFKSkpvTY2NuY8PDz6Pj4+/z09Pf88PDz/Ozs7/TU1Nu4qKi3LGBggkwoK
        Fl4AABM0AAAYHAAAHQ0AACAFAAAgAQAAAAAAAAAAAAAAAAAAAAAAAAAAAAAAAAAAAAAAAAAAAAAAAAAA
        AAAAAAADAAAACgAAABgAAAAwCAgIWxQUFJIhISHNKCgo8CwsLP8rKyv/Kioq/yoqKv8mJibxHx8f0BIS
        EpkHBwdjAAAAOAAAAB4AAAEOAAADBQAABAEAAAAAAAAAAAAAAAAAAAAAAAAAAAAAAAAAAAAAAAAAAAAA
        AAAAAAAAAAAAAAAAAAAAAAAAAAAAAAAAAAIAAAAFAAAACwAAABYAAAAlAAAAOgEBAVgGBgWBEA0JqyMY
        Cc1NMAbgiVQE7Mp9A/XvlQT8/6AE//+fBP//nwT//58E//+eBP//ngT/85cD/dWHAvmiawHzbU4A8EI1
        AfEoIwT2FxYI+g8PC/0LCwv/CwsL/woKCv8KCgr/CQkJ/wkJCf8ICAj/BwcH/wcHB/8GBgb/BgYG/wUF
        Bf8FBQX/BAQE/wMDA/8DAwP/AgIC/wICAv8BAQH/AAAB9wAAAd8AAAO1AAAGgwAACVUAAAw0AAAPHAAA
        Eg0AABQFAAAVAQAAAAAAAAAAAAAAAAAAAAAAAAABAAAAAwAAAAkAAAATAAAAIwAAADoAAABXAAAAfAAA
        AKQAAADLAAAA5wAAAPcAAAD9AAAA/wAAAP8AAAD/AAAA/wAAAP8AAAD/AAAA/wAAAP8AAAD/AAAA/wAA
        AP8AAAD/AAAA/wAAAP8AAAD/AAAA/wAAAP8AAAD/AAAA/wAAAP8AAAD/AAAA/wAAAP8AAAD/AAAE+wAA
        D/AAACLcAAA3xAAASakAAFaNAABhbwAAalEAAHE1AAB3IAAAexEAAHsHAAB1AwAAAAAAAAAAAAAAAAAA
        AAAAAAAAAAAAAAAAAAAAAAAAAAAAAAAAAAAAAAAAAAAAAAAAAAAAAAAAAAAAAAAAAAAAAAAAAAAAAAAA
        AAAAAAAAAAAAAAAAAAAAAAAAAAAAANR7AATpkAMU8p0GL/emCVH4qQpo+asLc/mrC3T5qwt0+asLdPmr
        CnT5qwpz+asKcfmqCmT2pwlL8Z4HKOeSBA/NdwACAAAAAAAAAAAAAAAAAAAAAAAAAAAAAAAAAAAAAAAA
        AAAAAAAAAAAAAAAAAAAAAAAAAAAAAAAAAAC7bQAB34cCBvCZBRf3owcy+qcJT/qoCWT6qAlv+aYIcvmm
        CHP5pgh0+aYIdPmmCHT6pgh0+aYIc/mkCGv2nwdX8pcFOOuNBB3bfwQLumwHA3RDCgEAAAAABQMGAQAA
        AwMAAAEIAAAAEgAAACQEBARFEhISdSMjI60yMjLcOzs79j4+Pv8+Pj7/PT09/zw8PP83NzjzLS0w1hwc
        I6MMDBluAQETQgAAFyYAABsUAAAdCQAAHQQAABoBAAAAAAAAAAAAAAAAAAAAAAAAAAAAAAAAAAAAAAAA
        AAAAAAAAAAAAAwAAAAkAAAAWAAAALAkJCVcUFBSPIiIizCkpKe8sLCz/Kysr/ysrK/8qKir/JiYm8R8f
        H9ISEhKcBwcHZgAAADoAAAAfAAAADgAAAQUAAAEBAAAAAAAAAAAAAAAAAAAAAAAAAAAAAAAAAAAAAAAA
        AAAAAAAAAAAAAAAAAAAAAAAAAAAAAAAAAAEAAAADAAAABwAAAA8AAAAcAAAALwAAAEgEAwNtCQkJmhIQ
        DcQiGQ3gSS8I64JRBPDDeQP17JME+/2fBP7/nwT//58E//+fBP//nwT//54E//OXA/zVhwL3oWsB8W1O
        AO1CNQHvKCQE9RgWCPoPDwv9DAwM/wsLC/8LCwv/CgoK/woKCv8JCQn/CQkJ/wgICP8HBwf/BwcH/wYG
        Bv8GBgb/BQUF/wQEBP8EBAT/AwMD/wMDA/8CAgL/AgIC/wEBAfsAAAHpAAADxQAABpQAAAllAAANQAAA
        ECYAABMUAAAVCQAAFQQAABMBAAAAAAAAAAAAAAMBAAABAwAAAAgAAAARAAAAIQAAADcAAABUAAAAegAA
        AKMAAADKAAAA5wAAAPcAAAD9AAAA/wAAAP8AAAD/AAAA/wAAAP8AAAD/AAAA/wAAAP8AAAD/AAAA/wAA
        AP8AAAD/AAAA/wAAAP8AAAD/AAAA/wAAAP8AAAD/AAAA/wAAAP8AAAD/AAAA/wAAAP8AAAD/AAAA/wAA
        A/sAAAzwAAAc2QAAML0AAEKfAABQggAAW2UAAGRJAABrMAAAbxwAAHEPAABxBgAAbAIAAAAAAAAAAAAA
        AAAAAAAAAAAAAAAAAAAAAAAAAAAAAAAAAAAAAAAAAAAAAAAAAAAAAAAAAAAAAAAAAAAAAAAAAAAAAAAA
        AAAAAAAAAAAAAAAAAAAAAAAAAAAAAAAAAADSegAC5ooCCfCUAxXzmQUk9JwFL/ScBjX0nAY19JwGNvSc
        Bjb0nAU19JwFNfScBjP0nAUs8poFIeqSBBHahQIGuGoAAQAAAAAAAAAAAAAAAAAAAAAAAAAAAAAAAAAA
        AAAAAAAAAAAAAAAAAAAAAAAAAAAAAAAAAAAAAAAAAAAAAM13AAHiiQIG7pMDEfWaBR/3nAUq95wFMvWa
        BDT0mQQ19JkENfSZBDb0mQQ29JkENvSZBDX0mAQy8pUEKu+PAx3niAMQ1nwDB7NoBQIAAAAAAAAAAAAA
        AAAAAAICAAABBgAAAA4AAAAeAQEBOQ0NDWUdHR2bLi4u0Dk5OfA+Pj79Pj4+/z09Pf89PT3/OTk59zAw
        M+AiIie2ExMdhQYGFlcBARY1AAAYHwAAGhEAABkIAAAXBAAAEwEAAAAAAAAAAAAAAAAAAAAAAAAAAAAA
        AAAAAAAAAAAAAAAAAAIAAAAIAAAAFAAAACoJCQlVFRUVjSMjI8oqKirvLS0t/ywsLP8rKyv/Kysr/ycn
        J/IfHx/TEhISnwcHB2oAAAA9AAAAIQAAAA8AAAAFAAAAAQAAAAAAAAAAAAAAAAAAAAAAAAAAAAAAAAAA
        AAAAAAAAAAAAAAAAAAAAAAAAAAAAAAAAAAAAAAABAAAABAAAAAoAAAAUAAAAJAAAADwCAgJcBwcHhg0N
        DbMUExHZIRoQ7EErC/B1SQXvsm4D8N2JA/LxlwTz95oE8/mcBPX8nQT6/p4E/f2eA/7vlgP5z4QC8pto
        AepoTADoQDQB6ygkBPMYFwn5EBAM/Q0NDf8MDAz/CwsL/wsLC/8KCgr/CgoK/wkJCf8ICAj/CAgI/wcH
        B/8HBwf/BgYG/wYGBv8FBQX/BAQE/wQEBP8DAwP/AwMD/wICAv8BAQH9AQEC8QAAA9QAAAWmAAAJdwAA
        DVAAABA0AAATIAAAFRIAABUJAAATBQAADgMAAAkCAAAEBAAAAggAAAAQAAAAHgAAADQAAABSAAAAeAAA
        AKIAAADJAAAA5gAAAPcAAAD9AAAA/wAAAP8AAAD/AAAA/wAAAP8AAAD/AAAA/wAAAP8AAAD/AAAA/wAA
        AP8AAAD/AAAA/wAAAP8AAAD/AAAA/wAAAP8AAAD/AAAA/wAAAP8AAAD/AAAA/wAAAP8AAAD/AAAA/wAA
        AP8AAAH9AAAH8QAAFNoAACe4AAA6lwAASXgAAFNdAABbQgAAYSsAAGUZAABoDQAAaAYAAGUCAAAAAAAA
        AAAAAAAAAAAAAAAAAAAAAAAAAAAAAAAAAAAAAAAAAAAAAAAAAAAAAAAAAAAAAAAAAAAAAAAAAAAAAAAA
        AAAAAAAAAAAAAAAAAAAAAAAAAAAAAAAAAAAAAAAAAAAAAM94AALbfwAF4YIACeKDAAzkhAAN5YUADuaF
        AA7mhQAO5YUADuWFAA7lhQAN5oUAC+KDAAfZfgAEw3EAAQAAAAAAAAAAAAAAAAAAAAAAAAAAAAAAAAAA
        AAAAAAAAAAAAAAAAAAAAAAAAAAAAAAAAAAAAAAAAAAAAAAAAAAAAAAAAwnAAAdZ8AAPigwAG5oUACeaG
        AAzlhQAN5YQADuWFAA7mhQAO5oUADuaFAA7mhQAO5oUADeWFAAzjhAEJ3oACBs94AwOvZQQBAAAAAAAA
        AAAAAAAAAAABAQAAAAQAAAAMAAAAGQAAADAICAhXFxcXiikpKcA2NjbnPT09+j8/P/8+Pj7/PT09/zs7
        O/s2NjftKiouzhwcJKINDRpxBAQVSwAAFDAAABUeAAAVEgAAEgoAAA8FAAALAgAABwEAAAAAAAAAAAAA
        AAAAAAAAAAAAAAAAAAAAAAACAAAABwAAABIAAAAmCAgITxQUFIchISHFKSkp7C0tLf0tLS3/LCws/ysr
        K/8oKCj0ICAg2BQUFKUJCQlvAQEBQQAAACMAAAAQAAAABgAAAAEAAAAAAAAAAAAAAAAAAAAAAAAAAAAA
        AAAAAAAAAAAAAAAAAAAAAAAAAAAAAAAAAAAAAAAAAAAAAgAAAAYAAAANAAAAGgAAAC4BAQFMBgYGcwwM
        DKMSEhLOFxYV7B8aFPY0JQ7zXTsI65FZBOO9dAPe1oUD2OKNA9bpkQPZ8JYD4fOYA+jylwPs4Y8D6b98
        AuONYgHfX0gA4TwzAegnIwTyGBcJ+RAQDP0NDQ3/DAwM/wwMDP8LCwv/CwsL/woKCv8KCgr/CQkJ/wgI
        CP8ICAj/BwcH/wcHB/8GBgb/BgYG/wUFBf8EBAT/BAQE/wMDA/8DAwP/AgIC/wEBAvcBAQLiAAAFuwAA
        CI8AAAtlAAAORwAAES8AABIfAAASEwAAEAwAAA0JAAAICQAABAsAAAISAAAAHgAAADAAAABMAAAAcQAA
        AJ0AAADHAAAA5gAAAPcAAAD9AAAA/wAAAP8AAAD/AAAA/wAAAP8AAAD/AAAA/wAAAP8AAAD/AAAA/wAA
        AP8AAAD/AAAA/wAAAP8AAAD/AAAA/wAAAP8AAAD/AAAA/wAAAP8AAAD/AAAA/wAAAP8AAAD/AAAA/wAA
        AP8AAAD/AAAA/gAABfMAAA/bAAAftQAAMJEAAD5wAABHVQAATjwAAFMnAABXFgAAWQsAAFkFAABWAgAA
        AAAAAAAAAAAAAAAAAAAAAAAAAAAAAAAAAAAAAAAAAAAAAAAAAAAAAAAAAAAAAAAAAAAAAAAAAAAAAAAA
        AAAAAAAAAAAAAAAAAAAAAAAAAAAAAAAAAAAAAAAAAAAAAAAAAAAAAAAAvG0AAch0AALPeAAC2n4AA+CC
        AAPlhQAD5YUAA+ODAAPdgAAD1HsAAsp1AAK9bgABAAAAAAAAAAAAAAAAAAAAAAAAAAAAAAAAAAAAAAAA
        AAAAAAAAAAAAAAAAAAAAAAAAAAAAAAAAAAAAAAAAAAAAAAAAAAAAAAAAAAAAAAAAAAAAAAAAwXAAAc13
        AAHQeQAC1nwAAt2AAAPjgwAD5YUAA+WFAAPlhQAD4oMAA92AAAPSegACx3MBArlrAgEAAAAAAAAAAAAA
        AAAAAAAAAAAAAAAAAQEAAAADAAAACQAAABUAAAApBAQEShAQEHchISGsMTEx2Ts7O/M+Pj79Pz8//z4+
        Pv89PT39Ojo79zMzNeQoKCzCGRkhlQ0NGWwEBBNKAQESMwAADyIAAA0WAAALDQAACAcAAAUDAAADAQAA
        AAAAAAAAAAAAAAAAAAAAAAAAAAAAAQAAAAUAAAAPAAAAIwYGBkkRERF/Hh4evCgoKOYsLCz7LS0t/yws
        LP8sLCz/KSkp9yIiIt4XFxewDAwMeAMDA0cAAAAlAAAAEQAAAAYAAAABAAAAAAAAAAAAAAAAAAAAAAAA
        AAAAAAAAAAAAAAAAAAAAAAAAAAAAAAAAAAAAAAAAAAAAAQAAAAMAAAAIAAAAEgAAACIAAAA6BAQEXwoK
        Co8RERHAFhYW5BgYGPccGhb6KB8S80IrC+RlPwXQilQCvKRkAau4cQKjx3wCpdWGA7HbiwO914oCxsOA
        AsmhbQHKd1cAz1JCANg3MQHkJSMF8BgXCvgREQ39Dg4O/w0NDf8MDAz/DAwM/wsLC/8LCwv/CgoK/woK
        Cv8JCQn/CAgI/wgICP8HBwf/BwcH/wYGBv8FBQX/BQUF/wQEBP8EBAT/AwMD/wMDA/8CAgL7AQEC7gEB
        A9MAAAasAAAJhAAADGAAAA5FAAAPMQAADyQAAA0aAAAKFgAABxUAAAQZAAACIgAAADEAAABHAAAAaQAA
        AJMAAADBAAAA4wAAAPcAAAD9AAAA/wAAAP8AAAD/AAAA/wAAAP8AAAD/AAAA/wAAAP8AAAD/AAAA/wAA
        AP8AAAD/AAAA/wAAAP8AAAD/AAAA/wAAAP8AAAD/AAAA/wAAAP8AAAD/AAAA/wAAAP8AAAD/AAAA/wAA
        AP8AAAD/AAAA/wAAAP8AAAP0AAAK3AAAGbMAACeNAAA0awAAO1EAAEE5AABFJAAASBUAAEkKAABJBAAA
        RgEAAAAAAAAAAAAAAAAAAAAAAAAAAAAAAAAAAAAAAAAAAAAAAAAAAAAAAAAAAAAAAAAAAAAAAAAAAAAA
        AAAAAAAAAAAAAAAAAAAAAAAAAAAAAAAAAAAAAAAAAAAAAAAAAAAAAAAAAAAAAAAAAAAAAAAAAAAAAAAA
        AAAAAAAAAAAAAAAAAAAAAAAAAAAAAAAAAAAAAAAAAAAAAAAAAAAAAAAAAAAAAAAAAAAAAAAAAAAAAAAA
        AAAAAAAAAAAAAAAAAAAAAAAAAAAAAAAAAAAAAAAAAAAAAAAAAAAAAAAAAAAAAAAAAAAAAAAAAAAAAAAA
        AAAAAAAAAAAAAAAAAAAAAAAAAAAAAAAAAAAAAAAAAAAAAAAAAAAAAAAAAAAAAAAAAAAAAAAAAAAAAAAA
        AAAAAAAAAAAAAAAAAAAAAAAAAAAAAwAAAAgAAAASAAAAIwEBAT4KCgpmGRkZlyoqKsg3NzfqPj4++z8/
        P/8+Pj7/Pj4+/z09Pf04ODnzMDAz3SQkKbsZGSGWDQ0YcQYGElMBAQw6AAAJKAAABxsAAAUQAAAECQAA
        AgQAAAEBAAAAAAAAAAAAAAAAAAAAAAAAAAEAAAAEAAAADgAAACADAwNCDQ0NdBkZGa4lJSXeKysr9y4u
        Lv8tLS3/LCws/ysrK/slJSXnHBwcvRAQEIMGBgZOAAAAJwAAABIAAAAGAAAAAQAAAAAAAAAAAAAAAAAA
        AAAAAAAAAAAAAAAAAAAAAAAAAAAAAAAAAAAAAAAAAAAAAAAAAAEAAAAFAAAACwAAABcAAAAqAgICSQcH
        B3QODg6oFRUV1hgYGPIaGhr9GxoY/R8aFfQqHg/fOyYHvVIyAptoPwB+fU4BbpFcAWqjaQFxqnABfaVw
        AYyTaAGaeVoAqV1LALtFPADNMi8B3yMiBe4XFwr4EREN/Q4ODv8ODg7/DQ0N/wwMDP8MDAz/CwsL/wsL
        C/8KCgr/CQkJ/wkJCf8ICAj/CAgI/wcHB/8HBwf/BgYG/wUFBf8FBQX/BAQE/wQEBP8DAwP/AgIC/QIC
        AvgBAQPoAQEEzQAABqgAAAmDAAALYwAADEsAAAw7AAAKMQAACCsAAAUrAAADLwAAATkAAABLAAAAZQAA
        AIoAAAC0AAAA2wAAAPMAAAD9AAAA/wAAAP8AAAD/AAAA/wAAAP8AAAD/AAAA/wAAAP8AAAD/AAAA/wAA
        AP8AAAD/AAAA/wAAAP8AAAD/AAAA/wAAAP8AAAD/AAAA/wAAAP8AAAD/AAAA/wAAAP8AAAD/AAAA/wAA
        AP8AAAD/AAAA/wAAAP8AAAD/AAAC8wAACNsAABOxAAAeiQAAKGcAAC5NAAAyNgAANiIAADgUAAA5CgAA
        NwQAADMBAAAAAAAAAAAAAAAAAAAAAAAAAAAAAAAAAAAAAAAAAAAAAAAAAAAAAAAAAAAAAAAAAAAAAAAA
        AAAAAAAAAAAAAAAAAAAAAAAAAAAAAAAAAAAAAAAAAAAAAAAAAAAAAAAAAAAAAAAAAAAAAAAAAAAAAAAA
        AAAAAAAAAAAAAAAAAAAAAAAAAAAAAAAAAAAAAAAAAAAAAAAAAAAAAAAAAAAAAAAAAAAAAAAAAAAAAAAA
        AAAAAAAAAAAAAAAAAAAAAAAAAAAAAAAAAAAAAAAAAAAAAAAAAAAAAAAAAAAAAAAAAAAAAAAAAAAAAAAA
        AAAAAAAAAAAAAAAAAAAAAAAAAAAAAAAAAAAAAAAAAAAAAAAAAAAAAAAAAAAAAAAAAAAAAAAAAAAAAAAA
        AAAAAAAAAAAAAAAAAAAAAAAAAAAAAAAAAAIAAAAGAAAADwAAAB0AAAA0BAQEVBAQEIAhISGwMTEx2zs7
        O/Q/Pz/9Pz8//z4+Pv8+Pj7/PDw8+jg4OfEwMDPdKCgswhwcIqASEhl+CgoRXwQECkUBAQcvAAAEHgAA
        AhEAAAEIAAABAwAAAAEAAAAAAAAAAAAAAAAAAAAAAAAAAwAAAAsAAAAdAQEBOwoKCmwWFhakIyMj2Csr
        K/QuLi7/Li4u/y0tLf8sLCz9KCgo7CAgIMcTExOLCAgIUwAAACkAAAATAAAABwAAAAEAAAAAAAAAAAAA
        AAAAAAAAAAAAAAAAAAAAAAAAAAAAAAAAAAAAAAAAAAAAAAAAAAAAAAACAAAABwAAAA8AAAAeAAAANQMD
        A1kKCgqKEhISvxcXF+caGhr6Ghoa/xoaGf4aGBbzGxcR2R4VCawkFwN/Lx0AWUApAEVUOAA8aEkAP3JT
        AEtwVgBdZlIAdFhLAI9JQgCrPDgAxi8tAdwiIgXtFxcK+BERDf0PDw//Dg4O/w4ODv8NDQ3/DAwM/wwM
        DP8LCwv/CwsL/woKCv8JCQn/CQkJ/wgICP8ICAj/BwcH/wcHB/8GBgb/BQUF/wUFBf8EBAT/BAQE/wMD
        A/8CAgL9AgIC9wEBA+cBAQTMAAAGqwAAB4wAAAhzAAAIYAAAB1MAAAVKAAAESAAAAk4AAAFbAAAAcAAA
        AIwAAACwAAAA0wAAAO0AAAD6AAAA/wAAAP8AAAD/AAAA/wAAAP8AAAD/AAAA/wAAAP8AAAD/AAAA/wAA
        AP8AAAD/AAAA/wAAAP8AAAD/AAAA/wAAAP8AAAD/AAAA/wAAAP8AAAD/AAAA/wAAAP8AAAD/AAAA/wAA
        AP8AAAD/AAAA/wAAAP8AAAD/AAAA/wAAAfUAAAbdAAAOtQAAFowAAB5oAAAiTQAAJjUAACgiAAAqEwAA
        KgoAACgEAAAlAQAAAAAAAAAAAAAAAAAAAAAAAAAAAAAAAAAAAAAAAAAAAAAAAAAAAAAAAAAAAAAAAAAA
        AAAAAAAAAAAAAAAAAAAAAAAAAAAAAAAAAAAAAAAAAAAAAAAAAAAAAAAAAAAAAAAAAAAAAAAAAAAAAAAA
        AAAAAAAAAAAAAAAAAAAAAAAAAAAAAAAAAAAAAAAAAAAAAAAAAAAAAAAAAAAAAAAAAAAAAAAAAAAAAAAA
        AAAAAAAAAAAAAAAAAAAAAAAAAAAAAAAAAAAAAAAAAAAAAAAAAAAAAAAAAAAAAAAAAAAAAAAAAAAAAAAA
        AAAAAAAAAAAAAAAAAAAAAAAAAAAAAAAAAAAAAAAAAAAAAAAAAAAAAAAAAAAAAAAAAAAAAAAAAAAAAAAA
        AAAAAAAAAAAAAAAAAAAAAAAAAAAAAAAAAAAAAAACAAAABQAAAAwAAAAYAAAAKwEBAUUKCgprGRkZmisr
        K8k4ODjqPj4++0BAQP8/Pz//Pj4+/z09Pf08PDz6ODg58jMzNOQqKi3MICAkrhcXG44ODhFsBgYKTQEB
        BDEAAAEdAAABDwAAAAYAAAACAAAAAAAAAAAAAAAAAAAAAAAAAAMAAAAKAAAAGgAAADYICAhkFBQUnCMj
        I9MrKyvyLy8v/y4uLv8tLS3/LS0t/ykpKe8hISHMFBQUkAgICFcAAAArAAAAFAAAAAcAAAACAAAAAAAA
        AAAAAAAAAAAAAAAAAAAAAAAAAAAAAAAAAAAAAAAAAAAAAAAAAAAAAAABAAAABAAAAAoAAAAVAAAAJwAA
        AEIFBQVsDQ0NnhUVFdEZGRnwGxsb/RsbG/8aGhr9GBcX7xQTEtAQDQqdDgsDbBIMAEUcFQAvKiIAIzkw
        ACJEPAAsSUMAQEpFAF1GQwB/QD4AoTg3AMEtLQLaIiIF7BgYC/cSEg79Dw8P/w8PD/8ODg7/DQ0N/w0N
        Df8MDAz/DAwM/wsLC/8LCwv/CgoK/wkJCf8JCQn/CAgI/wgICP8HBwf/BgYG/wYGBv8FBQX/BQUF/wQE
        BP8EBAT/AwMD/wICAv0CAgL3AQED6AEBA9EAAAS4AAAFogAABJAAAASBAAADdwAAAnQAAAF6AAAAhwAA
        AJ0AAAC3AAAA0wAAAOkAAAD4AAAA/QAAAP8AAAD/AAAA/wAAAP8AAAD/AAAA/wAAAP8AAAD/AAAA/wAA
        AP8AAAD/AAAA/wAAAP8AAAD/AAAA/wAAAP8AAAD/AAAA/wAAAP8AAAD/AAAA/wAAAP8AAAD/AAAA/wAA
        AP8AAAD/AAAA/wAAAP8AAAD/AAAA/wAAAP8AAAH3AAAD4gAACb0AAA+SAAAUawAAGE4AABs2AAAcIgAA
        HRMAAB0KAAAcBAAAGAEAAAAAAAAAAAAAAAAAAAAAAAAAAAAAAAAAAAAAAAAAAAAAAAAAAAAAAAAAAAAA
        AAAAAAAAAAAAAAAAAAAAAAAAAAAAAAAAAAAAAAAAAAAAAAAAAAAAAAAAAAAAAAAAAAAAAAAAAAAAAAAA
        AAAAAAAAAAAAAAAAAAAAAAAAAAAAAAAAAAAAAAAAAAAAAAAAAAAAAAAAAAAAAAAAAAAAAAAAAAAAAAAA
        AAAAAAAAAAAAAAAAAAAAAAAAAAAAAAAAAAAAAAAAAAAAAAAAAAAAAAAAAAAAAAAAAAAAAAAAAAAAAAAA
        AAAAAAAAAAAAAAAAAAAAAAAAAAAAAAAAAAAAAAAAAAAAAAAAAAAAAAAAAAAAAAAAAAAAAAAAAAAAAAAA
        AAAAAAAAAAAAAAAAAAAAAAAAAAAAAAAAAAAAAAAAAAAAAQAAAAQAAAAKAAAAFAAAACMAAAA5BAQEWBER
        EYMjIyO0NDQ03j09PfZAQED/Pz8//z8/P/8+Pj7/Pj4+/z09Pf06Ojr3NTU27C8vMNkmJie9Ghoclw0N
        D24EBAVIAAAAKwAAABcAAAAKAAAAAwAAAAAAAAAAAAAAAAAAAAAAAAACAAAACAAAABcAAAAyCQkJYBUV
        FZkkJCTRLCws8i8vL/8vLy//Li4u/y0tLf8pKSnwISEhzhQUFJMICAhaAAAALQAAABUAAAAHAAAAAgAA
        AAAAAAAAAAAAAAAAAAAAAAAAAAAAAAAAAAAAAAAAAAAAAAAAAAAAAAAAAAAAAgAAAAYAAAAOAAAAGwAA
        ADACAgJQCAgIfhAQELIXFxfeGxsb9hwcHP8bGxv/Ghoa+xcXF+gRERHCCgoJjQYFA1sGBgA3Dg0AIhwa
        ABgtLAAYOzoAIkJBADZERABUQkIAeD49AJ03NgC+LS0C2SIiBewYGAv3EhIO/RAQEP8PDw//Dw8P/w4O
        Dv8NDQ3/DQ0N/wwMDP8MDAz/CwsL/woKCv8KCgr/CQkJ/wkJCf8ICAj/CAgI/wcHB/8GBgb/BgYG/wUF
        Bf8FBQX/BAQE/wMDA/8DAwP/AgIC/QICAvgBAQLtAQEC4AAAAtIAAALDAAACtAAAAakAAAGlAAAAqwAA
        ALcAAADKAAAA3QAAAO4AAAD4AAAA/QAAAP8AAAD/AAAA/wAAAP8AAAD/AAAA/wAAAP8AAAD/AAAA/wAA
        AP8AAAD/AAAA/wAAAP8AAAD/AAAA/wAAAP8AAAD/AAAA/wAAAP8AAAD/AAAA/wAAAP8AAAD/AAAA/wAA
        AP8AAAD/AAAA/wAAAP8AAAD/AAAA/wAAAP8AAAD/AAAA+wAAAuoAAAXIAAAJmgAADXAAABBPAAARNwAA
        EyMAABMUAAATCgAAEgQAABABAAAAAAAAAAAAAAAAAAAAAAAAAAAAAAAAAAAAAAAAAAAAAAAAAAAAAAAA
        AAAAAAAAAAAAAAAAAAAAAAAAAAAAAAAAAAAAAAAAAAAAAAAAAAAAAAAAAAAAAAAAAAAAAAAAAAAAAAAA
        AAAAAAAAAAAAAAAAAAAAAAAAAAAAAAAAAAAAAAAAAAAAAAAAAAAAAAAAAAAAAAAAAAAAAAAAAAAAAAAA
        AAAAAAAAAAAAAAAAAAAAAAAAAAAAAAAAAAAAAAAAAAAAAAAAAAAAAAAAAAAAAAAAAAAAAAAAAAAAAAAA
        AAAAAAAAAAAAAAAAAAAAAAAAAAAAAAAAAAAAAAAAAAAAAAAAAAAAAAAAAAAAAAAAAAAAAAAAAAAAAAAA
        AAAAAAAAAAAAAAAAAAAAAAAAAAAAAAAAAAAAAAAAAAAAAAAAAAEAAAADAAAACAAAABAAAAAcAAAALgEB
        AUgMDAxwHR0doDAwMNE7OzvwQEBA/UBAQP8/Pz//Pz8//z4+Pv8+Pj7/PT09/Ts7O/o4ODjyMTEx4CYm
        Jr4XFxeQCQkKYQEBAjsAAAAgAAAADwAAAAUAAAABAAAAAAAAAAAAAAAAAAAAAQAAAAcAAAAVAAAALgkJ
        CVwWFhaWJCQk0CwsLPEwMDD/Ly8v/y8vL/8uLi7/Kioq8SIiIs8UFBSVCAgIXAAAAC4AAAAVAAAABwAA
        AAIAAAAAAAAAAAAAAAAAAAAAAAAAAAAAAAAAAAAAAAAAAAAAAAAAAAAAAAAAAQAAAAMAAAAJAAAAEwAA
        ACMAAAA9BQUFYwwMDJQUFBTGGhoa6hwcHPscHBz/HBwc/xoaGvYVFRXdDg4OrwcHB3oDAwFLBAQAKwwM
        ABkbGwARLi4AETw8ABtDQwAwRUUATkNDAHM+PgCaNzcAvS0tAtkiIgbrGBgL9xMTD/0QEBD/EBAQ/w8P
        D/8PDw//Dg4O/w0NDf8NDQ3/DAwM/wwMDP8LCwv/CgoK/woKCv8JCQn/CQkJ/wgICP8ICAj/BwcH/wYG
        Bv8GBgb/BQUF/wUFBf8EBAT/AwMD/wMDA/8CAgL9AgIC+gEBAvYBAQHwAAAB6AAAAN8AAADZAAAA1gAA
        ANkAAADgAAAA6wAAAPMAAAD6AAAA/QAAAP8AAAD/AAAA/wAAAP8AAAD/AAAA/wAAAP8AAAD/AAAA/wAA
        AP8AAAD/AAAA/wAAAP8AAAD/AAAA/wAAAP8AAAD/AAAA/wAAAP8AAAD/AAAA/wAAAP8AAAD/AAAA/wAA
        AP8AAAD/AAAA/wAAAP8AAAD/AAAA/wAAAP8AAAD/AAAA/wAAAP0AAADvAAAC0AAABaAAAAd0AAAJUQAA
        CjgAAAsjAAALFAAACwoAAAsEAAALAQAAAAAAAAAAAAAAAAAAAAAAAAAAAAAAAAAAAAAAAAAAAAAAAAAA
        AAAAAAAAAAAAAAAAAAAAAAAAAAAAAAAAAAAAAAAAAAAAAAAAAAAAAAAAAAAAAAAAAAAAAAAAAAAAAAAA
        AAAAAAAAAAAAAAAAAAAAAAAAAAAAAAAAAAAAAAAAAAAAAAAAAAAAAAAAAAAAAAAAAAAAAAAAAAAAAAAA
        AAAAAAAAAAAAAAAAAAAAAAAAAAAAAAAAAAAAAAAAAAAAAAAAAAAAAAAAAAAAAAAAAAAAAAAAAAAAAAAA
        AAAAAAAAAAAAAAAAAAAAAAAAAAAAAAAAAAAAAAAAAAAAAAAAAAAAAAAAAAAAAAAAAAAAAAAAAAAAAAAA
        AAAAAAAAAAAAAAAAAAAAAAAAAAAAAAAAAAAAAAAAAAAAAAAAAAAAAAABAAAAAgAAAAYAAAAMAAAAFgAA
        ACYAAAA7CAgIXRcXF4wrKyvAODg45z8/P/pBQUH/QEBA/z8/P/8/Pz//Pj4+/z4+Pv89PT3/PDw8/Tc3
        N/MuLi7ZHx8frQ8PD3oEBARLAAAAKQAAABMAAAAHAAAAAgAAAAAAAAAAAAAAAAAAAAEAAAAGAAAAEwAA
        ACsJCQlZFhYWkyUlJc4tLS3wMDAw/zAwMP8vLy//Li4u/yoqKvEiIiLQFBQUlwgICF4AAAAwAAAAFgAA
        AAgAAAACAAAAAAAAAAAAAAAAAAAAAAAAAAAAAAAAAAAAAAAAAAAAAAAAAAAAAAAAAAEAAAAFAAAADQAA
        ABkAAAAtAgICTAgICHgQEBCrFxcX2BwcHPMdHR39HR0d/xwcHP0ZGRnvFBQU0AwMDJwFBQVnAgIAPAQE
        ACEMDAASHR0ACzExAA0/PwAXRUUAK0ZGAEpDQwBwPj4AmDc3ALwtLQLYIiIG7BkZDPcTEw/9ERER/xAQ
        EP8QEBD/Dw8P/w4ODv8ODg7/DQ0N/w0NDf8MDAz/DAwM/wsLC/8KCgr/CgoK/wkJCf8JCQn/CAgI/wcH
        B/8HBwf/BgYG/wYGBv8FBQX/BQUF/wQEBP8DAwP/AwMD/wICAv8CAgL/AQEB/QAAAfsAAAD3AAAA9AAA
        APMAAAD0AAAA9wAAAPsAAAD9AAAA/wAAAP8AAAD/AAAA/wAAAP8AAAD/AAAA/wAAAP8AAAD/AAAA/wAA
        AP8AAAD/AAAA/wAAAP8AAAD/AAAA/wAAAP8AAAD/AAAA/wAAAP8AAAD/AAAA/wAAAP8AAAD/AAAA/wAA
        AP8AAAD/AAAA/wAAAP8AAAD/AAAA/wAAAP8AAAD/AAAA/wAAAP8AAAD/AAAA8gAAAdQAAAKkAAAEdwAA
        BVIAAAY5AAAGJAAABhUAAAYKAAAGBAAABgEAAAAAAAAAAAAAAAAAAAAAAAAAAAAAAAAAAAAAAAAAAAAA
        AAAAAAAAAAAAAAAAAAAAAAAAAAAAAAAAAAAAAAAAAAAAAAAAAAAAAAAAAAAAAAAAAAAAAAAAAAAAAAAA
        AAAAAAAAAAAAAAAAAAAAAAAAAAAAAAAAAAAAAAAAAAAAAAAAAAAAAAAAAAAAAAAAAAAAAAAAAAAAAAAA
        AAAAAAAAAAAAAAAAAAAAAAAAAAAAAAAAAAAAAAAAAAAAAAAAAAAAAAAAAAAAAAAAAAAAAAAAAAAAAAAA
        AAAAAAAAAAAAAAAAAAAAAAAAAAAAAAAAAAAAAAAAAAAAAAAAAAAAAAAAAAAAAAAAAAAAAAAAAAAAAAAA
        AAAAAAAAAAAAAAAAAAAAAAAAAAAAAAAAAAAAAAAAAAAAAAAAAAAAAAAAAAAAAAAAAAIAAAAEAAAACQAA
        ABEAAAAdAAAAMAQEBE0SEhJ5JCQkrTU1Ndw+Pj72QUFB/0BAQP9AQED/Pz8//z8/P/8+Pj7/Pj4+/z09
        Pf87Ozv7MzMz6CYmJsMVFRWNBwcHWQAAADAAAAAXAAAACQAAAAIAAAAAAAAAAAAAAAAAAAABAAAABQAA
        ABEAAAAoCgoKVRcXF48lJSXMLS0t8DExMf8wMDD/MDAw/y8vL/8qKiryIiIi0RQUFJkICAhgAAAAMgAA
        ABcAAAAIAAAAAgAAAAAAAAAAAAAAAAAAAAAAAAAAAAAAAAAAAAAAAAAAAAAAAAAAAAAAAAADAAAACAAA
        ABIAAAAiAAAAOwUFBWANDQ2RFRUVxBsbG+geHh76Hh4e/x4eHv8cHBz6GBgY5hISEr4KCgqHBAQDVAEB
        AC8EBAAZDQ0ADB8fAAg1NQAKQkIAFEdHAChGRgBGQ0MAbT4+AJc3NwC8LS0C2SIiBuwZGQz3FBQQ/RER
        Ef8RERH/EBAQ/xAQEP8PDw//Dg4O/w4ODv8NDQ3/DQ0N/wwMDP8LCwv/CwsL/woKCv8KCgr/CQkJ/wkJ
        Cf8ICAj/BwcH/wcHB/8GBgb/BgYG/wUFBf8FBQX/BAQE/wMDA/8DAwP/AgIC/wICAv8BAQH/AAAA/wAA
        AP8AAAD/AAAA/wAAAP8AAAD/AAAA/wAAAP8AAAD/AAAA/wAAAP8AAAD/AAAA/wAAAP8AAAD/AAAA/wAA
        AP8AAAD/AAAA/wAAAP8AAAD/AAAA/wAAAP8AAAD/AAAA/wAAAP8AAAD/AAAA/wAAAP8AAAD/AAAA/wAA
        AP8AAAD/AAAA/wAAAP8AAAD/AAAA/wAAAP8AAAD/AAAA/wAAAP8AAAD/AAAA/wAAAPIAAADVAAABpQAA
        AnkAAAJTAAADOgAAAyUAAAMVAAADCwAAAwQAAAMBAAAAAAAAAAAAAAAAAAAAAAAAAAAAAAAAAAAAAAAA
        AAAAAAAAAAAAAAAAAAAAAAAAAAAAAAAAAAAAAAAAAAAAAAAAAAAAAAAAAAAAAAAAAAAAAAAAAAAAAAAA
        AAAAAAAAAAAAAAAAAAAAAAAAAAAAAAAAAAAAAAAAAAAAAAAAAAAAAAAAAAAAAAAAAAAAAAAAAAAAAAAA
        AAAAAAAAAAAAAAAAAAAAAAAAAAAAAAAAAAAAAAAAAAAAAAAAAAAAAAAAAAAAAAAAAAAAAAAAAAAAAAAA
        AAAAAAAAAAAAAAAAAAAAAAAAAAAAAAAAAAAAAAAAAAAAAAAAAAAAAAAAAAAAAAAAAAAAAAAAAAAAAAAA
        AAAAAAAAAAAAAAAAAAAAAAAAAAAAAAAAAAAAAAAAAAAAAAAAAAAAAAAAAAAAAAAAAAAAAAABAAAAAwAA
        AAcAAAANAAAAFwAAACcBAQE/DQ0NZx4eHpoxMTHOPDw870FBQf1BQUH/QEBA/0BAQP8/Pz//Pz8//z4+
        Pv8+Pj7/PDw8/Tc3N/EsLCzSGxsbngwMDGcBAQE4AAAAGwAAAAoAAAADAAAAAAAAAAAAAAAAAAAAAQAA
        AAQAAAAPAAAAJQoKClIXFxeNJiYmyy4uLu8xMTH/MTEx/zAwMP8wMDD/Kysr8iIiItMUFBScCAgIYwAA
        ADQAAAAYAAAACQAAAAIAAAAAAAAAAAAAAAAAAAAAAAAAAAAAAAAAAAAAAAAAAAAAAAAAAAABAAAABAAA
        AAsAAAAYAAAALAICAksICAh2ERERqRkZGdcdHR3zHx8f/R8fH/8eHh79Gxsb8xYWFtYPDw+mBwcHcAIC
        AkIBAQAjBAQAEQwMAAghIQAFOTkACEVFABJISAAmR0cARUNDAGw+PgCWNzcAvC0tAtkjIwbsGRkM9xQU
        EP0SEhL/ERER/xEREf8QEBD/EBAQ/w8PD/8ODg7/Dg4O/w0NDf8NDQ3/DAwM/wsLC/8LCwv/CgoK/woK
        Cv8JCQn/CQkJ/wgICP8HBwf/BwcH/wYGBv8GBgb/BQUF/wQEBP8EBAT/AwMD/wMDA/8CAgL/AgIC/wEB
        Af8AAAD/AAAA/wAAAP8AAAD/AAAA/wAAAP8AAAD/AAAA/wAAAP8AAAD/AAAA/wAAAP8AAAD/AAAA/wAA
        AP8AAAD/AAAA/wAAAP8AAAD/AAAA/wAAAP8AAAD/AAAA/wAAAP8AAAD/AAAA/wAAAP8AAAD/AAAA/wAA
        AP8AAAD/AAAA/wAAAP8AAAD/AAAA/wAAAP8AAAD/AAAA/wAAAP8AAAD/AAAA/wAAAP8AAADyAAAA1gAA
        AKYAAAB5AAABVAAAATsAAAEmAAABFgAAAQsAAAEFAAABAQAAAAAAAAAAAAAAAAAAAAAAAAAAAAAAAAAA
        AAAAAAAAAAAAAAAAAAAAAAAAAAAAAAAAAAAAAAAAAAAAAAAAAAAAAAAAAAAAAAAAAAAAAAAAAAAAAAAA
        AAAAAAAAAAAAAAAAAAAAAAAAAAAAAAAAAAAAAAAAAAAAAAAAAAAAAAAAAAAAAAAAAAAAAAAAAAAAAAAA
        AAAAAAAAAAAAAAAAAAAAAAAAAAAAAAAAAAAAAAAAAAAAAAAAAAAAAAAAAAAAAAAAAAAAAAAAAAAAAAAA
        AAAAAAAAAAAAAAAAAAAAAAAAAAAAAAAAAAAAAAAAAAAAAAAAAAAAAAAAAAAAAAAAAAAAAAAAAAAAAAAA
        AAAAAAAAAAAAAAAAAAAAAAAAAAAAAAAAAAAAAAAAAAAAAAAAAAAAAAAAAAAAAAAAAAAAAAAAAAAAAQAA
        AAIAAAAFAAAACQAAABIAAAAfAAAANAgICFcYGBiIKysrvzk5OeZAQED6QkJC/0FBQf9AQED/QEBA/z8/
        P/8/Pz//Pj4+/z09Pf85OTn3MDAw3SEhIa0RERFzBAQEPwAAAB0AAAALAAAAAwAAAAAAAAAAAAAAAAAA
        AAAAAAAEAAAADgAAACMLCwtPGBgYiicnJ8ouLi7vMjIy/zExMf8xMTH/MDAw/ysrK/IjIyPUFBQUnggI
        CGYAAAA3AAAAGgAAAAoAAAACAAAAAAAAAAAAAAAAAAAAAAAAAAAAAAAAAAAAAAAAAAAAAAAAAAAAAgAA
        AAYAAAAQAAAAIQAAADoFBQVgDQ0NkRYWFsQcHBzoHx8f+iAgIP8fHx//Hh4e+hoaGugUFBTCDAwMjQUF
        BVoBAQAyAQEAGQMDAAsNDQAFJSUAAzw8AAZGRgAQSEgAJEdHAENDQwBrPj4Aljc3ALwtLQLZIyMG7Boa
        DfgVFRH9EhIS/xISEv8RERH/ERER/xAQEP8PDw//Dw8P/w4ODv8ODg7/DQ0N/w0NDf8MDAz/CwsL/wsL
        C/8KCgr/CgoK/wkJCf8ICAj/CAgI/wcHB/8HBwf/BgYG/wYGBv8FBQX/BAQE/wQEBP8DAwP/AwMD/wIC
        Av8BAQH/AQEB/wAAAP8AAAD/AAAA/wAAAP8AAAD/AAAA/wAAAP8AAAD/AAAA/wAAAP8AAAD/AAAA/wAA
        AP8AAAD/AAAA/wAAAP8AAAD/AAAA/wAAAP8AAAD/AAAA/wAAAP8AAAD/AAAA/wAAAP8AAAD/AAAA/wAA
        AP8AAAD/AAAA/wAAAP8AAAD/AAAA/wAAAP8AAAD/AAAA/wAAAP8AAAD/AAAA/wAAAP8AAAD/AAAA8gAA
        ANYAAACnAAAAegAAAFUAAAA8AAAAJgAAABYAAAALAAAABQAAAAEAAAAAAAAAAAAAAAAAAAAAAAAAAAAA
        AAAAAAAAAAAAAAAAAAAAAAAAAAAAAAAAAAAAAAAAAAAAAAAAAAAAAAAAAAAAAAAAAAAAAAAAAAAAAAAA
        AAAAAAAAAAAAAAAAAAAAAAAAAAAAAAAAAAAAAAAAAAAAAAAAAAAAAAAAAAAAAAAAAAAAAAAAAAAAAAAA
        AAAAAAAAAAAAAAAAAAAAAAAAAAAAAAAAAAAAAAAAAAAAAAAAAAAAAAAAAAAAAAAAAAAAAAAAAAAAAAAA
        AAAAAAAAAAAAAAAAAAAAAAAAAAAAAAAAAAAAAAAAAAAAAAAAAAAAAAAAAAAAAAAAAAAAAAAAAAAAAAAA
        AAAAAAAAAAAAAAAAAAAAAAAAAAAAAAAAAAAAAAAAAAAAAAAAAAAAAAAAAAAAAAAAAAAAAAAAAAAAAAAA
        AAAAAAABAAAAAwAAAAcAAAANAAAAGAAAACoEBARIExMTdiUlJaw2NjbcPz8/9kJCQv9BQUH/QUFB/0BA
        QP9AQED/Pz8//z8/P/8+Pj7/PDw8+zU1NeYoKCi8FxcXfwkJCUcAAAAgAAAADAAAAAMAAAAAAAAAAAAA
        AAAAAAAAAAAAAwAAAAwAAAAgCwsLSxgYGIcnJyfILy8v7jIyMv8yMjL/MTEx/zExMf8sLCz0JCQk2BYW
        FqUKCgptAQEBPAAAAB0AAAALAAAAAwAAAAAAAAAAAAAAAAAAAAAAAAAAAAAAAAAAAAAAAAAAAAAAAAAA
        AAMAAAAJAAAAFgAAACsCAgJLCQkJdxISEqoaGhrXHx8f8yAgIP0gICD/Hx8f/R0dHfMYGBjXEBAQqAgI
        CHMCAgJEAAAAJQAAABIDAwAHDg4AAioqAAJBQQAFSEgAD0lJACNHRwBCQ0MAaz4+AJY3NwC8LS0C2SMj
        B+waGg34FRUR/RMTE/8SEhL/EhIS/xEREf8RERH/EBAQ/w8PD/8PDw//Dg4O/w4ODv8NDQ3/DAwM/wwM
        DP8LCwv/CwsL/woKCv8KCgr/CQkJ/wgICP8ICAj/BwcH/wcHB/8GBgb/BgYG/wUFBf8EBAT/BAQE/wMD
        A/8DAwP/AgIC/wEBAf8BAQH/AAAA/wAAAP8AAAD/AAAA/wAAAP8AAAD/AAAA/wAAAP8AAAD/AAAA/wAA
        AP8AAAD/AAAA/wAAAP8AAAD/AAAA/wAAAP8AAAD/AAAA/wAAAP8AAAD/AAAA/wAAAP8AAAD/AAAA/wAA
        AP8AAAD/AAAA/wAAAP8AAAD/AAAA/wAAAP8AAAD/AAAA/wAAAP8AAAD/AAAA/wAAAP8AAAD/AAAA/wAA
        APIAAADWAAAApwAAAHsAAABWAAAAPAAAACcAAAAWAAAACwAAAAUAAAABAAAAAAAAAAAAAAAAAAAAAAAA
        AAAAAAAAAAAAAAAAAAAAAAAAAAAAAAAAAAAAAAAAAAAAAAAAAAAAAAAAAAAAAAAAAAAAAAAAAAAAAAAA
        AAAAAAAAAAAAAAAAAAAAAAAAAAAAAAAAAAAAAAAAAAAAAAAAAAAAAAAAAAAAAAAAAAAAAAAAAAAAAAAA
        AAAAAAAAAAAAAAAAAAAAAAAAAAAAAAAAAAAAAAAAAAAAAAAAAAAAAAAAAAAAAAAAAAAAAAAAAAAAAAAA
        AAAAAAAAAAAAAAAAAAAAAAAAAAAAAAAAAAAAAAAAAAAAAAAAAAAAAAAAAAAAAAAAAAAAAAAAAAAAAAAA
        AAAAAAAAAAAAAAAAAAAAAAAAAAAAAAAAAAAAAAAAAAAAAAAAAAAAAAAAAAAAAAAAAAAAAAAAAAAAAAAA
        AAAAAAAAAAAAAQAAAAIAAAAFAAAACgAAABMAAAAjAQEBPA0NDWYeHh6bMTExzz09PfBCQkL9QkJC/0FB
        Qf9BQUH/QEBA/0BAQP8/Pz//Pz8//z09Pf03NzfsLCwsxhsbG4gLCwtOAAAAIwAAAA4AAAAEAAAAAAAA
        AAAAAAAAAAAAAAAAAAMAAAAKAAAAHQoKCkcXFxeCJiYmwi4uLusyMjL9MjIy/zIyMv8xMTH/Li4u9yYm
        Jt4aGhquDQ0NdAMDA0IAAAAgAAAADQAAAAQAAAABAAAAAAAAAAAAAAAAAAAAAAAAAAAAAAAAAAAAAAAA
        AAEAAAAFAAAADQAAAB4BAQE4BgYGXw4ODpIXFxfEHh4e6SEhIfohISH/ISEh/x8fH/scHBzpFRUVxAwM
        DJAFBQVcAAAAMwAAABoAAAALAgIABA4OAAEuLgABQ0MABUlJAA9KSgAjSEgAQkREAGs+PgCWNzcAvC4u
        AtkkJAfsGxsN+BYWEv0TExP/ExMT/xISEv8SEhL/ERER/xEREf8QEBD/Dw8P/w8PD/8ODg7/Dg4O/w0N
        Df8MDAz/DAwM/wsLC/8LCwv/CgoK/woKCv8JCQn/CAgI/wgICP8HBwf/BwcH/wYGBv8FBQX/BQUF/wQE
        BP8EBAT/AwMD/wMDA/8CAgL/AQEB/wEBAf8AAAD/AAAA/wAAAP8AAAD/AAAA/wAAAP8AAAD/AAAA/wAA
        AP8AAAD/AAAA/wAAAP8AAAD/AAAA/wAAAP8AAAD/AAAA/wAAAP8AAAD/AAAA/wAAAP8AAAD/AAAA/wAA
        AP8AAAD/AAAA/wAAAP8AAAD/AAAA/wAAAP8AAAD/AAAA/wAAAP8AAAD/AAAA/wAAAP8AAAD/AAAA/wAA
        AP8AAADyAAAA1gAAAKcAAAB7AAAAVgAAADwAAAAnAAAAFgAAAAsAAAAFAAAAAQAAAAAAAAAAAAAAAAAA
        AAAAAAAAAAAAAAAAAAAAAAAAAAAAAAAAAAAAAAAAAAAAAAAAAAAAAAAAAAAAAAAAAAAAAAAAAAAAAAAA
        AAAAAAAAAAAAAAAAAAAAAAAAAAAAAAAAAAAAAAAAAAAAAAAAAAAAAAAAAAAAAAAAAAAAAAAAAAAAAAAA
        AAAAAAAAAAAAAAAAAAAAAAAAAAAAAAAAAAAAAAAAAAAAAAAAAAAAAAAAAAAAAAAAAAAAAAAAAAAAAAAA
        AAAAAAAAAAAAAAAAAAAAAAAAAAAAAAAAAAAAAAAAAAAAAAAAAAAAAAAAAAAAAAAAAAAAAAAAAAAAAAAA
        AAAAAAAAAAAAAAAAAAAAAAAAAAAAAAAAAAAAAAAAAAAAAAAAAAAAAAAAAAAAAAAAAAAAAAAAAAAAAAAA
        AAAAAAAAAAAAAAAAAAAAAAABAAAAAwAAAAcAAAAPAAAAHAAAADIICAhYGBgYiiwsLME6OjroQUFB+0ND
        Q/9CQkL/QUFB/0FBQf9AQED/QEBA/z8/P/8+Pj7/OTk57y8vL8scHByODAwMUwAAACYAAAAPAAAABAAA
        AAEAAAAAAAAAAAAAAAAAAAACAAAACQAAABsICAhBFBQUeiMjI7ktLS3mMjIy+zMzM/8yMjL/MjIy/zAw
        MPsqKirmICAgvBISEoAHBwdJAAAAIgAAAA8AAAAFAAAAAQAAAAAAAAAAAAAAAAAAAAAAAAAAAAAAAAAA
        AAAAAAACAAAABwAAABIAAAAmAgICRwkJCXUTExOqGxsb2CAgIPMiIiL9IiIi/yEhIf8fHx/2Ghoa3RER
        Ea8JCQl4AgICSAAAACYAAAASAAAABgAAAAIAAAAAMTEAAUVFAARKSgAOSkoAI0hIAEJERABrPj4Aljc3
        ALwuLgLZJCQH7BsbDvgWFhL9FBQU/xMTE/8TExP/EhIS/xISEv8RERH/EBAQ/xAQEP8PDw//Dw8P/w4O
        Dv8ODg7/DQ0N/wwMDP8MDAz/CwsL/wsLC/8KCgr/CQkJ/wkJCf8ICAj/CAgI/wcHB/8HBwf/BgYG/wUF
        Bf8FBQX/BAQE/wQEBP8DAwP/AgIC/wICAv8BAQH/AQEB/wAAAP8AAAD/AAAA/wAAAP8AAAD/AAAA/wAA
        AP8AAAD/AAAA/wAAAP8AAAD/AAAA/wAAAP8AAAD/AAAA/wAAAP8AAAD/AAAA/wAAAP8AAAD/AAAA/wAA
        AP8AAAD/AAAA/wAAAP8AAAD/AAAA/wAAAP8AAAD/AAAA/wAAAP8AAAD/AAAA/wAAAP8AAAD/AAAA/wAA
        AP8AAAD/AAAA8gAAANYAAACoAAAAewAAAFYAAAA8AAAAJwAAABYAAAALAAAABQAAAAEAAAAAAAAAAAAA
        AAAAAAAAAAAAAAAAAAAAAAAAAAAAAAAAAAAAAAAAAAAAAAAAAAAAAAAAAAAAAAAAAAAAAAAAAAAAAAAA
        AAAAAAAAAAAAAAAAAAAAAAAAAAAAAAAAAAAAAAAAAAAAAAAAAAAAAAAAAAAAAAAAAAAAAAAAAAAAAAAA
        AAAAAAAAAAAAAAAAAAAAAAAAAAAAAAAAAAAAAAAAAAAAAAAAAAAAAAAAAAAAAAAAAAAAAAAAAAAAAAAA
        AAAAAAAAAAAAAAAAAAAAAAAAAAAAAAAAAAAAAAAAAAAAAAAAAAAAAAAAAAAAAAAAAAAAAAAAAAAAAAAA
        AAAAAAAAAAAAAAAAAAAAAAAAAAAAAAAAAAAAAAAAAAAAAAAAAAAAAAAAAAAAAAAAAAAAAAAAAAAAAAAA
        AAAAAAAAAAAAAAAAAAAAAAAAAAAAAQAAAAIAAAAFAAAACwAAABcAAAArBAQESxISEnolJSWwNjY23kBA
        QPZDQ0P/QkJC/0JCQv9BQUH/QUFB/0BAQP9AQED/Pz8//zk5OfAvLy/OHBwckwwMDFgAAAAqAAAAEgAA
        AAUAAAABAAAAAAAAAAAAAAAAAAAAAgAAAAgAAAAZBAQEOw8PD3AdHR2sKioq3TExMfczMzP/MzMz/zIy
        Mv8xMTH9LCws7CMjI8UVFRWHCQkJTwAAACUAAAAQAAAABQAAAAEAAAAAAAAAAAAAAAAAAAAAAAAAAAAA
        AAAAAAAAAAAAAwAAAAoAAAAYAQEBMQYGBloPDw+OGBgYwx8fH+kjIyP6IyMj/yIiIv8iIiL/Hx8f8xkZ
        GdQQEBCfBwcHZwAAADgAAAAcAAAADAAAAAQAAAABAAAAADg4AAFHRwAESkoADktLACNISABCRUUAaz8/
        AJY3NwC8Li4C2SQkB+wcHA74FxcT/RQUFP8UFBT/ExMT/xMTE/8SEhL/EhIS/xEREf8QEBD/EBAQ/w8P
        D/8PDw//Dg4O/w0NDf8NDQ3/DAwM/wwMDP8LCwv/CwsL/woKCv8JCQn/CQkJ/wgICP8ICAj/BwcH/wcH
        B/8GBgb/BQUF/wUFBf8EBAT/BAQE/wMDA/8CAgL/AgIC/wEBAf8BAQH/AAAA/wAAAP8AAAD/AAAA/wAA
        AP8AAAD/AAAA/wAAAP8AAAD/AAAA/wAAAP8AAAD/AAAA/wAAAP8AAAD/AAAA/wAAAP8AAAD/AAAA/wAA
        AP8AAAD/AAAA/wAAAP8AAAD/AAAA/wAAAP8AAAD/AAAA/wAAAP8AAAD/AAAA/wAAAP8AAAD/AAAA/wAA
        AP8AAAD/AAAA/wAAAPIAAADWAAAAqAAAAHsAAABWAAAAPAAAACcAAAAWAAAACwAAAAUAAAABAAAAAAAA
        AAAAAAAAAAAAAAAAAAAAAAAAAAAAAAAAAAAAAAAAAAAAAAAAAAAAAAAAAAAAAAAAAAAAAAAAAAAAAAAA
        AAAAAAAAAAAAAAAAAAAAAAAAAAAAAAAAAAAAAAAAAAAAAAAAAAAAAAAAAAAAAAAAAAAAAAAAAAAAAAAA
        AAAAAAAAAAAAAAAAAAAAAAAAAAAAAAAAAAAAAAAAAAAAAAAAAAAAAAAAAAAAAAAAAAAAAAAAAAAAAAAA
        AAAAAAAAAAAAAAAAAAAAAAAAAAAAAAAAAAAAAAAAAAAAAAAAAAAAAAAAAAAAAAAAAAAAAAAAAAAAAAAA
        AAAAAAAAAAAAAAAAAAAAAAAAAAAAAAAAAAAAAAAAAAAAAAAAAAAAAAAAAAAAAAAAAAAAAAAAAAAAAAAA
        AAAAAAAAAAAAAAAAAAAAAAAAAAAAAAAAAAAAAAABAAAABAAAAAkAAAATAAAAJAEBAUANDQ1rHh4enzIy
        MtE+Pj7wQ0ND/UNDQ/9CQkL/QkJC/0FBQf9BQUH/QEBA/0BAQP86OjrzMDAw1B4eHpwODg5iAQEBMgAA
        ABYAAAAIAAAAAgAAAAAAAAAAAAAAAAAAAAEAAAAIAAAAFwEBATYMDAxoGRkZoygoKNcwMDD0NDQ0/zMz
        M/8zMzP/MjIy/y4uLu8lJSXKFxcXiwoKClIAAAAmAAAAEQAAAAYAAAABAAAAAAAAAAAAAAAAAAAAAAAA
        AAAAAAAAAAAAAQAAAAQAAAAOAAAAHwMDAz8KCgpuFBQUph0dHdYiIiLzJCQk/SQkJP8jIyP/IiIi/R4e
        Hu0YGBjIDg4OjgYGBlYAAAArAAAAFAAAAAcAAAACAAAAAAAAAAA+PgABSUkABEtLAA9LSwAjSUkAQ0VF
        AGw/PwCXODgAvS4uAtklJQfsHBwP+BcXE/0VFRX/FBQU/xQUFP8TExP/ExMT/xISEv8SEhL/ERER/xAQ
        EP8QEBD/Dw8P/w8PD/8ODg7/DQ0N/w0NDf8MDAz/DAwM/wsLC/8LCwv/CgoK/wkJCf8JCQn/CAgI/wgI
        CP8HBwf/BgYG/wYGBv8FBQX/BQUF/wQEBP8EBAT/AwMD/wICAv8CAgL/AQEB/wEBAf8AAAD/AAAA/wAA
        AP8AAAD/AAAA/wAAAP8AAAD/AAAA/wAAAP8AAAD/AAAA/wAAAP8AAAD/AAAA/wAAAP8AAAD/AAAA/wAA
        AP8AAAD/AAAA/wAAAP8AAAD/AAAA/wAAAP8AAAD/AAAA/wAAAP8AAAD/AAAA/wAAAP8AAAD/AAAA/wAA
        AP8AAAD/AAAA/wAAAP8AAADyAAAA1gAAAKgAAAB7AAAAVgAAADwAAAAnAAAAFgAAAAsAAAAFAAAAAQAA
        AAAAAAAAAAAAAAAAAAAAAAAAAAAAAAAAAAAAAAAAAAAAAAAAAAAAAAAAAAAAAAAAAAAAAAAAAAAAAAAA
        AAAAAAAAAAAAAAAAAAAAAAAAAAAAAAAAAAAAAAAAAAAAAAAAAAAAAAAAAAAAAAAAAAAAAAAAAAAAAAAA
        AAAAAAAAAAAAAAAAAAAAAAAAAAAAAAAAAAAAAAAAAAAAAAAAAAAAAAAAAAAAAAAAAAAAAAAAAAAAAAAA
        AAAAAAAAAAAAAAAAAAAAAAAAAAAAAAAAAAAAAAAAAAAAAAAAAAAAAAAAAAAAAAAAAAAAAAAAAAAAAAAA
        AAAAAAAAAAAAAAAAAAAAAAAAAAAAAAAAAAAAAAAAAAAAAAAAAAAAAAAAAAAAAAAAAAAAAAAAAAAAAAAA
        AAAAAAAAAAAAAAAAAAAAAAAAAAAAAAAAAAAAAAAAAAAAAQAAAAMAAAAHAAAAEAAAAB8AAAA3CAgIXBgY
        GI0sLCzBOzs750JCQvpERET/Q0ND/0JCQv9CQkL/QUFB/0FBQf9AQED/PDw89jMzM9wjIyOrEhIScQUF
        BT4AAAAeAAAADAAAAAQAAAABAAAAAAAAAAAAAAABAAAABwAAABYAAAAyCgoKYhcXF5wnJyfTMDAw8jQ0
        NP80NDT/MzMz/zMzM/8uLi7vJiYmyhcXF4wKCgpSAAAAJwAAABEAAAAGAAAAAQAAAAAAAAAAAAAAAAAA
        AAAAAAAAAAAAAAAAAAIAAAAHAAAAEgAAACcFBQVODg4OghkZGbwgICDmJCQk+iUlJf8kJCT/JCQk/yIi
        IvoeHh7lFhYWug0NDX8FBQVJAAAAIwAAAA8AAAAFAAAAAQAAAAAAAAAAQUEAAUlJAAVMTAAPTEwAJElJ
        AERFRQBtPz8AmDg4AL0vLwLaJSUH7B0dD/gYGBT9FhYW/xUVFf8UFBT/FBQU/xMTE/8TExP/EhIS/xER
        Ef8RERH/EBAQ/xAQEP8PDw//Dw8P/w4ODv8NDQ3/DQ0N/wwMDP8MDAz/CwsL/woKCv8KCgr/CQkJ/wkJ
        Cf8ICAj/CAgI/wcHB/8GBgb/BgYG/wUFBf8FBQX/BAQE/wMDA/8DAwP/AgIC/wICAv8BAQH/AQEB/wAA
        AP8AAAD/AAAA/wAAAP8AAAD/AAAA/wAAAP8AAAD/AAAA/wAAAP8AAAD/AAAA/wAAAP8AAAD/AAAA/wAA
        AP8AAAD/AAAA/wAAAP8AAAD/AAAA/wAAAP8AAAD/AAAA/wAAAP8AAAD/AAAA/wAAAP8AAAD/AAAA/wAA
        AP8AAAD/AAAA/wAAAP8AAAD/AAAA8gAAANYAAACoAAAAewAAAFYAAAA8AAAAJwAAABYAAAALAAAABQAA
        AAEAAAAAAAAAAAAAAAAAAAAAAAAAAAAAAAAAAAAAAAAAAAAAAAAAAAAAAAAAAAAAAAAAAAAAAAAAAAAA
        AAAAAAAAAAAAAAAAAAAAAAAAAAAAAAAAAAAAAAAAAAAAAAAAAAAAAAAAAAAAAAAAAAAAAAAAAAAAAAAA
        AAAAAAAAAAAAAAAAAAAAAAAAAAAAAAAAAAAAAAAAAAAAAAAAAAAAAAAAAAAAAAAAAAAAAAAAAAAAAAAA
        AAAAAAAAAAAAAAAAAAAAAAAAAAAAAAAAAAAAAAAAAAAAAAAAAAAAAAAAAAAAAAAAAAAAAAAAAAAAAAAA
        AAAAAAAAAAAAAAAAAAAAAAAAAAAAAAAAAAAAAAAAAAAAAAAAAAAAAAAAAAAAAAAAAAAAAAAAAAAAAAAA
        AAAAAAAAAAAAAAAAAAAAAAAAAAAAAAAAAAAAAAAAAAAAAAAAAAAAAAACAAAABQAAAA0AAAAaAAAALwQE
        BE4RERF6JCQkrTU1Ndk/Pz/zQ0ND/UNDQ/9DQ0P/QkJC/0JCQv9BQUH/QUFB/z4+Pvo3NzfoKysrwBoa
        GogLCwtTAgICKwAAABQAAAAIAAAAAgAAAAAAAAAAAAAAAQAAAAcAAAAVAAAAMAoKCl8YGBiZKCgo0jEx
        MfI1NTX/NDQ0/zQ0NP8zMzP/Ly8v7yYmJskXFxeLCgoKUQAAACUAAAAQAAAABQAAAAEAAAAAAAAAAAAA
        AAAAAAAAAAAAAAAAAAAAAAADAAAACgAAABgBAQEyCAgIXxISEpYcHBzNIyMj7yUlJf0lJSX/JSUl/yQk
        JP8hISH1HBwc2hMTE6cKCgpsAgICOgAAABsAAAAKAAAAAwAAAAAAAAAAAAAAAEFBAAFKSgAFTEwAEExM
        ACZKSgBGRUUAb0BAAJk4OAC+Ly8C2iUlCOwdHQ/4GBgU/RYWFv8VFRX/FRUV/xQUFP8UFBT/ExMT/xMT
        E/8SEhL/ERER/xEREf8QEBD/EBAQ/w8PD/8PDw//Dg4O/w0NDf8NDQ3/DAwM/wwMDP8LCwv/CgoK/woK
        Cv8JCQn/CQkJ/wgICP8ICAj/BwcH/wYGBv8GBgb/BQUF/wUFBf8EBAT/AwMD/wMDA/8CAgL/AgIC/wEB
        Af8BAQH/AAAA/wAAAP8AAAD/AAAA/wAAAP8AAAD/AAAA/wAAAP8AAAD/AAAA/wAAAP8AAAD/AAAA/wAA
        AP8AAAD/AAAA/wAAAP8AAAD/AAAA/wAAAP8AAAD/AAAA/wAAAP8AAAD/AAAA/wAAAP8AAAD/AAAA/wAA
        AP8AAAD/AAAA/wAAAP8AAAD/AAAA/wAAAPIAAADWAAAAqAAAAHsAAABWAAAAPAAAACcAAAAWAAAACwAA
        AAUAAAABAAAAAAAAAAAAAAAAAAAAAAAAAAAAAAAAAAAAAAAAAAAAAAAAAAAAAAAAAAAAAAAAAAAAAAAA
        AAAAAAAAAAAAAAAAAAAAAAAAAAAAAAAAAAAAAAAAAAAAAAAAAAAAAAAAAAAAAAAAAAAAAAAAAAAAAAAA
        AAAAAAAAAAAAAAAAAAAAAAAAAAAAAAAAAAAAAAAAAAAAAAAAAAAAAAAAAAAAAAAAAAAAAAAAAAAAAAAA
        AAAAAAAAAAAAAAAAAAAAAAAAAAAAAAAAAAAAAAAAAAAAAAAAAAAAAAAAAAAAAAAAAAAAAAAAAAAAAAAA
        AAAAAAAAAAAAAAAAAAAAAAAAAAAAAAAAAAAAAAAAAAAAAAAAAAAAAAAAAAAAAAAAAAAAAAAAAAAAAAAA
        AAAAAAAAAAAAAAAAAAAAAAAAAAAAAAAAAAAAAAAAAAAAAAAAAAAAAAAAAAAAAQAAAAQAAAALAAAAFwAA
        ACkBAQFCCwsLaBsbG5cuLi7HPDw86kNDQ/pERET/Q0ND/0NDQ/9CQkL/QkJC/0FBQf9AQED9Ozs78jIy
        MtQiIiKjERERbQUFBT8AAAAiAAAAEAAAAAcAAAACAAAAAQAAAAIAAAAHAAAAFAAAAC8KCgpdGBgYlygo
        KNExMTHxNTU1/zU1Nf80NDT/MzMz/S4uLuwlJSXFFhYWhgkJCU0AAAAjAAAADwAAAAUAAAABAAAAAAAA
        AAAAAAAAAAAAAAAAAAAAAAABAAAABQAAAA4AAAAgAwMDQAsLC3AWFhapICAg2iUlJfUmJib/JiYm/yUl
        Jf8kJCT9ISEh7hoaGswQEBCUBwcHWwEBAS4AAAAVAAAABwAAAAIAAAAAAAAAAAAAAABBQQEBSUkBBUtL
        ARFLSwEnSUkBSUVFAXI/PwCbODgAvy4uA9olJQjsHR0Q+BkZFf0XFxf/FhYW/xUVFf8VFRX/FBQU/xQU
        FP8TExP/ExMT/xISEv8RERH/ERER/xAQEP8QEBD/Dw8P/w4ODv8ODg7/DQ0N/w0NDf8MDAz/DAwM/wsL
        C/8KCgr/CgoK/wkJCf8JCQn/CAgI/wcHB/8HBwf/BgYG/wYGBv8FBQX/BQUF/wQEBP8DAwP/AwMD/wIC
        Av8CAgL/AQEB/wAAAP8AAAD/AAAA/wAAAP8AAAD/AAAA/wAAAP8AAAD/AAAA/wAAAP8AAAD/AAAA/wAA
        AP8AAAD/AAAA/wAAAP8AAAD/AAAA/wAAAP8AAAD/AAAA/wAAAP8AAAD/AAAA/wAAAP8AAAD/AAAA/wAA
        AP8AAAD/AAAA/wAAAP8AAAD/AAAA/wAAAP8AAADyAAAA1gAAAKgAAAB7AAAAVgAAADwAAAAnAAAAFgAA
        AAsAAAAFAAAAAQAAAAAAAAAAAAAAAAAAAAAAAAAAAAAAAAAAAAAAAAAAAAAAAAAAAAAAAAAAAAAAAAAA
        AAAAAAAAAAAAAAAAAAAAAAAAAAAAAAAAAAAAAAAAAAAAAAAAAAAAAAAAAAAAAAAAAAAAAAAAAAAAAAAA
        AAAAAAAAAAAAAAAAAAAAAAAAAAAAAAAAAAAAAAAAAAAAAAAAAAAAAAAAAAAAAAAAAAAAAAAAAAAAAAAA
        AAAAAAAAAAAAAAAAAAAAAAAAAAAAAAAAAAAAAAAAAAAAAAAAAAAAAAAAAAAAAAAAAAAAAAAAAAAAAAAA
        AAAAAAAAAAAAAAAAAAAAAAAAAAAAAAAAAAAAAAAAAAAAAAAAAAAAAAAAAAAAAAAAAAAAAAAAAAAAAAAA
        AAAAAAAAAAAAAAAAAAAAAAAAAAAAAAAAAAAAAAAAAAAAAAAAAAAAAAAAAAAAAAAAAAEAAAADAAAACQAA
        ABIAAAAhAAAANwQEBFYRERGAIyMjsDU1NdpAQEDzRERE/URERP9DQ0P/Q0ND/0JCQv9CQkL/QUFB/z8/
        P/o4ODjnKysrwRoaGo4LCwtcAQEBNgAAAB0AAAAOAAAABgAAAAIAAAACAAAABwAAABQAAAAtCwsLWxkZ
        GZUpKSnPMjIy8TY2Nv81NTX/NTU1/zMzM/stLS3mIiIivBMTE34HBwdHAAAAIAAAAA0AAAAEAAAAAAAA
        AAAAAAAAAAAAAAAAAAAAAAAAAAAAAgAAAAgAAAAUAAAAKQUFBU8PDw+DGhoavCIiIuYmJib6Jycn/yYm
        Jv8mJib/JCQk+iAgIOUYGBi6DQ0NgAUFBUoAAAAkAAAADwAAAAUAAAABAAAAAAAAAAAAAAAAQEACAUhI
        AwZKSgMSSkoDKUhIAktERAJ0Pj4CnTY2AsAtLQXbJCQK7R0dEfgZGRX9FxcX/xcXF/8WFhb/FRUV/xUV
        Ff8UFBT/FBQU/xMTE/8SEhL/EhIS/xEREf8RERH/EBAQ/xAQEP8PDw//Dg4O/w4ODv8NDQ3/DQ0N/wwM
        DP8LCwv/CwsL/woKCv8KCgr/CQkJ/wkJCf8ICAj/BwcH/wcHB/8GBgb/BgYG/wUFBf8EBAT/BAQE/wMD
        A/8DAwP/AgIC/wICAv8BAQH/AAAA/wAAAP8AAAD/AAAA/wAAAP8AAAD/AAAA/wAAAP8AAAD/AAAA/wAA
        AP8AAAD/AAAA/wAAAP8AAAD/AAAA/wAAAP8AAAD/AAAA/wAAAP8AAAD/AAAA/wAAAP8AAAD/AAAA/wAA
        AP8AAAD/AAAA/wAAAP8AAAD/AAAA/wAAAP8AAAD/AAAA8gAAANYAAACoAAAAewAAAFYAAAA8AAAAJwAA
        ABYAAAALAAAABQAAAAEAAAAAAAAAAAAAAAAAAAAAAAAAAAAAAAAAAAAAAAAAAAAAAAAAAAAAAAAAAAAA
        AAAAAAAAAAAAAAAAAAAAAAAAAAAAAAAAAAAAAAAAAAAAAAAAAAAAAAAAAAAAAAAAAAAAAAAAAAAAAAAA
        AAAAAAAAAAAAAAAAAAAAAAAAAAAAAAAAAAAAAAAAAAAAAAAAAAAAAAAAAAAAAAAAAAAAAAAAAAAAAAAA
        AAAAAAAAAAAAAAAAAAAAAAAAAAAAAAAAAAAAAAAAAAAAAAAAAAAAAAAAAAAAAAAAAAAAAAAAAAAAAAAA
        AAAAAAAAAAAAAAAAAAAAAAAAAAAAAAAAAAAAAAAAAAAAAAAAAAAAAAAAAAAAAAAAAAAAAAAAAAAAAAAA
        AAAAAAAAAAAAAAAAAAAAAAAAAAAAAAAAAAAAAAAAAAAAAAAAAAAAAAAAAAAAAAAAAAAAAAABAAAAAwAA
        AAcAAAAPAAAAHAAAAC4BAQFHCgoKaxsbG5kuLi7IPDw86kNDQ/pERET/RERE/0NDQ/9DQ0P/QkJC/0JC
        Qv9AQED9PDw88jIyMtkjIyOuExMTfgcHB1EBAQEwAAAAGQAAAAwAAAAFAAAABAAAAAgAAAAUAAAALAsL
        C1kZGRmSKioqzjIyMvA3Nzf/NjY2/zU1Nf8yMjL3Kioq3hwcHK8PDw90BAQEQAAAAB0AAAALAAAAAwAA
        AAAAAAAAAAAAAAAAAAAAAAAAAAAAAQAAAAQAAAAMAAAAGwEBATUICAhgExMTlx4eHs0lJSXvJycn/Scn
        J/8nJyf/JiYm/SMjI/IdHR3VFBQUpAoKCmsCAgI7AAAAHAAAAAsAAAADAAAAAAAAAAAAAAAAAAAAADw8
        BQFERAUGR0cGEkdHBipFRQVNQUEFdjs7BJ80NAXBKysH3CMjDe4cHBP5GRkW/RgYGP8XFxf/FhYW/xYW
        Fv8VFRX/FRUV/xQUFP8UFBT/ExMT/xISEv8SEhL/ERER/xEREf8QEBD/EBAQ/w8PD/8ODg7/Dg4O/w0N
        Df8NDQ3/DAwM/wsLC/8LCwv/CgoK/woKCv8JCQn/CQkJ/wgICP8HBwf/BwcH/wYGBv8GBgb/BQUF/wQE
        BP8EBAT/AwMD/wMDA/8CAgL/AgIC/wEBAf8AAAD/AAAA/wAAAP8AAAD/AAAA/wAAAP8AAAD/AAAA/wAA
        AP8AAAD/AAAA/wAAAP8AAAD/AAAA/wAAAP8AAAD/AAAA/wAAAP8AAAD/AAAA/wAAAP8AAAD/AAAA/wAA
        AP8AAAD/AAAA/wAAAP8AAAD/AAAA/wAAAP8AAAD/AAAA/wAAAPIAAADWAAAAqAAAAHsAAABWAAAAPAAA
        ACcAAAAWAAAACwAAAAUAAAABAAAAAAAAAAAAAAAAAAAAAAAAAAAAAAAAAAAAAAAAAAAAAAAAAAAAAAAA
        AAAAAAAAAAAAAAAAAAAAAAAAAAAAAAAAAAAAAAAAAAAAAAAAAAAAAAAAAAAAAAAAAAAAAAAAAAAAAAAA
        AAAAAAAAAAAAAAAAAAAAAAAAAAAAAAAAAAAAAAAAAAAAAAAAAAAAAAAAAAAAAAAAAAAAAAAAAAAAAAAA
        AAAAAAAAAAAAAAAAAAAAAAAAAAAAAAAAAAAAAAAAAAAAAAAAAAAAAAAAAAAAAAAAAAAAAAAAAAAAAAAA
        AAAAAAAAAAAAAAAAAAAAAAAAAAAAAAAAAAAAAAAAAAAAAAAAAAAAAAAAAAAAAAAAAAAAAAAAAAAAAAAA
        AAAAAAAAAAAAAAAAAAAAAAAAAAAAAAAAAAAAAAAAAAAAAAAAAAAAAAAAAAAAAAAAAAAAAAAAAAAAAAAA
        AAIAAAAGAAAADAAAABcAAAAmAAAAOgQEBFgSEhKCJiYmsjg4ON5CQkL2RUVF/0RERP9ERET/Q0ND/0ND
        Q/9CQkL/QkJC/z8/P/o5OTntLi4uzyAgIKQSEhJ0BwcHSQICAikAAAAUAAAACQAAAAYAAAAJAAAAFAAA
        ACoLCwtWGhoakCoqKswzMzPwNzc3/zY2Nv82Njb/MTEx9CgoKNgZGRmlCwsLbAEBATsAAAAbAAAACgAA
        AAIAAAAAAAAAAAAAAAAAAAAAAAAAAAAAAAIAAAAHAAAAEQAAACQDAwNEDAwMcxcXF6ohISHbJycn9Sgo
        KP8oKCj/Jycn/yYmJvohISHoGhoawQ8PD4wGBgZXAQEBLgAAABUAAAAIAAAAAgAAAAAAAAAAAAAAAAAA
        AAA4OAkBPz8KBkJCChJCQgoqQEAKTj09CXg3NwmgMDAJwygoDN4hIRHwHBwV+hkZGP4YGBj/GBgY/xcX
        F/8WFhb/FhYW/xUVFf8VFRX/FBQU/xQUFP8TExP/EhIS/xISEv8RERH/ERER/xAQEP8PDw//Dw8P/w4O
        Dv8ODg7/DQ0N/w0NDf8MDAz/CwsL/wsLC/8KCgr/CgoK/wkJCf8ICAj/CAgI/wcHB/8HBwf/BgYG/wYG
        Bv8FBQX/BAQE/wQEBP8DAwP/AwMD/wICAv8BAQH/AQEB/wAAAP8AAAD/AAAA/wAAAP8AAAD/AAAA/wAA
        AP8AAAD/AAAA/wAAAP8AAAD/AAAA/wAAAP8AAAD/AAAA/wAAAP8AAAD/AAAA/wAAAP8AAAD/AAAA/wAA
        AP8AAAD/AAAA/wAAAP8AAAD/AAAA/wAAAP8AAAD/AAAA/wAAAP8AAADyAAAA1gAAAKgAAAB7AAAAVgAA
        ADwAAAAnAAAAFgAAAAsAAAAFAAAAAQAAAAAAAAAAAAAAAAAAAAAAAAAAAAAAAAAAAAAAAAAAAAAAAAAA
        AAAAAAAAAAAAAAAAAAAAAAAAAAAAAAAAAAAAAAAAAAAAAAAAAAAAAAAAAAAAAAAAAAAAAAAAAAAAAAAA
        AAAAAAAAAAAAAAAAAAAAAAAAAAAAAAAAAAAAAAAAAAAAAAAAAAAAAAAAAAAAAAAAAAAAAAAAAAAAAAAA
        AAAAAAAAAAAAAAAAAAAAAAAAAAAAAAAAAAAAAAAAAAAAAAAAAAAAAAAAAAAAAAAAAAAAAAAAAAAAAAAA
        AAAAAAAAAAAAAAAAAAAAAAAAAAAAAAAAAAAAAAAAAAAAAAAAAAAAAAAAAAAAAAAAAAAAAAAAAAAAAAAA
        AAAAAAAAAAAAAAAAAAAAAAAAAAAAAAAAAAAAAAAAAAAAAAAAAAAAAAAAAAAAAAAAAAAAAAAAAAAAAAAA
        AAAAAAABAAAABAAAAAoAAAASAAAAHgAAADABAQFIDQ0Nbh8fH54zMzPQPz8/70VFRf1FRUX/RERE/0RE
        RP9DQ0P/Q0ND/0JCQv9BQUH9Pj4+9zc3N+ctLS3HHh4emBAQEGUFBQU6AAAAHQAAAA4AAAAIAAAACgAA
        ABQAAAAqCwsLVRoaGo4rKyvLNDQ07zg4OP83Nzf/NjY2/zExMfMnJyfVFxcXoQkJCWgAAAA4AAAAGgAA
        AAkAAAACAAAAAAAAAAAAAAAAAAAAAAAAAAAAAAADAAAACgAAABgBAQEwBwcHWBEREYwdHR3BJSUl6Cgo
        KPopKSn/KCgo/ycnJ/0kJCTyHh4e1hQUFKcKCgpxAgICQwAAACMAAAAQAAAABQAAAAEAAAAAAAAAAAAA
        AAAAAAAAMjIPATk5EQY7OxETOzsRKzo6EE83Nw94MjIOoSwsDsQlJRHfHx8V8hsbGPsZGRn+GRkZ/xgY
        GP8YGBj/FxcX/xYWFv8WFhb/FRUV/xUVFf8UFBT/ExMT/xMTE/8SEhL/EhIS/xEREf8RERH/EBAQ/w8P
        D/8PDw//Dg4O/w4ODv8NDQ3/DAwM/wwMDP8LCwv/CwsL/woKCv8KCgr/CQkJ/wgICP8ICAj/BwcH/wcH
        B/8GBgb/BgYG/wUFBf8EBAT/BAQE/wMDA/8DAwP/AgIC/wEBAf8BAQH/AAAA/wAAAP8AAAD/AAAA/wAA
        AP8AAAD/AAAA/wAAAP8AAAD/AAAA/wAAAP8AAAD/AAAA/wAAAP8AAAD/AAAA/wAAAP8AAAD/AAAA/wAA
        AP8AAAD/AAAA/wAAAP8AAAD/AAAA/wAAAP8AAAD/AAAA/wAAAP8AAAD/AAAA8gAAANcAAACoAAAAfAAA
        AFcAAAA9AAAAJwAAABYAAAALAAAABQAAAAEAAAAAAAAAAAAAAAAAAAAAAAAAAAAAAAAAAAAAAAAAAAAA
        AAAAAAAAAAAAAAAAAAAAAAAAAAAAAAAAAAAAAAAAAAAAAAAAAAAAAAAAAAAAAAAAAAAAAAAAAAAAAAAA
        AAAAAAAAAAAAAAAAAAAAAAAAAAAAAAAAAAAAAAAAAAAAAAAAAAAAAAAAAAAAAAAAAAAAAAAAAAAAAAAA
        AAAAAAAAAAAAAAAAAAAAAAAAAAAAAAAAAAAAAAAAAAAAAAAAAAAAAAAAAAAAAAAAAAAAAAAAAAAAAAAA
        AAAAAAAAAAAAAAAAAAAAAAAAAAAAAAAAAAAAAAAAAAAAAAAAAAAAAAAAAAAAAAAAAAAAAAAAAAAAAAAA
        AAAAAAAAAAAAAAAAAAAAAAAAAAAAAAAAAAAAAAAAAAAAAAAAAAAAAAAAAAAAAAAAAAAAAAAAAAAAAAAA
        AAAAAAAAAAAAAQAAAAMAAAAHAAAADgAAABgAAAAmAAAAOwgICF0ZGRmLLi4uwD09PedERET6RUVF/0VF
        Rf9ERET/RERE/0NDQ/9DQ0P/QkJC/0FBQf0+Pj73NjY24CkpKbYXFxd9CQkJSgAAACUAAAATAAAACgAA
        AAsAAAAUAAAAKAsLC1MaGhqMKysryjQ0NO84ODj/ODg4/zc3N/8yMjLzKCgo1RcXF6AJCQlnAAAAOAAA
        ABoAAAAJAAAAAgAAAAAAAAAAAAAAAAAAAAAAAAABAAAABQAAAA4AAAAgAwMDPwwMDG0XFxekISEh1Sgo
        KPIqKir9Kioq/ykpKf8nJyf6IyMj6BoaGsMQEBCPBgYGXAEBATQAAAAaAAAACwAAAAMAAAAAAAAAAAAA
        AAAAAAAAAAAAACsrFQExMRgGMzMZEzMzGSwyMhhQLy8XeSsrFaImJhTGISEV4h0dGPQbGxn8Ghoa/xkZ
        Gf8ZGRn/GBgY/xcXF/8XFxf/FhYW/xYWFv8VFRX/FRUV/xQUFP8TExP/ExMT/xISEv8SEhL/ERER/xER
        Ef8QEBD/Dw8P/w8PD/8ODg7/Dg4O/w0NDf8MDAz/DAwM/wsLC/8LCwv/CgoK/woKCv8JCQn/CAgI/wgI
        CP8HBwf/BwcH/wYGBv8FBQX/BQUF/wQEBP8EBAT/AwMD/wMDA/8CAgL/AQEB/wEBAf8AAAD/AAAA/wAA
        AP8AAAD/AAAA/wAAAP8AAAD/AAAA/wAAAP8AAAD/AAAA/wAAAP8AAAD/AAAA/wAAAP8AAAD/AAAA/wAA
        AP8AAAD/AAAA/wAAAP8AAAD/AAAA/wAAAP8AAAD/AAAA/wAAAP8AAAD/AAAA/wAAAPIAAADXAAAAqQAA
        AH0AAABXAAAAPQAAACcAAAAWAAAACwAAAAUAAAABAAAAAAAAAAAAAAAAAAAAAAAAAAAAAAAAAAAAAAAA
        AAAAAAAAAAAAAAAAAAAAAAAAAAAAAAAAAAAAAAAAAAAAAAAAAAAAAAAAAAAAAAAAAAAAAAAAAAAAAAAA
        AAAAAAAAAAAAAAAAAAAAAAAAAAAAAAAAAAAAAAAAAAAAAAAAAAAAAAAAAAAAAAAAAAAAAAAAAAAAAAAA
        AAAAAAAAAAAAAAAAAAAAAAAAAAAAAAAAAAAAAAAAAAAAAAAAAAAAAAAAAAAAAAAAAAAAAAAAAAAAAAAA
        AAAAAAAAAAAAAAAAAAAAAAAAAAAAAAAAAAAAAAAAAAAAAAAAAAAAAAAAAAAAAAAAAAAAAAAAAAAAAAAA
        AAAAAAAAAAAAAAAAAAAAAAAAAAAAAAAAAAAAAAAAAAAAAAAAAAAAAAAAAAAAAAAAAAAAAAAAAAAAAAAA
        AAAAAAAAAAAAAAAAAAEAAAACAAAABQAAAAoAAAATAAAAHwAAADEEBARNExMTeScnJ605OTncQ0ND9kZG
        Rv9FRUX/RUVF/0RERP9ERET/Q0ND/0NDQ/9CQkL/QUFB/To6OuwvLy/HHBwcjAsLC1YAAAAsAAAAFgAA
        AAwAAAALAAAAEwAAACcKCgpPGRkZhyoqKsUzMzPsODg4/Tg4OP83Nzf/MjIy8ygoKNUXFxegCQkJaAAA
        ADgAAAAaAAAACQAAAAIAAAAAAAAAAAAAAAAAAAAAAAAAAgAAAAcAAAATAAAAKgYGBlAQEBCDHR0dvCYm
        JuUqKir6Kysr/yoqKv8pKSn9JiYm8x8fH9cVFRWpCgoKdAICAkcAAAAnAAAAEwAAAAcAAAACAAAAAAAA
        AAAAAAAAAAAAAAAAAAAkJB4BKSkiBioqIxQqKiMtKSkhUScnH3okJB2kISEbyB4eGuYcHBr2Gxsa/Roa
        Gv8aGhr/GRkZ/xkZGf8YGBj/FxcX/xcXF/8WFhb/FhYW/xUVFf8VFRX/FBQU/xMTE/8TExP/EhIS/xIS
        Ev8RERH/EBAQ/xAQEP8PDw//Dw8P/w4ODv8ODg7/DQ0N/wwMDP8MDAz/CwsL/wsLC/8KCgr/CQkJ/wkJ
        Cf8ICAj/CAgI/wcHB/8HBwf/BgYG/wUFBf8FBQX/BAQE/wQEBP8DAwP/AgIC/wICAv8BAQH/AQEB/wAA
        AP8AAAD/AAAA/wAAAP8AAAD/AAAA/wAAAP8AAAD/AAAA/wAAAP8AAAD/AAAA/wAAAP8AAAD/AAAA/wAA
        AP8AAAD/AAAA/wAAAP8AAAD/AAAA/wAAAP8AAAD/AAAA/wAAAP8AAAD/AAAA/wAAAP8AAADyAAAA1wAA
        AKkAAAB9AAAAWAAAAD0AAAAnAAAAFwAAAAsAAAAFAAAAAgAAAAAAAAAAAAAAAAAAAAAAAAAAAAAAAAAA
        AAAAAAAAAAAAAAAAAAAAAAAAAAAAAAAAAAAAAAAAAAAAAAAAAAAAAAAAAAAAAAAAAAAAAAAAAAAAAAAA
        AAAAAAAAAAAAAAAAAAAAAAAAAAAAAAAAAAAAAAAAAAAAAAAAAAAAAAAAAAAAAAAAAAAAAAAAAAAAAAAA
        AAAAAAAAAAAAAAAAAAAAAAAAAAAAAAAAAAAAAAAAAAAAAAAAAAAAAAAAAAAAAAAAAAAAAAAAAAAAAAAA
        AAAAAAAAAAAAAAAAAAAAAAAAAAAAAAAAAAAAAAAAAAAAAAAAAAAAAAAAAAAAAAAAAAAAAAAAAAAAAAAA
        AAAAAAAAAAAAAAAAAAAAAAAAAAAAAAAAAAAAAAAAAAAAAAAAAAAAAAAAAAAAAAAAAAAAAAAAAAAAAAAA
        AAAAAAAAAAAAAAAAAAAAAAAAAAAAAQAAAAQAAAAHAAAADgAAABgAAAAoAQEBQA4ODmggICCbNDQ0z0BA
        QO9GRkb9RkZG/0VFRf9FRUX/RERE/0RERP9DQ0P/QkJC/0JCQv88PDzwMTExzh0dHZQMDAxcAAAAMAAA
        ABgAAAANAAAACwAAABMAAAAlCAgISxYWFoAmJia8MjIy5jc3N/s5OTn/ODg4/zMzM/MoKCjVFxcXoAkJ
        CWkAAAA5AAAAGwAAAAoAAAACAAAAAAAAAAAAAAAAAAAAAAAAAAMAAAAKAAAAGQEBATUJCQlhFBQUmCEh
        Ic4oKCjvKysr/SsrK/8rKyv/KSkp+iQkJOgbGxvDEBAQkAYGBl0BAQE2AAAAHQAAAA0AAAAFAAAAAQAA
        AAAAAAAAAAAAAAAAAAAAAAAAGhomAR4eKwcgICwVICAsLiAgKlIeHid7HR0kphwcIMscHB3oHBwc+Bsb
        G/4bGxv/Ghoa/xoaGv8ZGRn/GRkZ/xgYGP8XFxf/FxcX/xYWFv8WFhb/FRUV/xQUFP8UFBT/ExMT/xMT
        E/8SEhL/EhIS/xEREf8QEBD/EBAQ/w8PD/8PDw//Dg4O/w0NDf8NDQ3/DAwM/wwMDP8LCwv/CwsL/woK
        Cv8JCQn/CQkJ/wgICP8ICAj/BwcH/wcHB/8GBgb/BQUF/wUFBf8EBAT/BAQE/wMDA/8CAgL/AgIC/wEB
        Af8BAQH/AAAA/wAAAP8AAAD/AAAA/wAAAP8AAAD/AAAA/wAAAP8AAAD/AAAA/wAAAP8AAAD/AAAA/wAA
        AP8AAAD/AAAA/wAAAP8AAAD/AAAA/wAAAP8AAAD/AAAA/wAAAP8AAAD/AAAA/wAAAP8AAAD/AAAA8gAA
        ANcAAACpAAAAfgAAAFgAAAA+AAAAKAAAABcAAAAMAAAABQAAAAIAAAAAAAAAAAAAAAAAAAAAAAAAAAAA
        AAAAAAAAAAAAAAAAAAAAAAAAAAAAAAAAAAAAAAAAAAAAAAAAAAAAAAAAAAAAAAAAAAAAAAAAAAAAAAAA
        AAAAAAAAAAAAAAAAAAAAAAAAAAAAAAAAAAAAAAAAAAAAAAAAAAAAAAAAAAAAAAAAAAAAAAAAAAAAAAAA
        AAAAAAAAAAAAAAAAAAAAAAAAAAAAAAAAAAAAAAAAAAAAAAAAAAAAAAAAAAAAAAAAAAAAAAAAAAAAAAAA
        AAAAAAAAAAAAAAAAAAAAAAAAAAAAAAAAAAAAAAAAAAAAAAAAAAAAAAAAAAAAAAAAAAAAAAAAAAAAAAAA
        AAAAAAAAAAAAAAAAAAAAAAAAAAAAAAAAAAAAAAAAAAAAAAAAAAAAAAAAAAAAAAAAAAAAAAAAAAAAAAAA
        AAAAAAAAAAAAAAAAAAAAAAAAAAAAAAAAAAEAAAACAAAABgAAAAsAAAATAAAAIQAAADYJCQlZGhoaii4u
        Lr89PT3nRUVF+kZGRv9GRkb/RUVF/0VFRf9ERET/RERE/0NDQ/9CQkL/PDw88TExMdAdHR2XDAwMXwAA
        ADIAAAAZAAAADQAAAAsAAAARAAAAIgQEBEMQEBB0ICAgrS4uLt02Njb2OTk5/zk5Of8zMzPzKSkp1RcX
        F6EJCQlqAAAAOwAAAB0AAAALAAAAAwAAAAAAAAAAAAAAAAAAAAAAAAAEAAAADQAAACADAwNCDQ0NcxkZ
        GawkJCTcKioq9iwsLP8sLCz/Kysr/ygoKPYiIiLcFxcXrQsLC3cCAgJIAAAAKAAAABQAAAAIAAAAAwAA
        AAAAAAAAAAAAAAAAAAAAAAAAAAAAABMTMAEWFjQHFxc1FhcXNC8XFzJTFhYufBYWKqYXFyXMGhog6Rsb
        HfkcHBz/Gxsb/xsbG/8aGhr/Ghoa/xkZGf8YGBj/GBgY/xcXF/8XFxf/FhYW/xYWFv8VFRX/FBQU/xQU
        FP8TExP/ExMT/xISEv8SEhL/ERER/xAQEP8QEBD/Dw8P/w8PD/8ODg7/DQ0N/w0NDf8MDAz/DAwM/wsL
        C/8LCwv/CgoK/wkJCf8JCQn/CAgI/wgICP8HBwf/BgYG/wYGBv8FBQX/BQUF/wQEBP8EBAT/AwMD/wIC
        Av8CAgL/AQEB/wEBAf8AAAD/AAAA/wAAAP8AAAD/AAAA/wAAAP8AAAD/AAAA/wAAAP8AAAD/AAAA/wAA
        AP8AAAD/AAAA/wAAAP8AAAD/AAAA/wAAAP8AAAD/AAAA/wAAAP8AAAD/AAAA/wAAAP8AAAD/AAAA/wAA
        APIAAADXAAAAqgAAAH4AAABZAAAAPgAAACgAAAAXAAAADAAAAAUAAAACAAAAAAAAAAAAAAAAAAAAAAAA
        AAAAAAAAAAAAAAAAAAAAAAAAAAAAAAAAAAAAAAAAAAAAAAAAAAAAAAAAAAAAAAAAAAAAAAAAAAAAAAAA
        AAAAAAAAAAAAAAAAAAAAAAAAAAAAAAAAAAAAAAAAAAAAAAAAAAAAAAAAAAAAAAAAAAAAAAAAAAAAAAAA
        AAAAAAAAAAAAAAAAAAAAAAAAAAAAAAAAAAAAAAAAAAAAAAAAAAAAAAAAAAAAAAAAAAAAAAAAAAAAAAAA
        AAAAAAAAAAAAAAAAAAAAAAAAAAAAAAAAAAAAAAAAAAAAAAAAAAAAAAAAAAAAAAAAAAAAAAAAAAAAAAAA
        AAAAAAAAAAAAAAAAAAAAAAAAAAAAAAAAAAAAAAAAAAAAAAAAAAAAAAAAAAAAAAAAAAAAAAAAAAAAAAAA
        AAAAAAAAAAAAAAAAAAAAAAAAAAAAAAAAAAAAAAAAAAAAAQAAAAQAAAAIAAAADwAAABoAAAAtBQUFTBQU
        FHonJyevOjo63UNDQ/ZHR0f/RkZG/0ZGRv9FRUX/RUVF/0RERP9ERET/Q0ND/z09PfExMTHQHR0dmAwM
        DGAAAAAzAAAAGgAAAA0AAAAKAAAAEAAAACABAQE9DAwMbBsbG6MsLCzXNjY28zo6Ov85OTn/NDQ08ykp
        KdUYGBihCQkJawAAADwAAAAeAAAADAAAAAMAAAAAAAAAAAAAAAAAAAABAAAABgAAABEAAAAnBgYGTxER
        EYUeHh6/Jycn5ywsLPotLS3/LCws/ysrK/0nJyfvHx8fzhMTE5gICAhjAQEBOAAAAB4AAAAOAAAABQAA
        AAEAAAAAAAAAAAAAAAAAAAAAAAAAAAAAAAAMDDcCDg47CA8POxcPDzoxDw83VQ4ONH4QEC6oExMozRgY
        IuobGx75HR0d/xwcHP8bGxv/Gxsb/xoaGv8aGhr/GRkZ/xgYGP8YGBj/FxcX/xcXF/8WFhb/FhYW/xUV
        Ff8UFBT/FBQU/xMTE/8TExP/EhIS/xEREf8RERH/EBAQ/xAQEP8PDw//Dw8P/w4ODv8NDQ3/DQ0N/wwM
        DP8MDAz/CwsL/woKCv8KCgr/CQkJ/wkJCf8ICAj/CAgI/wcHB/8GBgb/BgYG/wUFBf8FBQX/BAQE/wMD
        A/8DAwP/AgIC/wICAv8BAQH/AQEB/wAAAP8AAAD/AAAA/wAAAP8AAAD/AAAA/wAAAP8AAAD/AAAA/wAA
        AP8AAAD/AAAA/wAAAP8AAAD/AAAA/wAAAP8AAAD/AAAA/wAAAP8AAAD/AAAA/wAAAP8AAAD/AAAA/wAA
        AP8AAADyAAAA1wAAAKoAAAB+AAAAWQAAAD4AAAAoAAAAFwAAAAwAAAAFAAAAAgAAAAAAAAAAAAAAAAAA
        AAAAAAAAAAAAAAAAAAAAAAAAAAAAAAAAAAAAAAAAAAAAAAAAAAAAAAAAAAAAAAAAAAAAAAAAAAAAAAAA
        AAAAAAAAAAAAAAAAAAAAAAAAAAAAAAAAAAAAAAAAAAAAAAAAAAAAAAAAAAAAAAAAAAAAAAAAAAAAAAAA
        AAAAAAAAAAAAAAAAAAAAAAAAAAAAAAAAAAAAAAAAAAAAAAAAAAAAAAAAAAAAAAAAAAAAAAAAAAAAAAAA
        AAAAAAAAAAAAAAAAAAAAAAAAAAAAAAAAAAAAAAAAAAAAAAAAAAAAAAAAAAAAAAAAAAAAAAAAAAAAAAAA
        AAAAAAAAAAAAAAAAAAAAAAAAAAAAAAAAAAAAAAAAAAAAAAAAAAAAAAAAAAAAAAAAAAAAAAAAAAAAAAAA
        AAAAAAAAAAAAAAAAAAAAAAAAAAAAAAAAAAAAAAAAAAAAAAAAAAEAAAACAAAABgAAAAsAAAAVAAAAJgEB
        AUAODg5qICAgnTU1NdBBQUHwR0dH/UdHR/9GRkb/RkZG/0VFRf9FRUX/RERE/0NDQ/89PT3xMjIy0B0d
        HZgMDAxgAAAAMwAAABkAAAAMAAAACQAAAA4AAAAdAAAANwsLC2QaGhqaLCws0TY2NvE6Ojr/Ojo6/zQ0
        NPMqKirVGBgYogoKCmwAAAA+AAAAIAAAAA0AAAAEAAAAAQAAAAAAAAAAAAAAAgAAAAgAAAAWAAAALwgI
        CFsTExOSISEhyyoqKu4tLS39LS0t/y0tLf8rKyv6JiYm5hwcHL4QEBCFBQUFUgAAACwAAAAWAAAACQAA
        AAMAAAAAAAAAAAAAAAAAAAAAAAAAAAAAAAAAAAAABwc6AggIPwkICD8ZCQk+MwkJO1YICDd/CwsxqBAQ
        Ks0XFyPqGxsf+R0dHf8cHBz/HBwc/xsbG/8bGxv/Ghoa/xoaGv8ZGRn/GBgY/xgYGP8XFxf/FxcX/xYW
        Fv8VFRX/FRUV/xQUFP8UFBT/ExMT/xMTE/8SEhL/ERER/xEREf8QEBD/EBAQ/w8PD/8ODg7/Dg4O/w0N
        Df8NDQ3/DAwM/wwMDP8LCwv/CgoK/woKCv8JCQn/CQkJ/wgICP8ICAj/BwcH/wYGBv8GBgb/BQUF/wUF
        Bf8EBAT/AwMD/wMDA/8CAgL/AgIC/wEBAf8BAQH/AAAA/wAAAP8AAAD/AAAA/wAAAP8AAAD/AAAA/wAA
        AP8AAAD/AAAA/wAAAP8AAAD/AAAA/wAAAP8AAAD/AAAA/wAAAP8AAAD/AAAA/wAAAP8AAAD/AAAA/wAA
        AP8AAAD/AAAA8gAAANcAAACqAAAAfwAAAFkAAAA+AAAAKAAAABcAAAAMAAAABQAAAAIAAAAAAAAAAAAA
        AAAAAAAAAAAAAAAAAAAAAAAAAAAAAAAAAAAAAAAAAAAAAAAAAAAAAAAAAAAAAAAAAAAAAAAAAAAAAAAA
        AAAAAAAAAAAAAAAAAAAAAAAAAAAAAAAAAAAAAAAAAAAAAAAAAAAAAAAAAAAAAAAAAAAAAAAAAAAAAAAA
        AAAAAAAAAAAAAAAAAAAAAAAAAAAAAAAAAAAAAAAAAAAAAAAAAAAAAAAAAAAAAAAAAAAAAAAAAAAAAAAA
        AAAAAAAAAAAAAAAAAAAAAAAAAAAAAAAAAAAAAAAAAAAAAAAAAAAAAAAAAAAAAAAAAAAAAAAAAAAAAAAA
        AAAAAAAAAAAAAAAAAAAAAAAAAAAAAAAAAAAAAAAAAAAAAAAAAAAAAAAAAAAAAAAAAAAAAAAAAAAAAAAA
        AAAAAAAAAAAAAAAAAAAAAAAAAAAAAAAAAAAAAAAAAAAAAAAAAAAAAAAAAAAAAQAAAAQAAAAIAAAAEQAA
        ACEAAAA4CQkJXRoaGo4vLy/DPj4+6EZGRvtHR0f/R0dH/0ZGRv9GRkb/RUVF/0VFRf9ERET/Pj4+8TIy
        MtAdHR2YDAwMXwAAADIAAAAZAAAACwAAAAgAAAAMAAAAGgAAADIKCgpdGRkZkyoqKss1NTXuOjo6/To6
        Ov81NTXyKioq1RgYGKEKCgpsAAAAPgAAACAAAAAOAAAABQAAAAEAAAAAAAAAAAAAAAMAAAALAAAAGwEB
        ATgKCgpoFxcXoCQkJNUrKyvzLi4u/y4uLv8tLS3/Kioq9iQkJNwYGBirDAwMcwMDA0IAAAAiAAAAEAAA
        AAYAAAABAAAAAAAAAAAAAAAAAAAAAAAAAAAAAAAAAAAAAAMDPgIEBEMKBAREGgUFQjUFBT9ZBAQ6gQgI
        M6oODizPFhYk6xsbIPkeHh7/HR0d/xwcHP8cHBz/Gxsb/xsbG/8aGhr/Ghoa/xkZGf8YGBj/GBgY/xcX
        F/8XFxf/FhYW/xUVFf8VFRX/FBQU/xQUFP8TExP/ExMT/xISEv8RERH/ERER/xAQEP8QEBD/Dw8P/w4O
        Dv8ODg7/DQ0N/w0NDf8MDAz/DAwM/wsLC/8KCgr/CgoK/wkJCf8JCQn/CAgI/wcHB/8HBwf/BgYG/wYG
        Bv8FBQX/BQUF/wQEBP8DAwP/AwMD/wICAv8CAgL/AQEB/wAAAP8AAAD/AAAA/wAAAP8AAAD/AAAA/wAA
        AP8AAAD/AAAA/wAAAP8AAAD/AAAA/wAAAP8AAAD/AAAA/wAAAP8AAAD/AAAA/wAAAP8AAAD/AAAA/wAA
        AP8AAAD/AAAA/wAAAPIAAADXAAAAqgAAAH8AAABZAAAAPgAAACgAAAAXAAAADAAAAAUAAAACAAAAAAAA
        AAAAAAAAAAAAAAAAAAAAAAAAAAAAAAAAAAAAAAAAAAAAAAAAAAAAAAAAAAAAAAAAAAAAAAAAAAAAAAAA
        AAAAAAAAAAAAAAAAAAAAAAAAAAAAAAAAAAAAAAAAAAAAAAAAAAAAAAAAAAAAAAAAAAAAAAAAAAAAAAAA
        AAAAAAAAAAAAAAAAAAAAAAAAAAAAAAAAAAAAAAAAAAAAAAAAAAAAAAAAAAAAAAAAAAAAAAAAAAAAAAAA
        AAAAAAAAAAAAAAAAAAAAAAAAAAAAAAAAAAAAAAAAAAAAAAAAAAAAAAAAAAAAAAAAAAAAAAAAAAAAAAAA
        AAAAAAAAAAAAAAAAAAAAAAAAAAAAAAAAAAAAAAAAAAAAAAAAAAAAAAAAAAAAAAAAAAAAAAAAAAAAAAAA
        AAAAAAAAAAAAAAAAAAAAAAAAAAAAAAAAAAAAAAAAAAAAAAAAAAAAAAAAAAAAAAAAAAEAAAADAAAABwAA
        AA4AAAAbAAAAMAQEBFATExN/Jycnszo6Ot9ERET3SEhI/0dHR/9HR0f/RkZG/0ZGRv9FRUX/RUVF/z4+
        PvEyMjLQHh4elw0NDV4AAAAxAAAAGAAAAAoAAAAHAAAACgAAABYAAAAtCAgIVBYWFoknJyfAMzMz6Dk5
        Ofs7Ozv/NTU18ioqKtQYGBigCgoKawAAAD4AAAAhAAAADwAAAAUAAAABAAAAAAAAAAEAAAAFAAAADwAA
        ACIDAwNEDg4OdhoaGq4mJibdLS0t9i8vL/8uLi7/Li4u/yoqKvIiIiLUFRUVnQoKCmUBAQE3AAAAHAAA
        AAwAAAAEAAAAAQAAAAAAAAAAAAAAAAAAAAAAAAAAAAAAAAAAAAABAT4DAgJFCwICRxsCAkU2AgJCWgIC
        PYIGBjWrDAwtzxYWJescHCH5Hh4e/x4eHv8dHR3/HBwc/xwcHP8bGxv/Gxsb/xoaGv8ZGRn/GRkZ/xgY
        GP8YGBj/FxcX/xcXF/8WFhb/FRUV/xUVFf8UFBT/FBQU/xMTE/8SEhL/EhIS/xEREf8RERH/EBAQ/xAQ
        EP8PDw//Dg4O/w4ODv8NDQ3/DQ0N/wwMDP8LCwv/CwsL/woKCv8KCgr/CQkJ/wkJCf8ICAj/BwcH/wcH
        B/8GBgb/BgYG/wUFBf8EBAT/BAQE/wMDA/8DAwP/AgIC/wICAv8BAQH/AAAA/wAAAP8AAAD/AAAA/wAA
        AP8AAAD/AAAA/wAAAP8AAAD/AAAA/wAAAP8AAAD/AAAA/wAAAP8AAAD/AAAA/wAAAP8AAAD/AAAA/wAA
        AP8AAAD/AAAA/wAAAP8AAADyAAAA1wAAAKoAAAB/AAAAWQAAAD4AAAAoAAAAFwAAAAwAAAAFAAAAAgAA
        AAAAAAAAAAAAAAAAAAAAAAAAAAAAAAAAAAAAAAAAAAAAAAAAAAAAAAAAAAAAAAAAAAAAAAAAAAAAAAAA
        AAAAAAAAAAAAAAAAAAAAAAAAAAAAAAAAAAAAAAAAAAAAAAAAAAAAAAAAAAAAAAAAAAAAAAAAAAAAAAAA
        AAAAAAAAAAAAAAAAAAAAAAAAAAAAAAAAAAAAAAAAAAAAAAAAAAAAAAAAAAAAAAAAAAAAAAAAAAAAAAAA
        AAAAAAAAAAAAAAAAAAAAAAAAAAAAAAAAAAAAAAAAAAAAAAAAAAAAAAAAAAAAAAAAAAAAAAAAAAAAAAAA
        AAAAAAAAAAAAAAAAAAAAAAAAAAAAAAAAAAAAAAAAAAAAAAAAAAAAAAAAAAAAAAAAAAAAAAAAAAAAAAAA
        AAAAAAAAAAAAAAAAAAAAAAAAAAAAAAAAAAAAAAAAAAAAAAAAAAAAAAAAAAAAAAAAAAAAAAAAAAAAAgAA
        AAUAAAAMAAAAGAAAACsBAQFHDg4OcSAgIKI1NTXTQkJC8UhISP1ISEj/R0dH/0dHR/9GRkb/RkZG/0VF
        Rf8/Pz/xMzMzzx4eHpYNDQ1dAAAAMAAAABcAAAAKAAAABgAAAAkAAAAUAAAAKAQEBEoQEBB7ICAgsTAw
        MN44ODj3Ozs7/zY2NvIrKyvTGRkZnwoKCmoAAAA9AAAAIQAAAA8AAAAGAAAAAgAAAAEAAAADAAAACAAA
        ABUAAAArBgYGUhISEoYgICC/Kioq5y8vL/swMDD/Ly8v/y4uLv8qKirwIiIizhQUFJUICAhcAAAAMAAA
        ABcAAAAJAAAAAgAAAAAAAAAAAAAAAAAAAAAAAAAAAAAAAAAAAAAAAAAAAABDAwEBSwsBAUwcAQFKNwEB
        RlsAAEGCBAQ5qwsLMM4VFSfqGxsi+R4eH/4eHh7/HR0d/x0dHf8cHBz/HBwc/xsbG/8bGxv/Ghoa/xkZ
        Gf8ZGRn/GBgY/xgYGP8XFxf/FhYW/xYWFv8VFRX/FRUV/xQUFP8UFBT/ExMT/xISEv8SEhL/ERER/xER
        Ef8QEBD/EBAQ/w8PD/8ODg7/Dg4O/w0NDf8NDQ3/DAwM/wsLC/8LCwv/CgoK/woKCv8JCQn/CQkJ/wgI
        CP8HBwf/BwcH/wYGBv8GBgb/BQUF/wQEBP8EBAT/AwMD/wMDA/8CAgL/AgIC/wEBAf8AAAD/AAAA/wAA
        AP8AAAD/AAAA/wAAAP8AAAD/AAAA/wAAAP8AAAD/AAAA/wAAAP8AAAD/AAAA/wAAAP8AAAD/AAAA/wAA
        AP8AAAD/AAAA/wAAAP8AAAD/AAAA8gAAANcAAACqAAAAfwAAAFkAAAA/AAAAKAAAABcAAAAMAAAABQAA
        AAIAAAAAAAAAAAAAAAAAAAAAAAAAAAAAAAAAAAAAAAAAAAAAAAAAAAAAAAAAAAAAAAAAAAAAAAAAAAAA
        AAAAAAAAAAAAAAAAAAAAAAAAAAAAAAAAAAAAAAAAAAAAAAAAAAAAAAAAAAAAAAAAAAAAAAAAAAAAAAAA
        AAAAAAAAAAAAAAAAAAAAAAAAAAAAAAAAAAAAAAAAAAAAAAAAAAAAAAAAAAAAAAAAAAAAAAAAAAAAAAAA
        AAAAAAAAAAAAAAAAAAAAAAAAAAAAAAAAAAAAAAAAAAAAAAAAAAAAAAAAAAAAAAAAAAAAAAAAAAAAAAAA
        AAAAAAAAAAAAAAAAAAAAAAAAAAAAAAAAAAAAAAAAAAAAAAAAAAAAAAAAAAAAAAAAAAAAAAAAAAAAAAAA
        AAAAAAAAAAAAAAAAAAAAAAAAAAAAAAAAAAAAAAAAAAAAAAAAAAAAAAAAAAAAAAAAAAAAAAAAAAAAAAAA
        AAEAAAAEAAAACQAAABQAAAAkAAAAPQkJCWIaGhqRLy8vxD8/P+lHR0f7SEhI/0hISP9HR0f/R0dH/0ZG
        Rv9GRkb/Pz8/8TMzM88fHx+VDQ0NXAAAAC8AAAAWAAAACQAAAAUAAAAHAAAAEQAAACQBAQFCDAwMcBwc
        HKUuLi7XNzc38zw8PP82NjbyLCws0xkZGZ0KCgpoAAAAPQAAACIAAAAQAAAABwAAAAQAAAADAAAABwAA
        AA4AAAAdAQEBNwoKCmIXFxeYJCQkzi0tLe8wMDD9MDAw/y8vL/8vLy//Kysr8CMjI80VFRWSCQkJWQAA
        AC0AAAAVAAAACAAAAAIAAAAAAAAAAAAAAAAAAAAAAAAAAAAAAAAAAAAAAAAAAAAASQMAAFILAABTHQAA
        UjgAAE1bAABHgQMDP6kJCTXMEhIr5xoaJPceHiD9Hx8f/x4eHv8dHR3/HR0d/xwcHP8cHBz/Gxsb/xsb
        G/8aGhr/GRkZ/xkZGf8YGBj/GBgY/xcXF/8WFhb/FhYW/xUVFf8VFRX/FBQU/xQUFP8TExP/EhIS/xIS
        Ev8RERH/ERER/xAQEP8PDw//Dw8P/w4ODv8ODg7/DQ0N/w0NDf8MDAz/CwsL/wsLC/8KCgr/CgoK/wkJ
        Cf8ICAj/CAgI/wcHB/8HBwf/BgYG/wYGBv8FBQX/BAQE/wQEBP8DAwP/AwMD/wICAv8BAQH/AQEB/wAA
        AP8AAAD/AAAA/wAAAP8AAAD/AAAA/wAAAP8AAAD/AAAA/wAAAP8AAAD/AAAA/wAAAP8AAAD/AAAA/wAA
        AP8AAAD/AAAA/wAAAP8AAAD/AAAA/wAAAPIAAADXAAAAqgAAAH8AAABZAAAAPwAAACgAAAAXAAAADAAA
        AAUAAAACAAAAAAAAAAAAAAAAAAAAAAAAAAAAAAAAAAAAAAAAAAAAAAAAAAAAAAAAAAAAAAAAAAAAAAAA
        AAAAAAAAAAAAAAAAAAAAAAAAAAAAAAAAAAAAAAAAAAAAAAAAAAAAAAAAAAAAAAAAAAAAAAAAAAAAAAAA
        AAAAAAAAAAAAAAAAAAAAAAAAAAAAAAAAAAAAAAAAAAAAAAAAAAAAAAAAAAAAAAAAAAAAAAAAAAAAAAAA
        AAAAAAAAAAAAAAAAAAAAAAAAAAAAAAAAAAAAAAAAAAAAAAAAAAAAAAAAAAAAAAAAAAAAAAAAAAAAAAAA
        AAAAAAAAAAAAAAAAAAAAAAAAAAAAAAAAAAAAAAAAAAAAAAAAAAAAAAAAAAAAAAAAAAAAAAAAAAAAAAAA
        AAAAAAAAAAAAAAAAAAAAAAAAAAAAAAAAAAAAAAAAAAAAAAAAAAAAAAAAAAAAAAAAAAAAAAAAAAAAAAAA
        AAAAAAABAAAAAwAAAAgAAAARAAAAIAAAADYEBARWExMTgigoKLM7OzveRUVF9klJSf9ISEj/SEhI/0dH
        R/9HR0f/RkZG/0BAQPE0NDTPHx8flQ0NDVsAAAAuAAAAFQAAAAkAAAAEAAAABgAAAA8AAAAgAAAAPAkJ
        CWYYGBiaKysrzjY2Nu88PDz9Nzc38SwsLNIaGhqcCgoKZwAAADwAAAAiAAAAEgAAAAkAAAAGAAAACAAA
        AA0AAAAYAAAAKgMDA0kODg53HBwcrCgoKNwvLy/2MTEx/zExMf8wMDD/Ly8v/ysrK/AjIyPNFRUVkgkJ
        CVkAAAAtAAAAFQAAAAgAAAACAAAAAAAAAAAAAAAAAAAAAAAAAAAAAAAAAAAAAAAAAAAAAFEDAABbDAAA
        Xh0AAFw3AABXWgAAUIABAUemBgY8yA4OMeMXFyj0HR0i/B8fH/4fHx//Hh4e/x0dHf8dHR3/HBwc/xwc
        HP8bGxv/Ghoa/xoaGv8ZGRn/GRkZ/xgYGP8YGBj/FxcX/xYWFv8WFhb/FRUV/xUVFf8UFBT/ExMT/xMT
        E/8SEhL/EhIS/xEREf8RERH/EBAQ/w8PD/8PDw//Dg4O/w4ODv8NDQ3/DAwM/wwMDP8LCwv/CwsL/woK
        Cv8KCgr/CQkJ/wgICP8ICAj/BwcH/wcHB/8GBgb/BQUF/wUFBf8EBAT/BAQE/wMDA/8DAwP/AgIC/wEB
        Af8BAQH/AAAA/wAAAP8AAAD/AAAA/wAAAP8AAAD/AAAA/wAAAP8AAAD/AAAA/wAAAP8AAAD/AAAA/wAA
        AP8AAAD/AAAA/wAAAP8AAAD/AAAA/wAAAP8AAADyAAAA1wAAAKoAAAB/AAAAWQAAAD8AAAAoAAAAFwAA
        AAwAAAAFAAAAAgAAAAAAAAAAAAAAAAAAAAAAAAAAAAAAAAAAAAAAAAAAAAAAAAAAAAAAAAAAAAAAAAAA
        AAAAAAAAAAAAAAAAAAAAAAAAAAAAAAAAAAAAAAAAAAAAAAAAAAAAAAAAAAAAAAAAAAAAAAAAAAAAAAAA
        AAAAAAAAAAAAAAAAAAAAAAAAAAAAAAAAAAAAAAAAAAAAAAAAAAAAAAAAAAAAAAAAAAAAAAAAAAAAAAAA
        AAAAAAAAAAAAAAAAAAAAAAAAAAAAAAAAAAAAAAAAAAAAAAAAAAAAAAAAAAAAAAAAAAAAAAAAAAAAAAAA
        AAAAAAAAAAAAAAAAAAAAAAAAAAAAAAAAAAAAAAAAAAAAAAAAAAAAAAAAAAAAAAAAAAAAAAAAAAAAAAAA
        AAAAAAAAAAAAAAAAAAAAAAAAAAAAAAAAAAAAAAAAAAAAAAAAAAAAAAAAAAAAAAAAAAAAAAAAAAAAAAAA
        AAAAAAAAAAAAAAAAAAIAAAAGAAAADgAAABsAAAAvAQEBSQ4ODnEhISGhNjY20kNDQ/BJSUn9SUlJ/0hI
        SP9ISEj/R0dH/0dHR/9AQEDxNDQ0zx8fH5UNDQ1cAAAALgAAABUAAAAIAAAABAAAAAYAAAAOAAAAHgAA
        ADcHBwdfFRUVkScnJ8U0NDTpOzs7+zc3N/EtLS3RGhoamgoKCmYAAAA9AAAAJAAAABUAAAANAAAADAAA
        AA8AAAAXAAAAJQEBATwICAhgFRUVkSIiIsMsLCzoMTEx+jIyMv8xMTH/MTEx/zAwMP8rKyvwIyMjzhUV
        FZQJCQlcAAAAMAAAABcAAAAJAAAAAgAAAAAAAAAAAAAAAAAAAAAAAAAAAAAAAAAAAAAAAAAAAABdAwAA
        aAsAAGocAABoNgAAY1gAAFt+AABSogMDRsIKCjndExMt8BsbJfoeHiD+Hx8f/x4eHv8eHh7/HR0d/x0d
        Hf8cHBz/HBwc/xsbG/8aGhr/Ghoa/xkZGf8ZGRn/GBgY/xcXF/8XFxf/FhYW/xYWFv8VFRX/FRUV/xQU
        FP8TExP/ExMT/xISEv8SEhL/ERER/xEREf8QEBD/Dw8P/w8PD/8ODg7/Dg4O/w0NDf8MDAz/DAwM/wsL
        C/8LCwv/CgoK/woKCv8JCQn/CAgI/wgICP8HBwf/BwcH/wYGBv8FBQX/BQUF/wQEBP8EBAT/AwMD/wMD
        A/8CAgL/AQEB/wEBAf8AAAD/AAAA/wAAAP8AAAD/AAAA/wAAAP8AAAD/AAAA/wAAAP8AAAD/AAAA/wAA
        AP8AAAD/AAAA/wAAAP8AAAD/AAAA/wAAAP8AAAD/AAAA8gAAANcAAACqAAAAfwAAAFkAAAA/AAAAKAAA
        ABcAAAAMAAAABQAAAAIAAAAAAAAAAAAAAAAAAAAAAAAAAAAAAAAAAAAAAAAAAAAAAAAAAAAAAAAAAAAA
        AAAAAAAAAAAAAAAAAAAAAAAAAAAAAAAAAAAAAAAAAAAAAAAAAAAAAAAAAAAAAAAAAAAAAAAAAAAAAAAA
        AAAAAAAAAAAAAAAAAAAAAAAAAAAAAAAAAAAAAAAAAAAAAAAAAAAAAAAAAAAAAAAAAAAAAAAAAAAAAAAA
        AAAAAAAAAAAAAAAAAAAAAAAAAAAAAAAAAAAAAAAAAAAAAAAAAAAAAAAAAAAAAAAAAAAAAAAAAAAAAAAA
        AAAAAAAAAAAAAAAAAAAAAAAAAAAAAAAAAAAAAAAAAAAAAAAAAAAAAAAAAAAAAAAAAAAAAAAAAAAAAAAA
        AAAAAAAAAAAAAAAAAAAAAAAAAAAAAAAAAAAAAAAAAAAAAAAAAAAAAAAAAAAAAAAAAAAAAAAAAAAAAAAA
        AAAAAAAAAAAAAAAAAAAAAAACAAAABQAAAAwAAAAXAAAAKAAAAD8JCQlhGhoajzAwMMJAQEDnSEhI+kpK
        Sv9JSUn/SEhI/0hISP9HR0f/QUFB8TU1Nc8fHx+VDQ0NXQAAADAAAAAXAAAACQAAAAUAAAAGAAAADgAA
        AB0AAAA1BAQEVxAQEIUgICC3MTEx4Do6Ovc4ODjxLS0t0RoaGpsKCgpoAAAAPwAAACgAAAAaAAAAEwAA
        ABQAAAAaAAAAJQEBATkFBQVWEBAQfxwcHK4oKCjZLy8v8zIyMv0yMjL/MjIy/zExMf8wMDD/LCws8SMj
        I9AVFRWYCAgIYgAAADUAAAAbAAAACwAAAAQAAAABAAAAAAAAAAAAAAAAAAAAAAAAAAAAAAAAAAAAAAAA
        aAMAAHQLAAB3GwAAdTQAAG9VAABnegAAXZ4BAVC9BgZC2A8PM+sYGCj3Hh4i/SAgIP8fHx//Hh4e/x4e
        Hv8dHR3/HR0d/xwcHP8cHBz/Gxsb/xoaGv8aGhr/GRkZ/xkZGf8YGBj/FxcX/xcXF/8WFhb/FhYW/xUV
        Ff8VFRX/FBQU/xMTE/8TExP/EhIS/xISEv8RERH/EBAQ/xAQEP8PDw//Dw8P/w4ODv8ODg7/DQ0N/wwM
        DP8MDAz/CwsL/wsLC/8KCgr/CQkJ/wkJCf8ICAj/CAgI/wcHB/8HBwf/BgYG/wUFBf8FBQX/BAQE/wQE
        BP8DAwP/AgIC/wICAv8BAQH/AQEB/wAAAP8AAAD/AAAA/wAAAP8AAAD/AAAA/wAAAP8AAAD/AAAA/wAA
        AP8AAAD/AAAA/wAAAP8AAAD/AAAA/wAAAP8AAAD/AAAA/wAAAPIAAADXAAAAqgAAAH8AAABZAAAAPgAA
        ACgAAAAXAAAADAAAAAUAAAACAAAAAAAAAAAAAAAAAAAAAAAAAAAAAAAAAAAAAAAAAAAAAAAAAAAAAAAA
        AAAAAAAAAAAAAAAAAAAAAAAAAAAAAAAAAAAAAAAAAAAAAAAAAAAAAAAAAAAAAAAAAAAAAAAAAAAAAAAA
        AAAAAAAAAAAAAAAAAAAAAAAAAAAAAAAAAAAAAAAAAAAAAAAAAAAAAAAAAAAAAAAAAAAAAAAAAAAAAAAA
        AAAAAAAAAAAAAAAAAAAAAAAAAAAAAAAAAAAAAAAAAAAAAAAAAAAAAAAAAAAAAAAAAAAAAAAAAAAAAAAA
        AAAAAAAAAAAAAAAAAAAAAAAAAAAAAAAAAAAAAAAAAAAAAAAAAAAAAAAAAAAAAAAAAAAAAAAAAAAAAAAA
        AAAAAAAAAAAAAAAAAAAAAAAAAAAAAAAAAAAAAAAAAAAAAAAAAAAAAAAAAAAAAAAAAAAAAAAAAAAAAAAA
        AAAAAAAAAAAAAAAAAAAAAAAAAAAAAQAAAAQAAAAKAAAAEwAAACIAAAA2BQUFUxMTE3wnJyetOTk52UVF
        RfNJSUn9SUlJ/0lJSf9ISEj/SEhI/0FBQfE1NTXRHx8fmQ0NDWEAAAA0AAAAGgAAAAwAAAAGAAAABwAA
        AA8AAAAeAAAANQEBAVQMDAx+HBwcri4uLts5OTn0ODg48S0tLdEaGhqcCgoKawAAAEQAAAAuAAAAIQAA
        ABwAAAAfAAAAKAEBATkGBgZUDw8PeBsbG6QmJibOLy8v7DIyMvozMzP/MzMz/zIyMv8yMjL/MTEx/y0t
        LfMlJSXWFxcXogoKCmsBAQE9AAAAIAAAAA8AAAAFAAAAAQAAAAAAAAAAAAAAAAAAAAAAAAAAAAAAAAAA
        AAAAAHYDAACDCgAAhhoAAIQyAAB9UgAAdHYAAGmaAABbuQUFStMNDTnmFxcr9R0dI/wgICD/ICAg/x8f
        H/8eHh7/Hh4e/x0dHf8dHR3/HBwc/xsbG/8bGxv/Ghoa/xoaGv8ZGRn/GRkZ/xgYGP8XFxf/FxcX/xYW
        Fv8WFhb/FRUV/xQUFP8UFBT/ExMT/xMTE/8SEhL/EhIS/xEREf8QEBD/EBAQ/w8PD/8PDw//Dg4O/w0N
        Df8NDQ3/DAwM/wwMDP8LCwv/CwsL/woKCv8JCQn/CQkJ/wgICP8ICAj/BwcH/wcHB/8GBgb/BQUF/wUF
        Bf8EBAT/BAQE/wMDA/8CAgL/AgIC/wEBAf8BAQH/AAAA/wAAAP8AAAD/AAAA/wAAAP8AAAD/AAAA/wAA
        AP8AAAD/AAAA/wAAAP8AAAD/AAAA/wAAAP8AAAD/AAAA/wAAAP8AAADyAAAA1wAAAKoAAAB/AAAAWQAA
        AD4AAAAoAAAAFwAAAAwAAAAFAAAAAgAAAAAAAAAAAAAAAAAAAAAAAAAAAAAAAAAAAAAAAAAAAAAAAAAA
        AAAAAAAAAAAAAAAAAAAAAAAAAAAAAAAAAAAAAAAAAAAAAAAAAAAAAAAAAAAAAAAAAAAAAAAAAAAAAAAA
        AAAAAAAAAAAAAAAAAAAAAAAAAAAAAAAAAAAAAAAAAAAAAAAAAAAAAAAAAAAAAAAAAAAAAAAAAAAAAAAA
        AAAAAAAAAAAAAAAAAAAAAAAAAAAAAAAAAAAAAAAAAAAAAAAAAAAAAAAAAAAAAAAAAAAAAAAAAAAAAAAA
        AAAAAAAAAAAAAAAAAAAAAAAAAAAAAAAAAAAAAAAAAAAAAAAAAAAAAAAAAAAAAAAAAAAAAAAAAAAAAAAA
        AAAAAAAAAAAAAAAAAAAAAAAAAAAAAAAAAAAAAAAAAAAAAAAAAAAAAAAAAAAAAAAAAAAAAAAAAAAAAAAA
        AAAAAAAAAAAAAAAAAAAAAAAAAAAAAAAAAAEAAAADAAAACAAAABAAAAAcAAAALQEBAUULCwtqHR0dmDIy
        MshBQUHqSEhI+0pKSv9JSUn/SUlJ/0hISP9CQkLzNjY21SIiIqAPDw9pAQEBOwAAAB8AAAAQAAAACgAA
        AAsAAAASAAAAIAAAADYAAABSCgoKehoaGqgtLS3XOTk58zk5OfEtLS3TGhoaoAoKCnEAAABMAAAAOAAA
        ACwAAAApAAAALwEBAT0GBgZUDw8PdxsbG6AmJibILi4u5jIyMvc0NDT9NDQ0/zMzM/8zMzP/MjIy/zIy
        Mv8uLi72Jycn3RoaGq4NDQ13AwMDRwAAACYAAAATAAAACAAAAAIAAAAAAAAAAAAAAAAAAAAAAAAAAAAA
        AAAAAAAAAAB/AgAAjAkAAI8YAACOLwAAiE4AAH5xAABxkwAAYrEEBE/LDAw94BcXLfIeHiT7ISEh/yAg
        IP8fHx//Hx8f/x4eHv8eHh7/HR0d/x0dHf8cHBz/Gxsb/xsbG/8aGhr/Ghoa/xkZGf8YGBj/GBgY/xcX
        F/8XFxf/FhYW/xYWFv8VFRX/FBQU/xQUFP8TExP/ExMT/xISEv8SEhL/ERER/xAQEP8QEBD/Dw8P/w8P
        D/8ODg7/DQ0N/w0NDf8MDAz/DAwM/wsLC/8LCwv/CgoK/wkJCf8JCQn/CAgI/wgICP8HBwf/BgYG/wYG
        Bv8FBQX/BQUF/wQEBP8EBAT/AwMD/wICAv8CAgL/AQEB/wEBAf8AAAD/AAAA/wAAAP8AAAD/AAAA/wAA
        AP8AAAD/AAAA/wAAAP8AAAD/AAAA/wAAAP8AAAD/AAAA/wAAAP8AAAD/AAAA8gAAANcAAACqAAAAfwAA
        AFkAAAA+AAAAKAAAABcAAAAMAAAABQAAAAIAAAAAAAAAAAAAAAAAAAAAAAAAAAAAAAAAAAAAAAAAAAAA
        AAAAAAAAAAAAAAAAAAAAAAAAAAAAAAAAAAAAAAAAAAAAAAAAAAAAAAAAAAAAAAAAAAAAAAAAAAAAAAAA
        AAAAAAAAAAAAAAAAAAAAAAAAAAAAAAAAAAAAAAAAAAAAAAAAAAAAAAAAAAAAAAAAAAAAAAAAAAAAAAAA
        AAAAAAAAAAAAAAAAAAAAAAAAAAAAAAAAAAAAAAAAAAAAAAAAAAAAAAAAAAAAAAAAAAAAAAAAAAAAAAAA
        AAAAAAAAAAAAAAAAAAAAAAAAAAAAAAAAAAAAAAAAAAAAAAAAAAAAAAAAAAAAAAAAAAAAAAAAAAAAAAAA
[truncated: 263,153 more chars]
